# Supplementary material for: A kinase-deficient NTRK2 splice variant predominates in glioma and amplifies several oncogenic signaling pathways
Source: Nat Commun. 2020 Jun 12;11:2977. doi: 10.1038/s41467-020-16786-5 (PMC7293284; doi:10.1038/s41467-020-16786-5)
Supplement: Supplementary file 4 — Supplementary Data 1 [file 41467_2020_16786_MOESM4_ESM.xlsx]

## Sheet: SupplementaryDatasheet
gene	gbm_Median	lgg_Median	pooled_brain_Median	max_group
A1BG	1.95454	1.24707	1.43585	GBM
A1BG-AS1	0.595245	0.541199	2.28725	GTEX
A1CF	0.000964796	0.00112338	0	LGG
A2M	6.89057	6.0927	5.0656	GBM
A2ML1	0.271003	0.582503	0.76985	GTEX
A2MP1	0.127831	0.168033	0.21105	GTEX
A4GALT	1.35962	1.35721	1.29265	GBM
A4GNT	0.0334216	0.0276291	0.03215	GBM
AAAS	3.17688	3.03805	3.6103	GTEX
AACS	2.53134	2.44765	1.37965	GBM
AACSP1	0.032973	0.0423618	0.0606	GTEX
AADAC	0	0	0	GBM
AADACL2	0	0	0	GBM
AADACL3	0.00286914	0	0	GBM
AADACL4	0	0	0	GBM
AADAT	0.908	1.11259	2.446	GTEX
AAGAB	2.45809	2.02415	3.17295	GTEX
AAK1	1.46297	1.84006	2.4036	GTEX
AAMP	4.49947	4.71951	5.19235	GTEX
AANAT	0.179234	0.170894	0.27875	GTEX
AARS	5.22628	5.91269	5.6803	LGG
AARS2	2.0512	2.30714	2.0846	LGG
AARSD1	3.53115	3.82901	2.261	LGG
AASDH	0.534455	0.612857	1.6662	GTEX
AASDHPPT	4.38653	4.67287	4.6566	LGG
AASS	2.8182	3.11551	1.85525	LGG
AATF	3.98671	4.33046	3.37915	LGG
AATK	0.964115	2.41373	4.64315	GTEX
AATK-AS1	0.0427218	0.150679	0.27165	GTEX
ABAT	3.9179	4.95179	3.6513	LGG
ABCA1	3.01903	3.11039	1.7082	LGG
ABCA10	0.0622399	0.0591858	0.47795	GTEX
ABCA11P	2.33702	2.39851	1.89715	LGG
ABCA12	0.0278668	0.0192015	0.0333	GTEX
ABCA13	0.0642096	0.0188057	0.01285	GBM
ABCA17P	0.503888	0.831681	0.72425	LGG
ABCA2	2.67692	3.61603	5.5185	GTEX
ABCA3	3.6972	4.5476	4.09565	LGG
ABCA4	0.0711959	0.0559371	0.12135	GTEX
ABCA5	0.564252	0.300786	1.83015	GTEX
ABCA6	0.160694	0.194141	0.3291	GTEX
ABCA7	0.78298	0.80886	1.9143	GTEX
ABCA8	0.778711	0.866299	2.0861	GTEX
ABCA9	0.241558	0.366519	1.36605	GTEX
ABCB1	1.6308	2.25754	2.6914	GTEX
ABCB10	1.82212	1.58795	1.95475	GTEX
ABCB11	0.00906786	0.00453588	0.01105	GTEX
ABCB4	0.23954	0.138894	0.1416	GBM
ABCB5	0.00656378	0.00131696	0	GBM
ABCB6	3.28901	3.49986	4.56575	GTEX
ABCB7	1.13749	0.996082	2.04265	GTEX
ABCB8	1.72091	1.48788	2.9037	GTEX
ABCB9	0.637918	0.503948	1.9452	GTEX
ABCC1	1.9905	1.62311	1.43725	GBM
ABCC10	1.12207	1.20649	1.84025	GTEX
ABCC11	0.0374663	0.0720178	0.26375	GTEX
ABCC12	0.0220868	0.025279	0.07795	GTEX
ABCC13	0.0100109	0.00904985	0	GBM
ABCC2	0.0758601	0.0875259	0.1115	GTEX
ABCC3	2.17399	0.140417	0.1392	GBM
ABCC4	0.779322	0.843028	0.6186	LGG
ABCC5	2.03082	2.43375	3.42055	GTEX
ABCC6	0.23609	0.334931	0.2311	LGG
ABCC6P1	0.419373	0.359904	0.1978	GBM
ABCC6P2	0.741587	0.730275	0.1374	GBM
ABCC8	0.40364	1.35325	2.9111	GTEX
ABCC9	0.525033	0.825928	1.01055	GTEX
ABCD1	2.35683	1.82916	1.2873	GBM
ABCD2	1.16288	0.919379	1.4027	GTEX
ABCD3	3.91149	3.63597	2.51365	GBM
ABCD4	3.06322	2.98229	3.10855	GTEX
ABCE1	2.60302	2.39495	2.6604	GTEX
ABCF1	1.13118	1.21848	3.37025	GTEX
ABCF2	3.24971	2.85649	3.46265	GTEX
ABCF3	3.87159	4.04693	4.05845	GTEX
ABCG1	1.00513	1.4052	2.1334	GTEX
ABCG2	2.06333	2.47906	3.01405	GTEX
ABCG4	0.212641	0.233869	1.84635	GTEX
ABCG5	0.0463066	0.0596681	0.1309	GTEX
ABCG8	0.0127089	0.0159844	0.20855	GTEX
ABHD1	0.679113	0.70393	1.0361	GTEX
ABHD10	2.1975	2.3472	3.80715	GTEX
ABHD11	1.53045	1.28093	3.0032	GTEX
ABHD12	4.38869	4.40091	5.14825	GTEX
ABHD12B	0.272221	0.228418	1.0501	GTEX
ABHD13	2.20662	1.99542	1.65745	GBM
ABHD14A	3.48224	3.88338	4.8171	GTEX
ABHD14B	2.40325	2.10331	3.0456	GTEX
ABHD15	2.13791	1.65571	1.37605	GBM
ABHD16A	0.949109	0.886181	1.8089	GTEX
ABHD2	3.55423	3.82299	3.53585	LGG
ABHD3	1.87698	1.61246	2.38585	GTEX
ABHD4	4.90219	4.91106	3.22195	LGG
ABHD5	2.93949	2.87176	1.7122	GBM
ABHD6	3.22279	4.16972	2.98195	LGG
ABHD8	3.50864	3.37034	4.93795	GTEX
ABI1	1.17738	1.70226	3.619	GTEX
ABI2	2.36859	2.97907	2.8359	LGG
ABI3	2.40882	1.61556	1.0706	GBM
ABI3BP	1.03364	2.14731	0.69755	LGG
ABL1	3.13437	3.45376	3.52165	GTEX
ABL2	0.405305	0.643343	1.8296	GTEX
ABLIM1	1.96568	3.32541	4.4989	GTEX
ABLIM2	0.296645	0.425732	3.7593	GTEX
ABLIM3	0.875761	1.76414	3.0134	GTEX
ABO	0.176555	0.224415	0.2147	LGG
ABR	2.83522	3.55741	4.17705	GTEX
ABRA	0.012766	0.00863828	0.0422	GTEX
ABT1	3.34129	3.00733	2.5032	GBM
ABTB1	1.96237	1.94712	4.24705	GTEX
ABTB2	1.31431	1.71866	1.74595	GTEX
ACAA1	3.77741	3.68664	4.2247	GTEX
ACAA2	4.59438	3.1868	4.4861	GBM
ACACA	0.988499	1.44924	3.0326	GTEX
ACACB	1.02574	1.07849	2.3096	GTEX
ACAD10	1.51784	1.60838	1.9355	GTEX
ACAD11	0.478095	0.617419	0	LGG
ACAD8	3.96988	3.98726	3.0419	LGG
ACAD9	2.90596	2.862	3.0784	GTEX
ACADL	0.412744	0.267345	0.81575	GTEX
ACADM	2.15914	2.06416	3.9755	GTEX
ACADS	2.19079	1.55695	3.19055	GTEX
ACADSB	1.78276	2.7439	2.8095	GTEX
ACADVL	3.79756	3.755	6.2063	GTEX
ACAN	0.15126	0.155952	0.18785	GTEX
ACAP1	0.971954	0.925425	1.00185	GTEX
ACAP2	2.57851	2.97399	2.17775	LGG
ACAP3	4.14682	4.73565	5.704	GTEX
ACAT1	4.48746	4.82622	3.3669	LGG
ACAT2	2.90717	2.97214	3.2975	GTEX
ACBD3	3.51791	3.46772	2.89865	GBM
ACBD4	1.04925	1.29796	2.92225	GTEX
ACBD5	1.29654	2.11075	3.98365	GTEX
ACBD6	4.09789	4.04564	2.96345	GBM
ACBD7	1.94829	3.79048	3.9143	GTEX
ACCS	1.04467	0.506817	1.40335	GTEX
ACCSL	0.00896089	0.0102671	0	LGG
ACD	1.87305	2.00949	3.40625	GTEX
ACE	1.59034	0.576604	0.61665	GBM
ACE2	0.0547195	0.063865	0.07145	GTEX
ACER1	0.0394932	0.0207992	0.04385	GTEX
ACER2	0.505054	0.444777	0.791	GTEX
ACER3	0.984341	1.10012	2.2246	GTEX
ACHE	0.824204	0.920027	3.4026	GTEX
ACIN1	2.18448	2.46332	4.10735	GTEX
ACLY	3.16587	2.99399	3.8983	GTEX
ACMSD	0.0591385	0.0325958	0.0292	GBM
ACO1	2.36918	2.52012	2.4756	LGG
ACO2	4.25964	4.92563	5.81535	GTEX
ACOT1	1.85713	1.35539	1.7521	GBM
ACOT11	0.575575	0.371488	0.64365	GTEX
ACOT12	0.107182	0.0171482	0.0563	GBM
ACOT13	2.3293	2.26552	3.8572	GTEX
ACOT2	2.22859	1.89559	2.3024	GTEX
ACOT4	0.590968	0.363579	1.16685	GTEX
ACOT6	0.289045	0.223415	0.49865	GTEX
ACOT7	2.31047	2.34384	4.41645	GTEX
ACOT8	3.82615	3.72721	4.00185	GTEX
ACOT9	2.68121	1.95053	1.92405	GBM
ACOX1	2.06016	2.36258	2.89015	GTEX
ACOX2	1.89129	1.48596	1.5946	GBM
ACOX3	1.69168	1.83285	1.95095	GTEX
ACOXL	0.0635225	0.0944372	0.0211	LGG
ACP1	3.64986	3.3436	4.5184	GTEX
ACP2	2.56157	2.20612	3.33805	GTEX
ACP5	0.631098	0.210586	0.2594	GBM
ACP6	2.386	1.98504	1.08365	GBM
ACPP	0.17444	0.0430042	0.07	GBM
ACPT	0.112246	0.119638	0.05455	LGG
ACR	0.115582	0.149887	0.37265	GTEX
ACRBP	0.688514	0.548396	0.34465	GBM
ACRC	0.551624	0.576143	1.05365	GTEX
ACRV1	0.0806426	0.0801791	0.552	GTEX
ACSBG1	1.98744	2.83418	3.92685	GTEX
ACSBG2	0.0387051	0.0322971	0.0679	GTEX
ACSF2	0.91762	0.749285	2.28225	GTEX
ACSF3	0.860336	0.917766	1.63675	GTEX
ACSL1	1.57382	1.32759	3.20955	GTEX
ACSL3	3.08787	3.27734	4.1127	GTEX
ACSL4	2.05368	2.29318	2.99965	GTEX
ACSL5	0.828046	0.77494	1.88885	GTEX
ACSL6	0.597811	1.4364	3.348	GTEX
ACSM1	0.0284421	0.0382659	0.1174	GTEX
ACSM2A	0.00159988	0	0	GBM
ACSM2B	0.00274631	0	0	GBM
ACSM3	0.0982131	0.058609	0.04605	GBM
ACSM4	0.0439998	0.0201276	0.00915	GBM
ACSM5	1.26141	1.78771	1.4572	LGG
ACSS1	1.81194	2.4515	3.3964	GTEX
ACSS2	1.84133	1.81808	3.01525	GTEX
ACSS3	2.74847	1.56854	2.238	GBM
ACTA1	0.528833	0.735311	2.01015	GTEX
ACTA2	4.06851	2.55613	3.1411	GBM
ACTB	11.3233	10.3974	9.31295	GBM
ACTBL2	0.0197806	0.00776364	0	GBM
ACTC1	0.475399	0.347444	0.9003	GTEX
ACTG1	8.83795	8.21876	8.59055	GBM
ACTG2	1.20534	0.211803	0.59285	GBM
ACTL6A	2.86304	2.08484	1.9893	GBM
ACTL6B	1.28208	3.2871	4.26965	GTEX
ACTL7A	0	0	0	GBM
ACTL7B	0.0144697	0.0108311	0	GBM
ACTL8	0.0247524	0.0237451	0	GBM
ACTL9	0.0130419	0	0	GBM
ACTN1	3.88848	2.15369	3.9694	GTEX
ACTN2	1.10254	1.5205	3.6874	GTEX
ACTN3	0.0178817	0.039346	0.06935	GTEX
ACTN4	5.7726	5.02476	4.72485	GBM
ACTR10	4.29477	4.20107	4.6593	GTEX
ACTR1A	4.98203	5.68748	5.2088	LGG
ACTR1B	4.80793	4.76632	5.29065	GTEX
ACTR2	4.71336	4.63851	5.2954	GTEX
ACTR3	3.5607	2.83442	3.6237	GTEX
ACTR3B	1.42643	1.51328	4.2383	GTEX
ACTR3BP2	0	0	0	GBM
ACTR3BP5	0.0367124	0	0	GBM
ACTR3C	0.469556	0.338651	0.36095	GBM
ACTR5	1.9466	1.93318	2.1415	GTEX
ACTR6	2.42924	2.71946	3.1802	GTEX
ACTR8	2.82116	2.83362	2.215	LGG
ACTRT1	0	0	0	GBM
ACTRT2	0	0	0	GBM
ACVR1	2.42634	2.28257	2.31885	GBM
ACVR1B	1.89084	2.13826	3.1205	GTEX
ACVR1C	0.051784	0.116303	1.12	GTEX
ACVR2A	0.753258	0.883891	0.8224	LGG
ACVR2B	0.983865	1.9818	1.1521	LGG
ACVRL1	1.70806	1.20087	1.8554	GTEX
ACY1	0.128332	0.144161	0.8283	GTEX
ACY3	0.963956	1.79653	1.17525	LGG
ACYP1	1.28059	1.14147	3.01815	GTEX
ACYP2	4.68057	4.76496	3.28755	LGG
ADA	2.20802	1.86382	1.4523	GBM
ADAD1	0	0	0	GBM
ADAD2	0.155085	0.162487	0.64085	GTEX
ADAL	1.43016	1.48159	1.68145	GTEX
ADAM10	3.30316	3.32847	2.9623	LGG
ADAM11	1.02557	1.37444	3.0335	GTEX
ADAM12	0.569927	0.0478648	0.42	GBM
ADAM15	1.34141	1.15252	3.677	GTEX
ADAM17	3.43912	3.17874	1.76155	GBM
ADAM18	0	0	0	GBM
ADAM19	1.81046	0.986382	0.964	GBM
ADAM2	0	0	0	GBM
ADAM20	0.0295516	0.0407077	0.08845	GTEX
ADAM21	0.179684	0.141328	0.1762	GBM
ADAM21P1	0.0606952	0.0381009	0	GBM
ADAM22	1.05609	2.14938	2.67715	GTEX
ADAM23	2.06388	2.03943	3.4987	GTEX
ADAM28	0.541315	0.480709	0.5375	GBM
ADAM29	0.00168417	0.00823133	0.0393	GTEX
ADAM30	0	0	0	GBM
ADAM32	0.248894	0.169259	0.41765	GTEX
ADAM33	0.848905	0.197214	2.1775	GTEX
ADAM3A	0	0	0	GBM
ADAM6	0	0	0	GBM
ADAM7	0	0	0	GBM
ADAM8	0.666432	0.352827	1.16885	GTEX
ADAM9	3.57034	2.75213	2.57865	GBM
ADAMDEC1	0.322078	0.0184446	0	GBM
ADAMTS1	2.54864	1.57496	2.9593	GTEX
ADAMTS10	1.42192	1.55957	2.5206	GTEX
ADAMTS12	0.258517	0.301338	0.0645	LGG
ADAMTS13	0.304106	0.638996	1.96625	GTEX
ADAMTS14	0.449821	0.181682	1.04795	GTEX
ADAMTS15	1.18888	0.913969	0.22105	GBM
ADAMTS16	0.120219	0.148183	0.11305	LGG
ADAMTS17	0.30413	0.542826	0.7263	GTEX
ADAMTS18	0.320924	0.0449404	0.20165	GBM
ADAMTS19	0.0567056	0.19351	0.50475	GTEX
ADAMTS2	0.562623	0.28706	0.4406	GBM
ADAMTS20	0.00862026	0.0961204	0.01725	LGG
ADAMTS3	0.660651	0.169541	0.5854	GBM
ADAMTS4	2.15835	1.77762	1.41255	GBM
ADAMTS5	0.561334	0.799947	0.1503	LGG
ADAMTS6	0.699948	0.964302	0.21325	LGG
ADAMTS7	0.847465	0.285664	0.5419	GBM
ADAMTS8	0.652095	1.19568	1.82385	GTEX
ADAMTS9	1.90013	1.50865	0.7233	GBM
ADAMTS9-AS2	0.653324	0.33748	0.13875	GBM
ADAMTSL1	0.300492	0.277679	0.1405	GBM
ADAMTSL2	1.18434	1.66421	2.2566	GTEX
ADAMTSL3	0.0952392	0.166486	0.39685	GTEX
ADAMTSL4	0.484572	0.148442	0.67485	GTEX
ADAMTSL5	0.179965	0.245135	0.65315	GTEX
ADAP1	0.881281	1.68321	1.6073	LGG
ADAP2	3.09353	2.24796	1.2548	GBM
ADAR	2.9974	3.10627	4.9162	GTEX
ADARB1	0.389181	0.52955	2.4917	GTEX
ADARB2	0.321336	2.00293	1.6362	LGG
ADARB2-AS1	0.0899923	0.314093	0.3704	GTEX
ADAT1	1.5047	1.47333	1.4561	GBM
ADAT2	0.46684	0.454841	0.8812	GTEX
ADCK1	1.50419	1.84629	2.30815	GTEX
ADCK2	3.96242	3.48923	3.55575	GBM
ADCK3	3.35163	3.90439	2.40065	LGG
ADCK4	3.04922	2.67752	3.0244	GBM
ADCK5	1.65245	1.70158	1.97115	GTEX
ADCY1	1.11284	1.53223	2.9515	GTEX
ADCY10	0.0158857	0.0148596	0.11435	GTEX
ADCY2	2.98783	4.47496	3.77155	LGG
ADCY3	2.58146	2.49904	3.0032	GTEX
ADCY4	0.365487	0.327968	1.51965	GTEX
ADCY5	0.824424	2.09019	4.0221	GTEX
ADCY6	2.04559	2.03702	2.9266	GTEX
ADCY7	1.74955	2.13471	0.71445	LGG
ADCY8	2.20057	3.04838	1.8511	LGG
ADCY9	1.8009	1.84158	2.1231	GTEX
ADCYAP1	0.24593	0.132502	1.0075	GTEX
ADCYAP1R1	3.25251	4.90381	4.7944	LGG
ADD1	3.74871	4.24424	5.93085	GTEX
ADD2	1.22967	1.69524	3.1682	GTEX
ADD3	3.04796	4.11546	5.0683	GTEX
ADGB	0.00665192	0.00407455	0.00875	GTEX
ADH1A	0.0197468	0.0132734	0.0356	GTEX
ADH1B	0.0334497	0.127499	0.6367	GTEX
ADH1C	0.0223913	0.0170915	0.05875	GTEX
ADH4	0.0174946	0.0405902	0.0075	LGG
ADH5	5.27738	4.76718	4.4274	GBM
ADH6	0.0440222	0.029687	0.0109	GBM
ADH7	0.0106123	0.0041396	0	GBM
ADHFE1	2.01332	3.32275	3.1288	LGG
ADI1	3.70082	3.38205	2.66345	GBM
ADIG	0.196625	0.0710091	0.0416	GBM
ADIPOQ	0.00365266	0.00456211	0.04865	GTEX
ADIPOR1	3.2013	2.88455	4.84735	GTEX
ADIPOR2	4.3078	5.10327	4.0031	LGG
ADK	1.7845	1.88764	2.63115	GTEX
ADM	4.55102	1.3799	2.10885	GBM
ADM2	0.123217	0.0415154	0.025	GBM
ADNP	2.05458	2.12299	3.2831	GTEX
ADNP2	2.42028	2.31104	1.89755	GBM
ADO	3.30736	3.90373	3.082	LGG
ADORA1	3.67616	3.14438	4.0968	GTEX
ADORA2A	0.268957	0.315526	0.1614	LGG
ADORA2B	1.80204	1.15346	2.22785	GTEX
ADORA3	3.19542	2.42357	1.38665	GBM
ADPGK	2.8397	2.18007	2.9792	GTEX
ADPRH	1.07439	0.505991	0.65355	GBM
ADPRHL1	0.458692	0.577345	1.3596	GTEX
ADPRHL2	4.38202	3.83441	3.70055	GBM
ADRA1A	0.102894	0.416041	0.50745	GTEX
ADRA1B	0.726869	1.00755	1.3162	GTEX
ADRA1D	0.56237	0.374209	0.794	GTEX
ADRA2A	0.455509	0.769988	0.9923	GTEX
ADRA2B	0.222884	0.19935	0.56325	GTEX
ADRA2C	0.292071	0.577538	2.20275	GTEX
ADRB1	0.825983	0.929629	2.20375	GTEX
ADRB2	0.795436	1.28696	0.9373	LGG
ADRB3	0.028626	0.0117362	0.042	GTEX
ADRBK1	4.31953	4.41429	5.05425	GTEX
ADRBK2	1.36394	2.18237	2.32635	GTEX
ADRM1	3.58235	3.22725	4.2539	GTEX
ADSL	3.6127	2.97495	2.861	GBM
ADSS	3.40703	3.26689	3.41955	GTEX
ADSSL1	1.42282	0.737501	1.74205	GTEX
ADTRP	0.0829718	0.0572776	0.07645	GBM
AEBP1	5.98102	3.49933	3.5244	GBM
AEBP2	1.29703	1.29034	2.22865	GTEX
AEN	3.51765	2.55379	1.71875	GBM
AES	6.00915	5.65649	7.83835	GTEX
AFAP1	2.05773	2.57987	2.1	LGG
AFAP1-AS1	0.0594269	0.0831288	0.33505	GTEX
AFAP1L1	1.57716	0.701844	0.8654	GBM
AFAP1L2	1.09432	1.64083	2.71215	GTEX
AFF1	1.55214	1.63311	2.0181	GTEX
AFF2	0.0145939	0.225172	0.5793	GTEX
AFF3	0.701539	1.43877	1.81625	GTEX
AFF4	3.26368	3.71559	2.98965	LGG
AFG3L1P	1.50343	1.62922	1.70205	GTEX
AFG3L2	3.85595	3.85648	3.47425	LGG
AFM	0	0	0	GBM
AFMID	1.97824	1.97147	2.7002	GTEX
AFP	0.0701262	0.0103157	0.0175	GBM
AFTPH	1.54559	1.73907	3.1945	GTEX
AGA	2.19564	1.67622	2.3363	GTEX
AGAP1	1.9954	2.39137	3.6846	GTEX
AGAP2	1.58203	2.54344	5.9994	GTEX
AGAP3	2.69581	3.13997	5.17725	GTEX
AGAP4	0.212167	0.397901	1.0663	GTEX
AGAP5	0.418562	0.393918	1.0679	GTEX
AGAP6	1.42059	1.40676	2.7944	GTEX
AGAP9	0.367425	0.469623	0.21485	LGG
AGBL1	0.00846975	0.0180931	0.0305	GTEX
AGBL2	0.33695	0.126252	0.18865	GBM
AGBL3	0.645636	0.475687	0.27885	GBM
AGBL4	0.481871	0.382909	0.65905	GTEX
AGBL5	1.95885	1.77648	2.44405	GTEX
AGER	0.0574642	0.0587868	1.9302	GTEX
AGFG1	1.83144	1.85551	2.83095	GTEX
AGFG2	3.2059	3.27045	2.9351	LGG
AGGF1	3.25025	3.29146	2.938	LGG
AGK	3.45462	3.18925	3.0802	GBM
AGL	0.489467	0.511655	1.93955	GTEX
AGMAT	0.623494	0.558113	0.51005	GBM
AGMO	1.30326	0.828321	0.1335	GBM
AGPAT1	2.332	2.33528	2.5985	GTEX
AGPAT2	2.28375	1.71588	2.8116	GTEX
AGPAT3	3.41808	3.79703	4.1877	GTEX
AGPAT4	2.35227	3.04359	2.8908	LGG
AGPAT5	4.54677	4.5197	3.34275	GBM
AGPAT6	3.68612	3.85283	3.2568	LGG
AGPAT9	0.153819	0.0616649	0.5255	GTEX
AGPS	2.70166	2.76401	2.01095	LGG
AGR2	0.0203383	0.0173005	0.0234	GTEX
AGR3	0.0959672	0	0	GBM
AGRN	3.61024	3.25459	3.7825	GTEX
AGRP	0.187729	0.134777	0.254	GTEX
AGT	7.13467	7.38242	6.5202	LGG
AGTPBP1	0.945332	1.23635	3.06735	GTEX
AGTR1	0.0591013	0.0129288	0.11785	GTEX
AGTR2	0	0	0	GBM
AGTRAP	2.87035	2.02054	2.327	GBM
AGXT	0.0368346	0	0	GBM
AGXT2	0.0038107	0.00319091	0	GBM
AHCTF1	1.78444	2.06342	2.106	GTEX
AHCY	4.73735	4.03541	4.1716	GBM
AHCYL1	4.1246	4.72416	6.50735	GTEX
AHCYL2	2.2818	2.67813	3.7909	GTEX
AHDC1	2.81757	3.10373	2.97285	LGG
AHI1	0.649707	0.681307	2.5904	GTEX
AHNAK	2.68624	3.98843	3.80425	LGG
AHNAK2	0.518036	0.303243	1.0341	GTEX
AHR	2.59178	1.41666	1.00795	GBM
AHRR	0.245703	0.236657	0.5577	GTEX
AHSA1	5.24263	5.52675	5.1521	LGG
AHSA2	3.18851	3.637	4.0226	GTEX
AHSG	0.0878591	0.131568	0.0823	LGG
AHSP	0.101904	0.0839978	0.0988	GBM
AICDA	0.00887131	0.00718641	0	GBM
AIDA	3.03789	2.43236	2.5565	GBM
AIF1	1.81655	1.26173	3	GTEX
AIF1L	3.59464	3.7042	5.10995	GTEX
AIFM1	1.51888	1.45536	2.8709	GTEX
AIFM2	1.15953	1.14365	1.54205	GTEX
AIFM3	0.275627	0.843387	5.0069	GTEX
AIG1	2.50096	2.44129	2.8263	GTEX
AIM1	0.62303	0.215915	0.3063	GBM
AIM1L	0.0146801	0.00760092	0.0131	GBM
AIM2	0.544487	0.559919	0.143	LGG
AIMP1	2.60114	2.54532	3.45025	GTEX
AIMP2	3.76753	3.54655	2.19875	GBM
AIP	3.41601	3.60045	5.0637	GTEX
AIPL1	0.00189395	0.00116906	0.02855	GTEX
AIRE	0.211938	0.195146	0.62185	GTEX
AJAP1	0.267782	0.78498	2.11375	GTEX
AJUBA	0.956399	0.566979	0.40305	GBM
AK1	4.63389	4.89503	4.98575	GTEX
AK2	2.93893	2.19894	3.01865	GTEX
AK3	2.15767	2.25468	4.5466	GTEX
AK4	2.2214	1.46808	3.29095	GTEX
AK5	1.06439	2.09448	4.36735	GTEX
AK7	0.140649	0.0789473	0.5685	GTEX
AK8	1.26468	1.29566	0.9571	LGG
AKAP1	1.82978	2.38172	3.53645	GTEX
AKAP10	2.52447	2.64043	2.74065	GTEX
AKAP11	2.42596	3.5003	3.78425	GTEX
AKAP12	2.59915	1.93195	3.9984	GTEX
AKAP13	1.40595	1.69537	1.6746	LGG
AKAP14	0.136971	0.154426	0.22085	GTEX
AKAP17A	0.695197	0.617855	3.25425	GTEX
AKAP2	0.00612836	0.00723878	0.0577	GTEX
AKAP3	0.311734	0.545975	0.57315	GTEX
AKAP4	0	0	0	GBM
AKAP5	0.622322	0.806589	2.15995	GTEX
AKAP6	1.80123	3.36745	3.1297	LGG
AKAP7	1.63048	2.08932	2.261	GTEX
AKAP8	2.97509	2.89395	2.69895	GBM
AKAP8L	2.81835	3.1271	4.6107	GTEX
AKAP9	0.776881	1.3678	1.84505	GTEX
AKIP1	1.70466	1.64018	2.1591	GTEX
AKIRIN1	4.19447	3.92128	4.5534	GTEX
AKIRIN2	4.89108	4.65617	4.24765	GBM
AKNA	1.93237	2.38958	1.65	LGG
AKNAD1	0.294007	0.180844	0.1005	GBM
AKR1A1	3.49395	3.13224	3.56845	GTEX
AKR1B1	5.96709	5.43971	5.1712	GBM
AKR1B10	0.119722	0.0343286	0.02275	GBM
AKR1B15	0.0694829	0.0393954	0	GBM
AKR1C1	1.12492	2.49151	1.08435	LGG
AKR1C2	0.233616	0.652324	0.8431	GTEX
AKR1C3	1.15395	2.80114	2.43035	LGG
AKR1C4	0.0122677	0.0529748	0	LGG
AKR1D1	0.00354719	0	0	GBM
AKR1E2	0.045468	0.0399421	0.51045	GTEX
AKR7A2	3.87817	3.55259	4.45895	GTEX
AKR7A2P1	3.1336	3.27327	0.12165	LGG
AKR7A3	0.63966	0.50378	1.6205	GTEX
AKR7L	0.343288	0.33508	0.7663	GTEX
AKT1	4.15058	3.85722	4.38995	GTEX
AKT1S1	2.53075	2.26596	3.18665	GTEX
AKT2	3.00498	2.66816	3.25905	GTEX
AKT3	2.31628	3.32545	3.18075	LGG
AKTIP	2.08097	2.32349	3.76425	GTEX
ALAD	4.18833	4.71667	4.72375	GTEX
ALAS1	2.17631	1.9775	3.6383	GTEX
ALAS2	0.0496115	0.0199996	0.21365	GTEX
ALB	0.132863	0.30474	0.8986	GTEX
ALCAM	2.59553	3.81622	4.28935	GTEX
ALDH16A1	1.81848	1.47163	1.97285	GTEX
ALDH18A1	2.55584	2.7078	2.89575	GTEX
ALDH1A1	2.72714	3.62486	4.4721	GTEX
ALDH1A2	0.161151	0.171766	0.319	GTEX
ALDH1A3	0.380523	0.176394	1.31335	GTEX
ALDH1B1	2.72163	2.7307	1.60695	LGG
ALDH1L1	2.65741	2.59653	3.95845	GTEX
ALDH1L2	0.688389	1.21075	0.9478	LGG
ALDH2	4.48797	6.0103	7.5662	GTEX
ALDH3A1	0.155133	0.0468701	0.17355	GTEX
ALDH3A2	3.58714	3.55318	3.58235	GBM
ALDH3B1	0.867095	0.644616	1.07455	GTEX
ALDH3B2	0.0497313	0.0121255	0.0189	GBM
ALDH4A1	2.93473	3.33002	4.9191	GTEX
ALDH5A1	2.25902	3.77302	4.58115	GTEX
ALDH6A1	1.5086	2.36364	4.3088	GTEX
ALDH7A1	2.15367	2.2455	4.45705	GTEX
ALDH8A1	0.121749	0.139783	1.37455	GTEX
ALDH9A1	5.32332	5.53764	4.7566	LGG
ALDOA	6.58905	6.20583	7.73015	GTEX
ALDOB	0.129516	0.262694	0.4083	GTEX
ALDOC	6.99515	8.9029	8.2117	LGG
ALG1	2.0301	1.52877	1.6131	GBM
ALG10	0.777335	0.599148	0.31255	GBM
ALG10B	0.814615	0.988797	0.14945	LGG
ALG11	0.698214	0.89215	0.19065	LGG
ALG12	2.79152	2.42229	2.16315	GBM
ALG13	0.657291	0.628993	2.1529	GTEX
ALG14	2.2373	1.61546	0.86	GBM
ALG1L	0.318828	0.481933	1.2904	GTEX
ALG1L2	0.0643205	0.050227	0.1922	GTEX
ALG2	2.60723	2.09504	2.5323	GBM
ALG3	2.55208	1.86545	2.51945	GBM
ALG5	3.30861	2.6901	2.6193	GBM
ALG6	2.41472	1.61533	1.20375	GBM
ALG8	2.96918	2.4856	2.48365	GBM
ALG9	1.11452	1.02829	1.53955	GTEX
ALK	0.517081	0.58772	0.6301	GTEX
ALKBH1	2.22743	2.07429	1.57275	GBM
ALKBH2	2.0965	2.04614	2.45255	GTEX
ALKBH3	3.15257	2.98704	2.46935	GBM
ALKBH4	3.03194	3.00247	2.3175	GBM
ALKBH5	4.69157	4.64761	5.01065	GTEX
ALKBH6	1.66694	1.36633	3.16985	GTEX
ALKBH7	4.56511	4.32683	4.53065	GBM
ALKBH8	0.898811	1.03812	1.3163	GTEX
ALLC	0.0561983	0.0310669	0.1673	GTEX
ALMS1	0.860805	1.18816	1.05505	LGG
ALMS1P	0.272729	0.532142	0.40875	LGG
ALOX12	0.582761	0.696889	0.3341	LGG
ALOX12B	0.0534093	0.180654	0.5219	GTEX
ALOX12P2	0.178199	0.120824	0.44775	GTEX
ALOX15	0.0291581	0.0338189	0.2528	GTEX
ALOX15B	0.287377	0.18933	0.21065	GBM
ALOX5	1.55473	0.838847	1.0966	GBM
ALOX5AP	4.59781	2.47826	1.76965	GBM
ALOXE3	0.0292244	0.0523682	0.4018	GTEX
ALPI	0.00584515	0	0	GBM
ALPK1	0.510363	0.281309	0.84685	GTEX
ALPK2	0.163915	0.0302689	0.0159	GBM
ALPK3	0.980622	0.630636	0.76585	GBM
ALPL	1.32715	1.83606	2.87065	GTEX
ALPP	0.00903085	0.00573239	0	GBM
ALPPL2	0	0	0	GBM
ALS2	1.80445	2.0276	2.25945	GTEX
ALS2CL	0.171198	0.189053	1.4004	GTEX
ALS2CR11	0.0190585	0.0230766	0.08615	GTEX
ALS2CR12	0.0943035	0.0955762	0.5514	GTEX
ALX1	0.0234882	0.00967364	0.0342	GTEX
ALX3	1.56269	1.71309	0.9983	LGG
ALX4	0.155455	0.0974994	0.0823	GBM
ALYREF	5.21401	4.66933	3.64175	GBM
AMACR	0.339199	0.355856	1.09105	GTEX
AMBN	0	0	0.0405	GTEX
AMBP	0.0322787	0.0217577	0.0891	GTEX
AMBRA1	1.14243	1.3253	2.2283	GTEX
AMD1	2.7918	2.50301	4.69445	GTEX
AMDHD1	0.389423	0.311625	0.3177	GBM
AMDHD2	1.74331	1.69924	2.42815	GTEX
AMELX	0.00686048	0	0	GBM
AMELY	0	0	0	GBM
AMFR	5.26325	5.18917	4.35985	GBM
AMH	1.28513	1.95147	1.49315	LGG
AMHR2	0.00322374	0	0	GBM
AMICA1	0.182024	0.0744956	0.23625	GTEX
AMIGO1	1.87705	2.16998	3.2986	GTEX
AMIGO2	0.974287	0.380103	1.66385	GTEX
AMMECR1	0.487358	0.396016	0.58315	GTEX
AMMECR1L	2.14412	2.13357	2.14905	GTEX
AMN	0.0725794	0.0617208	0.1119	GTEX
AMN1	1.18461	1.46985	2.8178	GTEX
AMOT	1.75501	2.81968	3.27965	GTEX
AMOTL1	1.82661	2.21918	1.99585	LGG
AMOTL2	1.64064	2.90395	2.9971	GTEX
AMPD1	0.0031851	0	0.02365	GTEX
AMPD2	1.70285	1.8584	4.67125	GTEX
AMPD3	0.643195	0.621645	1.9042	GTEX
AMPH	1.53743	1.88971	2.9183	GTEX
AMT	0.902114	0.884188	2.9225	GTEX
AMTN	0	0	0	GBM
AMY1A	0.00171469	0.00126165	0.0173	GTEX
AMY1B	0	0	0.0521	GTEX
AMY1C	0	0	0	GBM
AMY2A	0.0666904	0.142979	0.93205	GTEX
AMY2B	1.6038	1.87409	2.98915	GTEX
AMZ1	0.351228	1.06228	1.2325	GTEX
AMZ2	2.57606	2.49545	4.60225	GTEX
AMZ2P1	3.23655	3.19922	3.1635	GBM
ANAPC1	1.45124	1.35636	1.6503	GTEX
ANAPC10	0.623951	0.485054	1.84205	GTEX
ANAPC11	2.99026	2.45045	3.5475	GTEX
ANAPC13	3.9909	3.88245	5.0879	GTEX
ANAPC16	1.99682	2.17539	3.5532	GTEX
ANAPC2	3.38881	3.72525	3.22365	LGG
ANAPC4	1.89591	1.89741	3.1433	GTEX
ANAPC5	4.01289	3.90219	4.61895	GTEX
ANAPC7	3.37451	3.01929	3.43245	GTEX
ANG	1.63182	0.520779	0	GBM
ANGEL1	2.75629	3.22397	3.03525	LGG
ANGEL2	0.995906	1.1889	2.5047	GTEX
ANGPT1	1.0409	0.42998	0.6087	GBM
ANGPT2	1.86106	0.450565	0.7389	GBM
ANGPT4	0.0691295	0.137587	0.0994	LGG
ANGPTL1	1.06278	0.904485	0.60825	GBM
ANGPTL2	4.45316	5.42635	2.01475	LGG
ANGPTL3	0.00798218	0.0122768	0.0205	GTEX
ANGPTL4	2.96254	1.68055	3.3458	GTEX
ANGPTL5	0.0435306	0.0617928	0.1014	GTEX
ANGPTL6	0.484574	0.279177	0.39155	GBM
ANGPTL7	0.0448837	0.0331843	0.1419	GTEX
ANK1	0.0859806	0.28351	1.29915	GTEX
ANK2	2.22589	2.85261	4.468	GTEX
ANK3	0.279513	0.838035	2.8315	GTEX
ANKAR	0.292071	0.300286	0.36445	GTEX
ANKDD1A	1.68886	1.89364	2.62835	GTEX
ANKFN1	0.762683	1.22547	0.39365	LGG
ANKFY1	2.60678	3.13617	3.1117	LGG
ANKH	3.26542	3.56328	3.71185	GTEX
ANKHD1	0.449999	0.481338	3.25205	GTEX
ANKIB1	3.89674	4.14623	3.26305	LGG
ANKK1	0.0883519	0.0259445	0.395	GTEX
ANKLE1	0.0965048	0.102093	0.67815	GTEX
ANKLE2	3.39263	3.32476	1.9429	GBM
ANKMY1	0.274025	0.348472	1.20885	GTEX
ANKMY2	3.61815	3.36963	3.35545	GBM
ANKRA2	2.86176	2.98544	2.70515	LGG
ANKRD1	0.107773	0.0460994	0.27965	GTEX
ANKRD10	3.30948	3.21208	3.9032	GTEX
ANKRD11	1.20964	1.67089	3.0144	GTEX
ANKRD12	0.727165	1.20455	2.10695	GTEX
ANKRD13A	3.24122	3.50375	2.69415	LGG
ANKRD13B	2.72871	3.44966	3.4031	LGG
ANKRD13C	2.43006	2.59163	2.53045	LGG
ANKRD13D	2.69103	2.75621	4.05405	GTEX
ANKRD16	0.841501	1.34553	2.25665	GTEX
ANKRD17	1.65865	1.86145	3.0691	GTEX
ANKRD18A	0.0292391	0.175013	0.7371	GTEX
ANKRD18B	0.0204762	0.0599521	0.20275	GTEX
ANKRD18DP	0.0648827	0.0960421	0.23795	GTEX
ANKRD19P	2.03671	1.96099	2.98725	GTEX
ANKRD2	0.0261619	0.0584624	0.98535	GTEX
ANKRD20A1	0	0	0.24045	GTEX
ANKRD20A11P	0.028133	0.0234769	0.11475	GTEX
ANKRD20A2	0	0	0.0836	GTEX
ANKRD20A3	0.00261232	0.00330247	0.1418	GTEX
ANKRD20A4	0.0789529	0.0673844	0.1226	GTEX
ANKRD20A5P	0.0314035	0.104165	0.3279	GTEX
ANKRD20A8P	0.0390742	0.0429876	0.04325	GTEX
ANKRD20A9P	0.0697305	0.0630525	0.0198	GBM
ANKRD22	1.33484	0.826694	0.1185	GBM
ANKRD23	0.737406	1.11031	1.6891	GTEX
ANKRD24	0.790823	1.53479	2.7951	GTEX
ANKRD26	0.332148	0.795761	1.34855	GTEX
ANKRD26P1	0.0141339	0.00813331	0.0212	GTEX
ANKRD26P3	0.00798397	0.00771619	0.02365	GTEX
ANKRD27	2.30925	2.36106	2.3512	LGG
ANKRD28	1.41803	1.95063	2.66845	GTEX
ANKRD29	0.331998	0.382384	2.16675	GTEX
ANKRD30A	0.00391257	0.0056425	0	LGG
ANKRD30B	0.0095394	0.018241	0.49015	GTEX
ANKRD30BL	1.06725	0.457115	0.592	GBM
ANKRD30BP2	0.00985707	0.0226635	0	LGG
ANKRD31	0.0196447	0.0566881	0.09235	GTEX
ANKRD32	1.17964	0.936782	1.453	GTEX
ANKRD33	0.00603465	0.00239482	0.03485	GTEX
ANKRD33B	0.59138	0.924942	0.29375	LGG
ANKRD34A	0.906784	0.892734	2.9992	GTEX
ANKRD34B	0.0148718	0.0220645	0.54015	GTEX
ANKRD34C	0.0183884	0.0350797	0.42335	GTEX
ANKRD35	1.09934	0.750698	2.53865	GTEX
ANKRD36	0.352514	0.722435	0.7831	GTEX
ANKRD36B	0.315812	0.483658	0.32395	LGG
ANKRD36BP1	1.37376	1.83934	0.5765	LGG
ANKRD36BP2	0.103525	0.246626	0.75725	GTEX
ANKRD37	1.97269	1.77555	2.36285	GTEX
ANKRD39	2.79418	2.80773	3.8413	GTEX
ANKRD40	4.4706	4.84372	5.20635	GTEX
ANKRD42	0.333532	0.369046	1.9781	GTEX
ANKRD44	1.51161	2.00087	0.5417	LGG
ANKRD45	1.27072	0.732526	1.41975	GTEX
ANKRD46	2.04079	2.78205	3.15035	GTEX
ANKRD49	2.4289	2.2186	1.90465	GBM
ANKRD50	1.03103	1.22132	1.3315	GTEX
ANKRD52	2.99886	2.90115	1.9276	GBM
ANKRD53	0.483989	0.163574	0.357	GBM
ANKRD54	2.89973	2.74523	3.3063	GTEX
ANKRD55	0.155429	0.255003	0.65885	GTEX
ANKRD6	0.735297	1.03418	1.1799	GTEX
ANKRD62P1-PARP4P3	0.0331706	0.309974	0.05105	LGG
ANKRD63	0.0491318	0.0486611	0.23825	GTEX
ANKRD65	1.05135	0.899318	3.0807	GTEX
ANKRD7	0.305578	0.230209	0.1778	GBM
ANKRD9	1.74363	1.3705	2.91075	GTEX
ANKS1A	2.3472	2.9107	3.07695	GTEX
ANKS1B	0.347171	0.956323	3.4405	GTEX
ANKS3	1.13841	1.38573	2.8764	GTEX
ANKS4B	0.0072738	0.00778539	0.0192	GTEX
ANKS6	1.9467	2.09144	1.9574	LGG
ANKUB1	0.0819477	0.0237047	0.0096	GBM
ANKZF1	1.70947	2.0046	3.3781	GTEX
ANLN	1.60803	1.87934	3.65325	GTEX
ANO1	0.346791	0.211689	0.53125	GTEX
ANO10	1.42743	1.31604	2.32065	GTEX
ANO2	0.108174	0.136202	0.5305	GTEX
ANO3	0.173461	0.393913	2.151	GTEX
ANO4	0.133818	0.384252	1.91435	GTEX
ANO5	0.396048	0.859668	1.76235	GTEX
ANO6	2.09639	1.52564	1.79575	GBM
ANO7	0.270886	0.186499	0.477	GTEX
ANO8	2.56575	3.19867	3.4366	GTEX
ANO9	0.0667114	0.0312292	0.1023	GTEX
ANP32A	5.03031	5.20592	3.74445	LGG
ANP32AP1	4.65263	4.93612	0.13275	LGG
ANP32B	5.28386	5.27546	5.1582	GBM
ANP32C	1.74029	1.22736	0.0446	GBM
ANP32D	1.20879	1.99687	0	LGG
ANP32E	2.37677	2.48891	4.38235	GTEX
ANPEP	1.25931	0.494916	0.7512	GBM
ANTXR1	3.88791	4.40346	3.0957	LGG
ANTXR2	0.962129	0.526449	0.6616	GBM
ANTXRL	0.0147881	0.0282076	0.0225	LGG
ANXA1	7.09015	3.23846	1.9014	GBM
ANXA10	0.0205417	0.0130353	0	GBM
ANXA11	1.74996	1.68214	3.53085	GTEX
ANXA13	0.0770437	0.0741849	0.0779	GTEX
ANXA2	3.88772	1.45234	2.3349	GBM
ANXA2P1	1.35725	0.271003	0.1301	GBM
ANXA2P2	7.88001	4.43822	1.69175	GBM
ANXA2P3	2.29831	1.36693	0	GBM
ANXA3	0.454112	0.911644	2.242	GTEX
ANXA4	3.83192	3.09124	2.64525	GBM
ANXA5	8.13323	6.62703	5.68355	GBM
ANXA6	4.6175	4.81509	4.9891	GTEX
ANXA7	3.82966	4.17476	5.0164	GTEX
ANXA8	0	0	0	GBM
ANXA8L1	0	0	0	GBM
ANXA9	1.84131	2.46826	1.1547	LGG
AOAH	0.989688	0.860801	0.81755	GBM
AOC2	0.138293	0.18402	0.9908	GTEX
AOC3	0.170449	0.144334	0.6704	GTEX
AOX1	0.483636	0.102065	0.35215	GBM
AOX2P	0.0133446	0.00857781	0	GBM
AP1AR	1.90557	2.03658	3.10225	GTEX
AP1B1	3.38369	3.59292	4.6228	GTEX
AP1B1P1	0.408722	0.261022	0	GBM
AP1G1	2.73682	2.91977	3.0165	GTEX
AP1G2	1.35432	1.46452	4.54895	GTEX
AP1M1	4.00673	3.78543	4.1535	GTEX
AP1M2	0.192088	0.0430713	0.08015	GBM
AP1S1	5.94662	5.28206	5.38745	GBM
AP1S2	4.07766	3.21867	3.2272	GBM
AP1S3	0.268692	0.127964	0.3716	GTEX
AP2A1	3.70283	3.70809	4.4463	GTEX
AP2A2	3.22546	3.38629	4.15565	GTEX
AP2B1	4.38745	4.96828	5.34905	GTEX
AP2M1	6.33681	6.19858	6.86995	GTEX
AP2S1	4.17635	3.11036	5.47725	GTEX
AP3B1	2.25426	2.18121	2.2346	GBM
AP3B2	1.23221	1.89735	3.6936	GTEX
AP3D1	3.6636	3.80711	4.71085	GTEX
AP3M1	2.46181	2.75493	2.43195	LGG
AP3M2	2.35885	2.59174	3.3007	GTEX
AP3S1	4.3979	3.85889	5.73845	GTEX
AP3S2	0.270725	0.330423	0.8419	GTEX
AP4B1	1.042	0.846827	2.48755	GTEX
AP4E1	0.675336	0.766442	1.1121	GTEX
AP4M1	3.54497	2.88153	2.6951	GBM
AP4S1	0.789571	0.960924	1.6091	GTEX
AP5B1	1.29636	1.41692	1.34875	LGG
APAF1	0.499121	0.587339	0.67945	GTEX
APBA1	1.96518	2.68858	4.5273	GTEX
APBA2	3.5455	4.33013	4.3707	GTEX
APBA3	2.69024	2.35053	2.26445	GBM
APBB1	2.27387	3.15224	5.7413	GTEX
APBB1IP	3.22138	2.78836	1.22	GBM
APBB2	1.25253	1.62325	2.6967	GTEX
APBB3	1.48529	1.64297	3.05345	GTEX
APC	1.58907	2.27476	3.90415	GTEX
APC2	3.85155	4.89629	2.4084	LGG
APCDD1	4.61124	5.06398	3.3501	LGG
APCDD1L	0.0689955	0.00554332	0.00855	GBM
APCS	0	0	0	GBM
APEH	4.5109	4.30169	4.06685	GBM
APEX1	4.25005	4.25417	4.34945	GTEX
APEX2	2.28608	1.92794	1.44145	GBM
APH1A	4.1094	3.63896	4.53425	GTEX
APH1B	2.34162	2.56918	2.35245	LGG
API5	2.2935	2.18956	4.015	GTEX
APIP	2.72131	2.25954	1.8254	GBM
APLF	0.578124	0.40615	0.34285	GBM
APLN	5.39059	3.99916	2.9178	GBM
APLNR	4.48616	4.00939	3.0758	GBM
APLP1	4.64585	5.26878	7.3728	GTEX
APLP2	4.4056	4.29627	6.47055	GTEX
APOA1	0.237183	0.1693	0.4354	GTEX
APOA1BP	5.91231	5.34859	4.5352	GBM
APOA2	0.0362434	0.0306092	0.14635	GTEX
APOA4	0.012717	0	0	GBM
APOA5	0.00634281	0.00417144	0	GBM
APOB	0.0137613	0.0101236	0.03275	GTEX
APOBEC1	0	0	0	GBM
APOBEC2	0.25093	0.381294	0.09435	LGG
APOBEC3A	0.137634	0.0390687	0.1181	GBM
APOBEC3B	0.800466	0.221232	0.0692	GBM
APOBEC3C	3.43009	1.83995	0.99975	GBM
APOBEC3D	0.658182	0.192087	0.2347	GBM
APOBEC3F	0.969616	0.29197	0.2676	GBM
APOBEC3G	2.58679	1.0702	0.943	GBM
APOBEC3H	0.102611	0.0616028	0.10475	GTEX
APOBEC4	0	0	0	GBM
APOBR	1.27909	0.925082	0.7209	GBM
APOC1	7.97891	7.04281	5.05025	GBM
APOC1P1	0.950039	0.93967	0.4906	GBM
APOC2	0	0	0	GBM
APOC3	0	0	0	GBM
APOD	6.40215	7.08947	7.0456	LGG
APOE	7.26153	8.0239	9.0915	GTEX
APOF	0.0186026	0.0201089	0.0132	LGG
APOH	0.0351317	0.0233234	0	GBM
APOL1	1.22349	0.664224	1.5205	GTEX
APOL2	3.38912	3.0971	3.5766	GTEX
APOL3	0.720838	0.680274	1.3593	GTEX
APOL4	2.34382	0.543165	0.39795	GBM
APOL5	0.0227221	0.0134827	0.01455	GBM
APOL6	2.25451	1.81446	1.00585	GBM
APOLD1	2.60434	3.21768	3.74205	GTEX
APOM	0.279857	0.339659	1.1273	GTEX
APOO	3.30118	2.86079	4.5525	GTEX
APOOL	2.18786	2.36816	0.8299	LGG
APOPT1	2.03016	1.68647	2.3699	GTEX
APP	4.90003	5.0131	7.5679	GTEX
APPBP2	2.42933	2.69272	2.4344	LGG
APPL1	3.10196	3.53956	1.92535	LGG
APPL2	2.65464	3.07122	3.4833	GTEX
APRT	4.54522	4.12761	4.1166	GBM
APTX	1.01884	0.913346	2.7432	GTEX
AQP1	6.26414	4.20107	0.27365	GBM
AQP10	0.01239	0	0	GBM
AQP11	1.35792	1.51612	1.4262	LGG
AQP12A	0	0	0	GBM
AQP12B	0	0	0.016	GTEX
AQP2	0.02216	0.00837773	0	GBM
AQP3	0.772802	0.456756	0.3591	GBM
AQP4	6.64526	6.55219	6.56075	GBM
AQP5	1.54979	0.100682	1.31725	GBM
AQP6	1.0155	1.23559	0.4534	LGG
AQP7	0.0397612	0.145004	0.3314	GTEX
AQP7P1	0.129419	0.0806402	0.0221	GBM
AQP7P3	0.572384	0.357006	0.08635	GBM
AQP8	0.0839852	0.0828578	0.3428	GTEX
AQP9	1.09641	0.194673	0.5585	GBM
AQR	2.2665	2.44861	1.63525	LGG
AR	1.01707	0.879353	0.37205	GBM
ARAF	2.95827	2.56404	2.62845	GBM
ARAP1	2.34339	2.69766	3.3228	GTEX
ARAP2	2.21069	2.85176	2.5512	LGG
ARAP3	2.57087	1.11693	1.67265	GBM
ARC	4.41568	2.99485	2.51415	GBM
ARCN1	3.98677	3.86636	4.25505	GTEX
AREG	0.0907263	0.00724874	0.016	GBM
ARF1	5.50625	5.20248	6.52695	GTEX
ARF3	6.43334	6.8268	1.00345	LGG
ARF4	6.59637	5.74117	4.81715	GBM
ARF5	7.01233	6.37566	5.84785	GBM
ARF6	4.27209	3.90485	3.1598	GBM
ARFGAP1	2.11631	2.46904	4.1831	GTEX
ARFGAP2	3.73048	4.3092	4.0661	LGG
ARFGAP3	2.93535	2.83216	3.2321	GTEX
ARFGEF1	2.13284	2.5024	2.26435	LGG
ARFGEF2	1.87587	2.31655	2.4378	GTEX
ARFIP1	1.49276	1.27358	2.20885	GTEX
ARFIP2	2.26125	2.13967	3.7918	GTEX
ARFRP1	1.05741	1.19131	3.37355	GTEX
ARG1	0.0687917	0.0429122	0.16645	GTEX
ARG2	2.7099	2.41881	2.22865	GBM
ARGFX	0.0052199	0.00361862	0	GBM
ARGFXP2	0.041336	0.0680845	0.0314	LGG
ARGLU1	4.93505	5.10601	4.9419	LGG
ARHGAP1	5.10952	5.03229	4.4088	GBM
ARHGAP10	1.49495	1.42627	1.28025	GBM
ARHGAP11A	0.732719	0.265303	0.4383	GBM
ARHGAP11B	0.487023	0.255653	0.1883	GBM
ARHGAP12	1.05978	1.71551	2.92395	GTEX
ARHGAP15	1.77542	1.07261	0.19785	GBM
ARHGAP17	2.36739	2.25639	2.61505	GTEX
ARHGAP18	2.69311	1.43264	1.02325	GBM
ARHGAP19	0.842401	1.08469	1.8684	GTEX
ARHGAP19-SLIT1	0.0690572	0.117695	0.31305	GTEX
ARHGAP20	0.270896	0.207856	1.3075	GTEX
ARHGAP21	3.62259	4.27583	5.2431	GTEX
ARHGAP22	0.560862	0.98265	1.69395	GTEX
ARHGAP23	3.07973	3.41341	4.1414	GTEX
ARHGAP24	0.616517	1.00485	1.70375	GTEX
ARHGAP25	0.95661	0.639863	0.698	GBM
ARHGAP26	1.39899	1.62738	2.37075	GTEX
ARHGAP27	0.76583	0.66059	2.01885	GTEX
ARHGAP28	0.207555	0.47757	0.15985	LGG
ARHGAP29	1.84991	1.18991	1.4297	GBM
ARHGAP30	0.855653	0.652555	0.85855	GTEX
ARHGAP31	2.74684	3.64662	1.87505	LGG
ARHGAP32	1.31658	2.19576	3.01665	GTEX
ARHGAP33	2.38273	2.68308	4.19415	GTEX
ARHGAP35	3.37544	4.10462	4.21255	GTEX
ARHGAP36	0.292576	1.01402	0.9718	LGG
ARHGAP39	1.12812	1.3217	2.782	GTEX
ARHGAP4	1.77355	1.56136	2.0818	GTEX
ARHGAP40	0.0444576	0.0380015	0.0825	GTEX
ARHGAP42	1.22441	1.3525	0.8238	LGG
ARHGAP44	0.641332	1.57637	3.6987	GTEX
ARHGAP5	2.04304	2.77383	3.62995	GTEX
ARHGAP5-AS1	2.26286	2.91492	2.5361	LGG
ARHGAP6	0.412011	0.419124	0.88685	GTEX
ARHGAP8	0	0	0	GBM
ARHGAP9	0.962536	0.611621	0.8711	GBM
ARHGDIA	4.31167	3.93084	6.54295	GTEX
ARHGDIB	6.42994	5.14574	3.3657	GBM
ARHGDIG	2.13252	3.67549	5.61605	GTEX
ARHGEF1	2.39697	2.13156	3.31735	GTEX
ARHGEF10	1.48786	1.33517	2.9835	GTEX
ARHGEF10L	2.52023	3.11985	2.7823	LGG
ARHGEF11	1.9266	2.41595	3.09135	GTEX
ARHGEF12	2.21042	2.70993	4.1566	GTEX
ARHGEF15	0.600354	0.429282	1.0713	GTEX
ARHGEF16	0.209785	0.276836	0.6381	GTEX
ARHGEF17	2.78746	3.56442	3.95115	GTEX
ARHGEF18	2.12213	2.37557	0.47775	LGG
ARHGEF19	0.688847	0.413361	0.6255	GBM
ARHGEF2	2.86344	3.14505	3.8097	GTEX
ARHGEF25	2.5685	2.91922	4.3061	GTEX
ARHGEF26	1.98201	2.33076	2.73105	GTEX
ARHGEF26-AS1	2.61408	3.62096	2.19785	LGG
ARHGEF3	2.07338	1.60702	2.31005	GTEX
ARHGEF33	0.140226	0.197468	0.9872	GTEX
ARHGEF35	0.0338362	0.0228295	0.0679	GTEX
ARHGEF37	1.72893	2.575	3.0994	GTEX
ARHGEF38	0.149382	0.25725	0.0195	LGG
ARHGEF4	2.90303	3.85768	4.8747	GTEX
ARHGEF40	2.53047	2.69889	2.8633	GTEX
ARHGEF5	0.0920363	0.08819	0.2816	GTEX
ARHGEF6	3.58668	3.99467	3.1268	LGG
ARHGEF7	2.01314	2.52128	3.44315	GTEX
ARHGEF9	2.12691	2.81079	4.70895	GTEX
ARID1A	2.37779	2.52439	2.9863	GTEX
ARID1B	1.56684	1.99737	2.29045	GTEX
ARID2	1.65429	1.87414	1.25225	LGG
ARID3A	0.836514	0.706409	0.66225	GBM
ARID3B	0.518374	0.468091	1.00915	GTEX
ARID3C	0.139352	0.133166	0.2223	GTEX
ARID4A	0.888803	1.38362	2.13095	GTEX
ARID4B	1.221	1.61245	2.66945	GTEX
ARID5A	3.72223	2.76643	2.51045	GBM
ARID5B	1.75549	1.98819	1.99835	GTEX
ARIH1	3.29461	3.44935	3.1476	LGG
ARIH2	4.26634	4.20661	2.8181	GBM
ARL1	3.65848	3.32364	3.74535	GTEX
ARL10	1.29469	1.77779	1.69075	LGG
ARL11	0.945447	0.501014	0.0997	GBM
ARL13A	0.0642196	0.0819086	0.03575	LGG
ARL13B	0.80091	0.676236	1.40375	GTEX
ARL14	0	0	0	GBM
ARL15	2.33054	2.42092	2.1402	LGG
ARL16	4.31344	4.06685	4.10285	GBM
ARL17A	0.117074	0.120423	0.3196	GTEX
ARL17B	0	0	0.52355	GTEX
ARL2	4.02945	4.18408	6.72765	GTEX
ARL2BP	5.8233	5.2333	4.7952	GBM
ARL3	3.73906	4.60665	4.30535	LGG
ARL4A	2.25012	1.57993	2.136	GBM
ARL4C	4.08979	2.41794	3.2519	GBM
ARL4D	2.66353	2.28177	2.55425	GBM
ARL5A	2.68469	2.46342	2.4881	GBM
ARL5B	1.29319	1.72466	1.5995	LGG
ARL5C	0.0473389	0.135833	0.11	LGG
ARL6	0.625189	0.544289	2.0736	GTEX
ARL6IP1	7.33288	7.06665	7.1613	GBM
ARL6IP4	2.75626	2.62536	6.96855	GTEX
ARL6IP5	6.38149	5.94275	5.6494	GBM
ARL6IP6	2.88325	2.7542	2.2656	GBM
ARL8A	4.77074	5.02243	5.14975	GTEX
ARL8B	5.32156	5.27251	5.21445	GBM
ARL9	1.32409	0.219118	0.9273	GBM
ARMC1	2.99203	3.02468	3.49195	GTEX
ARMC10	1.51809	1.08223	3.72885	GTEX
ARMC12	0.383175	0.509028	1.2262	GTEX
ARMC2	0.386653	0.283124	1.21345	GTEX
ARMC3	0.0181848	0.0365077	0.3792	GTEX
ARMC4	0.0474259	0.0903992	0.1811	GTEX
ARMC5	0.964886	1.20193	2.13755	GTEX
ARMC6	2.96863	2.86327	3.0284	GTEX
ARMC7	1.76459	1.54907	1.1683	GBM
ARMC8	1.13626	1.21188	2.54115	GTEX
ARMC9	0.744214	0.513317	1.4769	GTEX
ARMCX1	3.60127	3.90085	3.9238	GTEX
ARMCX2	2.28339	2.07099	3.7436	GTEX
ARMCX3	3.23841	3.50532	4.3663	GTEX
ARMCX4	0.520885	1.06517	1.6106	GTEX
ARMCX5	0.477063	0.473592	1.4843	GTEX
ARMCX6	1.82322	1.46964	2.79415	GTEX
ARMS2	0.0914334	0.09294	0.09695	GTEX
ARNT	1.16537	1.16298	2.4821	GTEX
ARNT2	4.81374	5.73561	5.7662	GTEX
ARNTL	1.18657	0.774019	2.6994	GTEX
ARNTL2	0.437172	0.164263	0.74935	GTEX
ARPC1A	4.54154	3.8152	5.31875	GTEX
ARPC1B	5.34352	4.26794	2.37005	GBM
ARPC2	5.88264	5.18055	4.96005	GBM
ARPC3	5.13285	4.68437	5.8359	GTEX
ARPC4	4.59045	4.02643	4.8919	GTEX
ARPC5	5.37839	4.42734	4.34055	GBM
ARPC5L	4.92729	4.6091	4.10155	GBM
ARPP19	3.64036	3.91445	5.8102	GTEX
ARPP21	0.293079	1.222	3.99605	GTEX
ARR3	0.177815	0.134229	0.0238	GBM
ARRB1	1.47828	2.57506	4.1352	GTEX
ARRB2	2.60489	2.42757	4.2943	GTEX
ARRDC1	3.08315	3.17021	2.79315	LGG
ARRDC2	1.75618	2.3738	3.44155	GTEX
ARRDC3	4.34717	3.52318	2.60695	GBM
ARRDC4	3.67309	3.39506	2.713	GBM
ARRDC5	0.122751	0.140851	0.075	LGG
ARSA	1.34471	1.20234	3.42335	GTEX
ARSB	1.80856	1.77495	1.25195	GBM
ARSD	2.98945	1.46676	1.3605	GBM
ARSE	0.583215	0.2707	0.7709	GTEX
ARSF	0.409636	0.161655	1.00695	GTEX
ARSG	0.843526	0.894558	0.8368	LGG
ARSH	0	0	0	GBM
ARSI	2.0611	1.75451	0.48975	GBM
ARSJ	1.55717	0.486976	0.4065	GBM
ARSK	1.70708	1.3199	1.08515	GBM
ART1	0.0143717	0.0434177	0.0387	LGG
ART3	0.383674	0.283088	1.2994	GTEX
ART4	0.0142036	0.0125345	0.0121	GBM
ART5	0.0227369	0.0302876	0.09135	GTEX
ARTN	0.185976	0.124084	0.37485	GTEX
ARV1	3.67445	3.51084	3.5023	GBM
ARVCF	2.57934	3.32896	2.8676	LGG
ARX	1.05554	0.670258	2.28815	GTEX
AS3MT	0.141115	0.181277	0	LGG
ASAH1	4.5998	4.48602	4.9212	GTEX
ASAH2	0.0126715	0.0265589	0.0953	GTEX
ASAH2B	0.613654	0.89303	1.06595	GTEX
ASAP1	2.5062	2.63941	2.76625	GTEX
ASAP2	1.91432	1.93523	1.94125	GTEX
ASAP3	2.57682	2.55415	2.73885	GTEX
ASB1	2.79551	3.66903	3.40035	LGG
ASB10	0.00405307	0	0	GBM
ASB11	0.00898851	0.00553925	0.0117	GTEX
ASB12	0.037324	0.0827757	0	LGG
ASB13	1.93376	2.91604	2.8067	LGG
ASB14	0.168249	0.268192	0.2194	LGG
ASB15	0	0	0	GBM
ASB16	0.528268	0.51047	0.60555	GTEX
ASB17	0	0	0	GBM
ASB18	0.0121248	0.00975795	0.08465	GTEX
ASB2	0.140628	0.0998285	0.24055	GTEX
ASB3	0.472338	0.827124	0.25175	LGG
ASB4	0.0809367	0.228422	0.69435	GTEX
ASB5	0.439875	0.0951719	0.26305	GBM
ASB6	1.99949	1.87933	3.3885	GTEX
ASB7	1.72664	1.7612	1.68375	LGG
ASB8	3.7014	3.93978	3.08745	LGG
ASB9	0.149248	0.0529655	0.1385	GBM
ASB9P1	0.309262	0.175231	0	GBM
ASCC1	1.82725	2.33693	2.77035	GTEX
ASCC2	2.8937	2.84488	2.84045	GBM
ASCC3	1.61754	1.73373	1.2149	LGG
ASCL1	3.92773	4.72078	3.23165	LGG
ASCL2	0.531035	0.213698	0.26265	GBM
ASCL3	0	0.021935	0	LGG
ASCL4	0.01442	0.0179615	0.0181	GTEX
ASF1A	3.4828	4.02164	3.38945	LGG
ASF1B	3.52752	1.22608	0.11075	GBM
ASGR1	1.14736	1.51431	1.36145	LGG
ASGR2	0.0816805	0.0525097	0.20515	GTEX
ASH1L	2.23249	3.08303	2.97605	LGG
ASH2L	2.10899	2.06547	3.34095	GTEX
ASIP	1.13839	0.647445	0.0833	GBM
ASL	1.88407	1.20293	2.07015	GTEX
ASMT	0.00265197	0.00243284	0.11375	GTEX
ASMTL	0.807017	0.903044	3.41685	GTEX
ASMTL-AS1	0.29282	0.351904	2.8601	GTEX
ASNA1	6.05861	5.47599	5.0315	GBM
ASNS	2.06008	1.66824	4.48495	GTEX
ASNSD1	3.92841	3.88197	3.75115	GBM
ASPA	0.788151	1.39896	2.8074	GTEX
ASPDH	0.682447	1.30527	3.9647	GTEX
ASPG	0.0286559	0.0379138	0.12495	GTEX
ASPH	1.7711	1.89371	3.534	GTEX
ASPHD1	2.52126	3.70722	5.54035	GTEX
ASPHD2	1.93584	1.73478	1.71425	GBM
ASPM	0.556732	0.116956	0.0485	GBM
ASPN	0.577271	0.155998	0.4266	GBM
ASPRV1	1.20505	1.35466	1.81295	GTEX
ASPSCR1	2.13633	2.2277	2.671	GTEX
ASRGL1	2.83146	3.59109	4.5398	GTEX
ASS1	1.87521	1.20704	3.76465	GTEX
ASTE1	0.992062	0.813987	1.35105	GTEX
ASTL	0.0157476	0.022397	0.0888	GTEX
ASTN1	2.72472	3.4665	3.7206	GTEX
ASTN2	1.74979	2.58157	2.1359	LGG
ASUN	2.64247	2.59034	2.17945	GBM
ASXL1	2.8602	3.06065	2.61475	LGG
ASXL2	1.25049	1.62521	1.3414	LGG
ASXL3	0.226737	0.658044	0.56795	LGG
ASZ1	0.00312899	0.003028	0	GBM
ATAD1	3.3525	4.09957	3.42605	LGG
ATAD2	2.24169	1.83462	1.5113	GBM
ATAD2B	0.433513	0.606706	0.87485	GTEX
ATAD3A	1.86593	1.66918	2.8644	GTEX
ATAD3B	2.22003	2.08096	2.84575	GTEX
ATAD3C	0.779488	0.425012	0.99595	GTEX
ATAD5	0.537306	0.434401	0.3639	GBM
ATAT1	0.99508	1.46885	3.63915	GTEX
ATCAY	2.7523	5.133	4.8395	LGG
ATE1	0.260494	0.501321	2.46365	GTEX
ATF1	2.45756	2.24905	1.70865	GBM
ATF2	1.06493	1.17453	3.3064	GTEX
ATF3	1.9368	0.840551	1.8819	GBM
ATF4	5.51401	5.34268	6.23385	GTEX
ATF5	2.65492	1.69553	3.0447	GTEX
ATF6	3.11076	3.19928	2.192	LGG
ATF6B	1.88536	1.97612	4.1567	GTEX
ATF7	1.77324	1.87479	2.3408	GTEX
ATF7IP	0.878491	1.19416	1.43955	GTEX
ATF7IP2	0.145975	0.122972	1.37725	GTEX
ATG10	1.20813	0.959756	0.91005	GBM
ATG12	1.91741	1.82455	2.83045	GTEX
ATG13	1.80379	2.28408	4.45	GTEX
ATG14	2.44907	2.76713	2.49275	LGG
ATG16L1	1.20976	1.07111	2.9351	GTEX
ATG16L2	2.13873	2.56327	2.2367	LGG
ATG2A	2.30336	2.65272	2.73315	GTEX
ATG2B	1.47042	2.00658	2.47035	GTEX
ATG3	3.45792	3.22199	3.60675	GTEX
ATG4A	1.71504	1.31237	1.7936	GTEX
ATG4B	3.4766	3.44201	4.19885	GTEX
ATG4C	2.05816	1.84267	2.69005	GTEX
ATG4D	1.53977	1.44094	2.69405	GTEX
ATG5	1.43009	1.20241	2.6689	GTEX
ATG7	1.4119	1.2912	1.7808	GTEX
ATG9A	2.97102	3.16254	3.66105	GTEX
ATG9B	0.262619	0.109903	0.5304	GTEX
ATHL1	2.0824	1.97892	2.22815	GTEX
ATIC	4.34572	4.39129	4.1282	LGG
ATL1	1.55186	2.17065	3.6988	GTEX
ATL2	1.34871	1.25171	2.7892	GTEX
ATL3	0.949282	0.670962	2.2794	GTEX
ATM	1.66909	2.30273	1.8234	LGG
ATMIN	2.71617	3.02777	3.6346	GTEX
ATN1	4.46269	5.03773	6.0549	GTEX
ATOH1	0.0132417	0.00446976	0	GBM
ATOH7	0.206052	0.317038	1.0179	GTEX
ATOH8	1.70504	3.40766	1.33555	LGG
ATOX1	6.24717	5.87152	2.7226	GBM
ATP10A	1.11236	1.93624	1.80515	LGG
ATP10B	0.698714	0.975932	1.07085	GTEX
ATP10D	1.86828	1.60837	1.28335	GBM
ATP11A	1.79315	1.96913	2.1613	GTEX
ATP11B	1.828	1.84197	1.45775	LGG
ATP11C	0.802868	0.777959	1.03495	GTEX
ATP12A	0.0171257	0.00993257	0.02145	GTEX
ATP13A1	3.87603	3.74618	3.6662	GBM
ATP13A2	2.46268	2.53044	5.10725	GTEX
ATP13A3	2.79354	2.69723	2.47095	GBM
ATP13A4	1.76415	2.28633	2.21035	LGG
ATP13A5	0.455856	0.53792	0.5524	GTEX
ATP1A1	4.75154	4.30307	6.1415	GTEX
ATP1A2	5.71111	7.12886	7.74735	GTEX
ATP1A3	2.19192	4.02369	6.38845	GTEX
ATP1A4	0.154361	0.341778	0.19595	LGG
ATP1B1	5.33657	5.59665	5.62485	GTEX
ATP1B2	6.45641	6.67816	6.98575	GTEX
ATP1B3	5.28233	4.52647	4.7575	GBM
ATP1B4	0.015566	0.01307	0	GBM
ATP2A1	0.124004	0.102024	0.46785	GTEX
ATP2A2	4.39733	4.72804	5.0704	GTEX
ATP2A3	0.130324	0.0794485	0.9838	GTEX
ATP2B1	2.31201	2.11662	4.53745	GTEX
ATP2B2	1.31011	2.24144	4.27945	GTEX
ATP2B3	0.11169	0.480294	2.6712	GTEX
ATP2B4	3.2634	3.62371	3.7169	GTEX
ATP2C1	1.43067	1.55268	3.83125	GTEX
ATP2C2	0.0854035	0.197625	1.35355	GTEX
ATP4A	0.0231469	0.0140521	0.05045	GTEX
ATP4B	0.0377003	0.018661	0.03795	GTEX
ATP5A1	4.7753	4.71653	7.23505	GTEX
ATP5B	7.59891	7.37833	7.44125	GBM
ATP5C1	4.56982	4.60219	5.6008	GTEX
ATP5D	5.05357	4.87197	6.4202	GTEX
ATP5E	4.73023	6.2296	8.34415	GTEX
ATP5EP2	8.92868	8.02433	0.2975	GBM
ATP5F1	5.83207	5.2165	5.20855	GBM
ATP5G1	4.88303	4.44617	5.72055	GTEX
ATP5G2	6.08324	6.09735	5.58425	LGG
ATP5G3	4.38013	3.63226	4.4225	GTEX
ATP5H	5.59295	5.20919	6.8161	GTEX
ATP5I	6.68375	6.49013	7.35755	GTEX
ATP5J	3.72167	3.33839	6.55895	GTEX
ATP5J2	5.19499	4.28231	5.06495	GBM
ATP5J2-PTCD1	0	0.00288276	0	LGG
ATP5L	5.30492	4.90842	5.78395	GTEX
ATP5L2	2.64486	3.13728	0	LGG
ATP5O	6.97164	6.70995	5.418	GBM
ATP5S	1.41026	1.66464	2.16315	GTEX
ATP5SL	2.15465	1.70388	3.5117	GTEX
ATP6AP1	6.24634	5.97805	5.0343	GBM
ATP6AP1L	0.88305	1.24455	1.07765	LGG
ATP6AP2	6.3603	5.99515	5.663	GBM
ATP6V0A1	2.98298	3.71402	5.52015	GTEX
ATP6V0A2	2.21235	2.14444	1.33915	GBM
ATP6V0A4	0.0133193	0.0187369	0.3023	GTEX
ATP6V0B	4.91826	4.08765	5.26065	GTEX
ATP6V0C	6.37129	6.11202	0	GBM
ATP6V0CP3	0.128976	0.08461	0.24475	GTEX
ATP6V0D1	5.76397	5.80735	5.31795	LGG
ATP6V0D2	0.168445	0.0274448	0.0156	GBM
ATP6V0E1	7.27421	6.70113	4.906	GBM
ATP6V0E2	4.84864	4.99654	6.4832	GTEX
ATP6V1A	4.08725	4.43645	4.6415	GTEX
ATP6V1B1	0.944452	0.846519	0.15705	GBM
ATP6V1B2	5.50371	5.42321	5.79905	GTEX
ATP6V1C1	3.5953	4.04194	4.18725	GTEX
ATP6V1C2	0.230849	0.175611	0.2161	GBM
ATP6V1D	5.00054	5.05133	4.79085	LGG
ATP6V1E1	4.09902	4.03161	6.7214	GTEX
ATP6V1E2	1.22744	1.28501	1.0838	LGG
ATP6V1F	6.35343	5.70582	6.99195	GTEX
ATP6V1G1	5.84052	5.57329	5.38285	GBM
ATP6V1G3	0	0	0	GBM
ATP6V1H	2.83545	3.00404	5.007	GTEX
ATP7A	0.514029	0.460609	0.6874	GTEX
ATP7B	0.22419	0.388347	1.2955	GTEX
ATP8A1	1.05509	2.60165	3.8914	GTEX
ATP8A2	0.136616	0.552309	2.21945	GTEX
ATP8B1	0.562567	0.286875	0.4722	GBM
ATP8B2	1.98819	2.13003	2.53465	GTEX
ATP8B3	0.103268	0.0724386	0.12875	GTEX
ATP8B4	0.361923	0.330207	0.39635	GTEX
ATP8B5P	0.194506	0.322699	0.0183	LGG
ATP9A	3.91489	5.44185	5.0271	LGG
ATP9B	1.40364	1.4537	1.6674	GTEX
ATPAF1	3.10636	3.1012	4.8794	GTEX
ATPAF2	3.19308	2.95909	2.0264	GBM
ATPIF1	4.49015	4.29012	5.507	GTEX
ATR	1.32225	1.29689	1.5012	GTEX
ATRIP	0.81226	0.718341	1.1708	GTEX
ATRN	2.23853	2.68445	3.14965	GTEX
ATRNL1	0.747505	1.70994	2.1637	GTEX
ATRX	1.50536	1.754	2.52785	GTEX
ATXN1	1.6912	1.9653	2.3201	GTEX
ATXN10	4.41164	4.51589	4.53945	GTEX
ATXN1L	2.57331	2.9012	2.48725	LGG
ATXN2	1.57932	1.69564	3.08595	GTEX
ATXN2L	1.8931	1.8804	4.38415	GTEX
ATXN3	0.0826093	0.110985	1.3723	GTEX
ATXN3L	0	0	0	GBM
ATXN7	0.802473	0.947091	1.6987	GTEX
ATXN7L1	0.649217	0.681656	0.8602	GTEX
ATXN7L2	1.91725	2.10548	2.25605	GTEX
ATXN7L3	3.06385	3.25122	4.69375	GTEX
ATXN7L3B	5.20122	5.80557	5.17065	LGG
ATXN8OS	0	0	0.1958	GTEX
AUH	1.69561	1.71131	3.02555	GTEX
AUP1	4.64876	4.20295	5.5726	GTEX
AURKA	0.776783	0.194485	0.5451	GBM
AURKAIP1	4.32085	3.9868	5.37475	GTEX
AURKAPS1	0.500392	0.243143	0.2141	GBM
AURKB	1.67732	0.398659	0.0382	GBM
AURKC	0.405214	0.268199	0.81175	GTEX
AUTS2	1.81306	1.96221	2.4957	GTEX
AVEN	2.40717	2.00802	2.1005	GBM
AVIL	1.58577	1.34544	0.88895	GBM
AVL9	1.4159	1.62374	2.0245	GTEX
AVP	0.0273087	0.0205266	0.15285	GTEX
AVPI1	2.10812	2.86123	3.29395	GTEX
AVPR1A	0.0733329	0.038895	0.054	GBM
AVPR1B	0.0122647	0.0115641	0	GBM
AVPR2	0.0160336	0.0196488	0.05805	GTEX
AWAT1	0.0109563	0.0102642	0	GBM
AWAT2	0.0128178	0.0118064	0	GBM
AXDND1	0.0248434	0.0268926	0.04195	GTEX
AXIN1	2.06531	2.32911	2.85915	GTEX
AXIN2	1.8113	2.41357	2.14945	LGG
AXL	2.18049	2.07579	3.08165	GTEX
AZGP1	2.76684	2.6314	1.9724	GBM
AZGP1P1	0.126191	0.0240305	0	GBM
AZI2	2.30063	2.21074	3.006	GTEX
AZIN1	3.80169	4.10733	4.5616	GTEX
AZU1	0.0867478	0.229681	0.6713	GTEX
B2M	10.8321	9.545	6.9429	GBM
B3GALNT1	1.82199	1.41258	3.35675	GTEX
B3GALNT2	1.80386	1.40719	0.77665	GBM
B3GALT1	0.784486	0.67396	1.8825	GTEX
B3GALT2	1.16802	2.17225	2.27735	GTEX
B3GALT4	0.628222	0.554095	1.57065	GTEX
B3GALT5	0.0285017	0.0405242	0.3463	GTEX
B3GALT6	3.52188	3.21521	2.977	GBM
B3GAT1	3.75166	4.73153	4.98015	GTEX
B3GAT2	0.512071	1.25515	0.86145	LGG
B3GAT3	2.44678	2.22418	4.68065	GTEX
B3GNT2	2.24214	2.02313	2.37295	GTEX
B3GNT3	0.00814941	0.00658309	0	GBM
B3GNT4	0.222953	0.226499	0.22275	LGG
B3GNT5	2.82885	1.3311	0.0635	GBM
B3GNT6	0.0329219	0.0261724	0.01855	GBM
B3GNT7	1.76917	0.506262	1.66955	GBM
B3GNT8	0.355892	0.143437	0.1781	GBM
B3GNT9	2.94099	2.59755	0.36085	GBM
B3GNTL1	1.6423	1.66905	1.23205	LGG
B4GALNT1	1.32436	1.66612	3.50815	GTEX
B4GALNT2	0	0	0	GBM
B4GALNT3	0.305932	0.33526	1.2741	GTEX
B4GALNT4	3.43728	4.04651	5.1612	GTEX
B4GALT1	2.83599	2.41151	1.252	GBM
B4GALT2	3.43861	3.20443	4.231	GTEX
B4GALT3	2.50341	2.21285	3.5468	GTEX
B4GALT4	2.54334	2.30867	1.5131	GBM
B4GALT5	4.83982	4.36068	3.2759	GBM
B4GALT6	1.37788	1.84285	2.1017	GTEX
B4GALT7	3.90011	3.54403	3.1366	GBM
B9D1	2.06887	1.75439	2.6624	GTEX
B9D2	2.40199	1.78409	1.8024	GBM
BAALC	6.68256	6.73883	6.5545	LGG
BAAT	0.052799	0.0874268	0.46225	GTEX
BABAM1	3.58666	3.31945	5.0878	GTEX
BACE1	2.20476	2.51321	3.1343	GTEX
BACE2	0.851471	0.28232	0.62105	GBM
BACH1	1.61288	1.57221	1.42265	GBM
BACH2	0.45813	0.650587	0.71065	GTEX
BAD	4.61266	4.45	4.528	GBM
BAG1	2.94111	3.18294	3.5787	GTEX
BAG2	1.90057	1.89369	0.6851	GBM
BAG3	3.91727	4.21122	4.29275	GTEX
BAG4	1.73426	1.72106	3.1329	GTEX
BAG5	2.06509	2.09197	3.08595	GTEX
BAG6	0.869772	0.952139	4.849	GTEX
BAGE2	0	0	0	GBM
BAHD1	1.6963	1.93113	2.6564	GTEX
BAIAP2	2.16104	2.40666	4.00135	GTEX
BAIAP2L1	0.312578	0.338464	0.394	GTEX
BAIAP2L2	0.558294	0.930658	1.5565	GTEX
BAIAP3	0.859146	1.38832	4.0093	GTEX
BAK1	3.20145	2.35487	2.14735	GBM
BAMBI	2.78257	2.9872	2.7817	LGG
BANF1	5.64882	5.25567	5.6213	GBM
BANF2	0.0171035	0	0	GBM
BANK1	0.112389	0.0400064	0.3167	GTEX
BANP	0.653786	0.614677	1.25115	GTEX
BAP1	4.54101	4.74	5.39135	GTEX
BARD1	0.247765	0.147858	0.6007	GTEX
BARHL1	0.191479	0.065446	0	GBM
BARHL2	0.0224121	0.0100061	0.0236	GTEX
BARX1	0.214521	0.0301909	0.04005	GBM
BARX2	0.106541	0.171945	0.1496	LGG
BASP1	3.50967	5.02583	6.36255	GTEX
BASP1P1	0.464261	0.761578	0	LGG
BATF	1.05827	0.366201	0.33175	GBM
BATF2	0.972806	0.590903	0.82695	GBM
BATF3	2.81181	1.50119	1.3607	GBM
BAX	2.85149	2.21341	3.15985	GTEX
BAZ1A	1.32614	1.26479	1.17305	GBM
BAZ1B	3.90173	3.89538	3.54835	GBM
BAZ2A	1.77839	2.21109	2.8059	GTEX
BAZ2B	1.07757	1.68126	1.7608	GTEX
BBC3	0.857469	0.809676	1.34285	GTEX
BBIP1	0.912803	1.30534	2.699	GTEX
BBOX1	4.29226	4.34757	3.089	LGG
BBS1	3.64686	3.99677	0.4144	LGG
BBS10	2.65981	2.9141	2.3229	LGG
BBS12	0.892021	0.618976	1.28355	GTEX
BBS2	4.48551	4.96499	4.79975	LGG
BBS4	1.87182	1.56229	2.6172	GTEX
BBS5	2.47653	2.39004	2.89955	GTEX
BBS7	1.40326	1.41647	2.36005	GTEX
BBS9	1.04666	0.938832	1.7288	GTEX
BBX	1.68516	2.13538	2.3182	GTEX
BCAM	2.79676	2.11031	3.12825	GTEX
BCAN	7.19301	8.62159	5.99205	LGG
BCAP29	2.82796	2.4285	3.0174	GTEX
BCAP31	4.78845	4.29161	5.78675	GTEX
BCAR1	1.39474	1.76227	3.1328	GTEX
BCAR3	0.706072	0.760064	2.1925	GTEX
BCAR4	0.012794	0.00719271	0	GBM
BCAS1	3.02698	4.45127	5.6987	GTEX
BCAS2	4.54348	4.16836	4.83345	GTEX
BCAS3	1.96244	2.23852	2.07345	LGG
BCAS4	0.870589	0.647117	3.31735	GTEX
BCAT1	1.67733	0.396545	1.85645	GTEX
BCAT2	1.97433	1.50311	2.8053	GTEX
BCCIP	2.50009	3.14791	2.66835	LGG
BCDIN3D	1.56516	1.61601	1.6367	GTEX
BCHE	4.172	4.54872	1.85615	LGG
BCKDHA	3.37525	3.32822	0	GBM
BCKDHB	2.38037	2.48889	2.38315	LGG
BCKDK	3.0466	2.64577	3.3468	GTEX
BCL10	2.40636	1.91562	1.43055	GBM
BCL11A	0.372996	0.29679	2.2088	GTEX
BCL11B	0.0639233	0.187077	1.5878	GTEX
BCL2	1.77141	2.41773	2.18445	LGG
BCL2A1	1.57406	0.483558	0.4912	GBM
BCL2L1	4.69027	4.57951	4.63865	GBM
BCL2L10	0.0280005	0.0282299	0.61125	GTEX
BCL2L11	0.306084	0.348858	0.9229	GTEX
BCL2L12	0.506917	0.189822	1.1623	GTEX
BCL2L13	0.928419	1.03569	2.63635	GTEX
BCL2L14	0.029279	0.0282793	0.02395	GBM
BCL2L15	0.188356	0.165485	0.24445	GTEX
BCL2L2	2.5592	3.46901	5.7631	GTEX
BCL2L2-PABPN1	0	0	0.7017	GTEX
BCL3	3.02064	1.49286	1.5381	GBM
BCL6	2.91771	3.27049	3.7308	GTEX
BCL6B	1.74559	1.28692	0.91045	GBM
BCL7A	1.97366	3.26171	3.17855	LGG
BCL7B	3.52498	2.8909	4.60315	GTEX
BCL7C	3.45601	2.94686	2.36785	GBM
BCL9	2.34588	2.52145	2.09515	LGG
BCL9L	2.51543	2.89766	1.5798	LGG
BCLAF1	2.11348	2.42957	3.67525	GTEX
BCO2	0.129014	0.165348	1.4458	GTEX
BCOR	0.6252	0.797499	1.5705	GTEX
BCORL1	0.764729	0.78713	1.20045	GTEX
BCORP1	0.0152586	0.00757591	0.01175	GBM
BCR	2.41103	3.63914	4.0013	GTEX
BCRP2	0.262154	0.502185	0.3086	LGG
BCRP3	0.576017	0.656732	0.5572	LGG
BCS1L	1.69139	1.56029	3.1374	GTEX
BDH1	1.38612	1.07796	3.1283	GTEX
BDH2	2.93684	2.9361	4.1981	GTEX
BDKRB1	0.103769	0.0328466	0	GBM
BDNF	0.0261686	0.0198148	0.6602	GTEX
BDP1	1.18699	1.74566	1.84245	GTEX
BEAN1	0.367274	0.367997	0.45595	GTEX
BECN1	3.88628	4.03306	3.56305	LGG
BEGAIN	0.931414	0.811085	1.532	GTEX
BEND2	0.00284399	0.00243875	0	GBM
BEND3	0.821615	0.78416	0.32005	GBM
BEND4	0.01645	0.108194	0.2907	GTEX
BEND5	2.01773	1.79852	2.5268	GTEX
BEND6	2.72679	2.9096	2.7545	LGG
BEND7	0.753981	1.36405	0.9439	LGG
BEST1	0.888875	1.35667	1.9249	GTEX
BEST2	0.0446125	0.0273299	0.02745	GBM
BEST3	0.510668	1.06431	0.37135	LGG
BEST4	0.71802	0.230094	1.04995	GTEX
BET1	3.04697	2.42965	1.66485	GBM
BET1L	3.50443	3.26246	3.45445	GBM
BEX1	6.33149	7.26379	7.829	GTEX
BEX2	2.80802	3.35997	6.5773	GTEX
BEX4	4.73387	5.71575	7.143	GTEX
BEX5	1.67435	1.94556	5.28675	GTEX
BFAR	3.79979	3.37745	2.6041	GBM
BFSP1	0.0683524	0.0600464	1.0644	GTEX
BFSP2	0.0253668	0.0187647	0	GBM
BGLAP	0.23859	0.398517	0.9152	GTEX
BGN	6.52188	4.33513	4.29385	GBM
BHLHA15	0.179287	0.130066	0.35075	GTEX
BHLHA9	0.0351978	0.016074	0.17735	GTEX
BHLHB9	0.465375	0.482594	2.3067	GTEX
BHLHE22	0.116696	0.154665	1.30835	GTEX
BHLHE23	0.0187052	0	0	GBM
BHLHE40	4.59783	3.75531	4.77005	GTEX
BHLHE41	4.13703	4.212	3.336	LGG
BHMT	0.103769	0.131363	0.19925	GTEX
BHMT2	0.249242	0.429655	1.8586	GTEX
BICC1	0.344976	0.257852	0.6188	GTEX
BICD1	1.40498	1.02172	1.4133	GTEX
BICD2	2.0088	2.2892	2.711	GTEX
BID	2.00169	2.52768	3.9361	GTEX
BIK	0.253343	0.23065	0.1203	GBM
BIN1	2.00854	2.65672	6.17325	GTEX
BIN2	0.688979	0.517168	0.97605	GTEX
BIN3	3.3705	2.96881	2.18935	GBM
BIRC2	2.45768	2.27528	3.0101	GTEX
BIRC3	0.693127	0.259524	0.5884	GBM
BIRC5	2.98902	0.752525	0	GBM
BIRC6	1.6043	2.20709	2.14335	LGG
BIRC7	0.163031	0.244269	0.2156	LGG
BIRC8	0.0540901	0.117021	0	LGG
BIVM	1.64743	1.93016	0.5172	LGG
BLCAP	3.36064	3.7116	5.7271	GTEX
BLID	0.0244341	0	0	GBM
BLK	0.0386773	0.0530519	0.01715	LGG
BLM	0.765528	0.410393	0.96615	GTEX
BLMH	3.87145	3.73932	2.93435	GBM
BLNK	0.468573	0.410548	0.86995	GTEX
BLOC1S2	1.85102	2.09874	4.48325	GTEX
BLOC1S3	2.6291	2.51863	0	GBM
BLVRA	3.88889	3.6516	3.92545	GTEX
BLVRB	4.90071	4.3641	3.8107	GBM
BLZF1	2.0861	1.97431	2.13375	GTEX
BMF	0.767589	0.632128	0.43515	GBM
BMI1	0.619189	0.858308	1.58565	GTEX
BMP1	2.07505	1.47214	1.76985	GBM
BMP10	0	0	0	GBM
BMP15	0	0.00968425	0	LGG
BMP2	1.90133	4.0339	0.7838	LGG
BMP2K	1.54878	1.5494	1.4755	LGG
BMP3	0.0141006	0.0245916	0.0928	GTEX
BMP4	0.538641	0.849077	0.4763	LGG
BMP5	0.0454517	0.0101829	0.0303	GBM
BMP6	0.603524	0.982954	0.8666	LGG
BMP7	4.36792	4.9639	3.5282	LGG
BMP8A	1.063	1.07184	0.84785	LGG
BMP8B	1.0569	1.04937	1.1835	GTEX
BMPER	1.29349	1.28863	0.98285	GBM
BMPR1A	2.27271	2.51542	1.4838	LGG
BMPR1B	1.08104	1.54762	2.3021	GTEX
BMPR2	2.85321	3.49856	3.03315	LGG
BMS1	1.79811	2.21624	2.3782	GTEX
BMS1P4	0.767114	1.011	0.19675	LGG
BMS1P5	0	0	0.7125	GTEX
BMX	0.0325734	0.0312059	0.10925	GTEX
BNC1	0.00974961	0.00767698	0.01495	GTEX
BNC2	0.297237	0.230222	0.0821	GBM
BNIP1	1.67757	1.30673	2.01755	GTEX
BNIP2	3.21707	3.13132	2.3196	GBM
BNIP3	4.55354	4.49529	4.8289	GTEX
BNIP3L	5.71699	5.56981	4.671	GBM
BNIPL	0.137811	0.1277	0.18535	GTEX
BOC	1.643	1.65637	1.2199	LGG
BOD1	3.90824	3.18017	3.98225	GTEX
BOK	2.53472	3.15869	4.5073	GTEX
BOK-AS1	0.0702825	0.0326999	0.32565	GTEX
BOLA1	3.79351	3.90577	3.1064	LGG
BOLA2B	0	0	0.17215	GTEX
BOLA3	3.29308	2.46091	4.4617	GTEX
BOLA3-AS1	1.14896	1.43672	2.29405	GTEX
BOLL	0.00335278	0.00188817	0	GBM
BOP1	1.23678	1.75187	1.0125	LGG
BORA	0.527785	0.302164	0.6618	GTEX
BPESC1	0	0	0	GBM
BPGM	2.82832	2.38752	3.103	GTEX
BPHL	1.77872	1.584	2.6196	GTEX
BPI	0.0756056	0.102333	0.0724	LGG
BPIFA1	0	0	0	GBM
BPIFA2	0	0	0	GBM
BPIFA3	0	0	0	GBM
BPIFA4P	0	0	0	GBM
BPIFB1	0	0	0.01175	GTEX
BPIFB2	0.161538	0.135574	0.0195	GBM
BPIFB3	0.0106551	0	0	GBM
BPIFB4	0.0326783	0.00676572	0	GBM
BPIFB6	0.0277128	0.0186273	0	GBM
BPIFC	0.0200766	0.0123147	0.0179	GBM
BPNT1	1.90742	1.81545	2.3289	GTEX
BPTF	1.50895	2.08741	2.56825	GTEX
BPY2	0	0	0	GBM
BPY2B	0	0	0	GBM
BPY2C	0	0	0	GBM
BRAF	0.850365	0.836729	1.20915	GTEX
BRAP	2.823	3.00897	2.5193	LGG
BRAT1	4.1928	3.98004	3.61685	GBM
BRCA1	0.431786	0.251833	0.6907	GTEX
BRCA2	0.287117	0.129096	0.03195	GBM
BRCC3	1.51014	1.39693	2.3113	GTEX
BRD1	1.52057	2.00154	2.6327	GTEX
BRD2	1.12919	1.22336	4.89485	GTEX
BRD3	2.74088	3.44519	3.0619	LGG
BRD4	2.90739	2.81168	2.65545	GBM
BRD7	2.3554	2.57777	4.0276	GTEX
BRD7P3	0.142775	0.311225	0	LGG
BRD8	1.68248	1.85156	3.56525	GTEX
BRD9	2.24214	2.56677	3.06815	GTEX
BRDT	0.00183615	0.00347127	0.05175	GTEX
BRE	1.79844	1.77473	3.6812	GTEX
BRF1	1.31793	1.64213	2.9749	GTEX
BRF2	2.97749	2.8026	1.89765	GBM
BRI3	5.59317	4.57892	4.6466	GBM
BRI3BP	1.63141	1.55857	2.4938	GTEX
BRIP1	0.63588	0.189787	0.09845	GBM
BRIX1	3.84273	3.46314	3.1796	GBM
BRK1	7.18373	6.74709	6.37325	GBM
BRMS1	3.50806	3.3462	3.3976	GBM
BRMS1L	2.73948	3.05462	2.59185	LGG
BROX	0.901178	1.09825	2.984	GTEX
BRPF1	1.49401	1.56804	1.8157	GTEX
BRPF3	2.46564	2.93488	2.70795	LGG
BRS3	0.013425	0.0182138	0.0373	GTEX
BRSK1	3.3864	3.84629	5.9331	GTEX
BRSK2	0.667313	1.3949	4.00515	GTEX
BRWD1	1.29969	1.79835	2.66995	GTEX
BRWD1-IT2	0.646498	0.764326	0.60645	LGG
BRWD3	0.892446	1.32641	0.8785	LGG
BSCL2	0.413318	0.558154	0.76585	GTEX
BSDC1	2.32115	2.56239	4.39485	GTEX
BSG	6.21357	5.91997	7.49275	GTEX
BSN	0.801215	1.7376	3.00415	GTEX
BSN-AS2	0.336559	0.48557	0.43895	LGG
BSND	0.0129668	0	0.0377	GTEX
BSPH1	0	0	0	GBM
BSPRY	0.198471	0.469147	1.5401	GTEX
BST1	1.54589	0.676027	0.45145	GBM
BST2	5.97996	4.42164	4.318	GBM
BSX	0	0	0	GBM
BTAF1	1.53498	2.25698	2.18825	LGG
BTBD1	3.82174	3.86505	4.58205	GTEX
BTBD10	2.04599	1.72807	3.7381	GTEX
BTBD11	0.609265	0.791319	1.38935	GTEX
BTBD16	0.143687	0.16571	0.41885	GTEX
BTBD17	2.34701	3.60206	1.33445	LGG
BTBD18	0.0619446	0.0946116	0.10245	GTEX
BTBD19	0.981808	0.652364	0.6404	GBM
BTBD2	5.33365	5.38921	5.6108	GTEX
BTBD3	1.64388	1.71602	3.65205	GTEX
BTBD6	4.19401	3.80927	5.5446	GTEX
BTBD7	1.13546	1.31364	1.5322	GTEX
BTBD8	0.149518	0.500095	0.29185	LGG
BTBD9	0.707188	1.00326	2.816	GTEX
BTC	0.134075	0.355295	0.36115	GTEX
BTD	1.12699	1.12831	1.71905	GTEX
BTF3	6.31839	6.23373	6.6429	GTEX
BTF3L4	2.58489	2.34098	2.9865	GTEX
BTF3P11	0.13516	0.0875682	0	GBM
BTG1	4.88975	4.38232	2.20185	GBM
BTG2	5.35785	5.74281	4.07655	LGG
BTG3	3.74937	2.72138	2.83135	GBM
BTG4	0.0254229	0.0301935	0.0194	LGG
BTK	1.01456	0.708474	0.58015	GBM
BTLA	0.0384656	0.0259706	0.03515	GBM
BTN1A1	0.0284296	0.018741	0.01895	GBM
BTN2A1	1.73293	1.58085	2.84275	GTEX
BTN2A2	0.824443	0.475796	1.04	GTEX
BTN2A3P	0.675217	0.355644	0.21125	GBM
BTN3A1	1.73852	1.3733	2.0723	GTEX
BTN3A2	1.97086	1.35359	1.71725	GBM
BTN3A3	1.98109	1.71241	2.01635	GTEX
BTNL2	0.00865713	0.00616921	0.1186	GTEX
BTNL3	0.0193885	0.0159	0.0269	GTEX
BTNL8	0.0155199	0.0102319	0.053	GTEX
BTNL9	0.548411	1.17995	2.36555	GTEX
BTRC	1.20275	1.88325	3.4029	GTEX
BUB1	1.12622	0.268132	0.10495	GBM
BUB1B	1.67952	0.598782	0.05055	GBM
BUB3	3.47246	3.64254	3.64025	LGG
BUD13	2.12096	2.04018	2.40275	GTEX
BUD31	5.76674	4.97548	4.6797	GBM
BVES	0.692719	0.532255	1.19005	GTEX
BVES-AS1	0.364128	0.260249	0.2623	GBM
BYSL	3.10276	2.88607	2.05985	GBM
BZRAP1	0.684622	1.91332	4.7648	GTEX
BZW1	3.24508	2.58809	3.2552	GTEX
BZW2	3.20197	2.58426	2.9835	GBM
C10orf10	5.1397	3.50819	3.4054	GBM
C10orf105	0.376457	0.333315	0.47475	GTEX
C10orf107	1.73664	1.57563	1.3675	GBM
C10orf11	1.23633	0.767319	0.45865	GBM
C10orf111	0.177429	0.329495	0.64675	GTEX
C10orf113	0	0	0	GBM
C10orf12	0.220521	0.38169	0.372	LGG
C10orf120	0	0.0137028	0	LGG
C10orf128	0.187271	0.206549	1.2183	GTEX
C10orf131	0.156852	0.240871	0.2097	LGG
C10orf2	0.864425	1.39322	1.4382	GTEX
C10orf25	1.01886	1.25815	0.7535	LGG
C10orf35	2.63147	2.40606	3.88875	GTEX
C10orf53	0	0	0	GBM
C10orf54	3.91747	4.23196	3.4626	LGG
C10orf55	0.219527	0.0566049	0	GBM
C10orf62	0.0439637	0.0651467	0.0706	GTEX
C10orf67	0.0815493	0.0753761	0.19655	GTEX
C10orf71	0.00447793	0	0.00885	GTEX
C10orf76	2.53174	2.84687	2.7342	LGG
C10orf82	0.0526073	0.0793059	0.35415	GTEX
C10orf88	1.41871	1.78266	2.0482	GTEX
C10orf90	0.91562	1.11291	1.25525	GTEX
C10orf91	0.0247388	0	0	GBM
C10orf95	0.157668	0.258529	0.7677	GTEX
C10orf99	0	0	0	GBM
C11orf1	3.25564	3.33185	2.37785	LGG
C11orf16	0.0446628	0.0419622	0.01915	GBM
C11orf21	0.1715	0.0762483	0.18205	GTEX
C11orf24	3.24652	2.67848	2.5465	GBM
C11orf30	0.542225	0.675895	1.52055	GTEX
C11orf31	5.69576	5.03141	5.1427	GBM
C11orf40	0	0	0	GBM
C11orf42	0.0801437	0.195819	0.1388	LGG
C11orf45	0.262437	0.185173	0.4689	GTEX
C11orf49	2.49109	2.58398	3.94655	GTEX
C11orf52	0	0	0	GBM
C11orf53	0	0	0	GBM
C11orf54	1.22034	1.30459	1.7741	GTEX
C11orf57	1.55526	1.56979	1.4768	LGG
C11orf58	5.10958	4.8587	4.8625	GBM
C11orf63	0.594575	0.109612	0.8617	GTEX
C11orf65	0.275344	0.361245	0.2086	LGG
C11orf68	3.7261	3.97229	4.7784	GTEX
C11orf70	0.833941	0.5882	0.5027	GBM
C11orf71	1.52005	1.80625	0	LGG
C11orf73	3.15938	2.92267	3.4428	GTEX
C11orf74	0.775007	0.791982	3.1585	GTEX
C11orf80	1.09782	0.830409	2.10105	GTEX
C11orf84	3.18868	2.92752	2.7084	GBM
C11orf85	0.0103308	0.00702505	0.0168	GTEX
C11orf86	0.0407061	0.0411048	0	LGG
C11orf87	0.57168	0.549417	2.4445	GTEX
C11orf88	0.118041	0.0349918	0.0681	GBM
C11orf91	0.344462	0.201749	0.15985	GBM
C11orf94	0.380409	0.438514	0.0882	LGG
C11orf95	2.55546	2.83528	3.03935	GTEX
C11orf96	4.44278	4.50944	0	LGG
C12orf10	4.48665	4.36166	4.84205	GTEX
C12orf29	3.0557	3.02675	2.76865	GBM
C12orf4	1.88952	1.67142	2.0821	GTEX
C12orf40	0.00727254	0.00659474	0.0103	GTEX
C12orf42	0.00793222	0.0134808	0.02015	GTEX
C12orf43	0.808866	0.857689	1.74195	GTEX
C12orf45	2.78679	2.25461	1.87635	GBM
C12orf49	2.99577	2.84487	2.8253	GBM
C12orf50	0.0337138	0.0163262	0.0294	GBM
C12orf54	0.1362	0.31909	0.2923	LGG
C12orf56	0.0133761	0.0130932	0.0836	GTEX
C12orf57	4.38773	3.91284	5.3468	GTEX
C12orf60	0.975477	0.768448	0.50845	GBM
C12orf65	1.90057	2.16565	1.90715	LGG
C12orf66	0.595422	0.544723	1.21785	GTEX
C12orf71	0.0480754	0.0761419	0.10935	GTEX
C12orf73	2.65269	2.5566	1.9843	GBM
C12orf74	0	0	0	GBM
C12orf75	3.02667	2.58469	1.836	GBM
C12orf76	3.94266	4.29612	3.5289	LGG
C12orf77	0	0	0	GBM
C14orf1	4.53242	4.62378	3.806	LGG
C14orf105	0.00214248	0.00261257	0	LGG
C14orf119	4.11227	3.37518	2.95745	GBM
C14orf132	2.2831	3.7352	4.5519	GTEX
C14orf142	3.4803	2.6717	2.75905	GBM
C14orf159	1.22792	1.58046	3.47645	GTEX
C14orf166	5.08281	4.81077	5.2644	GTEX
C14orf177	0	0	0	GBM
C14orf178	0.175735	0.29269	0.1101	LGG
C14orf180	0.0165487	0.0163621	0.2124	GTEX
C14orf2	5.21153	4.76208	5.34815	GTEX
C14orf28	0.924678	1.15051	1.23145	GTEX
C14orf37	1.7965	2.16405	1.22925	LGG
C14orf39	0.0197173	0.0187405	0.1368	GTEX
C14orf79	2.75715	2.51915	1.88585	GBM
C14orf80	0.842988	0.988558	2.37595	GTEX
C14orf93	0.592516	0.721167	1.32265	GTEX
C15orf26	0.16539	0.0704974	0.18925	GTEX
C15orf27	0.297377	0.32762	0.8429	GTEX
C15orf32	0	0	0	GBM
C15orf39	2.14685	2.29506	1.1947	LGG
C15orf40	1.20305	1.25742	2.06885	GTEX
C15orf41	0.943409	0.808679	1.2194	GTEX
C15orf43	0	0	0	GBM
C15orf48	0.776107	0.0902136	0.09375	GBM
C15orf52	2.2717	2.71954	2.0632	LGG
C15orf53	0	0	0	GBM
C15orf54	0.0104221	0	0	GBM
C15orf57	1.51923	1.4909	1.5465	GTEX
C15orf59	1.51782	2.33371	4.9092	GTEX
C15orf61	2.05065	2.12162	2.86845	GTEX
C16orf13	2.51238	2.23611	5.5253	GTEX
C16orf45	4.53388	4.93378	5.46095	GTEX
C16orf46	0.917854	1.00787	1.94935	GTEX
C16orf52	2.23333	2.58265	2.44315	LGG
C16orf54	0.625407	0.289273	0.09345	GBM
C16orf58	4.4174	4.3795	3.8117	GBM
C16orf59	1.61519	1.14024	1.20185	GBM
C16orf62	2.79555	3.02376	2.95875	LGG
C16orf70	2.63825	2.7284	1.7135	LGG
C16orf71	0.646041	0.675662	0.51595	LGG
C16orf72	3.60251	3.46395	2.4795	GBM
C16orf74	1.51381	1.04167	0.97765	GBM
C16orf78	0	0	0	GBM
C16orf82	0	0.00911733	0.0194	GTEX
C16orf86	1.5129	2.00128	1.9796	LGG
C16orf87	2.38208	2.62378	1.1026	LGG
C16orf89	1.63029	1.19936	3.2762	GTEX
C16orf90	0.0209056	0.0223534	0	LGG
C16orf91	3.53787	3.29242	2.5112	GBM
C16orf92	0	0	0.07275	GTEX
C16orf93	0.375104	0.256854	2.42535	GTEX
C16orf95	0.904537	0.810312	0.2797	GBM
C16orf96	0.257224	0.433125	0.3733	LGG
C17orf100	2.45021	2.86887	1.95545	LGG
C17orf102	0.122304	0.298113	0.3484	GTEX
C17orf104	0.258371	0.301962	0.32545	GTEX
C17orf105	0.02355	0.0205237	0.0359	GTEX
C17orf47	0.0742665	0.0752578	0.07305	LGG
C17orf49	0	0	1.07425	GTEX
C17orf50	0.0996097	0.161259	0.46495	GTEX
C17orf51	2.02628	2.57905	2.4292	LGG
C17orf53	0.648917	0.309671	0.2315	GBM
C17orf58	2.65697	2.20721	2.53	GBM
C17orf59	2.29355	2.59069	2.6692	GTEX
C17orf62	2.18428	1.85583	2.4138	GTEX
C17orf64	0.0837229	0.0417672	0.0378	GBM
C17orf67	0.157171	0.21754	0.78045	GTEX
C17orf74	0.0665202	0.089106	0.0355	LGG
C17orf75	2.29758	2.42632	2.49775	GTEX
C17orf77	0	0	0	GBM
C17orf78	0.0287189	0.0528022	0.0132	LGG
C17orf80	1.39407	1.31185	0.8508	GBM
C17orf82	0.398217	0.236759	0.1058	GBM
C17orf85	2.33458	2.41687	2.4688	GTEX
C17orf89	5.16912	4.87278	4.28655	GBM
C17orf96	1.42004	2.48501	1.7968	LGG
C17orf97	1.82623	2.01301	2.21315	GTEX
C17orf98	0.0365644	0.0230129	0	GBM
C17orf99	0.015794	0.0305173	0	LGG
C18orf21	1.85666	1.53813	2.31005	GTEX
C18orf25	1.87414	1.88032	2.28505	GTEX
C18orf32	1.0463	1.27566	4.59425	GTEX
C18orf42	0.0424956	0.0923224	0.348	GTEX
C18orf54	0.405593	0.293463	0.54715	GTEX
C18orf63	0.00423207	0	0	GBM
C18orf8	1.7025	1.52119	2.7437	GTEX
C19orf12	1.20057	1.01408	3.2813	GTEX
C19orf18	0.941125	0.846356	1.0551	GTEX
C19orf24	4.82189	4.04178	2.91305	GBM
C19orf25	4.07092	4.08566	1.318	LGG
C19orf26	2.31435	2.28003	3.3287	GTEX
C19orf33	0	0	0	GBM
C19orf35	0.617177	0.380464	0.1706	GBM
C19orf38	1.62164	1.38731	0.62685	GBM
C19orf43	6.58792	6.11405	6.2817	GBM
C19orf44	1.06719	1.03657	1.08015	GTEX
C19orf45	0.211255	0.215266	0.3395	GTEX
C19orf47	1.56742	1.3696	1.88795	GTEX
C19orf48	1.82094	1.10785	1.88895	GTEX
C19orf52	3.02957	2.81437	2.52585	GBM
C19orf53	6.41971	5.84713	6.0197	GBM
C19orf54	2.72306	2.57856	1.1583	GBM
C19orf57	1.53969	1.61751	0.81475	LGG
C19orf60	3.65244	3.20801	5.38185	GTEX
C19orf66	2.82265	2.25941	3.10815	GTEX
C19orf70	4.39525	4.0131	5.0471	GTEX
C19orf71	2.31667	2.49456	2.01755	LGG
C19orf80	0.168955	0.160699	0.2447	GTEX
C19orf81	0.933493	0.956956	0.80355	LGG
C1D	1.69416	1.49189	2.265	GTEX
C1GALT1	2.55147	2.42355	1.87895	GBM
C1GALT1C1	2.41832	1.91054	2.2964	GBM
C1QA	7.07883	5.80789	3.253	GBM
C1QB	7.90062	6.44885	3.5721	GBM
C1QBP	5.7863	5.37035	4.8943	GBM
C1QC	6.64699	5.26059	3.4344	GBM
C1QL1	5.23118	6.41672	4.05345	LGG
C1QL2	0.365012	1.08649	2.8541	GTEX
C1QL3	0.247285	0.381432	0.79915	GTEX
C1QL4	1.04036	1.04044	0.1682	LGG
C1QTNF1	2.12469	1.54477	1.86475	GBM
C1QTNF2	0.992641	0.451638	0.68025	GBM
C1QTNF3	0.892724	1.37466	0.6975	LGG
C1QTNF4	0.957593	1.44292	4.6849	GTEX
C1QTNF6	2.11201	1.07773	0.8629	GBM
C1QTNF7	0.0512054	0.05665	0.20245	GTEX
C1QTNF8	0.0378954	0.114115	0.15125	GTEX
C1QTNF9	0.0354991	0.0258532	0	GBM
C1QTNF9B	0.0250097	0.0175392	0.57375	GTEX
C1QTNF9B-AS1	0.216009	0.110791	0.57575	GTEX
C1R	6.13033	3.81573	2.4688	GBM
C1RL	1.81367	0.630563	1.48425	GBM
C1S	4.40066	2.43928	2.60055	GBM
C1orf100	0.020713	0.0121558	0.1316	GTEX
C1orf101	0.0757277	0.083284	0.3664	GTEX
C1orf105	0.0208778	0.0351554	0.01215	LGG
C1orf106	0.757452	0.760408	0.43105	LGG
C1orf109	1.93508	1.6924	1.77095	GBM
C1orf110	0.0795162	0.0562819	0.11245	GTEX
C1orf111	0.07992	0.157156	0.07585	LGG
C1orf112	1.51658	1.11689	0.4397	GBM
C1orf115	1.99411	2.44869	4.49875	GTEX
C1orf116	0.0332979	0.036134	0.04975	GTEX
C1orf122	4.80621	4.41438	6.7274	GTEX
C1orf123	3.75903	3.45632	4.509	GTEX
C1orf127	0.0547588	0.0320226	0.08045	GTEX
C1orf131	2.12853	1.89579	1.2224	GBM
C1orf141	0.00829422	0.0129802	0.13035	GTEX
C1orf146	0.14117	0.160509	0.07135	LGG
C1orf158	0.319168	0.062732	0.0163	GBM
C1orf159	2.40808	2.06715	2.17695	GBM
C1orf162	2.72187	1.85822	1.5265	GBM
C1orf168	0.0319428	0.13751	0.0558	LGG
C1orf174	3.53188	2.86393	2.48175	GBM
C1orf177	0.00611331	0.00461743	0.0573	GTEX
C1orf185	0	0	0	GBM
C1orf186	0.0273384	0.0206609	0.01495	GBM
C1orf189	0.174254	0.0869334	0.0525	GBM
C1orf194	1.6676	1.46645	2.1687	GTEX
C1orf198	3.08306	4.14359	4.561	GTEX
C1orf204	0.581755	0.620932	1.5795	GTEX
C1orf21	3.25014	3.4864	2.97995	LGG
C1orf210	0.0224852	0.0168291	0.039	GTEX
C1orf216	4.0034	3.99639	4.43795	GTEX
C1orf220	0.254528	0.48198	0.15475	LGG
C1orf226	2.72476	2.41452	0.14975	GBM
C1orf228	1.02763	0.91724	1.61585	GTEX
C1orf229	0.628923	0.63472	0.48245	LGG
C1orf233	1.55744	2.81238	3.3906	GTEX
C1orf27	1.60125	1.74181	2.61605	GTEX
C1orf35	2.51777	2.63251	2.33185	LGG
C1orf43	3.84641	3.45664	5.94	GTEX
C1orf50	2.61139	2.27791	2.03175	GBM
C1orf52	2.52493	2.25949	3.26475	GTEX
C1orf53	2.17715	1.36334	1.45955	GBM
C1orf54	2.61993	1.48472	3.32385	GTEX
C1orf56	2.04643	2.17762	1.5034	LGG
C1orf61	9.04628	9.39256	5.25455	LGG
C1orf64	2.06389	2.34228	1.8341	LGG
C1orf68	0	0	0.0519	GTEX
C1orf74	0.811892	0.530169	0.43215	GBM
C1orf87	0.182089	0.0687188	0.25005	GTEX
C1orf94	0.617161	0.711402	0.25505	LGG
C1orf95	1.76825	3.24829	3.9303	GTEX
C2	0.272027	0.0867488	0.48395	GTEX
C20orf141	0.013395	0	0	GBM
C20orf166-AS1	0.13165	0.0567113	0.25305	GTEX
C20orf173	0.00883518	0.00856951	0	GBM
C20orf194	2.39021	3.35173	3.45935	GTEX
C20orf195	0.241249	0.0427485	0.106	GBM
C20orf196	0.993497	0.910417	1.4308	GTEX
C20orf197	0.0728779	0.0647736	0.1544	GTEX
C20orf202	0.49192	0.527837	0.36055	LGG
C20orf203	0.113332	0.374531	0.9004	GTEX
C20orf24	1.48348	1.03929	2.12745	GTEX
C20orf27	3.24323	2.96126	4.2425	GTEX
C20orf85	0	0	0	GBM
C20orf96	2.3653	2.18591	2.8923	GTEX
C21orf2	1.89223	2.17694	4.165	GTEX
C21orf33	4.87322	5.02941	5.41255	GTEX
C21orf58	0.545864	0.399104	0.86435	GTEX
C21orf59	4.07393	3.53287	0.163	GBM
C21orf62	2.25528	0.853934	0.187	GBM
C21orf91	0.906516	0.951958	0.92665	LGG
C21orf91-OT1	0	0.0324516	0	LGG
C22orf15	0.1297	0.0573411	0.0777	GBM
C22orf23	1.75095	2.3412	1.77215	LGG
C22orf24	0.0698199	0.0633973	0.2598	GTEX
C22orf29	1.84947	2.15366	1.90455	LGG
C22orf31	0.0808882	0.174069	0.54545	GTEX
C22orf34	0.329207	0.201072	0.158	GBM
C22orf39	3.09827	3.49397	3.78445	GTEX
C22orf42	0.020845	0	0.0218	GTEX
C22orf46	2.34634	3.39888	3.09025	LGG
C2CD2	1.41652	1.49774	2.69295	GTEX
C2CD2L	1.59508	2.06684	3.92605	GTEX
C2CD3	0.704033	0.952749	1.629	GTEX
C2CD4A	0.135875	0.0548514	0.05945	GBM
C2CD4B	0.210817	0.0912299	0.4269	GTEX
C2CD4C	1.08672	1.73526	2.94385	GTEX
C2CD4D	0.1163	0.142356	0.4006	GTEX
C2orf15	0.511674	0.55438	0.5616	GTEX
C2orf16	0.241011	0.246534	0.2076	LGG
C2orf27A	1.5311	2.54671	0.95355	LGG
C2orf27B	0.269061	0.533164	0	LGG
C2orf40	2.06174	1.35357	1.5839	GBM
C2orf42	2.33678	2.35698	2.0409	LGG
C2orf44	1.42873	1.26726	1.3626	GBM
C2orf47	2.88861	2.64982	2.8267	GBM
C2orf48	0.135587	0.0565381	0	GBM
C2orf49	0.887061	0.93387	2.43855	GTEX
C2orf50	0.635538	0.250186	0.4764	GBM
C2orf54	0.00372902	0.00278799	0.02915	GTEX
C2orf57	0.0136131	0.00815042	0	GBM
C2orf61	0.0293874	0.0303633	0.0248	LGG
C2orf66	0.766787	0.222243	0.2784	GBM
C2orf68	3.13557	3.31559	2.0337	LGG
C2orf69	2.43709	2.69423	2.8477	GTEX
C2orf70	0.415888	0.0822754	0.2888	GBM
C2orf71	0.0332374	0.0601232	0.1136	GTEX
C2orf72	4.29464	4.39304	4.7467	GTEX
C2orf73	0.208656	0.213672	0.4004	GTEX
C2orf76	3.36321	3.31901	2.1209	GBM
C2orf78	0.00541718	0.00361586	0	GBM
C2orf80	2.91772	3.19547	3.8975	GTEX
C2orf81	1.89484	1.7409	1.7419	GBM
C2orf82	1.71948	2.55726	2.3651	LGG
C2orf83	0.016156	0.0216799	0.0305	GTEX
C2orf88	1.25753	1.85136	1.3629	LGG
C2orf91	0.0781106	0.0196065	0.01165	GBM
C3	6.50592	5.32924	3.22505	GBM
C3AR1	3.69792	3.03493	1.27175	GBM
C3P1	0.00921158	0.00901167	0	GBM
C3orf14	1.27661	1.03813	3.19915	GTEX
C3orf17	2.1316	2.06543	2.7245	GTEX
C3orf18	1.71792	2.00976	3.44485	GTEX
C3orf20	0.027806	0.053132	0.0499	LGG
[truncated: 18,215 more rows]
