# Supplementary material for: A kinase-deficient NTRK2 splice variant predominates in glioma and amplifies several oncogenic signaling pathways
Source: Nat Commun. 2020 Jun 12;11:2977. doi: 10.1038/s41467-020-16786-5 (PMC7293284; doi:10.1038/s41467-020-16786-5)
Supplement: Supplementary file 5 — Supplementary Data 2 [file 41467_2020_16786_MOESM5_ESM.xlsx]

## Sheet: Transcript Names
Table 1: Transcripts from GTEx:
GeneName	TranscriptName	Transcript ID	bp	Protein	Biotype	CCDS	UniProt	RefSeq	Flags
NTRK1	NTRK1-001	ENST00000368196.3	2701	790aa	Protein coding	CCDS30891	P04629	NM_001012331 NP_001012331	GENCODE basic
NTRK1	NTRK1-002	ENST00000497019.2	2508	388aa	Nonsense mediated decay	-	E9PQG0	-	-
NTRK1	NTRK1-004	ENST00000392302.2	2609	760aa	Protein coding	CCDS30890	P04629	NM_001007792 NP_001007793	GENCODE basic
NTRK1	NTRK1-005	ENST00000530298.1	3052	No protein	Retained intron	-	-	-	-
NTRK1	NTRK1-006	ENST00000358660.3	2492	793aa	Protein coding	-	J3KP20	-	GENCODE basic
NTRK1	NTRK1-007	ENST00000524377.1	2432	796aa	Protein coding	CCDS1161	P04629	NM_002529 NP_002520	GENCODE basic
NTRK1	NTRK1-008	ENST00000489021.2	570	No protein	Processed transcript	-	-	-	-
NTRK1	NTRK1-009	ENST00000533630.1	645	No protein	Retained intron	-	-	-	-
NTRK1	NTRK1-010	ENST00000534682.1	844	No protein	Retained intron	-	-	-	-
NTRK1	NTRK1-011	ENST00000531606.1	642	No protein	Processed transcript	-	-	-	-
NTRK2	NTRK2-001	ENST00000323115.4	3708	822aa	Protein coding	CCDS35050	Q16620 Q548C2 Q8WXJ4 S5MD53	-	GENCODE basic
NTRK2	NTRK2-002	ENST00000376208.1	8178	537aa	Protein coding	CCDS35052	Q16620 Q8WXJ4 Q8WXJ8 S5MD53	NM_001018066 NP_001018076	GENCODE basic
NTRK2	NTRK2-003	ENST00000304053.6	8226	553aa	Protein coding	CCDS35051	Q16620 Q8WXJ4 S5MD53	NM_001018065 NP_001018075	GENCODE basic
NTRK2	NTRK2-004	ENST00000277120.3	4057	838aa	Protein coding	CCDS6671	Q16620 Q8WXJ4 S5MD53	-	GENCODE basic
NTRK2	NTRK2-005	ENST00000359847.3	6646	477aa	Protein coding	CCDS35053	Q16620 Q5VWE5 Q8WXJ4 S5MD53	-	GENCODE basic
NTRK2	NTRK2-201	ENST00000376213.1	5560	822aa	Protein coding	CCDS35050	Q16620 Q548C2 Q8WXJ4 S5MD53	NM_001018064 NP_001018074	GENCODE basic
NTRK2	NTRK2-202	ENST00000376214.1	5608	838aa	Protein coding	CCDS6671	Q16620 Q8WXJ4 S5MD53	NM_006180 NP_006171	GENCODE basic
NTRK2	NTRK2-203	ENST00000395866.2	1791	321aa	Protein coding	-	Q16620 S5MD53	-	GENCODE basic
NTRK2	NTRK2-204	ENST00000395882.1	7111	477aa	Protein coding	CCDS35053	Q16620 Q5VWE5 Q8WXJ4 S5MD53	NM_001007097 NP_001007098	GENCODE basic
NTRK3	NTRK3-001	ENST00000394480.2	4736	825aa	Protein coding	CCDS10340	Q16288 R4GNH5	NM_001243101 NM_002530 NP_001230030 NP_002521	GENCODE basic
NTRK3	NTRK3-002	ENST00000540489.2	2123	612aa	Protein coding	CCDS32323	A9X3Y2 Q16288 Q96CY4 R4GNH5	-	GENCODE basic
NTRK3	NTRK3-003	ENST00000542733.2	2287	617aa	Protein coding	-	B7Z7U4 R4GNH5	-	GENCODE basic
NTRK3	NTRK3-004	ENST00000557856.1	2622	817aa	Protein coding	CCDS58399	H0YND1 O95192 R4GNH5	-	GENCODE basic
NTRK3	NTRK3-005	ENST00000559188.1	535	90aa	Protein coding	-	R4GNH5	-	CDS 3' incomplete
NTRK3	NTRK3-006	ENST00000560739.1	572	No protein	Processed transcript	-	-	-	-
NTRK3	NTRK3-007	ENST00000558576.1	717	146aa	Protein coding	-	-	-	CDS 5' incomplete
NTRK3	NTRK3-008	ENST00000559680.1	441	No protein	Processed transcript	-	-	-	-
NTRK3	NTRK3-009	ENST00000557897.1	398	No protein	Processed transcript	-	-	-	-
NTRK3	NTRK3-010	ENST00000560017.1	257	85aa	Protein coding	-	R4GN40	-	CDS 5' and 3' incomplete
NTRK3	NTRK3-011	ENST00000559764.2	538	No protein	Processed transcript	-	-	-	-
NTRK3	NTRK3-013	ENST00000559067.1	554	No protein	Processed transcript	-	-	-	-
NTRK3	NTRK3-015	ENST00000558676.1	2324	705aa	Protein coding	-	H0YM90 O95192 R4GNH5	-	GENCODE basic
NTRK3	NTRK3-016	ENST00000560201.1	424	No protein	Processed transcript	-	-	-	-
NTRK3	NTRK3-017	ENST00000558306.1	629	No protein	Processed transcript	-	-	-	-
NTRK3	NTRK3-018	ENST00000537300.2	141	No protein	Processed transcript	-	-	-	-
NTRK3	NTRK3-201	ENST00000317501.3	3979	612aa	Protein coding	CCDS32323	A9X3Y2 Q16288 Q96CY4 R4GNH5	NM_001007156 NP_001007157	GENCODE basic
NTRK3	NTRK3-202	ENST00000355254.2	2784	825aa	Protein coding	CCDS10340	Q16288 R4GNH5	-	GENCODE basic
NTRK3	NTRK3-203	ENST00000357724.2	2802	831aa	Protein coding	-	E9PG56 O95192 R4GNH5	-	GENCODE basic
NTRK3	NTRK3-204	ENST00000360948.2	2826	839aa	Protein coding	CCDS32322	Q16288 R4GNH5	NM_001012338 NP_001012338	GENCODE basic
Table 2: Transcripts from GSC lines.
gene Name	Transcript ID	co-ordinates	Gene ID
NTRK2	ENSG00000148053.11	chr9:87283465-87638505	ENSG00000148053.11
NTRK2	ENST00000376213.1	chr9:87283465-87638505	ENSG00000148053.11
NTRK2	ENST00000376214.1	chr9:87283465-87638505	ENSG00000148053.11
NTRK2	ENST00000395882.1	chr9:87284625-87430621	ENSG00000148053.11
NTRK2	ENST00000376208.1	chr9:87284692-87492813	ENSG00000148053.11
NTRK2	ENST00000304053.6	chr9:87284692-87492813	ENSG00000148053.11
NTRK2	ENST00000277120.3	chr9:87284692-87637409	ENSG00000148053.11
NTRK2	ENST00000323115.4	chr9:87285310-87637238	ENSG00000148053.11
NTRK2	ENST00000359847.3	chr9:87285574-87430617	ENSG00000148053.11
NTRK2	ENST00000395866.2	chr9:87287001-87425978	ENSG00000148053.11
NTRK1	ENST00000489021.2	chr1:156785431-156843682	ENSG00000198400.7
NTRK1	ENSG00000198400.7	chr1:156785431-156851642	ENSG00000198400.7
NTRK1	ENST00000392302.2	chr1:156785447-156851586	ENSG00000198400.7
NTRK1	ENST00000497019.2	chr1:156785470-156851641	ENSG00000198400.7
NTRK1	ENST00000530298.1	chr1:156807000-156851642	ENSG00000198400.7
NTRK1	ENST00000368196.3	chr1:156830606-156851642	ENSG00000198400.7
NTRK1	ENST00000524377.1	chr1:156830685-156851434	ENSG00000198400.7
NTRK1	ENST00000358660.3	chr1:156830685-156851503	ENSG00000198400.7
NTRK1	ENST00000533630.1	chr1:156830704-156834855	ENSG00000198400.7
NTRK1	ENST00000534682.1	chr1:156843944-156845991	ENSG00000198400.7
NTRK1	ENST00000531606.1	chr1:156849792-156851642	ENSG00000198400.7
NTRK3	ENST00000394480.2	chr15:88418229-88799978	ENSG00000140538.12
NTRK3	ENSG00000140538.12	chr15:88418229-88799999	ENSG00000140538.12
NTRK3	ENST00000557856.1	chr15:88420021-88799408	ENSG00000140538.12
NTRK3	ENST00000357724.2	chr15:88420021-88799661	ENSG00000140538.12
NTRK3	ENST00000355254.2	chr15:88420021-88799661	ENSG00000140538.12
NTRK3	ENST00000360948.2	chr15:88420021-88799661	ENSG00000140538.12
NTRK3	ENST00000558576.1	chr15:88459492-88476321	ENSG00000140538.12
NTRK3	ENST00000542733.2	chr15:88459503-88749164	ENSG00000140538.12
NTRK3	ENST00000558676.1	chr15:88472232-88799410	ENSG00000140538.12
NTRK3	ENST00000559680.1	chr15:88474312-88483966	ENSG00000140538.12
NTRK3	ENST00000560201.1	chr15:88520597-88522034	ENSG00000140538.12
NTRK3	ENST00000317501.3	chr15:88520597-88799661	ENSG00000140538.12
NTRK3	ENST00000558306.1	chr15:88522284-88670422	ENSG00000140538.12
NTRK3	ENST00000540489.2	chr15:88522297-88799390	ENSG00000140538.12
NTRK3	ENST00000537300.2	chr15:88522581-88576115	ENSG00000140538.12
NTRK3	ENST00000560739.1	chr15:88615654-88642496	ENSG00000140538.12
NTRK3	ENST00000560017.1	chr15:88615781-88679169	ENSG00000140538.12
NTRK3	ENST00000557897.1	chr15:88615831-88669592	ENSG00000140538.12
NTRK3	ENST00000559764.2	chr15:88675199-88679709	ENSG00000140538.12
NTRK3	ENST00000559188.1	chr15:88680691-88795853	ENSG00000140538.12
NTRK3	ENST00000559067.1	chr15:88799136-88799999	ENSG00000140538.12
Table 3: TCGA transcript IDs
gene Name	Transcript ID	co-ordinates	strand
NTRK1	uc001fqf.1	chr1:156785542-156851642	+
NTRK1	uc009wsi.1	chr1:156785542-156851642	+
NTRK1	uc001fqh.1	chr1:156830671-156851642	+
NTRK1	uc001fqi.1	chr1:156830671-156851642	+
NTRK1	uc009wsk.1	chr1:156830671-156851642	+
NTRK2	uc004anv.1	chr9:87283466-87430621	+
NTRK2	uc004any.1	chr9:87283466-87573178	+
NTRK2	uc004anz.1	chr9:87283466-87638505	+
NTRK2	uc004aoa.1	chr9:87283466-87638505	+
NTRK2	uc004aob.1	chr9:87284595-87430621	+
NTRK2	uc011lsz.2	chr9:87284595-87492813	+
NTRK2	uc011lta.2	chr9:87284595-87492813	+
NTRK2	uc011ltb.1	chr9:87287002-87430621	+
NTRK2	uc004aoc.3	chr9:87366894-87492813	+
NTRK3	uc002bmh.2	chr15:88419988-88799410	-
NTRK3	uc002bme.2	chr15:88419988-88799962	-
NTRK3	uc002bmf.2	chr15:88419988-88799962	-
NTRK3	uc021sua.1	chr15:88419988-88799962	-
NTRK3	uc010upl.1	chr15:88459504-88749164	-
NTRK3	uc010bnh.1	chr15:88472233-88799410	-
NTRK3	uc010bni.2	chr15:88520596-88576276	-
NTRK3	uc002bmg.3	chr15:88520596-88799962	-

## Sheet: summary boxplot values
Summary for GBM
	NTRK1_uc001fqf.1	NTRK1_uc009wsi.1	NTRK1_uc001fqh.1	NTRK1_uc001fqi.1	NTRK1_uc009wsk.1
Min.	0	0	0	0	0
1st	0	0	0	0	0
Median	0	0.190798	0	0	0
Mean	0.16151	0.338557	1.7368e-17	0.271312	0.0433547
3rd	0.23068	0.466661	0	0	0
Max.	1.96554	8.02719	2.88308e-15	3.7327	2.10185
	NTRK2_uc011lsz.1	NTRK2_uc011lta.1	NTRK2_uc004aoc.2	NTRK2_uc004any.1	NTRK2_uc004aoa.1	NTRK2_uc004anz.1	NTRK2_uc004anv.1	NTRK2_uc004aob.1	NTRK2_uc011ltb.1
Min.	0	0	0.197047	0	0	0	0	0.693879	1.53856
1st	0	0	1.01313	0	0.853757	0	0	3.51958	5.3274
Median	0	0	1.504	0	1.24647	0	0	4.63639	6.33924
Mean	0.0207532	0	1.69696	0.00944087	1.47578	0.496421	0.441155	4.71394	6.25604
3rd	0	0	2.17884	0.0169593	2.03729	1.05122	0.658523	5.88161	7.3719
Max.	0.493074	0	4.9389	0.303511	4.58143	3.17107	4.33393	8.09239	9.49025
	NTRK3_uc002bmh.2	NTRK3_uc002bme.1	NTRK3_uc002bmf.1	NTRK3_uc010upl.1	NTRK3_uc010bnh.1	NTRK3_uc010bni.2	NTRK3_uc002bmg.2
Min.	0.117361	0	0	0	0	0.549937	0.0457283
1st	0.913075	0	0	0	0.0289049	2.72409	3.09464
Median	1.5175	0	0	0	0.595423	3.36844	3.84041
Mean	1.52045	0.146873	0	0.067272	0.697276	3.29324	3.70355
3rd	2.0814	0.266361	0	0.109033	1.16215	4.02307	4.46715
Max.	3.15957	1.0715	0	0.528912	2.20569	5.47195	5.95287
Summary for LGG
	NTRK1_uc001fqf.1	NTRK1_uc009wsi.1	NTRK1_uc001fqh.1	NTRK1_uc001fqi.1	NTRK1_uc009wsk.1
Min.	0	0	0	0	0
1st	0	0	0	0	0
Median	0.11716	0.1153	0	0	0
Mean	0.183586	0.174488	0.0130361	0.109608	0.0169593
3rd	0.312709	0.284601	0	0	0
Max.	1.84393	6.00039	3.84435	1.66825	1.16371
	NTRK2_uc011lsz.1	NTRK2_uc011lta.1	NTRK2_uc004aoc.2	NTRK2_uc004any.1	NTRK2_uc004aoa.1	NTRK2_uc004anz.1	NTRK2_uc004anv.1	NTRK2_uc004aob.1	NTRK2_uc011ltb.1
Min.	0	0	0.0679623	0	0	0	0	0	0.64898
1st	0	0	2.94126	0.0102925	2.15056	1.15714	0.00282028	5.67872	7.50462
Median	0.06212	0	3.53998	0.0239544	2.91884	2.1278	2.07055	6.72718	8.36453
Mean	0.161391	0	3.34286	0.0317868	2.9055	1.93171	2.2106	6.42612	8.09889
3rd	0.238523	0	3.99811	0.0463795	3.74071	2.78463	3.86776	7.61057	8.90866
Max.	1.4793	0	5.40969	0.268514	5.70079	4.37	6.82722	10.0842	10.5435
	NTRK3_uc002bmh.2	NTRK3_uc002bme.1	NTRK3_uc002bmf.1	NTRK3_uc010upl.1	NTRK3_uc010bnh.1	NTRK3_uc010bni.2	NTRK3_uc002bmg.2
Min.	0	0	0	0	0	0.0511721	0.0561318
1st	1.70624	0.191737	0	0	0.445324	3.79257	3.73636
Median	2.21612	0.717955	0	0.153348	0.938743	4.12499	4.16074
Mean	2.20314	0.761779	0.00296904	0.226218	0.945318	4.10157	4.05015
3rd	2.73331	1.19785	0	0.341106	1.33564	4.49604	4.50769
Max.	4.35025	2.83743	0.773546	1.29825	2.77655	5.39768	5.8881
Summary for Paddison lab cell lines.
	NTRK1_ENST00000358660.3	NTRK1_ENST00000368196.3	NTRK1_ENST00000392302.2	NTRK1_ENST00000489021.2	NTRK1_ENST00000497019.2	NTRK1_ENST00000524377.1	NTRK1_ENST00000530298.1	NTRK1_ENST00000531606.1	NTRK1_ENST00000533630.1	NTRK1_ENST00000534682.1
Min.	0	0	0	0	0	0	0	0	0	0
1st	0	0	0	0	0	0	0	0	0	0
Median	0	0	0	0	0	0.0426443	0.0565835	0.124328	0	0
Mean	0.00670198	0.156287	0.0566564	0.0188575	0.112109	0.247372	0.0928673	0.299757	0.00361963	0.082672
3rd	0	0.111031	0.0285692	0	0.166705	0.250962	0.124328	0.400538	0	0.111031
Max.	0.367371	2.88166	0.847997	0.545968	2.31904	3.59574	1.11103	3.73877	0.333424	1.45943
	NTRK2_ENST00000277120.3	NTRK2_ENST00000304053.6	NTRK2_ENST00000323115.4	NTRK2_ENST00000359847.3	NTRK2_ENST00000376208.1	NTRK2_ENST00000376213.1	NTRK2_ENST00000376214.1	NTRK2_ENST00000395866.2	NTRK2_ENST00000395882.1
Min.	0	0	0	1.61824	0	0	0	0	0
1st	0	0	0	4.75955	1.14241	0.650765	0	0	0.475085
Median	0	0.286881	0	6.0649	1.58014	1.31904	0.389567	0.0565835	1.87578
Mean	0.000334212	0.54341	0.00133156	5.72008	1.57122	1.42765	0.568248	0.105035	2.02053
3rd	0	0	0.987317	6.79116	2.01078	2.05745	0.972689	0.15056	3.28429
Max.	0.238787	3.23726	0.422233	8.71802	3.45286	4.41751	3.42358	1.33342	6.52951
	NTRK3_ENST00000317501.3	NTRK3_ENST00000355254.2	NTRK3_ENST00000357724.2	NTRK3_ENST00000360948.2	NTRK3_ENST00000394480.2	NTRK3_ENST00000537300.2	NTRK3_ENST00000540489.2	NTRK3_ENST00000542733.2	NTRK3_ENST00000557856.1	NTRK3_ENST00000557897.1	NTRK3_ENST00000558306.1	NTRK3_ENST00000558576.1	NTRK3_ENST00000558676.1	NTRK3_ENST00000559067.1	NTRK3_ENST00000559188.1	NTRK3_ENST00000559680.1	NTRK3_ENST00000559764.2	NTRK3_ENST00000560017.1	NTRK3_ENST00000560201.1	NTRK3_ENST00000560739.1
Min.	0.773996	0	0	0	0.111031	0	0	0	0	0	0	0	0	0	0	0	0	0	0	0
1st	3.24945	0	0.163499	0	1.03386	0	0	0	0	0	0.495695	0	0.111031	0	0	0	0	0	0.107676	0
Median	3.83289	0	0.400538	0	1.40327	0	0	0	0	0.163499	0.807355	0	0.333424	0.263034	0	0	0	0	1.24184	0
Mean	3.70561	0	0.445323	0.000254257	1.35385	0.623934	0.000176089	0.00690548	0.0787919	0.201204	0.878758	0.0421985	0.438733	0.356529	0.00135686	0.0091629	0.0134157	0.0832642	1.19738	0.0365753
3rd	4.25437	0	0.6622	0	1.69153	0	0	0	0	0.321928	1.23266	0.0840643	0.650765	0.555816	0	0	0	0	1.97085	0
Max.	5.2791	0	1.80323	0.238787	2.63923	5.8936	0.214125	0.432959	1.50589	1.73118	2.80323	0.632268	2.28983	1.8953	0.454176	0.565597	0.632268	1.54102	3.35332	0.604071

## Sheet: TCGA-GBM
sampleName	NTRK1_uc001fqf.1	NTRK1_uc009wsi.1	NTRK1_uc001fqh.1	NTRK1_uc001fqi.1	NTRK1_uc009wsk.1	NTRK2_uc011lsz.1	NTRK2_uc011lta.1	NTRK2_uc004aoc.2	NTRK2_uc004any.1	NTRK2_uc004aoa.1	NTRK2_uc004anz.1	NTRK2_uc004anv.1	NTRK2_uc004aob.1	NTRK2_uc011ltb.1	NTRK3_uc002bmh.2	NTRK3_uc002bme.1	NTRK3_uc002bmf.1	NTRK3_uc010upl.1	NTRK3_uc010bnh.1	NTRK3_uc010bni.2	NTRK3_uc002bmg.2
TCGA.27.1832.01A.01R.1850.01.1	0	0.47779	0	0	0	0	0	2.10347	0	1.10865	0	0.581104	4.53437	8.54224	0.544425	0	0	0	0	2.34377	2.96573
TCGA.27.1831.01A.01R.1850.01.1	0	0.0751125	0	0	0	0	0	0.280087	0.0135716	0.202454	0	0	0.693879	3.91033	0.584014	0	0	0.0906251	0	3.60145	2.36734
TCGA.28.5216.01A.01R.1850.01.1	0	0.509874	0	0	0	0	0	3.4889	0.0500451	2.61873	2.03714	0.905107	7.13203	8.57745	0.723885	0	0	0	0.906382	2.44697	3.11097
TCGA.16.0846.01A.01R.1850.01.1	0	0.651223	0	0	0	0	0	2.73843	0	1.4995	0	0	5.08437	8.50339	1.27919	0	0	0	0	3.70723	3.31966
TCGA.28.5218.01A.01R.1850.01.1	1.37656	0	0	2.90365	0	0	0	0.197047	0	0.1806	0	0	1.8103	1.53856	0.602355	0	0	0	0.194249	0.549937	0.643057
TCGA.06.0178.01A.01R.1849.01.1	0	0.610717	0	0	0	0	0	2.11435	0.018045	1.55978	0.936323	0	4.71217	5.47119	0.681257	0	0	0	0.324416	2.57996	2.1974
TCGA.06.0238.01A.02R.1849.01.1	0.352111	0.00106113	0	0.245671	0	0	0	1.22856	0.0147417	1.1058	0	0	2.43341	5.72689	0.890085	0	0	0.126767	0.484458	3.15983	2.64649
TCGA.06.0125.01A.01R.1849.01.1	0	0.414166	0	0	0.263107	0.137231	0	2.24867	0.0425185	2.45293	1.02012	0	6.04497	6.77673	2.26409	0.584858	0	0	2.01736	3.73375	5.10658
TCGA.06.0219.01A.01R.1849.01.1	0.0939438	0	0	0	0	0	0	0.887785	0	0.847867	0	0.189647	2.9533	4.72086	0.622053	0	0	0	0.40201	2.84664	2.14587
TCGA.06.0125.02A.11R.2005.01.1	0	0	0	2.00941	0	0.493074	0	3.38432	0.0258259	3.64969	1.41089	1.09991	7.83008	7.49107	2.89551	0.34624	0	0.528912	1.17589	3.60163	4.80446
TCGA.06.0174.01A.01R.1849.01.1	4.04734e-11	0	0	0.895989	0	0	0	1.40699	0.0207532	2.02118	0	0	4.29082	5.32266	2.04043	0.598294	0	0.277272	1.11937	3.42701	3.80644
TCGA.28.1747.01C.01R.1850.01.1	0.48456	0	0	0	0	0	0	1.0267	0	1.14675	0	0	3.19532	6.373	2.26245	0.331188	0	0.108436	0	4.07823	4.52022
TCGA.12.0616.01A.01R.1849.01.1	0.289483	0	0	0	0	0	0	0.475414	0	0.716815	0	0.328529	2.75671	4.66129	1.96898	0	0	0	0	4.16347	4.01866
TCGA.06.5415.01A.01R.1849.01.1	0.0722226	0.176272	0	0	0	0	0	1.73561	0	1.80795	0	9.61028e-16	5.11317	6.83684	2.13595	0	0	0	1.21771	4.24327	4.83153
TCGA.28.2499.01A.01R.1850.01.1	0	0.318823	0	0	0	0	0	1.18459	0	0.951485	0	0.990839	4.86279	6.2187	1.4863	0	0	0.105294	0.709128	3.14523	3.95588
TCGA.06.5411.01A.01R.1849.01.1	0	7.60667	0	0	1.91833	0	0	2.0101	0.0343972	2.53401	1.43166	0	5.34624	6.35097	1.44401	0.447051	0	0.100544	0.863557	3.22699	3.43723
TCGA.06.0171.02A.11R.2005.01.1	0	0	0	2.27552	0	0	0	2.18462	0	1.90202	1.73395	0.727475	6.25903	6.12276	1.01823	0	0	0	1.4002	1.90562	4.07953
TCGA.19.1787.01B.01R.1850.01.1	0	0.118412	0	0	0	0	0	1.66742	0.035837	0	1.53804	0	5.56378	5.85584	2.00986	0	0	0	0.788137	2.54906	4.10221
TCGA.27.1835.01A.01R.1850.01.1	0	0.189841	0	0	0	0	0	0.550469	0	0.215734	0.0786533	0	1.93128	6.6099	0.949763	0	0	0	0.773244	4.65731	4.47108
TCGA.28.5213.01A.01R.1850.01.1	0.500226	0	0	0	0	0	0	1.72024	0	1.53219	0	0.759077	5.11056	6.59341	0.815006	0	0	0	0	1.60131	3.07113
TCGA.06.2561.01A.02R.1849.01.1	0	0.239801	0	0	0	0	0	2.21149	0	1.36819	1.34061	0.97763	5.39952	7.25193	1.16057	0	0	0.410021	1.47273	3.72961	4.45728
TCGA.14.2554.01A.01R.1850.01.1	0	0	0	0.44175	7.24746e-10	0	0	1.19328	0	1.33188	0	0.172377	3.89769	6.08911	0.828011	0.17198	0	0	0	2.82705	3.16354
TCGA.06.2563.01A.01R.1849.01.1	0	0.23675	0	0	0	0	0	0.699543	0	1.18594	0	0	1.91923	3.40326	2.52338	0	0	0	0.911582	3.13656	4.17131
TCGA.41.3915.01A.01R.1850.01.1	0	0	0	1.66921	6.40455e-09	0	0	2.13852	0	2.10122	0.828348	0.543003	6.73123	7.32713	0.487674	0	0	0	1.34907	2.24217	2.81245
TCGA.76.4932.01A.01R.1850.01.1	0	0.157143	0	0	0	0	0	0.307116	0	0.103389	0	0.0300768	2.21187	4.07615	1.49604	0.508219	0	0	1.92779	4.97447	4.72347
TCGA.06.5412.01A.01R.1849.01.1	0	0	0	1.0281	0	0	0	0.617848	0	0.80495	0	0	2.816	3.92986	1.28703	0	0	0	0.979708	2.28631	3.39007
TCGA.26.5135.01A.01R.1850.01.1	0	0.7116	0	0	0	0	0	1.71596	0	1.59471	0	0	4.35653	6.07207	2.26258	0.272007	0	0.329075	1.58535	4.25095	4.45191
TCGA.16.1045.01B.01R.1850.01.1	0	0	0	1.09026	0	0	0	1.88729	0	0.886371	1.45505	0	5.52749	6.67005	1.21178	0	0	0	0.565335	3.15916	3.76994
TCGA.06.0141.01A.01R.1849.01.1	0	0.559866	0	0	0	0	0	1.3927	0	0.762995	0	0.23398	3.77828	6.29923	0.93354	0.151614	0	0	0.361552	3.01334	3.3564
TCGA.06.2557.01A.01R.1849.01.1	0	0.276627	0	0	0	0	0	1.07367	0	0.986753	0	0	3.93918	5.54921	2.04172	0	0	0.162029	1.60641	4.3407	4.63251
TCGA.06.0157.01A.01R.1849.01.1	0.000761003	0	0	1.73244	0	0	0	1.41055	0.0183958	1.21524	0	0	5.36537	7.35571	2.11053	0.416922	0	0.105769	0.895537	3.96682	4.74208
TCGA.28.1753.01A.01R.1850.01.1	0	0.395527	0	0	0	0	0	0.840992	0	0.998926	0	0	3.58354	5.27733	2.15521	0	0	0	1.06866	3.24075	4.10292
TCGA.26.5139.01A.01R.1850.01.1	0	0.432411	0	0	0	0	0	1.30109	0	1.06777	0	0.754647	4.40162	6.49124	2.23274	0.252615	0	0	0	4.64593	4.6469
TCGA.06.2559.01A.01R.1849.01.1	0	0.175581	0	0.160695	8.15326e-10	0	0	1.39941	0	0.249475	1.39777	0.343432	4.13828	5.80034	2.55581	1.0715	0	0.239139	0.922288	4.27434	4.85829
TCGA.28.2509.01A.01R.1850.01.1	0	0	0	0.377587	6.6663e-11	0	0	1.99245	0.0232913	2.53173	0	0	6.68977	6.86528	1.03872	0.330553	0	0	0.496468	1.63564	2.66661
TCGA.26.5136.01B.01R.1850.01.1	0	0.485453	0	0	0	0	0	1.05462	0	0.793666	0	0	3.15548	6.60121	1.05053	0	0	0	0.618649	3.79767	4.246
TCGA.76.4928.01B.01R.1850.01.1	0	0.36909	0	0	0	0.0603459	0	0.945527	0.0281905	9.35567e-05	0.694757	0	4.27637	5.62661	0.892656	0	0	0	0.517274	3.10666	3.19054
TCGA.32.5222.01A.01R.1850.01.1	0.103485	0	0	0	0	0	0	1.04817	0.0169182	1.3172	0	0	4.62351	5.7294	1.31842	0	0	0.0920034	0	2.62244	2.93549
TCGA.12.1597.01B.01R.1849.01.1	0	0.346991	0	0	0	0	0	2.04657	0	2.29756	0	0.350356	5.27075	6.39368	1.53895	0	0	0	0.0873628	2.76588	3.081
TCGA.06.2567.01A.01R.1849.01.1	0	0.692556	0	0.199529	0	0	0	1.56678	0	1.52223	0.49336	2.29031	6.22847	7.15864	1.46298	0	0	0	0	2.11582	3.02992
TCGA.27.2526.01A.01R.1850.01.1	0	0.271308	0	0	0	0	0	1.4632	0	0.800407	0	0.43663	3.8497	6.87418	1.26263	0.295375	0	0.0666878	0	4.67637	3.80185
TCGA.28.2513.01A.01R.1850.01.1	0.915863	0	0	1.78966	0	0	0	0.6644	0	0.72836	0	0.384568	4.51347	5.11153	0.57452	0	0	0	1.04956	2.22835	2.15816
TCGA.32.2615.01A.01R.1850.01.1	0.613903	1.08955	0	0	0	0	0	2.52852	0	2.08188	0.879627	1.60861	6.83771	8.04565	1.07455	0	0	0	1.76132	3.95442	4.4589
TCGA.19.1389.02A.21R.2005.01.1	0	1.21686	0	0	0.155754	0	0	1.29442	0	0.862308	0	0	4.8756	7.68045	0.660281	0	0	0	0.176402	2.13981	1.66332
TCGA.27.1834.01A.01R.1850.01.1	0	0.383924	0	0	0	0.107654	0	3.40676	0	2.47245	1.21397	2.71838	6.83818	8.55692	0.661657	0	0	0	0.518564	2.67769	2.67863
TCGA.14.0787.01A.01R.1849.01.1	0	0	0	0.371033	0	0	0	0.996194	0	0.576397	0	0	2.79465	5.16167	1.83025	0	0	0.306993	0	4.87064	4.28297
TCGA.06.5418.01A.01R.1849.01.1	0.274809	0.110896	0	0.485593	0	0	0	0.897758	0	0.992557	0	0.753371	5.12093	5.91333	1.888	0.290139	0	0.125576	1.81701	3.96745	4.58283
TCGA.12.5295.01A.01R.1849.01.1	0	0.29083	0	0	0	0	0	1.08601	0.0214439	1.3439	0.24078	0.213358	3.86776	5.67486	0.455024	0	0	0	0.623696	1.89413	2.63054
TCGA.12.3650.01A.01R.1849.01.1	0	0.535318	0	0	0	0	0	0.833677	0	1.32487	0	0	2.64237	3.87954	1.95542	0.6262	0	0	1.11803	3.59412	3.4248
TCGA.28.5220.01A.01R.1850.01.1	0.109716	0	0	0	0	0	0	2.16151	0	1.88135	0	1.49504	5.58308	7.50749	0.605668	0	0	0	0.394307	1.84887	3.17513
TCGA.06.0190.01A.01R.1849.01.1	0	0.327204	0	0.983852	0	0	0	0.680318	0.0246472	0.817943	0	0	4.0574	5.18847	1.55341	0	0	0	0	2.45742	2.47763
TCGA.02.2483.01A.01R.1849.01.1	0.272689	0	0	0	0	0	0	2.12169	0	1.19675	0	0	3.58961	5.92908	0.602084	0.236842	0	0.147838	1.37248	3.92029	3.61417
TCGA.06.5417.01A.01R.1849.01.1	0	0.32847	0	0	0	0	0	4.50414	0	3.53589	2.25029	0	7.30313	8.79019	1.03288	0	0	0	0.0913028	3.14642	3.07041
TCGA.14.1825.01A.01R.1850.01.1	0	0.0971747	0	0	0	0	0	2.07049	0	2.48208	0	0	6.11712	7.74403	0.459985	0	0	0	1.83194	3.73567	4.4628
TCGA.12.0618.01A.01R.1849.01.1	0.350015	0.14118	0	0	0	0.0866724	0	3.48677	0.016973	3.76614	1.48721	1.01314	7.59799	8.68894	2.26425	0	0	0	0	2.57711	3.53723
TCGA.06.5413.01A.01R.1849.01.1	0.679069	0	0	0	0	0	0	1.45317	0	0.624045	0.565965	1.00124	4.84541	6.43808	1.17266	0	0	0	1.78177	3.9927	4.22234
TCGA.32.2616.01A.01R.1850.01.1	0	0.0627361	0	0	0	0	0	1.35931	0.0188081	1.26515	0	1.49377	6.02459	5.96373	1.16541	0	0	0.0812378	0.496933	1.93261	3.18107
TCGA.12.0821.01A.01R.1849.01.1	0	0.583587	0	0	0	0	0	2.59637	0	1.92972	0	0	4.44198	7.37241	0.563059	0	0	0	0.506081	3.35813	2.87255
TCGA.06.0158.01A.01R.1849.01.1	0.615063	0	0	0	0	0	0	2.13747	0.0212728	2.21861	0.981116	1.40588	6.49074	7.55274	2.49703	0.511887	0	0.308991	2.07849	4.42426	5.34349
TCGA.12.3653.01A.01R.1849.01.1	0	0.167616	0	0	0	0	0	0.344192	0	0.195389	0	0.780592	3.50311	4.48041	1.7846	0.293886	0	0	0.691477	3.13015	4.36223
TCGA.27.2523.01A.01R.1850.01.1	0	0.199861	0	0	0	0	0	0.682578	0	0.853253	0	0	3.44924	5.07217	2.39452	0.434608	0	0	0.913787	4.7033	4.9449
TCGA.27.2524.01A.01R.1850.01.1	0	0	0	0	0.378906	0	0	0.679198	0	0.363653	0	0	3.50067	4.47064	0.506012	0	0	0	0.214263	2.58564	2.2217
TCGA.76.4929.01A.01R.1850.01.1	0	0	0	0	0.206928	0.252064	0	4.9389	0.025082	1.99091	3.0995	4.33393	8.09239	9.49025	1.16287	0	0	0	1.35571	3.3857	3.83463
TCGA.14.0817.01A.01R.1849.01.1	0	0.497413	0	0	0	0	0	0.340929	0	0.411085	0	6.23132e-08	2.73636	3.93397	0.851009	0	0	0.12568	0.0304389	2.73836	2.98926
TCGA.26.5134.01A.01R.1850.01.1	0	0.613986	0	0	0	0	0	1.72422	0.303511	2.18113	0	0	5.71808	6.82205	3.0913	0	0	0.499617	0	3.91856	4.8135
TCGA.19.5960.01A.11R.1850.01.1	0	0.203113	0	0	0	0.1742	0	2.87008	0	2.943	1.22806	2.29505	7.23288	8.35381	1.93509	0	0	0.123111	0	3.6177	4.49757
TCGA.28.5215.01A.01R.1850.01.1	0	0.730197	0	0.825818	0	0	0	2.64264	0.0221456	2.47765	1.76526	2.47247	7.19988	7.98238	1.74049	0	0	0.118918	0	2.44786	3.84487
TCGA.19.2619.01A.01R.1850.01.1	0	8.02719	0	0	2.10185	0.0815915	0	1.97655	0.035231	2.23793	1.08161	0	5.79468	6.90227	3.15957	0.889264	0	0.11176	1.68281	5.11098	5.95287
TCGA.14.1034.01A.01R.1849.01.1	0	0.142435	0	0	0	0	0	2.03403	0	1.65623	0	2.16442	6.44177	7.92294	1.89328	0	0	0	0.792193	3.49544	3.84249
TCGA.14.1034.02B.01R.2005.01.1	0	0.0433327	0	0	0	0.280154	0	3.50351	0	3.2488	1.52623	0	6.51876	7.03404	1.04272	0	0	0.178687	0.409439	2.74498	2.79253
TCGA.15.1444.01A.02R.1850.01.1	0	0.460702	0	0.665313	3.4851e-09	0	0	3.59083	0.0389571	2.78734	2.30554	2.35208	7.62557	8.89577	2.13108	0	0	0.119117	0.687238	3.25539	4.01874
TCGA.06.5856.01A.01R.1849.01.1	0	0	0	0.21767	3.16383e-11	0	0	2.55357	0	1.60101	0.873948	1.77501	5.71938	7.59718	0.870177	0	0	0	0.870153	3.50029	3.90675
TCGA.32.4213.01A.01R.1850.01.1	0	0.667789	0	0	0	0	0	0.385966	0	0.299509	0	0.467317	2.77182	3.23617	1.78254	0	0	0.268809	0.0123429	2.78423	2.77293
TCGA.06.0646.01A.01R.1849.01.1	0	0.525716	0	0	0	0	0	2.91682	0	2.66059	1.3004	0.333571	6.48604	7.46295	1.42292	0	0	0.305588	0.696414	2.63014	3.20515
TCGA.19.2620.01A.01R.1850.01.1	0	0.938957	0	0	0	0	0	1.53079	0	1.542	0	0.613908	5.66874	7.78968	2.27897	0	0	0	0	3.73724	4.00121
TCGA.06.0138.01A.02R.1849.01.1	0	0.791255	0	0	0	0	0	1.47488	0	0.870716	0	0	2.9071	7.13808	0.911914	0.193195	0	0.0709797	0.534878	4.39526	3.44417
TCGA.41.4097.01A.01R.1850.01.1	0	0.683782	0	0.662036	1.07111e-10	0	0	3.19043	0	2.71098	0	1.76478	7.45916	8.36027	1.824	0.550496	0	0	0.0283935	2.8412	4.45017
TCGA.28.5204.01A.01R.1850.01.1	0.220629	0	0	0	0	0	0	0.490901	0	0.670748	0	0	3.04331	3.77066	2.92339	0.114377	0	0.10694	2.20569	5.18611	5.68229
TCGA.32.2634.01A.01R.1850.01.1	0.297303	0.611367	0	0	0	0	0	3.40854	0	3.03414	1.73382	0.569089	7.14451	8.30447	0.613176	0	0	0	0.557626	2.15465	2.42378
TCGA.76.4926.01B.01R.1850.01.1	0	0.105931	0	0	0	0	0	3.52534	0	2.11285	1.92916	2.31291	7.1012	9.36641	1.36987	0	0	0	1.09047	4.19105	4.59345
TCGA.32.1970.01A.01R.1850.01.1	0	0.489732	0	0	0	0	0	1.82506	0	2.25775	0	0	6.14629	7.2575	2.55769	0.433825	0	0	0.741541	3.40651	4.70789
TCGA.06.0152.02A.01R.2005.01.1	0	0.379203	0	0	0	0	0	2.11751	0	2.2525	1.15325	0.381262	5.41814	6.04435	2.58045	0.122896	0	0	1.44442	4.02276	5.12923
TCGA.15.0742.01A.01R.1850.01.1	0	0.236491	0	0	0	0	0	1.01195	0	0.732327	0	0	2.9242	5.92479	2.18215	0.41999	0	0.180481	0	5.47195	4.67837
TCGA.06.0645.01A.01R.1849.01.1	0.948532	0	0	1.41057	0	0	0	0.974494	0.0187174	1.00959	0	0.148609	3.46753	4.92098	1.11281	0	0	0	0.886573	3.09652	3.64339
TCGA.27.2528.01A.01R.1850.01.1	0.182068	0	0	0	0	0	0	1.0558	0	0.999779	0	1.00939	4.24494	6.80822	2.34889	0.114626	0	0.088818	0.422237	3.97029	4.39881
TCGA.14.0789.01A.01R.1849.01.1	0	0.47812	0	0	0	0	0	1.50947	0	1.44006	0	0.832766	5.87231	6.47612	1.29956	0	0	0	1.29557	2.7698	3.37972
TCGA.08.0386.01A.01R.1849.01.1	0.925851	0	0	0	0	0.118816	0	2.49569	0.0242157	2.86252	1.50893	1.88826	7.18863	7.47781	2.1008	0.920365	0	0	0.215766	2.47632	3.84584
TCGA.02.0055.01A.01R.1849.01.1	0.562417	0	0	3.7327	0.290321	0	0	0.397988	0	0.863419	0	0	2.74869	3.31258	0.664954	0	0	0.101329	0	0.859767	2.09578
TCGA.27.1830.01A.01R.1850.01.1	0	0.208214	0	0.592097	8.09018e-09	0	0	2.46601	0.0211306	1.57334	1.02688	1.31895	5.88471	7.85651	1.25971	0	0	0	0.615733	3.12839	3.67014
TCGA.06.0184.01A.01R.1849.01.1	0.334153	0.493532	0	0	0	0	0	1.30972	0.0190003	1.18217	0	0.393326	4.83609	5.69644	1.85619	0	0	0.196016	1.03687	3.28635	3.83833
TCGA.12.3652.01A.01R.1849.01.1	0	0.473635	0	0	0	0	0	0.450399	0.018946	0.650751	0	0.00906065	3.35109	3.75806	1.85802	0	0	0.116648	1.17527	3.32645	3.52323
TCGA.06.0187.01A.01R.1849.01.1	0	0.417627	0	0	0	0	0	1.98126	0	1.77698	0	1.02007	5.72064	6.90773	2.28295	0	0	0.125514	1.62293	4.22054	4.91058
TCGA.14.1823.01A.01R.1849.01.1	0	0.613895	0	2.41182	0	0	0	1.38521	0	1.04747	0	0	3.48226	6.65377	1.12333	0	0	0	0	3.73932	3.69514
TCGA.02.2486.01A.01R.1849.01.1	0	0.326232	0	0	0	0	0	1.35578	0	0.664754	0	1.68535e-10	3.92157	6.05571	0.40813	0	0	0	0.00767502	2.62265	2.30184
TCGA.19.1390.01A.01R.1850.01.1	0.102321	0	0	0	0	0	0	1.45932	0	2.04266	0	0	5.14969	5.68808	2.9099	0.271847	0	0	2.1715	3.62895	4.60675
TCGA.06.0221.02A.11R.2005.01.1	0	0.400538	0	0	0	0	0	3.55491	0.0296674	4.58143	3.17107	0.673539	7.41416	7.26215	3.1483	1.06967	0	0	0.770105	3.14787	4.55859
TCGA.32.1980.01A.01R.1850.01.1	0	0.180432	0	0	0	0	0	2.7112	0	2.31473	1.12057	0	5.02023	6.70459	1.72609	0	0	0	0.239017	3.56575	3.98551
TCGA.06.0747.01A.01R.1849.01.1	0.306489	0	0	0	0	0	0	1.01964	0.0168155	1.00395	0	0	3.17059	5.53735	2.03684	0.530479	0	0	0.831666	4.00843	4.20614
TCGA.06.0156.01A.03R.1849.01.1	0.498963	0	0	0	0	0	0	2.38561	0.0203528	2.15907	0.96673	0.678278	6.39621	7.37036	0.746291	0	0	0	0.819653	2.51747	3.08919
TCGA.06.0649.01B.01R.1849.01.1	0	0.690555	0	0.945195	0	0	0	2.70633	0	0.963108	1.23525	2.5513	6.42326	8.67969	0.807364	0	0	0	0	1.80544	2.24136
TCGA.28.5209.01A.01R.1850.01.1	0.23403	0	0	0	0	0	0	0.75436	0	0.621992	0	0	3.6938	4.65856	2.30365	0.554486	0	0	1.73291	3.46645	4.0677
TCGA.28.5208.01A.01R.1850.01.1	0.240059	0	0	0	0	0	0	0.768008	0.0210208	0.659063	0	0	3.73357	4.63013	2.00058	0.318028	0	0	0	3.47392	3.69242
TCGA.06.0686.01A.01R.1849.01.1	0	0.610471	0	0	0	0	0	1.48644	0	1.20853	0	0	3.54557	5.47239	1.11413	0	0	0	0	3.57515	3.48789
TCGA.76.4927.01A.01R.1850.01.1	0	0.259532	0	0	0	0	0	1.00617	0	0.917445	0	0	4.25695	5.80567	1.94847	0	0	0	0.581671	4.13866	4.28275
TCGA.28.5207.01A.01R.1850.01.1	0	0.287245	0	0	0	0.134452	0	2.81097	0	2.33235	1.05934	0.744803	6.90895	8.32719	1.95391	0	0	0	0	4.04448	4.43079
TCGA.06.0211.01B.01R.1849.01.1	0	0.121175	0	0	0	0	0	0.838555	0	1.44806	0.626688	0	1.94495	2.86108	2.68399	0	0	0	1.54185	4.31018	5.27779
TCGA.06.2558.01A.01R.1849.01.1	0.255992	0.110859	0	0	0	0	0	2.49961	0	2.64127	0	1.12495	6.42358	7.38422	1.25791	0.251828	0	0.200552	0	3.17704	3.38513
TCGA.14.1402.02A.01R.2005.01.1	0	0	0	0.247001	6.77093e-10	0	0	1.05151	0	1.32634	0	0.40452	3.23372	5.3416	0.836853	0	0	0	0	2.84666	2.84245
TCGA.06.0644.01A.02R.1849.01.1	1.0865	0	0	0.677548	0	0	0	0.6274	0	0	0.610468	0	4.00089	4.79106	0.288253	0	0	0	0.190892	0.79879	1.84432
TCGA.06.2562.01A.01R.1849.01.1	0	0.290337	0	0	0	0	0	1.45797	0	1.5631	0	0	4.64927	5.6199	2.50818	0.479206	0	0	1.67593	4.71642	5.25404
TCGA.06.2570.01A.01R.1849.01.1	0.402217	0	0	0	0	0	0	1.86102	0	2.00758	0.468234	3.91238e-08	6.16356	7.44347	2.64803	0.685215	0	0	1.4102	4.4863	4.98538
TCGA.26.5132.01A.01R.1850.01.1	0.352806	0	0	0	0	0	0	1.12833	0	1.31327	0	1.08063	5.156	6.23713	1.73275	0	0	0.132669	1.24518	3.02945	3.56921
TCGA.12.5299.01A.02R.1849.01.1	0.307132	0	0	0	0	0	0	1.09261	0	1.03065	0	0.597287	4.46795	5.15524	2.18546	0	0	0.172838	1.28444	4.10217	4.64076
TCGA.06.0743.01A.01R.1849.01.1	0	0.581081	0	0	0	0	0	1.59199	0.0151158	0.94036	0	0	2.91372	7.07977	1.35701	0.295348	0	0.0708386	0	4.73375	3.97302
TCGA.41.2572.01A.01R.1850.01.1	0.279828	0.468647	0	0	0.179374	0	0	1.01666	0	0.631914	0	0	2.14214	4.63212	2.12552	0	0	0.127682	1.13152	4.15159	4.47378
TCGA.06.0744.01A.01R.1849.01.1	0	0.55702	0	0	0	0	0	0.752827	0	0.602927	0	0	2.69272	5.60035	1.66203	0.523107	0	0.101056	0.837007	4.69662	4.25396
TCGA.06.0130.01A.01R.1849.01.1	0	0	0	2.71927	0	0	0	0.221307	0	0.307196	0	0	1.42068	2.39967	0.142687	0	0	0	0.175068	0.849166	0.657884
TCGA.06.0749.01A.01R.1849.01.1	0	4.14427e-11	0	0	0.340179	0	0	2.41502	0	1.20618	0	0	3.27849	7.74552	1.2965	0.162866	0	0	0	4.57568	3.91531
TCGA.06.1804.01A.01R.1849.01.1	0	0.311969	0	0	0	0.207137	0	3.85335	0.02456	2.87311	1.93775	2.78305	7.92859	8.11491	2.21341	0	0	0	0.859869	2.95621	4.40998
TCGA.19.2629.01A.01R.1850.01.1	0	0	0	1.60795	0	0	0	1.51488	0	1.25771	0	0	5.2152	7.40113	0.466743	0	0	0	0.498281	1.7392	1.83823
TCGA.06.5414.01A.01R.1849.01.1	0	0.27662	0	0	0	0	0	0.774213	0	1.18704	0	0.558478	4.70122	5.39799	2.29386	0.244662	0	0.342922	0.844227	3.54353	4.77522
TCGA.06.0168.01A.01R.1849.01.1	0	0.111217	0	0	0	0	0	1.95062	0	1.65232	0	0	5.45956	6.81954	2.14957	0	0	0.360597	0.753231	4.72536	5.17635
TCGA.19.4065.02A.11R.2005.01.1	0	0.523025	0	2.40341	0	0	0	1.84831	0.02142	1.16485	1.2702	0	3.51768	5.613	0.634963	0	0	0	0.285184	3.18711	3.12183
TCGA.06.2569.01A.01R.1849.01.1	0	0	0	1.24965	0	0	0	0.566913	0	0.62628	0	0	2.98988	3.26091	0.306524	0	0	0	0	0.712748	0.0457283
TCGA.14.0736.02A.01R.2005.01.1	1.96554	0	0	0	0	0	0	2.56225	0	0.955907	1.29216	0	4.34367	5.80512	0.739545	0	0	0	0	2.37685	2.39006
TCGA.26.5133.01A.01R.1850.01.1	0	0.212294	0	0	0	0.251644	0	2.27082	0.0217003	1.57048	2.36139	0	7.03085	7.0456	1.47641	0.270943	0	0.32058	1.43763	2.37671	3.70844
TCGA.19.0957.02A.11R.2005.01.1	0	0.521776	0	0	0	0.104833	0	3.25766	0	2.8588	1.09616	0.64739	6.3156	7.82281	1.61047	0	0	0.15045	0	3.62072	3.63805
TCGA.06.0190.02A.01R.2005.01.1	1.18519	0	0	1.94427	0	0	0	0.359326	0	0.20617	0	0	3.70187	4.03976	1.64414	0.30444	0	0	0	1.88244	1.91432
TCGA.32.2632.01A.01R.1850.01.1	0	0.580237	0	0.261761	0	0	0	1.82803	0	1.92965	0	2.01569e-11	5.57794	6.58995	1.38193	0	0	0	1.17236	2.7967	3.28937
TCGA.76.4925.01A.01R.1850.01.1	0	0.097763	0	0	0	0	0	1.24545	0	0.864976	0	0.641253	4.17624	5.62257	1.9834	0.514668	0	0.104659	0.579943	4.22199	4.32419
TCGA.19.4065.01A.01R.2005.01.1	0.851869	0.400591	0	0	0	0	0	0.80751	0.0329631	0.637659	0	0	3.7679	5.0351	1.32844	0	0	0	1.199	2.78618	3.85702
TCGA.06.0745.01A.01R.1849.01.1	0.382159	0	0	0.507618	0	0	0	1.14941	0	0.855267	0	0	2.5642	4.78565	2.03037	0	0	0	0.426471	4.43584	3.85507
TCGA.27.2519.01A.01R.1850.01.1	0.254834	0	0	0	0	0	0	2.35842	0	0.751371	1.31291	1.36157	4.86785	8.681	0.404394	0	0	0	0.25498	2.78594	1.92608
TCGA.14.0790.01B.01R.1849.01.1	0	0.382048	0	0	0	0	0	1.65312	0.0271973	1.23524	0	0.51584	5.19206	8.54639	2.04976	0.144486	0	0	0	4.19508	4.46859
TCGA.14.1829.01A.01R.1850.01.1	0	0.168649	0	0	0	0	0	1.56019	0	1.2927	0	0	4.18682	6.55883	0.396628	0	0	0	0.277017	2.25169	2.13872
TCGA.28.2514.01A.02R.1850.01.1	0.55071	0	0	0	0	0.241392	0	2.99131	0.0197196	3.82768	1.75753	0.4941	6.49587	7.36592	2.78046	0.160465	0	0.140771	1.82056	3.81417	4.83381
TCGA.06.0878.01A.01R.1849.01.1	0.333314	0	0	0	0	0	0	1.5975	0	1.30155	0	0	4.96685	6.79768	0.294965	0	0	0	1.0832	2.72628	2.26226
TCGA.06.5859.01A.01R.1849.01.1	0	0.208036	0	0	0	0	0	3.65807	0	2.72086	1.88948	1.12405	7.5618	8.68787	2.22131	0	0	0	0.01961	3.81813	4.6047
TCGA.19.2624.01A.01R.1850.01.1	0.967541	0	0	0	0	0	0	1.5467	0	0.995329	0	0	2.28677	6.50028	2.09195	0.187887	0	0.139353	0.492246	3.75055	4.39041
TCGA.76.4931.01A.01R.1850.01.1	0.557291	0	0	0	0	0	0	1.70198	0.0226754	1.69949	0	0	5.17665	6.01117	2.65414	0.751614	0	0	1.9145	4.46055	5.6061
TCGA.06.0211.02A.02R.2005.01.1	0.360066	0	0	0	0	0	0	0.769373	0	0.755778	0	0	2.42972	3.70319	0.631925	0.336799	0	0	1.68568	4.08151	4.12462
TCGA.06.5416.01A.01R.1849.01.1	0	0.275152	0	0	0	0.377691	0	2.03865	0.0984563	2.80908	1.39913	0	4.09951	3.48264	0.913599	0	0	0	0.725581	0.942267	2.54072
TCGA.27.1837.01A.01R.1850.01.1	0	0.301988	0	0	0	0	0	1.30948	0	1.17148	0	0	4.15661	6.30625	1.55155	0	0	0	1.51101	4.144	4.76142
TCGA.06.0132.01A.02R.1849.01.1	0	0.307223	0	0	0	0	0	1.86127	0	1.76159	1.09997	0	3.8166	6.11956	1.08488	0	0	0	0.699471	3.40517	3.56345
TCGA.06.5858.01A.01R.1849.01.1	0.240949	0	0	0	0	0	0	1.5229	0	1.78747	0	0.115718	5.25909	6.00065	1.43493	0	0	0.113947	0.609175	2.49463	3.51323
TCGA.27.2521.01A.01R.1850.01.1	0	0.275078	0	0	0	0	0	2.25896	0	0.861626	1.78307	0	4.70985	6.03226	1.63186	0	0	0.109232	0.489601	2.90927	3.11675
TCGA.32.2638.01A.01R.1850.01.1	0	0.457863	0	0	0.466986	0	0	1.18311	0	1.0443	0	0	4.26694	5.42566	1.81797	0	0	0.101753	1.32267	3.37876	4.26859
TCGA.28.2510.01A.01R.1850.01.1	0	0.191755	0	0	0	0.0997058	0	3.12647	0.0218916	3.12572	2.19246	0	5.49246	7.44735	2.3506	0.61956	0	0	0	3.52382	4.70929
TCGA.26.1442.01A.01R.1850.01.1	0	4.95217e-05	0	1.28621	0	0	0	4.71952	0.0612598	2.7722	2.79462	0	6.19452	9.12609	1.68868	0.654303	0	0.282258	0.311324	4.07342	4.07229
TCGA.06.5410.01A.01R.1849.01.1	0	0.530982	0	0	0	0	0	1.15494	0.0165623	1.5614	0	0	3.52528	4.52732	0.117361	0	0	0.0679974	0.558844	1.9592	2.37415
TCGA.41.5651.01A.01R.1850.01.1	0	0.109821	0	0	0	0	0	1.78478	0.0253661	1.94197	1.06866	0	4.78349	6.93593	2.30433	0	0	0.174113	0	3.34841	3.47705
TCGA.06.2564.01A.01R.1849.01.1	0.19676	0.130231	0	0	0	0	0	0.979782	0.0179237	1.10243	0	0	3.79369	4.37881	1.81986	0.92027	0	0.105399	1.3376	4.13677	5.19456
TCGA.06.0882.01A.01R.1849.01.1	0.185273	0	0	0	0	0	0	2.10999	0	2.19871	0	0	5.97377	7.25536	1.78123	0.318317	0	0	0.222149	4.57985	4.82405
TCGA.12.0619.01A.01R.1849.01.1	0	0.639071	0	0.267553	8.03868e-12	0	0	0.457948	0	0.579851	0	0.662233	3.66336	4.80426	0.415841	0	0	0.171581	0.383962	1.46959	1.98179
TCGA.14.0781.01B.01R.1849.01.1	0	0.330908	0	0	0	0	0	1.17672	0	1.08427	0	0	4.51878	6.32752	1.55235	0.430222	0	0.0953706	0.00752101	3.31185	3.72683
TCGA.06.5408.01A.01R.1849.01.1	0	0.512256	0	0	0	0	0	1.42014	0	1.11815	0.662196	0.455095	4.95447	6.32616	1.59673	0	0	0.107393	1.5632	4.17875	4.54417
TCGA.41.2571.01A.01R.1850.01.1	0	0	2.88308e-15	0.464343	7.17295e-11	0	0	1.49854	0.0427151	1.99356	0	0	4.14772	4.88785	1.6343	0	0	0	1.34334	2.98469	3.58593
TCGA.06.0129.01A.01R.1849.01.1	0	0.561954	0	0	0	0	0	2.86367	0.0222632	3.19016	2.26338	0	7.18302	7.78094	1.39045	0.209806	0	0.281401	1.69853	3.66326	4.32778
TCGA.19.2625.01A.01R.1850.01.1	1.75405	0.58539	0	0.497868	0.322706	0	0	1.5383	0.014926	1.15399	0	0	3.59361	6.50364	0.9129	0	0	0	0.327762	2.93251	2.65045
TCGA.06.2565.01A.01R.1849.01.1	0.207737	0	0	0	0	0	0	0.526598	0	0.778657	0	0.535999	3.39291	4.01633	3.03952	0.534113	0	0.112781	1.7006	4.23128	4.68627
TCGA.02.2485.01A.01R.1849.01.1	1.03037	0.829735	0	0	0	0	0	1.22395	0	1.50734	0	0.702135	5.02552	7.61876	1.58141	0	0	0	0.834346	4.02318	4.62411
TCGA.06.0210.01A.01R.1849.01.1	0	0	0	0	0.572453	0	0	0.843649	0	0.716788	0	0	3.04864	3.94952	1.46803	0.486639	0	0.0936476	0.16485	2.72335	3.26842
TCGA.06.0210.02A.01R.2005.01.1	0	0.268543	0	0	0	0	0	1.28716	0	1.18574	0	0	3.9618	5.68191	1.74663	0	0	0	0.699695	3.54765	4.16268
TCGA.02.0047.01A.01R.1849.01.1	0.491847	0.0550946	0	0	0	0.236364	0	3.51585	0	3.06656	2.41828	1.41983	7.67446	7.86596	1.74482	0.21858	0	0.434083	0.854079	2.83062	3.92951
TCGA.06.0750.01A.01R.1849.01.1	0.653381	0	0	0.780255	0	0	0	1.29924	0	0.469108	0	0.32129	2.89847	6.89658	0.926549	0	0	0	0	3.721	3.22552
TCGA.32.1982.01A.01R.1850.01.1	0	0.289479	0	0	0	0	0	0.590518	0	0.716532	0	0	3.0427	4.38954	1.2714	0	0	0	0.542306	3.02308	3.15721

## Sheet: TCGA-LGG
sampleName	NTRK1_uc001fqf.1	NTRK1_uc009wsi.1	NTRK1_uc001fqh.1	NTRK1_uc001fqi.1	NTRK1_uc009wsk.1	NTRK2_uc011lsz.1	NTRK2_uc011lta.1	NTRK2_uc004aoc.2	NTRK2_uc004any.1	NTRK2_uc004aoa.1	NTRK2_uc004anz.1	NTRK2_uc004anv.1	NTRK2_uc004aob.1	NTRK2_uc011ltb.1	NTRK3_uc002bmh.2	NTRK3_uc002bme.1	NTRK3_uc002bmf.1	NTRK3_uc010upl.1	NTRK3_uc010bnh.1	NTRK3_uc010bni.2	NTRK3_uc002bmg.2
TCGA.E1.5319.01A.01R.1896.07.1	0	0.22893	0	0	0.903901	0.148185	0	4.0245	0.0817798	3.85162	3.07608	1.48078	7.29243	8.67596	3.24283	0	0	0.552325	2.20362	4.63753	4.69098
TCGA.HT.7693.01A.11R.2256.07.1	0	0.308363	0	0	0	0.298023	0	3.95347	0.0309048	2.97631	2.57758	2.34148	7.13209	8.69206	2.08824	1.50661	0	0.444123	0.967762	4.56644	4.49325
TCGA.HT.8108.01A.11R.2404.07.1	0.33283	0.261805	0	0	0	0.53235	0	4.37741	0.016339	3.80774	3.14447	3.79471	8.06206	8.85742	2.85849	1.41443	0	0.235659	0	4.61023	4.85843
TCGA.S9.A7J2.01A.11R.A34F.07.1	0.788611	0	0	0	0	0.116655	0	4.29657	0.0738598	3.97303	3.1464	4.38699	8.01429	8.30168	3.34456	1.9766	0	0	1.58566	4.41451	4.56541
TCGA.FG.A6J3.01A.11R.A31N.07.1	0	1.26019	0	0	0	0	0	0.672741	0.0237796	0.275175	0.020911	0	1.18664	4.46357	0	0	0	0	0	2.45114	0.302059
TCGA.FG.6688.01A.11R.1896.07.1	0.689825	0	0	0	0	0	0	2.88794	0.01203	2.38229	0	2.80832	6.35872	8.98859	0.703741	0.559502	0	0	0.187602	3.30005	3.02046
TCGA.S9.A6TX.01A.21R.A32Q.07.1	0.252904	0.273926	0	0	0	0.19648	0	3.86149	0.0266163	2.89491	2.22109	0	5.62954	7.42302	2.95583	1.33352	0	0.241782	1.54052	4.53492	4.65842
TCGA.VM.A8C8.01A.11R.A36H.07.1	0.306139	0.121862	0	0	0	0	0	3.92311	0.0522308	2.77597	0	3.54862	5.78384	9.2816	1.45893	0	0	0	0.807	4.12469	4.08727
TCGA.HT.A74L.01A.11R.A32Q.07.1	0.245053	0.274032	0	0	0	0.269838	0	4.31974	0.0467963	4.2561	3.10652	3.49952	7.80431	8.91958	3.74157	2.49987	0	0.569391	2.28336	5.26718	5.51455
TCGA.HT.A74K.01A.11R.A32Q.07.1	0.20485	0.332394	0	0.31828	0	0	0	2.71912	0	0.716506	0	0	1.67689	6.34639	0.786462	0	0	0	0	3.87395	2.07901
TCGA.S9.A7QY.01A.11R.A34F.07.1	0.646631	0.238039	0	0	0	0.054018	0	3.37342	0.0284513	2.63871	1.89316	2.2015	5.71406	8.11771	1.96997	1.00918	0	0.446313	0.93765	4.52026	4.63926
TCGA.DB.A4XA.01A.11R.A26U.07.1	0	0.105473	0	0.327375	1.41351e-11	0	0	3.43287	0.0538521	2.54141	0	0.478259	5.23821	8.20354	1.7846	0.513418	0	0.207524	0	4.32052	3.63614
TCGA.HT.A4DV.01A.11R.A26U.07.1	0	0.317753	0	0	0	0	0	2.81287	0	2.19991	0	0	4.51638	8.29354	1.24906	0	0	0	1.02938	4.61792	3.57859
TCGA.WY.A85A.01A.21R.A36H.07.1	0.400009	0.100251	0	0	0	0	0	3.47835	0.0398185	2.431	1.451	4.45712	7.51468	9.13283	2.02003	0	0	0.379547	0.742862	4.61843	4.49024
TCGA.E1.5311.01A.01R.1470.07.1	0	0.163954	0	0	0	0.260312	0	4.11882	0.0140828	4.82962	3.20629	0.925637	7.79493	8.13812	3.05005	1.65342	0	0.308689	1.82872	4.00321	4.25503
TCGA.E1.A7YI.01A.11R.A34F.07.1	0.188287	0	0	0	0	0	0	0.781457	0	1.05871	0	0	3.31263	3.84685	3.50123	0	0	0.345486	2.66546	4.5776	4.78424
TCGA.E1.5305.01A.01R.1896.07.1	0	0.215078	0	0	0	0.71431	0	4.04566	0.0588443	4.0605	2.97389	2.73134	8.44317	8.85255	2.62097	1.32831	0	0	0.815958	3.76954	4.11501
TCGA.F6.A8O4.01A.11R.A36H.07.1	0.126845	0.218627	0	0	0	0	0	2.53677	0	2.4995	0	5.17766	7.32791	8.74673	1.96322	1.06911	0	0.096583	0.421746	3.94829	3.73571
TCGA.HT.8113.01A.11R.2404.07.1	0.347107	0	0	0	0	0.281313	0	3.99394	0.0174012	4.88867	3.4379	0	6.95414	8.16029	1.98891	1.30214	0	0.145548	1.23509	3.63867	4.00192
TCGA.DH.A66G.01A.21R.A31N.07.1	0.275765	0	0	0	0	0.762047	0	4.08886	0.041745	4.51071	3.73145	1.413	8.09867	8.75184	2.97954	1.38691	0	1.07166	1.33841	4.548	5.04823
TCGA.HT.7620.01A.11R.2256.07.1	0.427412	0	0	0	0	0.172987	0	4.10001	0	3.60363	2.40353	3.25986	6.69292	8.55115	2.36775	0.627624	0	0	0	3.94613	4.19883
TCGA.P5.A731.01A.11R.A32Q.07.1	0	0.319632	0	0	0	0	0	3.59219	0.028136	2.2912	2.07102	4.36313	6.46633	9.42413	2.0417	0	0	0.108568	0.171899	4.15289	3.89531
TCGA.HT.7480.01A.11R.2090.07.1	0.525828	0	0	0	0	0.460576	0	3.56117	0.015565	3.75173	2.49889	3.56658	7.68036	8.03849	3.15736	1.70114	0	0.270816	1.11961	4.17462	4.49977
TCGA.HT.7689.01A.11R.2256.07.1	0.4883	0	0	0	0	0.340333	0	3.75992	0	3.13834	2.29432	4.04161	8.01423	9.05385	2.1914	0.713018	0	0.293844	0.793278	4.17284	4.31336
TCGA.HT.8109.01A.11R.2404.07.1	0.256943	0	0	0	7.47141e-09	0.202324	0	4.29117	0.016348	4.91413	3.88008	2.34227	7.79933	8.61728	3.41757	1.92271	0	0.403018	1.67746	4.20886	4.30662
TCGA.E1.A7YE.01A.11R.A34F.07.1	0.756802	0	0	0	0	0.0902991	0	3.82387	0.0148728	3.02436	2.78624	1.41083	7.28191	7.91545	2.52764	0.26215	0	0.58826	0.791686	3.94928	4.11706
TCGA.S9.A7R1.01A.12R.A34R.07.1	0.685081	0.317454	0	0.778382	0	0	0	3.60259	0.0184698	3.99589	2.73695	0	6.35381	7.85402	2.22998	1.12491	0.773546	0.216793	1.55014	3.77273	3.59623
TCGA.FG.A710.01A.12R.A33Z.07.1	0	0.239481	0	0	0	0.0499661	0	3.37371	0.0268042	2.61571	1.5603	3.14833	6.53381	8.49927	2.45716	0.272781	0	0.623279	0.53342	4.6011	4.45439
TCGA.S9.A7J0.01A.11R.A34F.07.1	0.314815	0	0	0	0	0	0	2.12834	0.015082	1.93797	0	1.793	4.7274	5.89924	2.12614	0.60318	0	0.546995	1.58194	4.2224	4.28547
TCGA.DU.A6S6.01A.21R.A32Q.07.1	0	0.410302	0	0	0	0	0	3.50844	0.104851	4.14462	3.16258	3.76864e-10	7.79064	6.95021	3.48738	1.60416	0	0	1.50014	4.24803	4.76853
TCGA.DU.6392.01A.11R.1708.07.1	0.228381	0	0	0	0	0.0575804	0	2.20834	0.0116496	2.84535	2.12905	0	4.77686	5.71447	2.66778	0.690358	0	0.344842	1.4106	4.67449	4.39085
TCGA.QH.A6CU.01A.11R.A31N.07.1	0.358212	0	0	0	0	0	0	3.09	0	1.15195	0	0.420861	3.29299	8.96267	1.24961	0.503954	0	0	0	5.03034	3.29732
TCGA.HW.7486.01A.11R.2027.07.1	0.191489	0	0	0	0	0.200046	0	3.9017	0.0288662	3.95411	2.52311	0.140348	6.82378	8.15532	2.2116	1.60955	0	0.105018	1.12778	3.59209	3.75076
TCGA.FG.7634.01A.11R.2090.07.1	0	0.122471	0	0	0	0.778862	0	3.12606	0.0346374	3.6725	2.07506	3.06006	7.43884	7.5559	2.8519	1.42344	0	0.164493	0.928166	3.6185	3.92393
TCGA.DU.8163.01A.11R.2256.07.1	0.333188	0.00747142	0	0	0	0.637007	0	4.1393	0	3.74457	2.76869	4.88017	8.43492	8.78129	2.63826	1.34087	0	0.146757	1.21707	3.88087	4.25782
TCGA.DU.6404.01A.11R.1708.07.1	0	0	0	1.01578	0	0.497744	0	4.19077	0.0136693	3.92425	2.99617	5.3056	8.33103	8.94835	3.60762	1.53575	0	0	1.49165	4.56187	5.17543
TCGA.DU.6407.02B.11R.A36H.07.1	0.152587	0.167597	0	0	0	0.0755279	0	1.08595	0	1.33827	0	0	4.22972	4.38728	2.16414	0	0	0.570379	1.10293	3.53528	3.91197
TCGA.DU.6407.01A.13R.1708.07.1	0.189621	0	0	0	0	0.0916655	0	3.54245	0.0164633	2.5571	2.38114	5.34312	8.34683	8.84576	2.44701	1.06589	0	0	0.398403	4.01927	4.01988
TCGA.P5.A735.01A.11R.A32Q.07.1	0.458547	0.0896829	0	0	0	0	0	4.23811	0	2.26066	1.54019	3.24522	6.63431	8.91053	2.13376	0.526704	0	0	0.725541	4.47864	3.98839
TCGA.HT.8010.01A.11R.2403.07.1	0.321493	0.220341	0	0	0	0.155494	0	3.59771	0.0152531	3.86719	2.69239	3.5522	7.73025	8.85011	3.10673	1.23516	0	0	1.07918	4.584	4.55345
TCGA.P5.A5F1.01A.11R.A28M.07.1	0	0.502814	0	0	0	0	0	3.67024	0	1.83836	0	1.88074	5.20484	9.19303	0.860491	0.720037	0	0	0.363365	4.22143	3.65089
TCGA.VM.A8CF.01A.11R.A36H.07.1	0	0.304781	0	0	0	0	0	2.60559	0.0320474	0.507612	5.88932e-07	0	1.28542	7.67161	0.0349292	0	0	0	0	3.27959	0.751906
TCGA.DU.6542.01A.11R.1896.07.1	0.347979	0	0	0	0	1.02278	0	4.45582	0.0765417	4.37666	3.3648	2.59794	8.33384	8.89867	3.08947	0.985802	0	0.841713	0.711802	4.28102	4.70753
TCGA.FG.7638.01B.12R.2090.07.1	0	0	0	0.152553	4.84486e-12	0.124931	0	3.82949	0.0294958	3.23833	2.61355	3.73359	7.21249	9.24338	2.46912	1.17121	0	0	0.219869	4.2398	3.78355
TCGA.VW.A8FI.01A.11R.A36H.07.1	0	0.404888	0	0	0	0	0	0.78806	0	0.282673	0	0.899686	3.22825	6.42382	0.752291	0	0	0	0.575688	4.63942	3.69319
TCGA.DH.5143.01A.01R.1470.07.1	0	0.399833	0	0	0	0.440876	0	3.84853	0	3.43465	2.63262	5.09288	8.13572	9.50123	2.78239	0.664204	0	0.370789	0.253182	4.07366	4.05178
TCGA.DU.A7TI.01A.11R.A33Z.07.1	0.404589	0	0	0	0	0.376617	0	4.10639	0.135416	4.09629	3.06229	4.70022	8.20909	9.10933	2.52832	1.19434	0	1.02805	1.46488	4.37183	4.53706
TCGA.CS.5393.01A.01R.1470.07.1	0	0	1.11912e-10	0.238747	0	0.268431	0	3.34669	0.0167888	3.07997	1.95957	3.10762	7.7986	8.57228	2.39362	1.38114	0	0.362419	0.740224	3.86954	4.20107
TCGA.DU.7011.01A.11R.2027.07.1	0	0.300154	0	0	0	0.116312	0	3.33492	0.0248294	2.70665	2.04895	2.93029	6.88709	8.83436	2.02154	1.19387	0	0.0948061	0.45238	3.40386	3.12282
TCGA.TM.A84Q.01A.11R.A36H.07.1	0.237027	0	0	0	0	0.0469143	0	2.62755	0.0129198	1.51495	1.72752	1.48359	5.72281	8.08717	1.94077	0.866184	0	0.992914	1.6888	4.55262	4.23221
TCGA.DB.5281.01A.01R.1470.07.1	0.24285	0	0	0	0	1.0053	0	4.69272	0.0559494	4.98891	3.96054	0.787168	8.17617	7.98298	3.00546	1.17735	0	0	1.77744	4.06094	4.25896
TCGA.S9.A6WI.01A.21R.A33Z.07.1	0.192452	0	0	0	0	0	0	3.27342	0.0220341	3.78655	2.40972	0.294973	4.65545	7.07517	1.39754	0.426007	0	0.0942169	0.881215	3.45242	3.35688
TCGA.HT.7605.01A.11R.2090.07.1	0	0.228887	0	0	0	0.407225	0	4.25713	0.021961	4.07655	2.73084	2.74352	7.13238	8.98092	2.61364	1.26257	0	0.226936	1.30142	4.29547	4.33966
TCGA.FG.A6J1.01A.11R.A31N.07.1	0	0	0	0.137642	5.3635e-12	0	0	2.2874	0.0116469	0.789856	0	0	3.04875	6.85129	1.22062	0	0	0	0.355836	4.27977	2.15106
TCGA.DB.5270.01A.02R.1470.07.1	0	0.318803	0	0	0	0.257469	0	3.70183	0	4.36698	3.22678	1.06617	6.86226	8.65982	2.00715	0.582815	0	0	1.02771	3.70311	3.83153
TCGA.S9.A6WQ.01A.12R.A34F.07.1	0.024607	0	0	0.875505	0	0	0	3.46321	0.0133985	2.04872	1.62734	2.62161	5.77535	8.41894	1.79484	1.10436	0	0.0949686	0.359787	4.26948	4.39368
TCGA.HT.8106.01A.11R.2404.07.1	0.374625	0.0132021	0	0	0.110075	0.207153	0	2.81813	0.0281865	2.50945	2.22795	1.06547	6.56918	6.87623	1.89779	0.55081	0	0	0.44604	2.99872	3.74664
TCGA.HT.7608.01A.11R.2090.07.1	0.415741	0	0	0	0	0.38198	0	4.3667	0.0138289	3.19563	2.51702	4.62138	7.66453	9.33358	3.11249	1.42883	0	0.235563	1.51193	5.02951	5.23489
TCGA.E1.A7YU.01A.11R.A34R.07.1	0	0.2226	0	0	0.253034	0.0613118	0	3.09395	0.0154793	1.9438	1.62401	3.04097	6.28335	8.59036	1.30646	0.696269	0	0	0	4.30094	3.77385
TCGA.W9.A837.01A.11R.A36H.07.1	0.300213	0	0	0	0	0.309626	0	4.15458	0.0468172	4.38847	2.92225	1.29489	7.70852	8.85384	2.48024	0.699651	0	0	1.78827	4.00648	4.37415
TCGA.TM.A7C5.01A.11R.A32Q.07.1	0	0	0	0.312372	0	0	0	3.05854	0.0393983	3.37544	1.70711	0.447364	5.0364	6.65537	2.20161	0	0	0.461053	1.30005	3.44888	3.47878
TCGA.DU.A5TS.01A.11R.A28M.07.1	0	0.240866	0	0	0	0	0	2.43658	0	1.02408	0	0	3.81558	7.62646	0.819837	0	0	0	0	4.19854	2.66274
TCGA.QH.A6CW.01A.11R.A32Q.07.1	0	0.325247	0	0	0	0.0759138	0	4.02867	0	3.1401	2.45826	3.08085	7.58214	8.68374	1.69396	0.869858	0	0.237056	1.22738	3.77083	3.66406
TCGA.S9.A6WO.01A.21R.A34F.07.1	0	0.353417	0	0	0	0	0	3.70671	0	2.35128	2.29369	5.30357	7.67517	9.21111	2.3776	0.990487	0	0.533	0.816875	4.02452	4.28283
TCGA.IK.7675.01A.11R.2090.07.1	0.225029	0	0	0	0.278434	0.295886	0	3.5471	0.0451584	2.74787	2.50871	5.05787	8.24397	9.08236	2.92694	1.55737	0	0.271898	1.07338	4.27811	4.48768
TCGA.HT.7601.01A.11R.2090.07.1	0	0.179011	0	0	0	0.351323	0	3.4869	0.0309327	3.18779	2.71581	0.064684	7.04862	8.28373	2.09513	0.997302	0	0	1.10769	3.51024	3.78114
TCGA.P5.A5ET.01A.11R.A27Q.07.1	0	0.228289	0	0	0	0	0	3.19212	0	2.00659	0.854493	2.07597	5.87369	8.89224	2.52704	1.10595	0	0.451438	0.798637	4.93366	4.37417
TCGA.S9.A6U1.01A.21R.A33Z.07.1	0.260923	2.4346e-14	0	0	0.116184	0.100818	0	3.50894	0.0373764	2.64879	1.96709	5.23067	7.76943	8.91608	2.58135	0	0	0.633688	0.853163	4.23473	4.37116
TCGA.HT.7472.01A.11R.2027.07.1	0	0.155433	0	0.0609866	1.42774e-11	0.28768	0	4.00909	0.0314556	3.16047	3.09484	3.58567	8.103	9.00371	2.80046	1.20091	0	0.528719	1.09084	3.7212	4.17345
TCGA.HT.7880.01A.11R.2403.07.1	0.224978	0	0	0	0	0.114405	0	3.32372	0	3.68792	2.67342	3.35527	7.08387	8.12145	2.06142	1.14158	0	0.110134	0	3.68504	4.11074
TCGA.E1.A7Z3.01A.11R.A34R.07.1	0	0	0	0.242947	0	0.0771255	0	4.87397	0.0522822	3.95349	2.80708	2.91526	7.5089	9.32983	1.8512	0.367842	0	0.233299	1.42765	4.28048	4.38371
TCGA.P5.A77X.01A.11R.A32Q.07.1	0.319053	0	0	0	0	0.0519174	0	3.67136	0.0285901	2.61414	2.01001	2.9111	6.16171	9.05417	2.25579	0.922957	0	0	0.59876	4.28246	4.62383
TCGA.FG.A6IZ.01A.11R.A31N.07.1	0	0.289093	0	0	0	0	0	2.26219	0	0.954335	0	0	3.14956	6.43058	0.979887	0.330879	0	0.189741	0.404435	4.04444	2.38211
TCGA.DU.6396.01A.11R.1708.07.1	0.400345	0.0920878	0	0	0	0	0	1.76007	0.0144765	2.03609	1.81542	0.57624	5.80737	6.92625	2.66421	1.10772	0	0.303963	0.969676	3.80027	3.6254
TCGA.CS.4938.01B.11R.1896.07.1	0	0.120274	0	0	0	0.104029	0	4.30124	0	2.91985	2.39409	3.83253	7.95901	10.369	1.69438	0	0	0.228453	0.308959	3.69739	3.64307
TCGA.KT.A74X.01A.11R.A32Q.07.1	0	0.384663	0	0.212377	0	0	0	3.41206	0.0108098	2.506	2.03786	3.04057	6.20601	8.64091	2.59702	1.1587	0	0.592532	1.20822	4.39095	4.57663
TCGA.P5.A5EX.01A.12R.A28M.07.1	1.03374e-08	0	0	0.669769	6.46131e-13	0.199828	0	3.88689	0.0302033	2.48382	1.98051	0	6.60766	8.88783	1.45306	0.537352	0	0.0903631	0	4.62108	4.16451
TCGA.VM.A8CH.01A.12R.A36H.07.1	0	0.242728	0	0	0	0	0	3.63451	0.0367664	1.9119	2.33238	4.47239	6.72625	8.81428	1.54426	0.956603	0	0.346879	1.36682	3.91351	3.62636
TCGA.HT.7476.01A.11R.2027.07.1	0.0833318	0.228201	0	0	0.217309	0.051182	0	2.77655	0	2.86514	1.16725	0	5.89459	7.77262	2.0525	0.455195	0	0.193051	0.975829	3.97247	3.77473
TCGA.QH.A6X9.01A.12R.A32Q.07.1	0	0.996606	0	0.192202	0	0.100189	0	3.57767	0.0519411	3.74103	2.27307	4.39797	7.31896	8.5265	2.49308	1.02625	0	0.575619	1.94278	4.11815	4.55789
TCGA.P5.A5EZ.01A.11R.A27Q.07.1	0	0.270892	0	0	0	0	0	2.62056	0.0127336	2.38759	0	0	4.07572	7.85823	1.56425	0	0	0.313422	0.354331	3.36067	2.56949
TCGA.HT.7609.01A.11R.2090.07.1	0	0.29288	0	0	0	0.114887	0	3.30087	0.0549757	2.50662	2.22991	4.5341	7.26969	9.28369	2.14414	0.655444	0	0	0.802126	3.99491	4.00754
TCGA.RY.A843.01A.11R.A36H.07.1	0	0.249754	0	0	0	0	0	3.69926	0.142767	3.37839	2.88823	1.73891	7.03594	8.68903	2.28491	1.6355	0	0.111564	1.22974	4.2435	4.27816
TCGA.S9.A7IS.01A.11R.A34F.07.1	0.161927	0	0	0	0	0	0	0.929382	0	1.18616	0.395457	0.510605	3.93402	4.42692	2.59179	0.98522	0	0.543488	1.91708	5.23657	5.48093
TCGA.TQ.A8XE.02A.11R.A36H.07.1	0	0	0	0	0.549166	0.0819911	0	3.79344	0.06867	3.24612	2.28259	2.13326	7.37967	8.41976	2.70688	1.06661	0	0.490885	1.39575	4.49654	4.61386
TCGA.S9.A6U0.01A.12R.A32Q.07.1	0	0.356467	0	0.618288	0	0	0	2.24666	0	0.144487	1.60004	2.08753	5.84706	7.49246	0.87804	0	0	0	0	2.88074	3.33572
TCGA.FG.7643.01A.11R.2090.07.1	0	0.151579	0	0	0	0.132357	0	3.13917	0.0129738	4.10408	2.68317	0	6.37675	8.21305	2.03007	0.66753	0	0.112396	0.560237	3.57606	3.99865
TCGA.DB.5274.01A.01R.1470.07.1	0	0.36116	0	0	0	0	0	1.46751	0.0256632	0.00645532	0.169041	0	0.284351	4.73341	0.577503	0	0.0627518	0.0273536	0	3.72227	0.719661
TCGA.TQ.A7RG.01A.11R.A33Z.07.1	0.292041	0	0	0	0	0	0	4.04259	0	3.08256	2.93823	3.00857	7.4081	8.91522	2.74479	1.39091	0	0.284801	1.23658	4.90392	4.80203
TCGA.QH.A6X5.01A.12R.A32Q.07.1	0.465701	0	0	0	0	0.0555602	0	3.38155	0.0159791	2.37758	1.58922	2.84757	6.14855	8.74781	2.20115	0.647145	0	0	0.905175	4.32285	4.02791
TCGA.DU.6403.01A.11R.1708.07.1	0	0.169443	0	0.616245	0	0	0	1.81972	0	2.89134	0	0.685617	5.48187	6.84771	2.70592	0.591708	0	0.0976829	0.278132	3.8485	4.07924
TCGA.HW.7493.01A.11R.2027.07.1	0	0.116603	0	0	0	1.01337	0	4.54054	0.0558019	4.59743	3.424	4.42796	8.64356	9.36349	2.75165	2.23608	0	0.148518	1.20798	3.7903	4.31945
TCGA.RY.A847.01A.11R.A36H.07.1	0	0.238491	0	0	0	0.0624887	0	3.19202	0.0166992	3.23172	1.89166	4.07987e-05	5.93333	8.80163	2.32917	0	0	0.141426	1.37549	4.35066	4.11361
TCGA.DU.8166.01A.11R.2256.07.1	0.207063	0	0	0	0	0.719871	0	4.48408	0.0998358	4.49576	3.22397	5.98845	9.0367	9.18186	3.86144	2.24885	0	0.683026	1.15606	4.81011	5.20094
TCGA.VM.A8CA.01A.11R.A36H.07.1	0.498194	0.0253284	0	0	0	0	0	3.2909	0.012643	1.02568	0	0	3.021	8.39605	1.29407	0.415108	0	0.151341	0.168453	4.67135	3.2396
TCGA.HT.7855.01A.11R.2403.07.1	0.697235	0.346918	0	0	0	0.306306	0	4.00272	0.0303667	3.17069	2.60215	4.73878	7.69635	8.72781	2.67367	2.1461	0	0.18886	1.50629	4.39709	4.62926
TCGA.S9.A89Z.01A.11R.A36H.07.1	0	0.494664	0	0.747412	0	0	0	2.78794	0	2.09846	1.13383	0.932538	5.77123	7.72433	0.991657	0.542319	0	0.117068	0.350158	3.67047	3.25217
TCGA.DB.A4XG.01A.11R.A27Q.07.1	0.366877	0	0	0	0	0	0	3.94133	0.0317785	3.89277	2.59118	0.848066	6.92401	8.30953	3.57845	2.26446	0	0	1.27125	4.61789	4.60364
TCGA.DH.A7UT.01A.12R.A34F.07.1	0	0.281666	0	0	0	0	0	3.38069	0.0535402	2.06197	1.4634	2.20085	5.93896	8.58777	1.23696	0.621753	0	0.467941	0.469308	4.46224	4.01345
TCGA.CS.5395.01A.01R.1470.07.1	0.270989	0	0	0	0	0.666023	0	4.1409	0.0199223	4.43512	2.35871	4.31388	9.68034	9.5118	2.12733	0.845793	0	0.145899	0.751503	3.01838	3.73991
TCGA.HT.A616.01A.11R.A29R.07.1	0.347312	0	0	0	0	0.0618822	0	3.52811	0.0474251	3.17431	1.5019	2.73228	6.70066	9.09377	1.68581	0.600761	0	0	0	4.35077	3.73039
TCGA.FG.8181.01A.11R.2256.07.1	0	0.142117	0	0	0	0.217838	0	3.75351	0.079321	4.74301	3.36702	0	5.18882	7.39987	2.87545	0.689649	0	0	0.348374	4.24861	4.41776
TCGA.HT.7611.01A.11R.2403.07.1	0.222847	0.347775	0	0	0	0.436798	0	4.17827	0.104218	3.26419	2.95454	5.24454	8.75875	9.29001	2.84544	1.7606	0	0.300064	0.58348	3.71526	3.937
TCGA.HT.8018.01A.11R.2404.07.1	0.268179	0	0	0	0	0.412511	0	3.9995	0.0407079	4.42374	2.95614	0	7.1391	7.50476	2.68367	1.15045	0	0	0.798433	4.61262	4.90411
TCGA.FG.A60K.01A.11R.A29R.07.1	0	0	0	0.524807	6.92287e-05	0	0	3.91977	0	2.38397	3.21097	2.82206	7.28834	9.22795	2.4067	1.49031	0	0.32302	1.10771	4.97464	4.72716
TCGA.HT.7856.01A.11R.2403.07.1	0	0.0818999	0	0	0.333811	0.0862507	0	3.61717	0.0260882	4.56016	3.12185	0.561565	7.53931	7.96883	2.76148	0.397968	0	0.558482	1.36894	3.77737	4.17089
TCGA.FG.5963.01A.11R.1708.07.1	0	0.161646	0	0.20561	0	0	0	2.28387	0	2.11315	1.03759	0	5.77529	6.56959	1.80145	0	0	0.220184	0	4.08524	4.49356
TCGA.FG.5963.02A.12R.A29R.07.1	0	0.430576	0	0	0	0	0	0.319559	0	0.564247	0	0.819895	2.91372	3.47282	2.1689	0	0	0.576793	0.469519	4.78897	4.99962
TCGA.DU.5851.01A.13R.1896.07.1	0.242912	0	0	0	0	0.31172	0	3.97039	0.0154316	4.40233	3.27956	1.611	7.97694	8.23999	3.01083	0.470026	0	0.673743	0.308871	4.10163	4.30228
TCGA.DU.A7T6.01A.11R.A33Z.07.1	0	0.193795	0	0	0	0	0	3.16393	0.0206132	3.43113	1.68818	0	3.53262	5.79454	1.62272	0.446602	0	0	0.754251	3.21357	3.61484
TCGA.S9.A6TY.01A.12R.A32Q.07.1	0	0	0.597052	0	0	0.081422	0	3.39327	0.0155435	3.49605	2.24331	0	5.44842	7.03963	2.60718	0.627104	0	0.374512	1.64956	4.0272	4.57488
TCGA.DU.7015.01A.11R.2027.07.1	0.355635	0.0681492	0	0	0	0.438109	0	4.4803	0.0249664	3.46234	3.20208	4.53945	8.03298	8.96125	2.23557	0.953943	0	0.128776	0.595142	3.46855	3.53838
TCGA.DU.7292.01A.11R.2027.07.1	0	0.202422	0	0	0	0.249004	0	3.297	0	4.51664	2.72466	0	5.91854	7.02094	2.85308	0.824279	0	0	1.03167	4.38567	5.06696
TCGA.HT.A5RC.01A.11R.A28M.07.1	0	0.0572535	0	0.414403	0	0	0	2.33306	0	1.98438	0.827199	3.1626	6.49914	6.87568	2.42607	0	0	0.186517	0.791033	4.30677	4.59186
TCGA.TQ.A7RR.01A.21R.A34F.07.1	0	0.294996	0	0	0	0	0	3.55237	0.0346446	3.10538	2.30761	4.34229	8.15409	9.1636	2.12777	0.602657	0	0.689355	0.49006	4.12528	4.6106
TCGA.DB.A4XC.01A.11R.A26U.07.1	0	0.424002	0	0	0	0.15222	0	3.64039	0.055121	3.55637	2.09664	4.11122	7.90121	9.10912	2.32599	0	0	0	0.997314	4.4242	4.19483
TCGA.TM.A84O.01A.11R.A36H.07.1	0	0	0	0.411539	2.6973e-09	0	0	3.30625	0.0523344	2.34754	1.68419	2.81668	6.00507	8.69791	2.76102	0.876046	0	0	2.44545	4.53161	4.74069
TCGA.P5.A72W.01A.11R.A32Q.07.1	0.40083	7.34065e-12	0	0	0	0	0	2.67417	0.02575	1.32447	0	0.511769	3.14832	8.29907	1.46624	0	0	0	0.104635	4.08732	2.96863
TCGA.S9.A6TU.01A.12R.A32Q.07.1	0	9.54621e-14	0	0.493159	2.17794e-10	0	0	2.80415	0.0274829	2.04606	1.29081	0.00244416	5.90765	7.40507	2.15281	0	0	0.282133	0.958301	3.73179	3.25853
TCGA.HT.A61A.01A.11R.A29R.07.1	0	0	0	0.272829	0	0	0	3.57439	0.0161635	3.93696	2.21889	0	5.47327	7.88195	1.80324	0	0	0.325557	0.684744	4.29131	3.79533
TCGA.S9.A7IQ.01A.21R.A34F.07.1	0	0.367156	0	0	0	0.0714212	0	3.89218	0.0682956	4.70441	3.75354	0	6.63599	7.88742	2.55013	0.961453	0	0	0.497277	4.07944	4.30128
TCGA.DU.8165.01A.11R.2256.07.1	0.364494	0	0	0	0	0.20178	0	2.68833	0.0223964	2.76725	1.14184	3.44795	7.46919	7.54652	1.04325	0	0	0	0.00478034	1.87588	2.42498
TCGA.TQ.A7RQ.01A.11R.A33Z.07.1	0.172034	0	0	0	0	0	0	3.8751	0.0921747	4.4613	3.19674	0	6.756	7.02391	3.88815	1.68466	0	0.755765	1.80996	4.59229	4.79926
TCGA.TM.A84C.01A.11R.A36H.07.1	0.482395	0.440897	0	0	0	0	0	1.90226	0	2.18557	1.38519	1.6471	6.76982	7.49303	3.10389	1.38802	0	0.261132	0.509531	3.95353	4.43167
TCGA.FG.A4MW.01A.11R.A26U.07.1	0	0.19382	0	0.169853	4.12601e-13	0	0	1.98292	0	2.0975	0	0	5.29236	7.20662	1.2785	0	0	0.154261	0	3.22313	2.92462
TCGA.IK.8125.01A.11R.2256.07.1	0	0	0	0.441784	0	0.0773938	0	3.65748	0.0126958	4.09343	2.9045	9.28994e-15	7.43335	8.1601	3.38143	1.29865	0	0.38706	1.33206	3.99444	4.19668
TCGA.S9.A6WE.01A.12R.A33Z.07.1	0	0.480782	0	0	0	0	0	3.66981	0.0562428	3.5495	1.98848	3.3811	6.75896	8.36171	2.68134	1.38554	0	0	1.50896	4.08703	4.16684
TCGA.WH.A86K.01A.11R.A36H.07.1	0	0.768603	0	0	0	0	0	2.64349	0.0144386	1.38793	0	1.82596	4.62466	8.8997	0.750091	0.641549	0	0.163861	0.318825	4.2635	3.06584
TCGA.DB.A75P.01A.11R.A32Q.07.1	0.137001	0	0	0	0	0.0579896	0	2.70341	0.0144052	2.33356	0.778677	1.53771	6.16712	7.098	2.29381	0.835634	0	0	0.626853	4.39727	4.34209
TCGA.DB.A75M.01A.11R.A32Q.07.1	0.652522	0.0493736	0	0	0	0.0965837	0	4.72818	0.0301834	2.22321	2.7194	4.26216	7.40697	9.283	2.08168	0.881054	0	0.348459	0.98044	4.07406	3.93476
TCGA.S9.A89V.01A.11R.A36H.07.1	0	0	0	0.202408	0	0.127182	0	3.56835	0.0637993	4.02964	2.63756	1.19269	7.1051	7.88462	3.17448	1.29996	0	0.159813	1.2039	4.28113	4.93009
TCGA.WY.A85E.01A.11R.A36H.07.1	0	1.36962	0	1.24852	0	0.0862216	0	3.46409	0.0496304	2.83314	0.924664	2.22128	5.54645	8.94176	1.73399	0.61948	0	0.30704	1.2249	4.75256	4.36989
TCGA.HT.A5R5.01A.11R.A28M.07.1	0	0	0	0.578569	0.00444201	0.265265	0	3.84753	0	3.45621	2.08566	4.10274	8.00285	9.22723	2.17217	0.472305	0	0.277562	0.0472289	4.31181	4.49232
TCGA.HT.A618.01A.11R.A29R.07.1	0	0.348209	0	0	0	0.0506641	0	4.27359	0.0459905	2.87861	1.06611	1.70369	6.60305	9.17602	0.698194	0.596981	0	0	0.487491	4.03603	3.20152
TCGA.FG.6691.01A.11R.1896.07.1	0.500625	0	0	0	0	0.603091	0	3.54749	0.0164306	2.8845	2.34363	4.98047	8.33084	9.17982	2.54158	1.79094	0	0.357154	0.936565	4.41323	4.37883
TCGA.HT.7467.01A.11R.2027.07.1	0	0.155299	0	0	0	0.198694	0	3.55161	0.0356469	4.16992	2.52522	0.484279	6.753	7.3114	2.5391	0	0	0	0.836369	3.52829	4.10274
TCGA.S9.A7R3.01A.11R.A34R.07.1	0	0.1763	0	0	0	0.0819015	0	4.08682	0.0359118	3.08061	2.02895	4.83244	7.53229	9.31654	2.11035	0	0	0	1.13648	4.52553	4.52112
TCGA.QH.A6CX.01A.11R.A32Q.07.1	1.55446	0	0	0.808942	0	0	0	1.5605	0.0189008	1.20246	0	1.9693	5.59311	7.23661	1.06075	0	0	0	1.45723	3.10119	4.02829
TCGA.FG.A4MX.01A.11R.A26U.07.1	0	0.660476	0	0	0	0	0	1.82022	0.0199826	0.522502	0	0	1.48389	7.05538	0.814974	0	0.276528	0	0.347871	5.16908	1.90798
TCGA.HT.7681.01A.11R.2403.07.1	0.224954	0	0	0	0	0.0623577	0	3.91798	0.0169406	3.58121	1.54792	1.07373	6.84696	9.04812	2.46859	1.13705	0	0.243627	1.08609	4.28285	4.06914
TCGA.P5.A737.01A.11R.A32Q.07.1	0.156629	0.383704	0	0	0	0.0721837	0	3.0408	0.048075	3.50438	2.03156	0.593637	6.14191	7.477	2.60951	0.995412	0	0.420379	1.38152	3.7738	3.83199
TCGA.DU.A6S7.01A.21R.A32Q.07.1	0.290063	0.518966	0	0.604023	0	0.0863471	0	3.0177	0	2.33577	1.60062	5.00872	7.70193	8.30564	2.65979	0.558031	0	0.370524	0.567606	4.05224	4.15919
TCGA.P5.A72Z.01A.11R.A32Q.07.1	0.313159	0	0	0	0	0.121272	0	1.7917	0	2.35846	0.81678	0	4.09383	3.28567	3.56895	1.36638	0	0.266229	2.07747	3.99994	4.82724
TCGA.HT.8114.01A.11R.2404.07.1	0.678706	0	0	0	0	0.803425	0	4.76652	0.0197182	4.03359	3.3303	4.46792	8.61692	9.29708	2.29525	1.29446	0	0.403233	0.967039	3.68083	4.22981
TCGA.DU.8168.01A.11R.2256.07.1	0.259635	0.00299637	0	0	0	0.679547	0	4.13927	0.116363	5.13625	3.86579	0	6.4041	6.84589	3.37335	1.66114	0	0.646981	2.29764	4.84541	5.79777
TCGA.HW.8321.01A.11R.2404.07.1	0.274654	0.266162	0	0	0	0.741471	0	4.08793	0	4.13161	3.72635	6.71644e-06	8.05316	8.1638	2.8375	2.20456	0	0.134195	1.32435	4.01117	3.87411
TCGA.TQ.A7RN.01A.11R.A33Z.07.1	0.197829	0	0	0.523103	0	0.233554	0	4.56025	0.0564558	4.16722	3.46455	1.57414	7.57634	8.11788	2.89805	1.47385	0	0.255317	2.2946	4.50351	4.90358
TCGA.DH.5141.01A.01R.1470.07.1	0.672244	0.322451	0	0	0	0	0	3.78463	0	2.65842	1.03214	0.00394864	5.28033	8.24231	3.00242	1.36115	0	0.0950584	1.06777	4.64482	3.61767
TCGA.CS.6186.01A.12R.2027.07.1	0	0.149804	0	0	0	0	0	2.7515	0.0454917	2.58549	0	3.01595	6.50268	9.11035	2.35445	1.19902	0	0.146282	1.13211	5.24953	5.53795
TCGA.EZ.7264.01A.11R.2027.07.1	0	0.21489	0	0.450341	4.0113e-10	0.642685	0	3.46022	0.0303989	3.95204	2.35254	1.85005e-06	7.12034	7.69214	3.05245	1.09493	0	0.852996	2.36076	4.41753	4.80886
TCGA.P5.A5F4.01A.11R.A28M.07.1	0.242751	0	0	0	0	0	0	3.4888	0.063463	2.83777	1.19471	2.06514	6.57888	8.50514	2.00354	0.466053	0	0.121811	0.591445	4.46994	4.22807
TCGA.QH.A65V.01A.11R.A29R.07.1	0	0.21816	0	0	0	0	0	2.94392	0.0143249	2.19319	0	0.399525	5.04206	8.80041	1.67575	0.979323	0	0.201105	0.865427	4.75497	3.21633
TCGA.FG.8191.01A.11R.2256.07.1	0.427469	0	0	0	0	0.315041	0	4.03314	0.0392509	2.89026	2.76318	3.36787	7.57117	9.34672	2.01194	0.757257	0	0.729969	0.768041	4.21902	4.13935
TCGA.DH.5142.01A.01R.1470.07.1	0.128919	0	0	0	0	0.206462	0	2.94905	0	1.85413	1.2868	0.00121398	5.71874	8.28373	1.64895	0	0	0	0.482513	3.6078	3.41245
TCGA.DU.A6S8.01A.12R.A32Q.07.1	0.343623	0	0	0	0	0	0	2.44446	0.0169891	1.99365	0	0	3.45816	5.94894	1.87435	0	0	0.116902	1.09105	3.90881	4.63949
TCGA.E1.A7YW.01A.11R.A34R.07.1	0.248943	0.1884	0	0	0.521869	0.0827742	0	4.1167	0.0567978	3.11917	2.54922	4.79369	7.94821	9.58436	2.47313	1.09589	0	0	0.973931	4.64765	4.71644
TCGA.CS.6666.01A.11R.1896.07.1	0.127152	0	0	0	0	0.249753	0	3.38039	0.0340415	2.2384	2.46343	3.38186	7.06295	8.38811	2.47826	1.32147	0	0.282263	1.65002	4.54733	3.96679
TCGA.DU.7298.01A.11R.2027.07.1	0	0.258691	0	0	0	0.176442	0	3.18752	0	3.38465	2.01487	3.80966	7.75548	8.70764	2.33132	1.81726	0	0.338776	1.852	4.31297	4.3839
TCGA.DB.A64R.01A.11R.A29R.07.1	0	0	1.19805e-10	0.000924259	0.383959	0	0	3.48026	0.061459	3.37183	1.15563	1.09058	6.19378	8.09329	2.86309	0.276967	0	0.680222	0	5.1233	4.69872
TCGA.DU.6406.01A.11R.1708.07.1	0	0.426697	0	0	0	0	0	0.588253	0	1.05975	0	0	3.22855	3.53607	2.56831	1.02113	0	0.0990354	1.04745	4.52669	4.77939
TCGA.S9.A6UA.01A.12R.A33Z.07.1	0.328203	0.619088	0	0	0	0	0	1.93226	0.0164105	1.56758	1.31177	2.2796	6.38888	7.01176	2.09787	0	0	0.735929	1.09519	3.92812	4.49205
TCGA.FG.A60L.01A.12R.A31N.07.1	0	0.146767	0	0	0	0	0	2.55952	0.0265108	0.766689	0	0.000675258	2.93612	7.21409	0.423265	0	0	0.071172	0	4.04162	1.51843
TCGA.CS.5390.01A.02R.1470.07.1	0.155433	0	0	0	0	0.194242	0	3.49661	0	4.43055	3.4706	0	6.05749	6.87263	3.58175	1.22225	0	0.146012	1.67739	3.86195	3.89308
TCGA.S9.A6WP.01A.12R.A34F.07.1	0	0	0	0.352213	6.3194e-12	0	0	2.99643	0.0130364	2.07725	2.08287	0	4.91216	7.45749	2.03324	0.745898	0	0.245005	1.87407	4.60518	4.36349
TCGA.DU.A7TB.01A.11R.A33Z.07.1	0.166821	0	0	0	0	0.072469	0	3.07068	0	2.8834	2.30842	0	5.2607	6.48745	1.24614	0.154301	0	0.064329	0	3.14843	3.56157
TCGA.DB.5280.01A.01R.1470.07.1	0	0	0	0.273377	0	1.44555	0	5.40969	0.0557471	4.5857	3.85861	6.4479	9.6497	9.69927	3.44971	2.01747	0	0.349282	1.90075	4.33021	4.08629
TCGA.TM.A84T.01A.11R.A36H.07.1	0	0.268066	0	0	0	0.0889518	0	3.48377	0.149956	2.24886	2.17057	4.49304	7.29427	8.43691	2.17651	1.41425	0	0.33991	1.1767	4.38167	3.82267
TCGA.DH.A66D.01A.11R.A31N.07.1	0	0	0	0.410626	0	0.117334	0	4.09477	0.0317188	3.16563	2.71584	0.116454	6.69862	8.51304	2.3472	0.772209	0	0.237878	1.85182	4.35512	4.67736
TCGA.RY.A83Z.01A.11R.A36H.07.1	0	0.312148	0	0	0	0	0	2.32283	0	0.337267	0	0	1.80466	7.46777	0.303563	0	0	0	0.164451	4.45657	1.9994
TCGA.DB.5278.01A.01R.1470.07.1	0.166893	0.321293	0	0	0	0.279312	0	4.31383	0.0140422	4.10865	2.88563	2.18449	7.36408	8.79041	2.8365	0.552259	0	0	1.55121	4.30338	4.32972
TCGA.DU.A76K.01A.11R.A33Z.07.1	0.231522	0	0	0	0	0	0	2.83363	0.0102669	1.77286	0.973664	1.72864	5.98297	8.76903	1.08306	0.274405	0	0.0652545	0.183081	3.82604	3.5844
TCGA.WY.A85C.01A.11R.A36H.07.1	0	0.21935	0	0	0.189292	0	0	2.79694	0.0377153	2.19201	1.15231	0.949314	5.25534	7.69009	2.40524	0.333254	0	0.265507	0.634248	3.84839	3.40194
TCGA.FG.8188.01A.11R.2256.07.1	0	0.260699	0	0	0	0	0	3.61398	0	2.78004	2.17735	4.87327	7.97466	9.27732	2.098	0.885189	0	0	0.443801	3.60013	3.67336
TCGA.TQ.A7RH.01A.12R.A34F.07.1	0	0	0	0.555982	1.17896e-10	0.0642946	0	3.60628	0.0584957	1.93834	2.23065	3.9255	6.41434	7.97593	1.82748	0.690423	0	0.105763	0.98956	4.54011	4.43401
TCGA.E1.A7YS.01A.11R.A34F.07.1	0	0	0	0.225726	1.40694e-12	0.144277	0	3.85218	0.0198315	4.21435	3.10035	0	6.8788	7.15926	2.80208	0	0	0.143806	0.918627	3.64687	4.45234
TCGA.S9.A7IX.01A.12R.A34F.07.1	0	0.42721	0	0	0	0	0	2.14337	0	2.26307	0	1.93842	5.55073	6.98637	2.11273	0.802377	0	0.0993554	0.439238	4.59271	4.45755
TCGA.DU.7294.01A.11R.2027.07.1	0	0.0400416	0	0	0	0.1751	0	3.58922	0.0562342	3.49939	2.69568	1.11091	6.82399	8.06668	3.19982	1.17438	0	0.746537	1.59111	4.04372	4.53597
TCGA.E1.A7YQ.01A.11R.A34R.07.1	0.636677	0	0	0	0	0	0	1.72843	0.0167872	1.56111	1.30647	2.2248	5.68465	6.99206	2.06473	0.185092	0	0	1.32016	4.83056	5.42765
TCGA.HT.7881.01A.11R.2403.07.1	0.142699	0.124323	0	0	0	0.145836	0	3.80949	0.0425008	4.07705	2.85843	1.4518	7.37123	8.69602	2.97251	1.16479	0	0.137042	0.440651	4.34684	4.29948
TCGA.QH.A6CS.01A.11R.A31N.07.1	0.235045	0	0	0	0	0	0	2.79859	0	1.74792	0	2.16585	5.80208	9.61844	1.23563	0.182988	0	0.095149	3.05918e-08	3.80593	3.3297
TCGA.P5.A5EU.01A.11R.A27Q.07.1	0	0.373708	0	0	0	0	0	3.13525	0.0325954	2.83328	1.49273	1.68121	6.46664	8.41014	2.06429	0.947876	0	0.136419	0.418429	3.72448	3.31592
TCGA.DB.A64X.01A.11R.A29R.07.1	0	0.414262	0	0	0	0	0	3.0814	0.0264392	1.54594	0	0.330108	4.38787	8.58245	1.34754	0	0	0.0918366	0	4.58545	2.97455
TCGA.FG.7637.01A.11R.2090.07.1	0.268101	0.1981	0	0	0	0.16445	0	3.65902	0.04649	3.9897	2.82908	0.00187423	6.81962	7.94746	3.41951	1.8095	0	0.124944	1.19194	3.66245	3.74153
TCGA.S9.A6U8.01A.21R.A33Z.07.1	0.354951	0	0	0	0	0	0	3.44236	0.0569598	2.45297	1.73672	4.26716	7.14173	8.90307	2.27798	0.731919	0	0	1.53672	4.22164	4.36403
TCGA.S9.A6U5.01A.12R.A33Z.07.1	0.397712	0	0	0	0	0.181747	0	3.84205	0.0308905	2.36232	2.58905	3.8327	7.04688	8.92234	2.08975	0.933302	0	0.131023	1.22042	4.56086	4.49249
TCGA.CS.4941.01A.01R.1470.07.1	0.416789	0	0	0.496873	0	0	0	2.09905	0	2.02966	1.1333	4.05412	6.75482	8.33677	1.6671	0.356913	0	0.0858451	0.647891	4.3895	4.29224
TCGA.E1.A7YO.01A.11R.A34F.07.1	0	0.200751	0	0	0	0.340142	0	4.24097	0.0933606	4.20516	3.3042	0	7.11683	7.8311	2.87622	1.62143	0	0.159489	2.33572	4.26381	4.73967
TCGA.HW.7487.01A.11R.2027.07.1	0	0.31745	0	0	0	0.213185	0	4.08317	0.0184627	4.79659	2.90945	0.462118	6.94192	8.10536	2.47419	1.15172	0	0.152435	1.31652	4.28869	4.37361
TCGA.HW.7491.01A.11R.2027.07.1	0	0	0	0.684726	0	1.27192	0	5.05305	0	5.31926	4.37	2.25692	8.64117	8.59342	4.16074	2.83743	0	1.14872	2.25783	4.49363	4.83158
TCGA.HT.7691.01A.11R.2256.07.1	0.139756	0	0	0	0	0	0	2.95166	0.0224842	2.117	1.42283	0.738179	6.08659	8.38115	1.27681	0	0	0.0611156	0	4.63651	4.4568
TCGA.CS.4944.01A.01R.1470.07.1	0	0.0603833	0	0	0	0	0	3.92482	0	2.38481	0.348685	1.98117	5.55848	9.24932	2.42743	1.00967	0	0.19253	0.492818	4.66417	3.79587
TCGA.DU.A6S2.01A.21R.A32Q.07.1	0	0	0	0	0.0951781	0.323486	0	3.66136	0.118645	4.6081	3.51771	1.10825	7.76501	6.92075	3.17811	1.28291	0	0	1.775	3.81925	4.57063
TCGA.S9.A7R7.01A.11R.A34R.07.1	0.596378	0	0	0	0	0.239865	0	3.27763	0	3.00702	2.00696	3.98743e-05	6.5656	7.50458	1.08457	0	0	0.255211	0.812228	3.13255	3.85405
TCGA.TM.A84R.01A.21R.A36H.07.1	0	0.182076	0	0	0	0.21696	0	3.95297	0.0168002	4.83731	3.3026	0	6.95993	7.97736	2.84031	1.00522	0	0	1.17684	3.86612	4.21473
TCGA.QH.A6X8.01A.12R.A32Q.07.1	1.5392e-07	0.48424	0	0.610499	4.74107e-14	0	0	3.68591	0.0814912	3.12244	2.7289	0	6.39173	7.17107	2.34959	1.01896	0	0.304773	1.22621	3.56959	3.58346
TCGA.HT.7877.01A.11R.2403.07.1	0	0.333423	0	0	0	0.581152	0	3.88095	0.0569155	4.53648	3.16918	3.63267	8.30635	8.36712	3.18661	1.70153	0	0.405135	1.84259	4.28469	4.78158
TCGA.HW.A5KM.01A.11R.A27Q.07.1	0.290056	0.346023	0	0.475119	0	0.182102	0	3.76232	0	2.25403	2.54299	3.68638	6.91675	8.80814	1.78237	0.663333	0	0.311685	0.783425	3.47051	3.7344
TCGA.HT.7477.01B.11R.A28M.07.1	0	0.413374	0	0	0	0.166272	0	3.39228	0.0670549	2.1325	2.37123	2.36112	6.53254	7.49898	2.02241	0	0	0.94295	0.668469	3.84564	3.53557
TCGA.HT.8012.01A.11R.2403.07.1	0.0827104	0	0	0.577176	0	0.0615909	0	3.56156	0.052318	3.83673	2.44144	2.22801	6.78131	7.8327	2.9862	0.78217	0	0	1.26244	4.23489	3.74583
TCGA.FG.5965.02B.11R.A29R.07.1	0	0.129308	0	0	0	0.0523479	0	3.27361	0	3.0775	1.05213	0	2.3815	7.2119	0.818526	0	0	0.140128	0.366724	4.11515	3.18524
TCGA.FG.5965.01B.11R.1896.07.1	0	0.538171	0	0	0	1.02071	0	3.82679	0.0135304	4.02834	3.28577	2.19516	8.25306	8.50581	2.23617	1.23942	0	0	1.58195	4.16315	4.30342
TCGA.HT.A614.01A.11R.A29R.07.1	0	0.390355	0	0	0	0.117676	0	3.57693	0	0.249189	2.50156	2.58449	6.05074	9.3646	1.56011	0	0	0	0.226231	4.66089	3.67481
TCGA.HT.7695.01A.11R.2256.07.1	1.51109e-09	0	0	0.340739	0	0.633736	0	4.37857	0.0120818	5.2148	3.52459	1.63038	8.02534	8.81619	3.16579	2.00956	0	0.207973	1.91605	4.47169	4.60971
TCGA.QH.A6X4.01A.51R.A32Q.07.1	0.124974	0	0	0	0	0	0	3.48536	0.0462785	2.98323	1.75499	4.72107e-06	5.87292	7.24782	2.67397	0.621112	0	0.571699	1.40538	4.63852	5.20415
TCGA.P5.A77W.01A.11R.A32Q.07.1	0	0	0	0.2772	0	0.0616449	0	2.52061	0.0511918	2.87111	1.53313	0.330926	4.46955	6.36798	1.58131	0.539664	0	0.213935	0.838628	2.97819	3.38326
TCGA.DU.7302.01A.11R.2090.07.1	0.623123	0	0	0	0	1.04265	0	4.55028	0.103259	5.30965	3.80683	0.650964	7.64883	8.40678	3.20999	1.77396	0	0.459673	1.45486	4.22517	4.69798
TCGA.DU.7012.01A.11R.2027.07.1	0.187851	0	0	0.406139	0	0.467807	0	3.53047	0	2.92145	1.51882	4.04899	8.48302	8.92966	2.14549	0.306447	0	0	0.0530866	3.90072	4.84807
TCGA.DU.6399.01A.12R.1708.07.1	0	0.458233	0	0	0	0.55763	0	3.73104	0.0462811	3.07751	2.59067	5.58611	7.97727	8.84205	2.88635	1.0814	0	0.134119	0.523635	3.67205	3.90443
TCGA.E1.5307.01A.01R.1896.07.1	0	0	0	0.375553	0	0.730208	0	4.59203	0.0359994	4.27114	3.28882	4.45215	8.96949	9.89564	2.92144	1.51887	0	0.290689	1.15616	4.77794	5.17364
TCGA.S9.A7QW.01A.11R.A34F.07.1	0	0.353678	0	0	0	0.12129	0	3.25359	0.0291454	1.1458	2.0723	3.54991	6.18925	8.71307	1.71273	0.250619	0	0.441141	0.870598	4.52304	4.16602
TCGA.DU.6402.01A.11R.1708.07.1	0	0.138353	0	0.357256	0	0	0	0.610888	0	0.515838	0	0.552612	4.07829	5.78029	1.86266	0	0	0.0716193	0	3.81727	4.01595
TCGA.HT.7604.01A.11R.2090.07.1	0.422087	0	0	0	0	0.446177	0	4.31739	0.0441707	3.55723	2.75291	5.9154	8.13873	9.56831	2.4882	0.827955	0	0.150715	0.644088	3.98559	3.99826
TCGA.P5.A733.01A.11R.A32Q.07.1	0	0.0902909	0	0	0	0	0	3.18279	0.0738437	2.31552	0.761183	3.07784	6.03721	8.45429	1.51247	0.852868	0	0	0.212932	3.79935	3.3853
TCGA.FG.A87Q.01A.11R.A36H.07.1	0	0.308357	0	0	0	0	0	2.01098	0.0343253	1.51378	0	2.59191	5.7908	8.05879	1.93685	0	0	0	0.0984582	3.76141	3.93262
TCGA.HT.7684.01A.11R.2256.07.1	0	0	0	0	0.388961	0	0	3.26918	0	1.38561	0	0.636945	3.90624	9.10069	1.0197	0.911856	0	0.0717877	0.417069	4.80768	2.87306
TCGA.HW.7495.01A.11R.2027.07.1	0.219477	0	0	0	0	0.470169	0	4.08872	0.108909	4.71577	3.45201	2.85914	8.22371	8.45592	2.81246	2.17276	0	0	1.27022	3.92864	4.27512
TCGA.QH.A65R.01A.21R.A31N.07.1	0	0	0	0.206154	7.88427e-12	0	0	3.18345	0.0338932	1.90123	2.05642	0	4.09594	6.87937	2.25749	0.755079	0	0.208866	0.942835	4.11395	3.35156
TCGA.DU.A7TG.01A.21R.A34R.07.1	0.116965	0	0	0	0	0.110439	0	3.6767	0.0625173	4.49087	3.17494	0	6.48833	7.9275	2.12887	0.819639	0	0	0.713391	3.9532	4.15446
TCGA.DH.A7UV.01A.12R.A34F.07.1	0.703534	0.1101	0	0.240577	2.80687e-11	0.103706	0	3.32205	0.0803752	2.07592	1.77298	4.32087	6.86644	8.8989	2.17859	1.00986	0	0.29661	0.570884	4.74773	4.3571
TCGA.HW.A5KK.01A.11R.A27Q.07.1	0.582272	0.248562	0	0	0	0	0	2.23513	0	1.72132	0	1.82728	5.3427	8.02056	1.22105	0.547912	0	0	0	3.76629	3.90656
TCGA.TM.A84F.01A.11R.A36H.07.1	0	0.191444	0	0	0	0.0639768	0	4.23847	0.0489915	2.23453	1.79365	3.1867	6.8829	9.18612	0.75615	0	0	0.399009	1.20317	3.88762	3.55536
TCGA.HT.8104.01A.11R.2404.07.1	0.202764	0.487395	0	0	0	0.0889578	0	2.29964	0	2.39831	0.666492	3.21034	6.98303	7.39725	2.32705	0.909007	0	0.12638	1.04477	3.71663	3.9031
TCGA.CS.4942.01A.01R.1470.07.1	0	0.191292	0	0.164822	3.82358e-11	0.0874867	0	4.02904	0.0156321	3.22336	2.59945	5.06749	7.97334	8.86274	2.17195	1.12491	0	0.22214	0.692368	3.72847	3.8532
TCGA.DU.A7TC.01A.21R.A34R.07.1	0	0.122016	0	0.086784	1.61524e-09	0	0	3.17104	0.0118323	2.71359	1.49041	0.980308	5.76088	7.84646	1.54233	0.452647	0	0.173775	0.881241	4.07914	3.69294
TCGA.HT.7610.01A.21R.2090.07.1	0.615996	0	0	0	0	1.02067	0	4.14114	0.0657359	5.21413	4.06498	1.78378	8.5702	8.73083	3.47207	2.35106	0	0.596845	1.55586	4.25468	4.66239
TCGA.S9.A6TW.01A.12R.A32Q.07.1	0.435476	0.632509	0	0	0	0.0453541	0	3.72098	0.0390325	2.90104	2.08727	0	5.57637	7.65057	1.87824	0.535135	0	0.614764	0.748107	4.0598	4.19722
TCGA.FG.A60J.01A.11R.A28M.07.1	0	0	2.30647e-14	0.429781	6.09799e-09	0.129245	0	3.72065	0	3.13362	1.93138	3.71801	7.72169	9.18898	2.01497	0.948139	0	0.576308	1.02503	3.89106	3.89001
TCGA.E1.5303.01A.01R.1470.07.1	0	0.194503	0	0	0	0.0819913	0	3.89164	0	3.11852	2.47587	4.7981	8.08387	9.11925	1.93517	0	0	0	0	3.58053	3.73922
TCGA.QH.A6XC.01A.12R.A32Q.07.1	0.237091	0	0	0	0	0	0	1.86774	0	1.52347	0	0	2.7215	5.86911	1.40667	0	0	0	0.342177	4.02966	3.74465
TCGA.HT.7481.01A.11R.2027.07.1	0.418277	0	0	0	0	0.37901	0	4.26002	0	4.22338	2.86063	1.17096	7.26422	8.49524	2.14654	0	0	0.13374	1.36444	3.52968	4.03026
TCGA.FN.7833.01A.11R.2090.07.1	0	0.35063	0	0	0	0.126734	0	3.75807	0.0292525	2.46182	1.89051	3.04021	6.66975	8.62279	2.68178	0.732772	0	0	0.974232	4.56929	4.43891
TCGA.E1.A7Z4.01A.11R.A34R.07.1	0.391335	0.703084	0	0	0	0.0523117	0	3.91952	0.0561749	1.78831	1.55574	3.94483	6.45028	9.25761	1.5604	1.01196	0	0.275286	0.705003	4.86042	4.58421
TCGA.DU.A5TR.01A.11R.A28M.07.1	0.514423	0.00380442	0	0	0	0	0	2.59499	0	1.27082	0	0	3.8574	7.718	0.157943	0	0.460067	0	0	3.69167	2.87191
TCGA.FG.A4MU.01B.11R.A28M.07.1	0	0.225214	0	0.407772	0	0	0	0.613038	0	0.80874	0	0.339923	3.74334	4.8894	1.97184	0	0	0	1.28803	4.02086	4.16568
TCGA.DU.7300.01A.21R.2090.07.1	0.173399	0.146527	0	0	0	0.069205	0	3.82238	0.0509076	4.01908	2.99603	0.314023	6.52764	8.16364	2.71716	0.457938	0	0.251171	0.462806	3.17716	3.77122
TCGA.HT.7473.01A.11R.2027.07.1	0.447301	0.171585	0	0	0	0.345456	0	3.7616	0.0981097	2.9729	2.67891	5.8851	8.55076	9.54376	2.15197	0.588057	0	0	1.01101	3.73796	4.01982
TCGA.TM.A7C3.01A.11R.A32Q.07.1	0.567079	0	0	0	0	0	0	1.24725	0	0.781619	1.78014e-12	0	2.18711	7.68853	1.02974	0.296656	0	0	0.230957	3.83135	3.80208
TCGA.DU.5855.01A.11R.1708.07.1	0	0.4201	0	0	0	0.0684616	0	3.89355	0.0139694	3.41437	2.57516	1.81516	7.02178	8.35403	2.37645	0.915006	0	0	0.831862	3.90401	4.05875
TCGA.RY.A840.01A.11R.A36H.07.1	0	0.308421	0	0.335763	4.90641e-09	0.0531541	0	4.62143	0.153293	2.97476	2.24564	0	5.71213	8.51282	1.7917	0.693162	0	0.168395	1.31504	4.35106	3.85367
TCGA.DB.A64O.01A.11R.A29R.07.1	0	0.286612	0	0	0	0	0	3.96216	0	2.34916	0	1.59724	6.53537	9.92014	1.37624	0.449392	0	0	0	5.049	4.41045
TCGA.HT.7884.01B.11R.2403.07.1	0.533265	0	0	0.637857	0	0.533648	0	4.14083	0.0487776	3.61204	3.03661	5.42505	8.69775	8.95301	2.82472	1.66047	0	0.123674	0.993938	4.92709	5.10244
TCGA.DU.A5TT.01A.11R.A28M.07.1	0.457388	0.302786	0	0	0	0	0	3.39136	0	2.30352	0.742605	0	5.6316	8.24051	0.661114	0.230556	0	0	0.126058	3.24834	2.82008
TCGA.S9.A6WG.01A.11R.A33Z.07.1	0.580233	0	0	0	0	0	0	2.81964	0.0169271	1.66588	1.42316	3.8687	6.14501	8.26727	0.963851	0	0	0.114897	1.25274	3.43472	3.71896
TCGA.FG.8189.01B.11R.A28M.07.1	0.203621	0	0	0	0	0.635522	0	4.1145	0.039357	5.70079	4.15345	0	6.42131	7.0336	3.15032	1.38524	0	0	0.82162	3.78567	4.42206
TCGA.DB.A75O.01A.11R.A32Q.07.1	0.270811	0.0211885	0	0	0	0	0	3.71439	0.037827	1.64313	2.26011	3.62561	7.23072	8.80515	1.70583	0	0	0.2661	0.445209	4.04454	4.39458
TCGA.HT.7688.01A.11R.2256.07.1	0	1.48253e-08	0	0.251922	0	0.477023	0	4.13925	0.012019	5.15148	3.38323	0	6.81284	7.87243	2.67057	1.45745	0	0.21162	1.09575	4.14251	4.29138
TCGA.DU.7304.02A.12R.A36H.07.1	0	0.173745	0	0	0	0	0	1.00989	0	0.118098	0	0	0.120965	4.31973	0.069063	0	0	0.0643769	0	2.73026	0.359588
TCGA.DU.7304.01A.12R.2090.07.1	0.421568	0	0	0.223059	0	0.533957	0	3.55011	0.0462582	3.7184	2.75398	5.78957	8.10647	9.02095	2.50205	1.46548	0	0.473925	0.948467	3.46772	4.02906
TCGA.HT.A74J.01A.12R.A32Q.07.1	0	0.338676	0	0.16747	1.52483e-12	0.0639614	0	4.19674	0.106188	2.61358	2.31281	4.80423	7.98954	9.27889	1.92404	0	0	0	0.39932	4.21535	4.73837
TCGA.P5.A5EY.01A.11R.A27Q.07.1	0	0.113129	0	0	0	0	0	2.82657	0	2.16774	1.31912	2.63933	6.72107	8.49375	1.84488	0	0	0	0.267057	4.44087	4.50386
TCGA.S9.A6WD.01A.12R.A33Z.07.1	0.365553	0	0	0	0	0.146272	0	3.72934	0.0448039	4.15353	2.38855	1.10277	6.69589	8.09677	1.59218	0.45621	0	0.327325	1.21803	3.60758	3.58384
TCGA.DU.A7T8.01A.21R.A34R.07.1	0.2579	0.365474	0	0	0	0.0617768	0	2.96644	0.0543657	2.24432	1.56179	3.66174	6.72273	8.02895	1.98622	0.38375	0	0.10597	0.652193	3.96091	3.89271
TCGA.DU.5872.02A.21R.A36H.07.1	0.504595	0.756326	0	0.516086	0	0	0	1.78293	0	1.24471	0	2.22169	5.48756	7.1724	0.623393	0	0	0	0.932898	2.74507	2.53671
TCGA.FG.8185.01A.11R.2256.07.1	0	0	0	1.40161	0	0.0357595	0	3.98438	0.0377767	1.93947	2.0452	3.88216	6.42432	9.28816	1.59434	0.967856	0	0.176363	1.11247	4.54336	3.6661
TCGA.HT.7902.01A.12R.2403.07.1	0.135635	0	0	0.0991328	0	0.131387	0	3.69778	0	3.45934	2.38153	3.95346	7.94153	8.82526	1.36241	0.190485	0	0	0.746233	3.65575	3.79772
TCGA.CS.5397.01A.01R.1896.07.1	0.101872	0	0	0	0	0.304887	0	3.58725	0	3.85905	2.44507	4.4843	8.22968	8.26244	3.23245	1.27707	0	0.486705	0.99965	4.69702	5.41099
TCGA.TQ.A7RU.01A.21R.A34F.07.1	0.591907	0	0	0	0	0	0	3.21149	0.110061	2.15127	2.54881	3.82011	6.56456	8.07972	3.16179	1.23585	0	0.801014	1.84693	4.70642	4.6702
TCGA.HT.7879.01A.11R.2403.07.1	0.263608	0	0	0	0	0.224285	0	4.14714	0	3.13943	3.0266	5.82022	8.16252	8.98665	2.60444	0.977445	0	0.341505	0	4.36377	4.37552
TCGA.DU.5874.01A.11R.1708.07.1	0	0.225463	0	0	0	0.220099	0	3.46669	0.0267675	4.19587	2.82994	0	4.93994	6.09381	3.34758	0.882139	0	0.591109	1.48926	3.68959	3.39274
TCGA.FG.7641.01B.11R.2256.07.1	0.243807	0	0	0	0	0.371454	0	4.34441	0.0802171	5.13167	3.35153	3.12433	8.09811	8.96246	3.09155	1.61679	0	0.452274	1.34643	4.28578	4.61608
TCGA.FG.6690.01A.11R.1896.07.1	0	0.352341	0	0	0	0.287542	0	4.32735	0.0172708	4.50268	3.2795	5.17661	8.52381	9.51228	2.73664	1.25494	0	0.156332	0.939837	3.88657	4.06668
TCGA.HW.8320.01A.11R.2404.07.1	0	0.298219	0	0.267341	0	0.557882	0	4.10151	0.0941137	3.21373	3.16663	5.12269	8.29481	8.98303	2.44853	1.74622	0	0.416291	1.24903	3.75301	4.08439
TCGA.CS.6669.01A.11R.1896.07.1	0.0808417	0	0	0	0	0	0	4.05302	0	4.74046	3.32266	0	5.67674	8.05905	2.12813	0.641204	0	0	0.747332	3.70932	3.65642
TCGA.S9.A7R2.01A.21R.A34R.07.1	0	0.366117	0	0	0.125605	0	0	2.14245	0	1.74006	0	2.95602	5.4733	8.19943	1.16278	0	0	0	0.368102	3.40342	3.20342
TCGA.R8.A6MK.01A.11R.A32Q.07.1	0.171062	0	0	0	0	0	0	3.35169	0.0570467	2.74757	1.56615	4.22658	7.27309	9.63253	2.2094	1.60355	0	0.344452	1.08622	4.79071	4.62782
TCGA.QH.A6CY.01A.11R.A32Q.07.1	0.339659	0.0756884	0	0	0	0.0618129	0	3.56867	0.0425615	3.58387	2.23416	9.64677e-11	6.60107	8.79295	2.2164	0.717307	0	0	0	3.93297	3.7223
TCGA.S9.A7J1.01A.21R.A34R.07.1	0	0.226965	0	0.465617	0	0	0	4.02813	0.179601	3.58296	3.30378	4.75558	7.75084	8.68046	3.47263	1.30549	0	0.519155	1.82412	4.6828	5.16994
TCGA.P5.A72X.01A.11R.A32Q.07.1	0	0.479694	0	0.284922	3.09021e-09	0	0	3.57992	0.0498254	2.36925	2.11216	3.88998	7.47984	8.38848	2.49812	1.14218	0	0.159598	0.394865	3.82527	4.44926
TCGA.E1.5322.01A.01R.1470.07.1	0.232436	0	0	0	0	0.110743	0	3.37199	0.0227895	3.09203	2.70432	1.8404	6.86427	8.44034	2.31039	0.593389	0	0.58962	0.984399	4.79162	4.5406
TCGA.P5.A5F0.01A.11R.A28M.07.1	0	0.259928	0	0	0	0.276806	0	3.7108	0.129334	3.86431	2.39609	0	7.22376	7.88323	3.31163	0.764156	0	0.168466	0.694776	4.49453	4.78441
TCGA.S9.A6WM.01A.12R.A33Z.07.1	0	0.359768	0	0	0	0	0	1.26041	0	1.13802	0	2.77586	5.9525	8.03212	1.39926	0.415393	0	0.259256	0.99854	4.31281	4.3798
TCGA.R8.A73M.01A.11R.A32Q.07.1	0	0.177623	0	0	0	0	0	2.96712	0.0152988	0.91344	0.507285	0	3.42857	7.10173	1.48756	0	0	0.308835	0.341387	4.62614	3.08498
TCGA.FG.A70Z.01A.12R.A33Z.07.1	0.0230005	0.566253	0	0.419815	0	0	0	2.94037	0.0127212	2.33723	1.06	2.66854	6.53703	8.30121	1.36449	0	0	0	1.07302	4.31804	4.38314
TCGA.HT.7680.01A.11R.2256.07.1	0.159041	0.250049	0	0	0	0.571913	0	3.1573	0.0148925	3.42214	1.66875	4.06628	7.76556	8.66948	2.76721	1.15284	0	0	0.952397	3.93944	4.75711
TCGA.DB.A4X9.01A.11R.A26U.07.1	0.403906	0.265603	0	0	0	0.26739	0	4.17356	0.0903507	3.05451	2.18562	5.1473	8.15385	9.66462	1.81061	0	0	0.488227	0.536532	4.63094	4.43728
TCGA.DB.A4XF.01A.11R.A27Q.07.1	0	0.518953	8.58839e-13	0.222637	0	0.380519	0	4.14652	0.0375601	4.04732	2.70229	2.37028	7.92825	8.88985	2.35833	0	0	0.183128	1.22157	3.3556	3.81166
TCGA.HT.A74O.01A.11R.A32Q.07.1	0.569257	0	0	0	0	0	0	1.80289	0	0.638761	0	0.215393	2.83321	7.07988	0.722163	0	0	0	0	3.33965	2.43637
TCGA.P5.A5F6.01A.11R.A28M.07.1	0.533397	0.340622	0	0	0	0	0	0.0679623	0	0.0309653	0	0	0.177794	0.64898	0	0	0	0	0	0.0511721	0.0561318
TCGA.DU.A6S3.01A.12R.A32Q.07.1	0.18658	0	0	0	0	0	0	3.16954	0.116848	3.22111	1.49706	0	5.83252	6.64481	2.4082	0.691	0	0.245473	1.2125	4.16662	3.99635
TCGA.HT.8110.01A.11R.2404.07.1	0.297286	0.25015	0	0	0	0	0	2.78951	0	3.03939	0.84618	3.83471	7.77458	9.06038	1.34336	0	0	0.0824068	1.33686	3.83039	4.3375
TCGA.DB.A4XH.01A.11R.A27Q.07.1	0.164551	0	0	0	0	0	0	3.67568	0.0464123	3.33447	2.21878	1.90619	6.71044	8.18304	2.25782	0.314918	0	0.272543	1.15778	3.64981	3.48563
TCGA.HT.7485.01A.11R.2027.07.1	0.183791	0.321193	0	0	0	0.366423	0	4.03605	0	3.63991	2.46335	6.29958	8.87771	9.83756	2.89062	1.71929	0	0.136575	0.56484	4.00039	4.40555
TCGA.VW.A7QS.01A.12R.A33Z.07.1	0.411423	0.192628	0	0	0	0.13216	0	4.27959	0.073779	3.51324	2.9869	0.484	6.20472	7.8596	3.36624	2.07859	0	0.721108	2.15788	4.6795	4.8981
TCGA.E1.A7YJ.01A.11R.A34F.07.1	0.230015	0.693027	0	0	0	0	0	1.278	0.0143341	1.17176	0	0.855933	3.91838	5.7854	1.72525	0.355939	0	0	0	2.89306	3.23673
TCGA.DU.A76L.01A.11R.A32Q.07.1	0	0	0	0.435949	0	0	0	1.37131	0.0441262	3.42356	0	0	4.28792	5.93397	1.69677	0	0	0	1.27218	3.82859	3.90317
TCGA.DU.8164.01A.11R.2256.07.1	0.137673	0	0	0	0	0.406075	0	4.02325	0.0444611	4.57235	3.5748	1.3825	8.05255	8.20914	3.75276	2.10449	0	0.488171	1.81674	4.53824	4.85799
TCGA.S9.A6TS.01A.12R.A33Z.07.1	0.217596	0.168666	0	0	0	0.0576716	0	4.15651	0.028688	2.7677	1.60359	4.16061	6.99078	9.50154	0.984423	0	0	0.108576	0.74004	3.82133	3.59677
TCGA.DB.A64S.01A.11R.A29R.07.1	0.346737	0.165461	0	0	0	0	0	3.30402	0	1.65305	1.17927	0.582096	5.45403	8.74265	1.21585	0.678815	0	0.235649	0.440938	4.00264	3.32586
TCGA.VV.A86M.01A.11R.A36H.07.1	0	0.0837171	0	0	0	0	0	3.18267	0.0729151	2.88412	0	3.60065e-13	5.99215	8.03764	0.690962	0	0	0.226645	0.714725	3.41604	3.29626
TCGA.TQ.A8XE.01A.11R.A36H.07.1	0.311634	3.42767e-14	0	0	0	0.267221	0	4.43814	0.0900005	3.28585	1.59016	4.98061	7.6498	8.88849	2.22418	0	0	0.415545	1.3469	4.36622	4.29052
TCGA.CS.6667.01A.12R.2027.07.1	0.377672	0.294301	0	0	0	0.100995	0	3.91665	0.0116375	2.85409	1.71503	4.44422	7.46364	9.13684	2.22093	1.2746	0	0.364395	1.01211	4.1233	3.99627
TCGA.DB.5277.01A.01R.1470.07.1	0	0.157121	0	0	0	0.704995	0	2.9779	0.0335525	3.63382	1.64073	2.79701	7.65995	7.63138	1.95566	0.497388	0	0	0.544784	2.85261	3.17155
TCGA.E1.A7YV.01A.11R.A34R.07.1	0	0.303139	0	0	0	0	0	3.18102	0	2.48473	2.07948	2.30343	6.71148	7.70917	2.36492	0.958037	0	0.336727	0	3.53953	3.83133
TCGA.HT.8558.01A.21R.2404.07.1	0.491977	0	0	0	0	0.221373	0	4.09145	0.0267181	5.16557	3.36549	0	3.68831	7.02386	1.68529	1.41899	0	0	0.453314	3.16742	3.76631
TCGA.HT.A61C.01A.11R.A29R.07.1	0	0.275654	0	0	0	0	0	1.11958	0	0	1.01697	0	3.32991	5.97081	1.19933	0.361419	0	0	1.29388	4.69819	3.60871
TCGA.TQ.A7RW.01A.11R.A33Z.07.1	0	0.302373	0	0.339551	0	0.105903	0	4.15568	0.0857332	2.54318	3.44061	4.29168	7.95438	9.15961	1.47125	0.243078	0	0.171346	1.72453	3.40659	3.74426
TCGA.DU.5849.01A.11R.1708.07.1	0.251138	0.123275	0	0	0	0.140107	0	3.70229	0.0629056	4.01922	3.05339	1.95074	7.60725	8.51059	3.0791	1.11656	0	0	1.15164	3.83299	3.76509
TCGA.DU.7299.01A.21R.2027.07.1	0.286294	0.0196231	0	0	0	0.283887	0	3.87887	0.0255448	4.52451	3.24545	2.03886	7.71418	8.70557	3.38048	1.38974	0	1.15865	1.19963	4.86399	5.08017
TCGA.QH.A6CV.01A.11R.A31N.07.1	0.212257	0	0	5.36832e-06	0	0	0	1.06518	0	0.53581	0	0.0673651	2.08723	6.44394	0.722399	0	0	0	0	3.5025	3.16694
TCGA.TM.A84M.01A.11R.A36H.07.1	0.222867	0	0	0	0	1.0696	0	5.20838	0.201656	5.0523	4.17384	0	7.47781	7.72786	3.64702	1.50219	0	0.305873	2.26879	3.9498	4.71269
TCGA.HT.7468.01A.11R.2027.07.1	0.0961696	0	0	0	0	0.227596	0	3.85114	0.033934	4.06148	3.23224	3.55456	8.36126	8.65173	2.66642	1.63713	0	0.132726	0.987876	3.78416	4.07353
TCGA.FG.6692.01A.11R.1896.07.1	0.117356	0.162467	0	0	0	0	0	0.231876	0	0.126902	0	0.194361	1.84719	4.96576	1.23991	0.131083	0	0.0491511	0	3.99354	3.22523
TCGA.DU.A5TP.01A.11R.A28M.07.1	0	0.329617	0	0	0	0	0	1.82843	0	1.74093	0	1.23976	4.56873	6.97706	2.40077	0.360338	0	0.793911	1.48874	4.16303	4.38255
TCGA.TQ.A7RI.01A.11R.A33Z.07.1	0	0	0	0.273822	0	0	0	4.13591	0.140083	3.63598	3.22105	5.30887	8.51994	8.98087	3.22233	1.46289	0	0.15145	1.72463	4.88141	5.48987
TCGA.DB.5279.01A.03R.2347.07.1	0.28274	0.268369	0	0	0	0.400169	0	3.99113	0.0712992	4.63906	3.14822	2.9468	8.43734	8.67038	3.51831	1.87302	0	0.123645	0.600494	4.09043	4.47469
TCGA.VM.A8CE.01A.11R.A36H.07.1	0	0.176811	0	0.236097	0	0	0	3.42741	0.0319998	3.12687	2.01201	3.70374	7.2186	8.58153	2.8309	1.42369	0	0.227781	0.834695	4.29828	4.22561
TCGA.HW.7489.01A.11R.2027.07.1	0	0.413479	0	0	0	0.108462	0	3.91993	0.0264409	3.70367	3.14295	3.39218	7.20885	8.91413	1.76439	1.26765	0	0.427032	1.02792	4.36577	4.04492
TCGA.R8.A6YH.01A.21R.A32Q.07.1	0	0.0541344	3.20343e-16	0.250295	0	0	0	3.5375	0	2.19851	0.868516	4.49506	7.41613	8.73682	2.46199	0.903445	0	0.374396	1.31112	4.30688	4.18366
TCGA.DU.7018.01A.11R.2027.07.1	0	0.516946	0	0	0	0.397149	0	3.48231	0.0299479	4.58741	3.53824	0.175484	6.17935	6.99701	3.2707	1.36454	0	0.995036	2.23767	4.15657	4.45022
TCGA.HT.7677.01A.11R.2256.07.1	0	0.252206	0	0.190654	0	0.559345	0	4.65377	0.0325969	4.39529	3.74965	4.29998	8.17815	8.39939	3.29505	1.58527	0	1.10348	2.65975	4.59533	4.99109
TCGA.FG.A713.01A.11R.A32Q.07.1	0	0.351699	0	0	0	0	0	3.54853	0.0883659	4.33329	2.9048	0	6.85771	7.34713	2.39671	0.6099	0	0.13687	0.8122	3.61811	3.69225
TCGA.HT.7875.01A.11R.2403.07.1	0	0.138904	0	0.185579	0	0.274015	0	3.58519	0.0625502	3.85305	3.06204	4.91783	8.48396	8.43878	3.60463	1.74493	0	0.258489	1.78186	4.81145	4.97713
TCGA.TM.A7CA.01A.21R.A33Z.07.1	0.377399	0	0	0	0	0.337808	0	4.06149	0.268514	3.80088	2.31922	3.91382	7.53429	8.29888	2.73031	0.722653	0	0.572472	1.31275	4.44271	4.77155
TCGA.HT.7690.01A.11R.2256.07.1	0.263202	0.381816	0	0	0	0.143532	0	3.52323	0.0362415	2.95427	2.053	1.89488	7.13853	8.56738	2.02901	0.195492	0	0.178494	0.533005	4.54456	4.16229
TCGA.DU.7013.01A.11R.2027.07.1	0.106994	0	0	0	0	0	0	1.75692	0.0140675	2.36846	0.184802	3.62235	6.55048	6.67002	3.01787	0.942698	0	0.0948666	0.416952	4.27968	4.81964
TCGA.FG.6689.01A.11R.1896.07.1	0	0.00963589	0	0.287762	3.3636e-13	0.346028	0	3.90671	0.05451	3.49333	2.08213	1.36847	6.94303	9.33105	2.03137	0.611419	0	0.239545	0.536806	4.15061	4.14456
TCGA.DU.7007.01A.11R.2027.07.1	0.21951	0	0	0	0	0	0	2.39392	0.0294083	2.12097	0.826153	3.60869	6.75338	7.71048	1.48874	0.348461	0	0	0	2.6439	2.84542
TCGA.TQ.A7RF.01A.11R.A33Z.07.1	0.226466	0	0	0	0	0	0	4.33178	0.0164051	1.81242	2.30319	3.64806	6.79685	9.53855	1.70875	0	0	0	1.06781	3.80206	3.44495
TCGA.KT.A7W1.01A.11R.A34F.07.1	0.321915	0.468962	0	0.671405	1.56968e-14	0	0	1.06547	0	0.768655	0.370529	1.32671	4.5601	6.28991	2.11878	0.178212	0	0	1.26543	3.91668	4.73856
TCGA.HT.A5RA.01A.11R.A28M.07.1	0.723998	0	0	0	0	0	0	2.67388	0.0556035	2.94123	0.794592	0.938365	7.33975	7.73459	1.08942	0.225757	0	0	0.322607	2.87691	2.9602
TCGA.E1.A7YL.01A.11R.A34F.07.1	0	0.695758	0	0.575722	6.40685e-16	0	0	2.72257	0.0287014	2.29111	1.44734	0	6.01175	7.9436	0.876115	0	0	0	0.288844	3.03356	3.41982
TCGA.HT.7694.01A.11R.2256.07.1	0	0	1.01549e-13	0.518356	0	0.4537	0	4.07807	0.0838508	4.9291	3.38186	0	7.32967	8.08225	2.68649	1.31626	0	0	1.09051	4.16877	4.17181
TCGA.FG.8187.01A.11R.2256.07.1	0	0.337902	0	0	0	0	0	3.40507	0.0297156	3.24253	1.34	1.91117	6.26252	8.64334	2.53498	1.26727	0	0	0.610472	4.59067	4.42174
TCGA.F6.A8O3.01A.11R.A36H.07.1	0	0.175529	0	0.186626	0	0	0	3.79819	0.0376647	3.65094	2.57674	3.9986	7.49248	8.41267	2.99523	1.66733	0	0.513686	2.18832	4.71003	4.88527
TCGA.QH.A86X.01A.11R.A36H.07.1	0.603114	0	0	0.438034	0	0.234418	0	3.84541	0.0340328	3.68852	2.31955	3.11309	7.10692	8.56515	3.42281	1.45194	0	0.350162	2.31803	4.77713	4.62809
TCGA.HT.8013.01A.11R.2403.07.1	0	0	0	0.128322	1.64848e-12	0.0732941	0	3.07369	0.0129508	1.83205	1.82237	3.99318	6.716	7.59743	1.94827	0.198106	0	0	1.36793	4.11217	4.21731
TCGA.HW.7490.01A.11R.2027.07.1	0.348178	0.147618	0	0	0	0.0542395	0	3.70787	0	2.77866	1.48176	2.09073	6.50748	8.34813	1.47342	0	0	0.164616	0.390617	3.9641	3.51491
TCGA.QH.A65S.01A.11R.A29R.07.1	0	0.0532049	0	0	0	0	0	3.26858	0.0161213	2.22858	0	0.281113	5.14696	8.67955	0.714756	0	0	0	0.391244	4.28725	3.16753
TCGA.DU.A76R.01A.11R.A32Q.07.1	0.0991635	0.674438	0	0.298734	0	0.183569	0	3.94894	0	3.74569	2.32447	4.23853	7.82396	9.14485	3.11276	0.692685	0	0.432836	2.03361	4.25927	4.89162
TCGA.DH.5144.01A.01R.1470.07.1	0	0.234154	0	0.115476	1.66178e-10	0.212295	0	3.42863	0.0132375	3.02615	2.32607	0	6.1752	8.13024	2.72536	1.26956	0	0.297763	1.64449	4.14699	4.29641
TCGA.CS.6188.01A.11R.1896.07.1	1.13831	0.312223	0	0	0	0	0	2.40744	0.0172288	2.62552	0.52565	2.82305	6.74564	7.52651	1.31237	0	0	0.143391	0.254242	3.13734	3.59002
TCGA.P5.A780.01A.12R.A32Q.07.1	0.497484	0	0	0.530516	0	0	0	2.75577	0.0258151	2.29633	1.48179	1.11859	5.71873	7.26729	2.74299	1.52552	0	0.638805	1.18592	4.63749	4.32015
TCGA.HT.7606.01A.11R.2090.07.1	0.255209	0.167401	0	0	0	0.204131	0	4.43219	0.140509	4.89308	3.7602	0.550962	6.74511	8.69631	2.56091	0	0	0.0950808	0.865603	4.09894	3.98136
TCGA.DU.A7TJ.01A.11R.A34R.07.1	0.438215	0	0	0	0	0	0	1.36529	0	1.6485	0	2.77802	5.31007	6.27532	2.88362	0	0	0.305541	0.93245	4.28325	5.0948
TCGA.DB.A64V.01A.11R.A29R.07.1	0	0.369335	0	0.539222	0	0	0	2.98326	0	1.66856	0	0	3.47931	7.91853	1.1202	0	0	0	0.70112	4.06355	3.00786
TCGA.DU.7008.01A.11R.2027.07.1	0.138756	0	0	0	0	0.254974	0	3.09264	0	3.12716	2.36425	4.2373	7.61168	8.33839	2.52938	0.681081	0	0.0873617	0.769351	4.46874	4.43399
TCGA.E1.5302.01A.01R.1470.07.1	0	0.259974	0	0	0	0.0646175	0	3.72034	0	3.11934	2.12805	4.36778	7.26777	8.88026	2.70973	0.821719	0	0.392353	1.02893	3.80138	3.94837
TCGA.HW.A5KJ.01A.12R.A27Q.07.1	0.253914	0.0835339	0	0	0	0	0	2.09719	0.00884083	0.803635	0	0	0.444825	5.65787	1.08913	0	0	0.0559755	0.393627	4.52573	2.80133
TCGA.HT.A615.01A.11R.A29R.07.1	0	0.385828	0	0	0	0.0636957	0	4.41524	0.0325133	3.47607	2.07787	0	6.41825	8.73356	1.85085	0.342795	0	0.199299	1.39159	4.86718	4.5938
TCGA.HT.8105.01A.11R.2404.07.1	0.216651	0	0	0.317871	8.67251e-10	0.178352	0	3.67098	0.0141561	4.76602	3.21212	0	5.26478	6.55174	2.76749	0.583922	0	0.143627	2.30223	4.01078	4.21954
TCGA.DU.7309.01A.11R.2090.07.1	0	0.318981	0	0.339769	0	0.819791	0	4.17206	0.0396888	4.64347	3.62112	2.23171	8.06868	8.80857	2.73432	2.036	0	0.250473	1.46436	3.9063	4.15642
TCGA.DU.A5TY.01A.11R.A28M.07.1	0.128671	0.250429	0	0	0	0	0	1.55146	0	0.789467	0	0.700944	4.10609	7.04937	1.40266	0	0	0.142173	0	4.66053	4.08258
TCGA.DU.5847.01A.11R.1708.07.1	0.143782	0	0	0	0	0.0868729	0	3.09981	0	2.56873	1.58328	3.7607	8.35686	9.44584	1.94184	0	0	0	1.14691	4.63627	4.50897
TCGA.E1.A7YK.01A.11R.A34F.07.1	0	0.17656	0	0.107964	6.42223e-12	0	0	2.88526	0.013485	1.72439	1.46345	0	5.16473	7.28199	1.02056	0.202559	0	0.167851	0	3.57815	3.48632
TCGA.HT.7874.01A.11R.2403.07.1	0	0	0.343038	0	0	0.842237	0	4.39437	0.0453237	5.2565	4.10847	1.12233	8.12317	8.48462	3.13029	1.95942	0	0.154543	1.08386	3.9363	4.57973
TCGA.HT.7471.01A.11R.2256.07.1	0.604715	0	0	0	0	0.670594	0	3.49827	0.0204711	3.94544	2.86751	2.28636	7.30768	7.20324	3.59846	0.931051	0	0.460011	1.75635	4.60346	5.16694
TCGA.HT.7882.01A.11R.2403.07.1	1.84393	0.684523	0	1.36605	0	0	0	1.86623	0.017508	2.08942	0	0.00206206	5.81281	5.84926	1.68402	0.338568	0	0.442722	1.80038	2.78542	3.96017
TCGA.DU.5854.01A.11R.1708.07.1	0.557577	0	0	0	0	0	0	1.67713	0.0497276	2.26953	0.327171	2.04882	6.08072	6.7473	2.69567	1.27834	0	0.129973	0.401859	4.16883	4.52847
TCGA.DU.6395.01A.13R.1708.07.1	0	0.146562	0	0	0	0.316259	0	3.67692	0.0120872	2.19282	2.13723	4.8928	7.43836	9.2799	2.1859	0.658859	0	0.0853817	0.386531	3.99835	3.71869
TCGA.HT.8011.01A.11R.2403.07.1	0.261191	0	0	0	0	0	0	2.59316	0.0409601	2.13209	0.625363	1.31373e-05	5.31455	7.10578	2.23911	0	0	0.154415	0	4.02946	4.02915
TCGA.S9.A6TV.01A.12R.A34R.07.1	0.0492369	0.556884	0	1.33994	0	0	0	2.18506	0.0117991	1.32336	1.20544	2.50589	5.65812	7.69757	2.03916	0.833137	0	0.35511	0.489226	3.73922	3.80019
TCGA.P5.A5EW.01A.11R.A27Q.07.1	0.556987	0.136646	0	0	0	0.552299	0	4.99977	0.127177	3.51889	3.45909	5.7037	8.90106	9.85177	2.88643	1.55839	0	0.172597	1.049	4.25678	4.61486
TCGA.DU.5852.01A.11R.1708.07.1	0.243588	2.17833e-14	0	0	0	0	0	2.29177	0.0298406	2.74372	1.95973	0	6.09721	7.03897	2.2715	0.667545	0	0	1.37025	4.65095	4.59011
TCGA.DU.6408.01A.11R.1708.07.1	0.174612	0	0	0	0	0.668182	0	4.01103	0.0480978	3.8047	2.7798	4.38244	8.06472	8.98489	3.05541	0.913818	0	0.964083	1.72859	4.35667	4.33309
TCGA.DB.A4XB.01A.11R.A26U.07.1	0	0.386271	0	0	0	0.371321	0	3.86639	0.028483	3.09255	2.99584	4.35943	7.95497	8.62646	2.76423	1.39118	0	0.569732	1.12701	4.53568	4.67319
TCGA.E1.A7YY.01A.11R.A34R.07.1	0	0.270751	0	0	0	0	0	4.07694	0.0600013	4.91639	3.42163	0	6.15783	7.18077	2.1776	1.42822	0	0	1.49214	3.89697	4.23324
TCGA.FG.A4MT.01A.11R.A26U.07.1	0	0.299999	0	0	0	0	0	3.57142	0.066855	1.40835	1.44231	3.32144	6.24224	8.82109	2.21858	0	0	0	1.66769	4.66945	4.12687
TCGA.FG.A4MT.02A.11R.A29R.07.1	0	0.331848	0	0	0	0	0	3.32374	0	2.8391	1.17414	1.8116	6.06393	8.7425	2.2304	1.07533	0	0.227691	1.04663	4.74182	4.18242
TCGA.HT.A619.01A.11R.A29R.07.1	0	0.102774	0	0	0	0.164186	0	3.08257	0.0171923	3.42669	2.46556	0	5.18046	6.84179	2.00683	1.45041	0	0	0.693516	3.71345	3.60546
TCGA.P5.A72U.01A.31R.A32Q.07.1	1.31568	0.63336	0	0	0	0	0	1.63992	0.0147151	1.09384	0	0.478243	4.78054	7.62887	2.33656	0.273933	0	0.108332	0	4.45826	4.07094
TCGA.QH.A870.01A.11R.A36H.07.1	0.278614	0	0	0	0	0.148707	0	5.09545	0.035155	2.84845	2.68793	5.25701	8.03142	10.0148	2.21584	0.612856	0	0.142651	1.71825	4.57644	5.07856
TCGA.HT.A5R9.01A.11R.A28M.07.1	0.344862	0	0	0	0	0	0	2.61203	0.0152019	3.52207	1.16167	0	4.71688	5.64643	2.69502	0.718603	0	0.651958	1.30334	4.02777	4.31642
TCGA.DU.6404.02B.11R.A36H.07.1	0	0	0	1.66825	0	0	0	0.131894	0	0.173005	0	1.33681	1.99231	2.31561	4.29625	0	0	0	2.50377	4.9441	5.8881
TCGA.VM.A8CD.01A.11R.A36H.07.1	0.239803	0.178577	0	0	0	0	0	2.28338	0	2.49571	1.17809	2.84599	7.45867	8.14156	2.15178	0.51529	0	0	0.81207	3.36037	4.98214
TCGA.FG.5964.01A.11R.1708.07.1	0.348233	0	0	0	0	0	0	2.67942	0	2.39572	1.09856	2.53745e-07	5.12687	7.79345	1.6437	0.529441	0	0	1.04071	4.06902	3.88615
TCGA.CS.5396.01A.02R.1470.07.1	0	0.0156431	0	7.24162e-05	0.290844	0.456038	0	3.35496	0.031989	4.34986	3.36012	0.718391	6.99843	6.99985	3.29163	0.997115	0	0.148299	2.25534	3.74614	3.96752
TCGA.HT.8107.01A.13R.2404.07.1	0.222615	0	0	0.102673	8.4237e-11	0.413385	0	4.03096	0.0550038	5.39224	3.75265	0.401267	6.51446	7.51042	2.1894	1.45984	0	0	0.553543	3.24587	3.91324
TCGA.DU.A7TA.01A.11R.A33Z.07.1	0	8.92492e-10	0	0.489245	3.23296e-11	0	0	1.90836	0.0162686	1.26094	0.681358	2.92937	5.31824	7.28178	0.76204	0	0	0.219745	1.05422	3.80962	3.63991
TCGA.HW.8319.01A.11R.2404.07.1	0.13301	0	0	0	0	1.4793	0	4.93011	0.0653039	4.94874	4.22606	6.70879	10.0842	10.0208	3.10595	1.39016	0	0.474364	1.41368	4.49269	5.26377
TCGA.DH.A7UR.01A.11R.A33Z.07.1	0.192352	0	0	0	0	0	0	2.48935	0	2.42646	1.2001	0	3.78376	6.21943	0.591472	0	0.000583419	0	0.328595	2.58723	1.73586
TCGA.TM.A84H.01A.11R.A36H.07.1	0	0.0932461	0	0.671097	0	0.196858	0	4.04059	0.0515971	3.44143	2.92872	5.87039	8.11581	9.19558	2.91091	1.06953	0	0.635795	1.90526	4.63611	4.89975
TCGA.S9.A6TZ.01A.21R.A32Q.07.1	0	0.222431	0	0	0	0.547269	0	4.69181	0.138591	3.85984	2.95511	4.96796	8.48889	9.44995	3.29604	1.97787	0	0.767259	2.37627	4.75406	5.04748
TCGA.HT.7479.01A.11R.2027.07.1	0.187403	0	0	0	0	0.0656043	0	3.29047	0.0131163	2.04837	2.24022	4.07094	7.22153	8.79232	2.17961	0.486435	0	0	0.719003	3.7132	3.62798
TCGA.DU.6400.01A.12R.1708.07.1	0	0	0	0	0.0999403	0.167625	0	2.90582	0.022497	3.52424	2.04829	6.69516e-14	5.54723	6.92208	3.11441	1.41807	0	0.310544	1.01137	4.18003	4.03559
TCGA.S9.A6WL.01A.21R.A33Z.07.1	0.614351	0	0	1.45293	0	0	0	4.05786	0.0397912	4.68763	3.37944	0.682122	6.74528	6.63094	3.14243	2.14881	0	0.649087	2.69359	3.97313	4.47344
TCGA.DB.A75K.01A.11R.A32Q.07.1	0.0733589	0.271524	0	0	0.388146	0	0	3.29154	0.0894015	2.49804	2.11013	0	6.05338	6.89477	2.64364	0.925066	0	0.686094	2.7099	4.92323	5.2547
TCGA.DB.A4XD.01A.11R.A27Q.07.1	0.282674	0	0	0	0	0.118213	0	4.11189	0.0209575	3.40225	2.57617	4.3495	8.03886	9.10541	2.0796	0	0	0.211607	1.24985	3.74041	3.89989
TCGA.DB.A64Q.01A.11R.A29R.07.1	0.198474	0.0242032	0	0	0	0	0	4.05386	0.0172236	3.42523	2.00358	1.67191	6.57793	9.28036	1.94533	0.764458	0	0.265175	0.320406	4.57215	4.45571
TCGA.S9.A7IZ.01A.11R.A34F.07.1	0.261107	0	0	0	0	0.340432	0	4.35478	0.0328283	3.27439	2.92868	4.59109	8.43142	9.43912	1.5614	0.884944	0	0.140314	0.445669	3.72894	3.61533
TCGA.DB.5275.01A.01R.1470.07.1	0.142299	0.255003	0	0.441387	0	0.356151	0	4.28753	0.0136979	3.08781	3.36652	4.82511	7.75069	9.15895	2.34282	1.16395	0	0.186439	1.0981	5.03819	4.73962
TCGA.S9.A6WH.01A.12R.A33Z.07.1	0.415858	0.273691	0	0	0	0	0	3.46305	0.065615	3.14793	2.35296	0	5.03496	6.53023	2.5079	0	0	0.733897	1.54268	4.35136	4.17038
TCGA.HT.7602.01A.21R.2090.07.1	0	0.154507	0	0	0	0	0	3.60866	0.0517841	2.29468	0.962065	3.94579	6.90987	9.42115	1.6972	1.11693	0	0	0.491623	3.80575	3.50379
TCGA.DU.A5TU.01A.11R.A28M.07.1	0	0.370794	0	1.19787	0.288426	0	0	3.07682	0.0123409	1.63569	0	0	4.62075	8.36429	1.28234	0.394034	0	0.202672	0.351803	5.23155	4.10884
TCGA.HT.A5RB.01A.11R.A28M.07.1	0	0.244625	0	0	0	0.115844	0	4.07893	0	3.35441	2.56495	3.36143	7.85999	8.21508	2.66997	1.41226	0	0	1.85856	4.54706	4.57217
TCGA.HT.7616.01A.11R.2256.07.1	0	0	2.01027	0	0	0.140954	0	4.19504	0.101693	4.83236	3.64145	0	5.83625	7.38946	2.29622	0.957307	0	0	1.53074	4.11037	4.60011
TCGA.S9.A7R8.01A.11R.A34R.07.1	0.432545	0.00883527	0	0	0	0	0	2.49715	0.0623279	2.02429	1.17299	0	4.78579	6.74843	2.37948	0.497359	0	0.35335	1.71284	4.13009	3.83291
TCGA.DU.6394.01A.11R.1708.07.1	0.364895	0.165672	1.37747e-14	0.724721	0	0.646542	0	3.22259	0.0426308	4.67842	3.39674	0.548736	6.49574	6.61606	3.57355	1.46682	0	0.324325	1.99327	3.98803	4.49987
TCGA.HT.8111.01A.11R.2404.07.1	0	0.209269	0	0	0	0.469108	0	4.28975	0.0144736	3.15358	3.26456	4.36813	7.95034	9.24118	2.31232	0.353903	0	0.110016	0.755447	3.96735	4.03697
TCGA.E1.A7Z2.01A.21R.A34R.07.1	0.313067	0	0	0	0	0.137578	0	4.58916	0.0601498	3.05832	2.12415	5.09663	9.23903	10.411	1.13871	0	0	0.178186	0.298715	4.03758	4.15509
TCGA.S9.A7QZ.01A.12R.A34R.07.1	0.331002	9.32896e-07	0	0.260198	0	0	0	3.16798	0.109178	3.44767	2.61105	1.31485	6.29639	7.13002	2.6281	0.925437	0	0.12587	1.381	4.14534	4.16267
TCGA.RY.A83Y.01A.11R.A36H.07.1	0.34209	0	0	0	0	0	0	3.34218	0.0301818	1.90872	0.473308	0	3.99833	7.78003	1.92011	0.630334	0	0.251832	0.375557	4.89874	4.07975
TCGA.HT.7482.01A.11R.2027.07.1	0	0	0	0.407467	0	0.050862	0	3.89376	0.0129136	1.79255	2.61969	3.19532	6.73671	9.62326	1.77935	0.339768	0	0	0.553409	4.24102	3.7665
TCGA.TQ.A7RK.02B.11R.A40A.07.1	0	0.201033	0	0.134265	5.39976e-11	0.128931	0	3.05161	0.0493265	2.43179	2.12755	4.14428	7.21808	7.68474	2.0084	0.7956	0	0.581048	2.01152	3.7881	3.99595
TCGA.TQ.A7RK.01A.11R.A33Z.07.1	0	0.351921	0	0	0	0	0	3.14462	0.04502	0.861321	1.71552	4.25087	6.14506	8.38796	0.892967	0.530319	0	0.587598	0.743108	4.16414	3.44711
TCGA.HT.7858.01A.11R.2403.07.1	0	0.560786	0	0.119871	0	0.142934	0	3.84553	0.015516	2.82158	2.77037	3.65555	7.06841	8.46815	2.60894	0	0	0.531712	0.76582	3.61487	3.83333
TCGA.HT.7475.01A.11R.2027.07.1	0.452236	0	0	0	0	0	0	2.63807	0	2.77641	2.26697	1.36035	6.13883	7.8672	1.98195	0	0	0.101251	0.93566	4.04149	3.92411
TCGA.HT.8564.01A.11R.2404.07.1	0.19183	0	0	0	0	0.0844355	0	2.95373	0	3.47297	1.53004	1.6054	6.47778	7.57123	2.63634	0	0	0	0.777653	4.99629	5.10301
TCGA.DU.8162.01A.21R.2256.07.1	0.183074	0	0	0	0	0.339953	0	3.28771	0.0456945	4.84658	3.15575	0.586436	6.61468	7.08579	3.43374	1.29236	0	0	0.872827	3.9098	4.67265
TCGA.DB.A64U.01A.11R.A29R.07.1	0	0.222023	0	0	0	0	0	2.82121	0.0617077	2.18162	1.03028	1.91529	5.8053	8.28889	2.67682	1.24509	0	0.358784	1.29701	4.80843	4.20628
TCGA.DB.A64W.01A.11R.A29R.07.1	0	0	7.36788e-15	0.553072	0	0	0	2.76206	0	3.3362	1.28404	0	4.77159	6.84917	2.69303	0.620696	0	1.08061	1.38804	5.09125	4.59001
TCGA.R8.A6MO.01A.11R.A33Z.07.1	0	0.334412	0	0	0	0	0	2.99012	0.0208725	1.4821	0.977484	5.72949e-10	3.68944	7.20989	2.01775	0.340748	0	0.509639	1.15928	4.69652	4.37915
TCGA.DU.5872.01A.11R.1708.07.1	0.153745	0.0760728	0	0	0	0.308259	0	4.4737	0.0107445	2.91783	3.16136	2.37705	7.45668	9.14399	1.73882	0.792285	0	0.0762777	0.358007	3.01291	2.54976
TCGA.HW.8322.01A.11R.2404.07.1	0.223712	0.0926856	0	0	0	0.229754	0	2.75259	0.0147121	3.06026	1.73736	2.90819	6.80204	7.56758	3.39746	1.51292	0	0.671012	1.95822	4.47008	4.79095
TCGA.DU.5870.02A.12R.A36H.07.1	0.344394	0.717753	0	0	0	0.0414438	0	3.78852	0.0869654	2.54732	1.93337	0	5.1349	8.02095	2.10139	0.431287	0	0.311324	1.11586	4.56143	4.24457
TCGA.CS.6668.01A.11R.1896.07.1	0.134149	0	0	0	0	0.740775	0	3.33184	0.0380741	4.49019	2.27229	0	6.63592	6.80661	4.00972	2.02672	0	1.29825	1.26129	4.42186	4.47554
TCGA.DU.5870.01A.11R.1708.07.1	0	0.439247	0	0	0	0.446687	0	4.50534	0.0481093	4.41193	3.4317	4.32356	8.55176	9.02439	3.21331	1.2699	0	0.367282	1.3775	4.37723	4.71833
TCGA.FG.7636.01A.11R.2090.07.1	0.188928	0	0	0	0	0.112631	0	4.10444	0	2.88358	2.36195	2.77407	6.83482	9.21295	1.69595	0	0	0.399721	0.438846	4.40156	3.35369
TCGA.HT.7692.01A.12R.2256.07.1	0.262797	0.248763	0	0	0	0	0	3.24123	0.104842	1.6778	1.10919	0	3.41559	8.48921	1.62639	0.634512	0	0.253686	1.3138	4.74628	4.16546
TCGA.WY.A859.01A.12R.A36H.07.1	0	0.0184641	0	0	0	0	0	3.25864	0.0224158	2.60727	0	1.93277	5.3485	8.52774	1.92082	0	0	0.0702173	0.985673	5.12721	4.96169
TCGA.HT.7854.01A.11R.2256.07.1	0	0.196966	0	0	0	0.258681	0	3.316	0.0162821	3.79441	2.27516	4.36187	8.25946	8.62182	2.85163	1.6109	0	0	0.731794	4.2438	4.84495
TCGA.R8.A6ML.01A.11R.A32Q.07.1	0	0.141443	0	0	0	0.0576473	0	3.96997	0.0566089	3.2866	2.34039	1.48678	6.5518	8.66128	2.45145	0.509696	0	0.198601	1.04124	4.52218	4.80463
TCGA.VM.A8C9.01A.11R.A36H.07.1	0	0	0.114423	0	0	0	0	1.84633	0	0.516231	1.47362e-10	0	1.35605	6.04453	0.264177	0	0	0	0.125083	4.2649	1.97426
TCGA.HT.7686.01A.11R.2256.07.1	0.337682	0	0	0	0	0.282824	0	4.58648	0.0436856	3.268	3.21055	0.957824	7.60024	8.73965	1.99421	0.613865	0	0	0.318255	4.01615	4.20629
TCGA.DU.6410.01A.11R.1896.07.1	0	0.207573	0	0	0	0	0	3.42563	0.029099	4.78785	2.84169	0	4.35719	5.98321	3.37208	1.38839	0	1.15739	2.47608	3.52689	4.04809
TCGA.S9.A6U9.01A.11R.A32Q.07.1	0.317832	0	0	0.215711	0	0	0	2.81433	0.0591457	1.93927	0	1.53174	5.59851	8.36477	1.7855	0	0	0.273573	0.350821	3.59894	3.65564
TCGA.CS.6290.01A.11R.1708.07.1	0	0.407421	0	0.201818	0	0.0861823	0	3.42231	0.0273327	2.33193	1.20973	4.56773	6.77479	9.53177	1.41328	0.854566	0	0	0.909094	3.69585	3.04686
TCGA.TQ.A7RO.01A.11R.A33Z.07.1	0	0	0	0	0.336251	0.771842	0	4.67616	0.0759288	5.15638	3.9549	5.89023	8.98027	8.8662	3.59394	2.44473	0	1.13337	1.79149	4.19157	4.33926
TCGA.DU.7019.01A.11R.2027.07.1	0.440292	0.126192	0	0	0	0.154906	0	4.11779	0.0254406	3.61259	2.65107	3.11626	7.80164	9.12603	1.94559	1.40121	0	0.0950909	0.908847	3.39701	3.46172
TCGA.HT.7860.01A.11R.2403.07.1	0.23907	0	0	0	0	0.136231	0	2.22053	0	2.98474	0.670713	2.96409	6.94154	7.1594	3.38276	2.332	0	0.174255	1.40034	4.76846	5.59891
TCGA.FG.A711.01A.21R.A33Z.07.1	0.941418	0.291928	0	0	0	0	0	3.94488	0.0287893	2.20943	2.17548	4.59701	5.5894	9.40415	1.17691	0.433788	0	0.119902	1.28049	4.12209	3.86353
TCGA.TQ.A7RM.01A.11R.A33Z.07.1	0.237315	0	0	0	0	0.0863292	0	3.76713	0.0697968	2.34826	3.30598	6.22943	8.49442	9.32709	1.75038	0.8568	0	0.359651	1.20686	3.24945	4.28131
TCGA.E1.A7YN.01A.11R.A34F.07.1	0.831474	0.320624	0	0	0	0	0	2.90739	0.0214529	2.53388	0	8.64582e-11	5.7454	6.82381	0.735999	0	0	0.180187	0	3.57513	3.96183
TCGA.S9.A7R4.01A.12R.A34R.07.1	0	0.551551	0	0	0	0	0	3.47714	0.0481762	2.62737	2.39101	1.45317	6.08095	7.88763	1.97459	1.20868	0	0.565329	1.15442	3.93142	4.07671
TCGA.E1.5318.01A.01R.1470.07.1	0.135625	0	0	0	0	0.552404	0	4.05212	0.03082	4.57254	2.99565	0	6.3532	7.1749	3.95645	2.03442	0	0	2.39142	4.2448	3.76976
TCGA.HT.7676.01A.11R.2403.07.1	0.211025	0	0	0	0	0.0536327	0	3.48233	0.0277028	2.15033	2.15453	3.25548	6.89152	8.70876	1.80416	0.336837	0	0.19447	0.362596	3.83931	3.07982
TCGA.S9.A7J3.01A.21R.A34R.07.1	0.532167	0.262832	0	0	0	0	0	4.24192	0.0543786	4.28229	3.5119	3.18479	7.6048	8.61133	3.52678	1.43303	0	0.257619	2.25226	4.37672	4.87239
TCGA.P5.A5F2.01A.11R.A28M.07.1	0	0.288479	0	0	0	0.390374	0	4.46024	0.0332381	2.75536	2.00355	4.32761	7.72018	10.2948	1.78953	0.398276	0	0	0.861922	4.33585	4.17623
TCGA.E1.5304.01A.01R.1470.07.1	0.125964	0	0	0	0	0.0756936	0	2.81673	0	2.62759	1.72293	3.55501	6.86775	8.35365	2.55259	0	0	0.509087	1.58443	4.4999	4.61054
TCGA.DU.7006.01A.11R.2027.07.1	0.266914	0	0	0.498443	0	0.198681	0	2.24726	0	1.60544	1.59528	0.565028	6.38048	6.97736	2.30116	0.703616	0	0.215476	0.551535	3.08832	3.95479
TCGA.TM.A84S.01A.11R.A36H.07.1	0	0.164232	0	0	0	0	0	4.01494	0.0624886	2.37784	2.35637	4.14918	7.04787	9.70474	2.63784	0	0	0	1.12886	4.41946	4.28231
TCGA.HT.7469.01A.11R.2256.07.1	0	0.397794	0	0	0	0	0	0.776631	0	0.463662	0.467914	0.303786	3.4037	4.47154	2.50006	0.719191	0	0	0.607372	3.97746	4.43794
TCGA.TQ.A7RS.01A.12R.A33Z.07.1	0.222026	0	0	0	0	0	0	3.31728	0.0448923	2.19351	1.74398	2.79691	6.24742	8.40101	2.58108	1.08244	0	0.291384	1.08572	4.86641	4.3783
TCGA.WY.A85B.01A.11R.A36H.07.1	0.568676	0	0	0	0	0.0666878	0	2.95826	0.015796	1.7318	1.18493	3.29317	6.07225	8.29184	1.73115	0.383335	0	0.739063	1.11117	4.92253	4.40294
TCGA.S9.A7QX.01A.11R.A34F.07.1	0.191385	0	0	0	0	0	0	3.34412	0.0305374	2.78238	2.01379	3.02199	6.53263	8.04832	1.4521	0.594415	0	0	0.477822	3.39036	3.46997
TCGA.CS.4943.01A.01R.1470.07.1	0	0.260509	0	0	0	0.307957	0	3.80052	0.0458839	3.23865	2.58669	3.29951	6.95818	7.9493	2.44419	1.11533	0	0.36622	1.38994	3.87556	4.36557
TCGA.QH.A65Z.01A.11R.A29R.07.1	0	0.340198	0	0	0	0	0	3.22246	0.0158514	2.57503	0	2.25014	5.57872	8.80099	2.31479	0	0	0.265336	1.16187	5.03396	4.04649
TCGA.E1.A7YM.01A.11R.A34F.07.1	0.308611	0	0	0	0	0	0	3.40079	0.049659	1.38323	1.94802	3.20377	6.63553	9.20925	1.18969	0.0794602	0	0	0.393868	4.12911	4.0813
TCGA.P5.A730.01A.11R.A32Q.07.1	0	0.30923	0	0	0	0	0	3.61896	0	2.717	1.73612	0	5.73521	7.76248	2.42405	0.543085	0	0	1.31126	3.61481	3.16873
TCGA.TM.A84L.01A.11R.A36H.07.1	0.133448	0.220565	0	1.06915	0	0	0	3.80477	0.0543046	2.41919	2.09083	4.29718	7.56011	9.13645	1.91722	0	0	0	1.48274	3.86327	3.89963
TCGA.DU.8161.01A.11R.2256.07.1	0	0.246356	0	0	0	0.410092	0	3.3053	0.0308311	3.24705	2.23183	5.34335	8.92333	9.5515	2.17874	0.769298	0	0.229383	1.42084	4.00727	5.04576
TCGA.WY.A85D.01A.11R.A36H.07.1	0.344605	0	0	0	0	0	0	3.24425	0.0297799	0.585675	1.31613	3.21319	4.80989	9.85798	0.762847	0	0	0.0873574	0.175725	3.60486	2.83359
TCGA.RY.A83X.01A.11R.A36H.07.1	0	0.269301	0	0.358955	0	0	0	3.6627	0.056993	3.57195	2.37966	4.6923	7.26317	8.47466	2.33359	0.457489	0	0.194102	1.26721	3.58698	3.89002
TCGA.S9.A6UB.01A.21R.A33Z.07.1	0.352854	0.0745389	0	0	0	0.107277	0	3.62558	0	3.78169	2.66417	0	6.39696	7.38352	3.22338	0.513889	0	0.660284	2.77655	4.57584	5.0176
TCGA.DB.5276.01A.01R.1470.07.1	0	0	0	0	0.548996	0.156035	0	4.03536	0	3.83287	2.99058	1.37612	7.63965	8.80644	1.45932	0	0	0.135565	0.575387	3.12658	3.63341
TCGA.DB.5273.01A.01R.1470.07.1	0	0.268564	0	0	0	0.105185	0	4.32599	0.0138092	2.71021	3.02917	2.38675	7.10766	9.34935	1.42511	0	0	0.28628	0	3.39842	2.98279
TCGA.TM.A7C4.01A.11R.A32Q.07.1	0	0.226356	0	0	0	0	0	3.39553	0.0195158	3.618	1.96372	4.21315	6.91522	8.47967	2.70346	0.866657	0	0	0	4.63608	4.52712
TCGA.DH.A66F.01A.11R.A29R.07.1	0.0213726	0	0	0.304152	1.31952e-11	0.110695	0	4.42945	0.0163623	3.0887	1.55215	3.54443	6.32396	9.36838	2.38634	1.49797	0	0	1.18136	4.89829	4.06764
TCGA.HT.7607.01A.11R.2090.07.1	0.30282	0.161794	0	0	0	0.551006	0	4.12397	0.0708729	5.14383	3.52034	0.934503	7.64525	8.91578	2.78535	1.14566	0	0.212514	0.694519	3.80936	4.20744
TCGA.DU.6393.01A.11R.1708.07.1	0.169209	0	0	0.248469	6.7272e-15	0	0	3.29121	0.0124094	3.99098	2.88248	0	5.92358	6.58542	2.47828	0.426902	0	0.0973166	1.69057	3.46057	3.53553
TCGA.QH.A6XA.01A.12R.A32Q.07.1	0.234333	0.317901	0	0	0	0.0652401	0	3.89968	0.0484607	2.73018	2.24033	3.97605	7.4335	9.22464	2.02977	0.601632	0	0	0.904583	4.22938	3.97992
TCGA.CS.6665.01A.11R.1896.07.1	0	0.246038	0	0	0.0613582	0	0	2.15168	0	2.64627	1.33783	0	5.4143	6.91512	1.53937	0	0	0.131334	0.406187	3.62053	3.96058
TCGA.E1.A7YD.01A.11R.A34F.07.1	0.517519	0	0	0	0	0	0	1.8178	0.0156314	1.03154	0	2.34123	5.58351	8.73352	1.49414	0	0	0	0.41819	4.74305	4.29273
TCGA.S9.A7IY.01A.11R.A34F.07.1	0.42451	0.0575462	0	0	0	0.145502	0	4.21936	0.10023	2.90352	2.39568	4.67513	7.47871	9.25432	2.55209	1.17577	0	0.63286	1.81193	5.16092	5.20467
TCGA.TQ.A7RP.01A.21R.A34F.07.1	0.723949	0	0	0	0	0	0	2.22212	0.0247255	1.96591	1.20142	3.31367	6.72811	7.97405	1.73674	0.535889	0	0.246124	0.28356	3.50532	3.77722
TCGA.P5.A736.01A.11R.A32Q.07.1	0.429002	0.257155	0	0	0	0	0	3.21131	0.0165816	1.93221	0	3.04465	6.25208	8.72469	1.85012	0	0	0	0	3.98519	3.6563
TCGA.P5.A5EV.01A.11R.A27Q.07.1	0.272026	0	0	0	0	0	0	3.58106	0.0153376	2.73607	1.56284	3.69237	6.92705	9.04778	2.09724	0.757883	0	0.217972	0	4.37715	4.28943
TCGA.DU.7301.01A.11R.2090.07.1	0.32706	0	0	0	0	0.486077	0	3.65767	0.0296003	2.96491	2.59521	3.91332	7.45491	8.23059	2.01348	0.909521	0	0.11549	0.626731	2.76386	3.09561
TCGA.HT.7470.01A.12R.2090.07.1	0.2443	0	0	0	0	0.291675	0	4.009	0	4.12766	3.21356	4.3903	8.44269	9.25348	2.47003	1.17889	0	0.57945	0.348727	3.84088	4.18039
TCGA.DU.7009.01A.11R.2027.07.1	0	0.0178138	0	0	0	0.58009	0	4.05267	0.0131874	4.60037	3.0115	1.07767	7.35768	8.35379	2.83075	1.81117	0	0	1.71391	4.08522	4.24692
TCGA.P5.A781.01A.11R.A32Q.07.1	0.441636	0	0	0	0	0	0	3.72568	0.0567392	2.84626	2.2166	3.04812	6.71208	9.2534	2.18742	1.22684	0	0.217365	1.00804	4.3268	4.42864
TCGA.DH.5140.01A.01R.1470.07.1	0.319284	2.69743e-08	0	0	0	0.0545879	0	2.27329	0.0136521	3.37945	1.72213	0	5.21559	7.54478	2.54422	0	0	0.0953749	0.785395	4.93585	4.8223
TCGA.FG.A4MY.01A.11R.A26U.07.1	0	0.578076	0	0	0	0	0	3.89143	0.0413857	3.14576	1.42343	0	6.70939	8.92126	2.06002	0.668451	0	0.181192	0.587837	4.64265	3.92534
TCGA.TM.A7CF.01A.11R.A32Q.07.1	0	0	0	0.159303	3.45842e-10	0	0	3.82012	0.0535836	2.65103	2.86138	4.83949	8.3953	8.71206	1.98482	1.4281	0	0	0	3.35722	4.24978
TCGA.TM.A7CF.02A.11R.A32Q.07.1	0	0.0984963	0	0	0	0	0	3.08837	0.0162433	1.35448	1.5812	3.80307	6.75055	8.81616	1.50173	0.699374	0	0.32	0.448534	4.04557	4.64601
TCGA.FG.8186.01A.11R.2256.07.1	0.165094	0.175089	0	0	0	0.344508	0	4.02192	0.0320229	3.61218	2.96075	4.23566	8.01116	8.94004	3.06152	1.02709	0	0	0.934556	4.47674	4.71862
TCGA.S9.A6U6.01A.12R.A33Z.07.1	0.553145	0	0	0	0	0	0	3.97767	0.0166081	3.07976	2.58632	4.53796	7.68054	8.84308	2.23328	1.06622	0	0.535516	1.45506	4.54456	4.59501
TCGA.VM.A8CB.01A.11R.A36H.07.1	0	0.133945	0	0	0	0	0	4.12817	0.031587	2.72942	0	0	3.19928	6.95962	2.44882	0.827302	0	0.373691	0.895854	5.24194	4.76826
TCGA.HT.8015.01B.11R.A28M.07.1	0.267193	0	0	0	0	0	0	3.92501	0.033173	4.16479	1.99478	0	6.43181	8.05227	1.83725	0	0	0	0.762103	3.92287	4.31947
TCGA.RY.A845.01A.11R.A36H.07.1	0.657261	0.517138	0	0	0	0.40968	0	3.9913	0.0304115	2.75517	2.30756	4.83992	7.78996	9.26273	2.47441	0	0	0.114607	0.799523	4.43379	4.34939
TCGA.DU.7010.01A.11R.2027.07.1	0.181469	0.0614169	0	0	0	0.117989	0	3.2007	0.0685401	3.28634	2.61308	5.86893	8.3285	9.39955	1.59624	0.315374	0	0.122598	0.20853	3.95558	4.19761
TCGA.S9.A6U2.01A.21R.A33Z.07.1	0	0.455151	0	0	0	0.616371	0	4.17939	0.0259677	4.18155	3.413	6.82722	9.0189	9.16493	3.12265	0.35304	0	0	1.63081	3.80497	4.29254
TCGA.S9.A6WN.01A.12R.A33Z.07.1	7.99122e-06	0.290382	0	1.65586	0	0	0	3.28304	0.0627199	3.19174	2.71938	4.16398	8.09394	8.68888	2.32466	0.93227	0	0	1.96281	4.25501	4.7035
TCGA.DU.A7TD.01A.12R.A34F.07.1	0.495661	0	0	0	0	0	0	1.04362	0	0.94968	0	1.44946	4.2343	5.32601	2.64866	1.07806	0	0	1.12432	4.39403	4.92216
TCGA.DU.6405.01A.11R.1708.07.1	0	0	0	0.637826	0	0.0983411	0	2.20797	0	2.14419	1.36482	3.73921	6.83805	7.80336	2.95314	0.627681	0	0	1.37142	5.28503	5.44812
TCGA.FG.8182.01A.11R.2256.07.1	0.293372	0	0	0	0	0.243481	0	3.44898	0.018043	3.54839	2.10025	3.86493	7.69769	8.13684	3.25459	1.15976	0	0.150221	0.678224	4.16934	4.29724
TCGA.QH.A6X3.01A.21R.A32Q.07.1	0	0.176123	0	0	0	0.359512	0	4.24822	0.0329385	3.58018	2.6613	4.80748	7.4381	9.1139	2.33622	0	0	0.254034	0.965397	3.67437	3.55609
TCGA.DU.6401.01A.11R.1708.07.1	0.161995	0.283363	0	0	0	0.27058	0	4.11865	0.0137335	3.82647	2.30826	4.79218	8.09371	9.13143	2.23543	1.67829	0	0.946794	1.3788	4.10458	3.92106
TCGA.HT.7873.01B.11R.2403.07.1	0	0.451516	0	0	0.606845	0.898796	0	3.84337	0.151013	3.711	3.01557	6.57964	9.93754	9.95039	3.28323	1.40316	0	0.636466	1.3295	4.77122	5.09116
TCGA.E1.A7YH.01A.11R.A34F.07.1	0	0	0	0.55573	0	0.055618	0	3.37359	0.0136484	2.38831	1.21619	2.90972	6.69623	8.8852	1.36146	0.265441	0	0.21165	0.630243	3.77676	3.93047
TCGA.DU.7306.01A.11R.2090.07.1	0.964	0.01627	0	0.278993	0	0.391173	0	3.86767	0	3.55212	3.02194	0.000910644	7.32215	8.29616	2.12493	0.955115	0	0.470247	0.478981	3.06277	3.06862
TCGA.HT.8019.01A.21R.2404.07.1	0	0.0576322	0	0	0	0.0491243	0	3.38688	0.0119674	3.60223	2.51093	0.407928	5.26795	7.43497	1.83788	0.734896	0	0	0	4.08513	3.86483
TCGA.HT.A74H.01A.11R.A32Q.07.1	0.311228	0	0	0	0	0	0	1.90977	0	0.946295	0	0.289791	3.45533	7.99452	0.934031	0	0	0.0514208	0	3.59964	2.23679
TCGA.DH.A7US.01A.11R.A33Z.07.1	0	0.28171	0	0	0	0	0	3.22972	0.0323185	2.24875	1.65541	4.26527	6.82211	8.67847	2.67786	0.8826	0	0.381071	1.07775	4.56875	4.82983
TCGA.FG.A87N.01A.11R.A36H.07.1	0.768328	9.88828e-07	0	0	0	0	0	1.33883	0	1.84337	0.822732	0.156875	5.46773	5.87821	3.41108	0.911003	0	0.243916	1.38211	4.58337	4.86323
TCGA.HT.7478.01A.11R.2027.07.1	0.603462	0.117828	0	1.22883	0	0.333446	0	4.47164	0.0373968	3.6677	3.39939	1.9764	7.56825	8.77563	2.06129	0.928705	0	0	0.638934	4.10677	4.21384
TCGA.DU.7290.01A.11R.2027.07.1	0.329775	0	0	0	0	0	0	2.67286	0.0139125	2.76464	1.69694	2.39923	6.98312	8.32003	0.780905	0	0	0	0.50846	2.41073	2.61522
TCGA.DB.A4XE.01A.11R.A27Q.07.1	0	0.174778	0	0.122158	3.11053e-13	0.107983	0	4.34395	0.0405768	3.32255	3.05726	5.05933	8.3501	9.58732	2.02352	0.456278	0	0.387729	0.523835	4.47267	4.64434
TCGA.DB.A64L.01A.11R.A29R.07.1	0.0712633	0	0	3.74801e-14	0	0	0	3.65717	0.0623164	3.45256	2.69354	0.822763	5.31962	7.66711	1.71954	0	0	0.121052	0.536822	3.96505	3.41778
TCGA.VV.A829.01A.21R.A36H.07.1	0	0.144818	0	0	0.191983	0	0	3.21175	0.0148761	3.93573	1.72541	0	5.31256	7.79144	2.34423	1.09285	0	0	1.56823	3.59395	3.73831
TCGA.HT.A61B.01A.11R.A29R.07.1	0.1399	0	0	0	0	0	0	2.20699	0.0141401	1.47384	0	1.5311	4.69636	8.39185	0.718344	0	0	0.0823767	0.293755	3.48152	1.98461
TCGA.DH.A66B.01A.11R.A29R.07.1	0	0	0	0	0.197577	0	0	3.07027	0	1.87674	1.03922	2.80842	5.8964	8.43088	1.71708	0.978561	0	0.539097	1.15307	4.83354	3.83195
TCGA.HT.7603.01A.21R.2090.07.1	0	0.181656	0	0	0	0	0	3.95447	0	3.05489	0	0	4.15535	8.65081	1.02478	0.265736	0	0.121279	0.114425	3.98032	2.28869
TCGA.DU.6397.02A.12R.A36H.07.1	0	0.242623	0	0	0	0	0	1.47241	0	1.13012	0.738703	0	2.64719	3.89497	1.66221	0	0	0	1.62961	3.65447	3.62497
TCGA.DU.6397.01A.11R.1708.07.1	0.405103	0.373151	0	0	0	0.417939	0	4.61718	0.0171007	4.60653	3.87125	3.91353	7.94202	8.2972	3.31036	0.856742	0	0	2.15208	4.39253	4.44104
TCGA.HT.A4DS.01A.11R.A26U.07.1	0	0.410911	0	0	0	0	0	1.23842	0	0.255622	0	0.0838232	0	6.30759	0.319055	0	0	0	0.13261	4.98692	2.73044
TCGA.DU.5853.01A.11R.1896.07.1	0	0.285014	0	0	0	0.240757	0	3.98489	0.0322455	3.85921	2.84997	3.97798	8.25593	9.0157	1.95895	1.25647	0	0.145329	1.26219	3.84082	4.02965
TCGA.CS.6670.01A.11R.1896.07.1	0	0.480778	0	0	0	0.157973	0	3.6311	0.0397022	3.35718	1.92902	1.80042	6.92642	8.81132	2.77201	0.739102	0	0.197502	1.11848	4.43337	4.07335
TCGA.DU.7014.01A.11R.2027.07.1	0.376197	0.42027	0	0.693852	0	0	0	2.65339	0.00837682	1.88477	1.08068	0	4.30311	7.55295	1.70747	0.9132	0	0.288731	0.907266	3.85979	3.7424
TCGA.TM.A84B.01A.11R.A36H.07.1	0.158085	0.276366	0	0	0	0	0	1.6991	0.0136653	2.02991	0.29719	3.48064	6.70145	8.0928	3.08926	0.857703	0	0.350162	0.575509	4.54906	4.89053
TCGA.DB.A64P.01A.11R.A29R.07.1	0.325068	2.6771e-11	0	0	0	0.302192	0	3.98105	0.0142779	3.22308	2.36038	0	5.82481	8.14066	2.18638	1.36433	0	0.253058	1.48928	4.15214	3.37927
TCGA.FG.A70Y.01A.12R.A34R.07.1	0.363168	0.205192	0	0	0	0.057891	0	4.35792	0.0414287	2.37254	2.5982	4.42293	7.59485	9.5873	1.63169	0.849526	0	0.249194	0.835751	4.39378	3.93448
TCGA.HT.A617.01A.11R.A29R.07.1	0	0.240053	0	0	0	0	0	2.42762	0.0141156	1.69576	0	0	4.58272	8.77286	1.05623	0.453514	0	0	0	5.39768	4.24401
TCGA.TQ.A7RV.01A.21R.A34F.07.1	0	0	0	0.405489	0	0.19067	0	3.34439	0.0440876	2.39095	1.80173	3.46524	6.68846	8.56888	2.11068	1.2731	0	0.312686	0.968395	4.35076	4.37051
TCGA.TQ.A7RV.02A.11R.A36H.07.1	0	0	0	0.774162	9.39245e-13	0.132421	0	3.87695	0.0413452	3.14816	3.16399	5.06563	8.35487	8.77148	2.65344	1.0596	0	0.297899	0.452733	3.65481	4.23324
TCGA.HT.A5R7.01A.11R.A28M.07.1	0	0.370652	0	0	0	0	0	3.71618	0.0373656	3.92692	2.62751	2.33	7.26152	8.3451	2.07346	0.863317	0	0.367838	0	4.27943	4.0305
TCGA.HW.A5KL.01A.11R.A27Q.07.1	0	0.35334	0	0	0	0	0	3.81079	0.0585176	2.64388	2.50963	3.90354	7.27915	8.51546	2.21475	0.775667	0	0.430857	0.516475	3.98849	3.78357
TCGA.DU.8158.01A.11R.2256.07.1	0.794157	0	0	0.465802	1.02189e-13	0.18006	0	3.95259	0.0241291	3.67472	2.51699	4.28943	8.6738	9.39344	1.16533	0	0	0	0.886457	1.91152	2.55569
TCGA.HT.7474.01A.11R.2027.07.1	0.225158	0	0	0	0	0.37244	0	4.47919	0.067853	4.64405	2.65858	1.47176	8.12468	9.16792	2.00426	0.612179	0	0	1.10985	3.70364	4.00818
TCGA.DH.A7UU.01A.12R.A34F.07.1	0.301077	0.20588	0	0	0	0	0	2.78642	0.0183002	2.58918	1.75499	4.24796	6.96427	7.95374	2.69631	1.34931	0	0.266151	1.55683	4.14319	4.2728
TCGA.QH.A6CZ.01A.11R.A32Q.07.1	0	0.285041	0	0	0	0.342478	0	3.81515	0.0796752	4.1672	2.87663	0	6.7366	7.97761	2.7824	0.770744	0	0.135689	1.6157	4.07537	4.21461
TCGA.DH.A669.02A.11R.A31N.07.1	0.335582	0.7418	0	0	0	0	0	2.1633	0	1.17021	0	0	2.66139	6.23166	0.52122	0	0.000118584	0.233736	0.335739	3.52238	2.38358
TCGA.DH.A669.01A.12R.A31N.07.1	0.94672	0.0622762	0	0	0	0	0	2.64878	0.0103694	2.14471	1.25198	0	4.94348	6.95849	1.11485	0.789935	0	0.385747	0.997201	3.88328	3.8247
TCGA.DB.A75L.01A.11R.A32Q.07.1	0	0.403009	0	0	0.106347	0	0	3.00454	0.0287194	2.97252	1.03354	2.19302	6.71066	8.3582	2.04177	0.714063	0	0.299368	0.662276	4.10627	3.94691
TCGA.HT.8563.01A.11R.2404.07.1	0.000225877	0.485578	0	0.83241	1.28137e-15	0	0	1.27011	0.0147233	1.27596	0.634674	1.37965	5.47124	6.16724	1.21579	0	0	0.0962487	0	1.99793	2.43074
TCGA.DU.5871.01A.12R.1708.07.1	0.102462	0.134124	0	0	0	0.234498	0	4.06981	0.0315331	3.73976	2.77127	5.49476	8.3991	9.32441	2.93081	1.25931	0	0.607889	1.54739	4.32981	4.21372
TCGA.TQ.A7RJ.01A.11R.A33Z.07.1	0.552714	0.395288	0	0	0	0.346786	0	3.92753	0.0903479	2.81525	2.25588	5.6387	8.15698	9.40028	2.79491	0	0	0.257097	1.14242	4.4619	4.63
TCGA.WY.A858.01A.11R.A36H.07.1	0.529359	0	0	0	0	0	0	2.12883	0.0121859	0.867661	0	0	2.75166	7.63082	0.847283	0	0	0.103558	0	3.78182	2.58134
TCGA.TM.A84J.01A.11R.A36H.07.1	0	6.00039	3.84435	0	1.16371	0	0	1.01532	0	1.69561	0	0	3.18442	4.05566	3.79439	1.29021	0	0	0.99383	4.65923	4.99981
TCGA.DU.8167.01A.11R.2256.07.1	0	0.538205	0	0.293897	0	0	0	2.96096	0.0136411	1.69979	0.897785	1.77498	5.30238	8.33772	1.27439	0.630785	0	0	0.394284	4.42793	3.38557
TCGA.HT.7483.01A.11R.2027.07.1	0.469592	0	0	0	0	0.441301	0	4.0373	0.04454	4.23179	2.63093	4.30842	7.82478	8.72886	2.69251	1.35574	0	0.293436	1.33683	3.83829	4.01779
TCGA.HT.7687.01A.11R.2256.07.1	0.208147	0	0	0	0	0.152235	0	3.49393	0.0172967	4.58168	2.85278	0	5.85612	6.71543	3.70617	1.13642	0	0.140771	2.26059	3.98834	4.25386
TCGA.TM.A84G.01A.11R.A36H.07.1	0	0.113997	0	0	0.236729	0.12114	0	3.32478	0.0201807	3.05482	2.21318	1.96392	6.27685	6.81839	3.46666	1.10452	0	0.572583	2.59923	4.3297	4.90565
TCGA.E1.A7Z6.01A.11R.A34R.07.1	0.578082	0	0	0	0	0.174359	0	4.69156	0.0579359	3.42339	2.96658	6.60323	8.8774	10.5435	2.80993	0.51584	0	0	0.43463	4.60344	4.7777
TCGA.TM.A84I.01A.11R.A36H.07.1	0.197381	0	0	0	0	0	0	3.06723	0.0645374	2.85838	2.12883	1.96292	6.77566	8.00613	1.67698	0	0	0	0.935233	3.62486	3.96634
TCGA.CS.5394.01A.01R.1470.07.1	0.448627	0.21075	0	0.525131	0	1.14508	0	5.04533	0.01627	5.37543	4.16093	0.540238	7.29914	7.78992	4.35025	2.33269	0	0.306269	2.2145	4.72985	4.86162
TCGA.QH.A65X.01A.11R.A32Q.07.1	0.358806	0.328216	0	0	0	0	0	1.88338	0.0127413	0.511099	0	0	2.07205	6.5254	1.04997	0.529967	0	0.129864	0.112227	4.28961	2.71055
TCGA.DU.A76O.01A.11R.A32Q.07.1	0.429671	0.0893639	0	0.275202	1.53099e-10	0	0	3.45029	0.0443178	2.51603	1.45097	3.18228	7.08353	8.68192	2.11794	0	0	0.119725	0.60482	4.06112	3.92035
TCGA.DU.A5TW.01A.11R.A28M.07.1	0	0.0772426	0	0.278011	3.39556e-10	0	0	3.61326	0	1.83387	1.65656	1.88254	5.48399	8.15086	1.74499	0.8379	0	0	0	4.278	3.93546
TCGA.HT.7857.01A.11R.2403.07.1	0.446213	0	0	0	0	0.0696544	0	2.07463	0.0134534	2.06732	1.59014	0	5.81125	6.72882	1.50359	0.43732	0	0	0	3.99633	3.50076
TCGA.FG.5962.01B.11R.1896.07.1	0	0.436768	0	0	0	0.325112	0	4.01963	0.0283729	5.04835	3.52675	0.943177	7.24499	8.46557	2.24666	1.77609	0	0	1.53992	3.98469	4.5782

## Sheet: GTEx
sampleName	SMTS	SMTSD	group	NTRK1_ENST00000358660.3	NTRK1_ENST00000368196.3	NTRK1_ENST00000392302.2	NTRK1_ENST00000489021.2	NTRK1_ENST00000497019.2	NTRK1_ENST00000524377.1	NTRK1_ENST00000530298.1	NTRK1_ENST00000531606.1	NTRK1_ENST00000533630.1	NTRK1_ENST00000534682.1	NTRK2_ENST00000277120.3	NTRK2_ENST00000304053.6	NTRK2_ENST00000323115.4	NTRK2_ENST00000359847.3	NTRK2_ENST00000376208.1	NTRK2_ENST00000376213.1	NTRK2_ENST00000376214.1	NTRK2_ENST00000395866.2	NTRK2_ENST00000395882.1	NTRK3_ENST00000317501.3	NTRK3_ENST00000355254.2	NTRK3_ENST00000357724.2	NTRK3_ENST00000360948.2	NTRK3_ENST00000394480.2	NTRK3_ENST00000537300.2	NTRK3_ENST00000540489.2	NTRK3_ENST00000542733.2	NTRK3_ENST00000557856.1	NTRK3_ENST00000557897.1	NTRK3_ENST00000558306.1	NTRK3_ENST00000558576.1	NTRK3_ENST00000558676.1	NTRK3_ENST00000559067.1	NTRK3_ENST00000559188.1	NTRK3_ENST00000559680.1	NTRK3_ENST00000559764.2	NTRK3_ENST00000560017.1	NTRK3_ENST00000560201.1	NTRK3_ENST00000560739.1
GTEX-11ZU8-0011-R4a-SM-5BC6Y	Brain	Brain - Amygdala	Normal Brain	0	0	0	0	0	0	0	0	0	0	0	0.604071	0	6.06717	1.61824	0.895303	0	0.124328	1.90689	2.09424	0	0	0	0.389567	0	0	0	0	0	0.454176	0.0976108	0.111031	0.124328	0	0	0	0	1.43829	0
GTEX-11ZVC-0011-R4a-SM-5BC6Z	Brain	Brain - Amygdala	Normal Brain	0	0	0	0	0.0565835	0	0.0703893	0.263034	0.176323	0	0	0	0	6.96924	1.62761	0	0.704872	0	2.76553	3.0018	0	0.0703893	0	0.713696	0	0	0	0	0.201634	0.189034	0	0.250962	0	0	0	0	0	1.04963	0
GTEX-12WSA-0011-R4a-SM-57WB7	Brain	Brain - Amygdala	Normal Brain	0	0	0	0	0.0565835	0	0.0285692	0	0	0	0	0	0	5.68986	0.85599	0.356144	0	0.0426443	1.60881	2.57773	0	0.0976108	0	0.516015	0	0	0	0	0	0.176323	0.0840643	0.0976108	0.226509	0	0	0	0	1.65076	0
GTEX-12WSD-0011-R4b-SM-5LZUA	Brain	Brain - Amygdala	Normal Brain	0.176323	0	0	0	0	0	0	0.214125	0	0	0	0.731183	0	7.36107	1.58015	1.0635	0.321928	0	3.6427	3.94111	0	0.536053	0	1.20163	0	0	0	0	0.226509	0.731183	0	0.124328	0.464668	0	0	0	0	1.78241	0
GTEX-12WSF-0011-R4b-SM-5HL88	Brain	Brain - Amygdala	Normal Brain	0	0	0.201634	0	0	0	0.111031	0.176323	0	0.111031	0	0.0285692	0	6.02724	1.40599	0	0.584963	0.0426443	1.89142	3.23266	0	0.137504	0	0.903038	0	0	0	0	0	0.669027	0.111031	0.275007	0	0	0	0	0	1.98185	0
GTEX-12WSH-0011-R4a-SM-5GU6K	Brain	Brain - Amygdala	Normal Brain	0	0	0	0	0	0.0426443	0	0	0	0	0	0.545968	0	5.98436	0.941106	0.948601	0	0.111031	2.26903	2.46989	0	0.111031	0	0.575312	0	0	0	0	0.238787	0	0	0.0840643	0	0	0	0	0	1.38957	0
GTEX-12ZZW-0011-R4a-SM-5DUX9	Brain	Brain - Amygdala	Normal Brain	0	0	0	0	0	0	0	0.111031	0	0.0840643	0	0	0	6.87529	2.01078	0	1.02857	0	3.39917	3.17792	0	0.321928	0	0.782409	0	0	0	0	0	0	0	0.238787	0.163499	0	0	0	0	1.89142	0
GTEX-12ZZZ-0011-R4b-SM-5DUV7	Brain	Brain - Amygdala	Normal Brain	0	0	0	0	0.124328	0	0	0.163499	0	0	0	0	0	4.31759	0.604071	0.495695	0	0	0.704872	2.55827	0	0.189034	0	0.669027	0	0	0	0	0.201634	0.695994	0	0	0.137504	0	0	0	0	1.04264	0
GTEX-13112-0011-R4b-SM-5DUXL	Brain	Brain - Amygdala	Normal Brain	0	0	0.189034	0	0.0565835	0	0.0840643	0.0840643	0	0	0	0.286881	0	5.93946	1.30451	0	1.02148	0	2.38405	2.86196	0	0.176323	0	0.948601	0	0	0	0	0	0.411426	0	0.298658	0.15056	0	0	0	0	2.18903	0
GTEX-1313W-0011-R4b-SM-5KLZV	Brain	Brain - Amygdala	Normal Brain	0	0	0	0	0	0.163499	0	0	0	0.111031	0	0.0143553	0	6.86295	2.07382	1.01436	1.26303	0	3.45286	3.48285	0	0.356144	0	1.19535	2.01436	0	0	0.344828	0.189034	0.85599	0.0840643	0	0.226509	0	0	0	0	0	0.111031
GTEX-131XH-0011-R4b-SM-5DUWB	Brain	Brain - Amygdala	Normal Brain	0	0	0	0	0.226509	0	0	0.0426443	0	0	0	1.88753	0	7.07682	0.918386	1.94486	0	0.163499	4.43496	3.69377	0	0.669027	0	1.7137	2.77821	0	0	0	0	1.72247	0	0.505891	0.575312	0	0	0	0	1.38957	0
GTEX-131YS-0011-R4a-SM-5DUVL	Brain	Brain - Amygdala	Normal Brain	0	0	0	0	0	0.263034	0	0	0	0	0	0	0	7.65964	2.21412	0.963474	0.85599	0	3.98732	4.11437	0	0.632268	0	1.63227	3.13586	0	0	0	0.545968	0.594549	0	0	0.669027	0	0	0	0	0	0
GTEX-1399T-0011-R4b-SM-5DUVX	Brain	Brain - Amygdala	Normal Brain	0	0	0.137504	0	0	0	0	0.226509	0	0.15056	0	0.632268	0	5.66562	0.807355	0.847997	0.475085	0	1.774	2.84599	0	0.111031	0	0.748461	0	0	0	0	0	0.226509	0	0.321928	0.15056	0	0	0	0	0.536053	0
GTEX-139T8-0011-R4a-SM-5HL54	Brain	Brain - Amygdala	Normal Brain	0	0	0.0285692	0	0	0	0.214125	0.0426443	0	0	0	0	0	6.06048	1.73118	0.669027	0	0.0426443	1.53605	2.91648	0	0.124328	0	0.704872	1.45418	0	0	0	0.214125	0.378512	0	0.214125	0.275007	0	0	0	0	1.69153	0
GTEX-13CZV-0011-R4b-SM-5J2NY	Brain	Brain - Amygdala	Normal Brain	0	0	0.0976108	0	0	0	0	0.0143553	0	0	0	0	0	5.90135	1.1375	0.516015	0	0.0285692	1.19535	2.9782	0	0.176323	0	0.831877	0	0	0	0	0.15056	0.286881	0	0.0976108	0	0	0	0	0	1.43296	0
GTEX-13FLV-0011-R4a-SM-5LZYU	Brain	Brain - Amygdala	Normal Brain	0	0	0	0	0.263034	0	0	0.214125	0	0	0	0.464668	0	7.77347	2.12763	1.1177	0	0	3.25701	4.02945	0	0.238787	0	0.9855	0	0	0	0	0.298658	0.584963	0.111031	0.0426443	0.333424	0	0	0	0	0	0
GTEX-13JVG-0011-R4a-SM-5MR4C	Brain	Brain - Amygdala	Normal Brain	0	0	0.15056	0	0	0	0.0426443	0	0	0	0	0	0	5.83668	1.25701	0.422233	0	0	2.07039	3.13258	0	0	0	0.823749	0	0	0	0	0.678072	0.765535	0	0.367371	0.15056	0	0	0	0	2.02503	0
GTEX-13N1W-0011-R4a-SM-5MR52	Brain	Brain - Amygdala	Normal Brain	0	0	0	0	0.124328	0.0703893	0.0565835	0.367371	0	0	0	0	0	6.20594	1.44361	0.722466	0.321928	0	2.32769	3.72792	0	0.163499	0	1.18903	2.81147	0	0	0.526069	0.887525	0.298658	0	0	0.286881	0	0.201634	0	0.650765	2.88362	0.238787
GTEX-13N2G-0011-R4b-SM-5MR54	Brain	Brain - Amygdala	Normal Brain	0	0	0	0	0.298658	0	0.0565835	0.238787	0	0	0	0.871844	0	6.79312	1.25096	1.01436	0.790772	0.214125	4.23266	4.32048	0	0.275007	0	1.38957	0	0	0	0	0.454176	1.33342	0	0.782409	0.555816	0.214125	0	0	0	0	0
GTEX-13NYS-0011-R4b-SM-5MR3O	Brain	Brain - Amygdala	Normal Brain	0	0.0426443	0.411426	0	0.356144	0.137504	0.15056	0	0	0.111031	0	1.19535	0	7.08321	0.250962	0.731183	0	0	3.27947	4.63923	0	0.704872	0	2.19535	0	0	0.111031	0	0.137504	0.933573	0	0.739848	0.536053	0	0	0	0	2.84197	0.163499
GTEX-13O3O-0011-R4b-SM-5KM3F	Brain	Brain - Amygdala	Normal Brain	0	0	0	0	0	0	0.189034	0	0	0	0	1.41684	0	6.97269	1.70929	1.57531	0.731183	0.0565835	3.41684	3.67129	0	0.15056	0	1.40054	0	0	0	0	0.226509	1.40599	0.124328	0.321928	0.189034	0	0	0	0	2.03914	0
GTEX-13O3Q-0011-R4a-SM-5P9H2	Brain	Brain - Amygdala	Normal Brain	0	0	0	0.0976108	0	0	0.163499	0.124328	0	0	0	1.04264	0	6.50684	1.51602	0.941106	0.641546	0.137504	2.93546	3.38819	0	0.432959	0	1.23266	0	0	0	0	0	0.584963	0	0.411426	0	0	0	0	0.526069	1.36177	0
GTEX-13OVH-0011-R4a-SM-5KM3W	Brain	Brain - Amygdala	Normal Brain	0	0	0	0	0	0	0	0.0976108	0	0.124328	0	0	0	5.70044	1.15056	0.226509	0.321928	0	1.14405	2.85	0	0.0840643	0	0.748461	0	0	0	0	0.367371	0.565597	0.0840643	0.344828	0	0	0	0	0	2.95791	0
GTEX-13OVJ-0011-R4b-SM-5P9H5	Brain	Brain - Amygdala	Normal Brain	0	0.111031	0	0.201634	0.214125	0	0.0976108	0.0426443	0	0	0	0.575312	0	8.71802	2.9542	1.38405	1.38405	0.0840643	5.1152	4.2854	0	0.594549	0	1.59932	2.31325	0	0.0426443	0	0.432959	1.05658	0	0.895303	0.575312	0	0	0.226509	0.815575	1.7866	0
GTEX-13OVL-0011-R4b-SM-5L3HV	Brain	Brain - Amygdala	Normal Brain	0	0	0	0	0.137504	0	0	0.0426443	0	0	0	0	0	5.91886	1.17632	0.367371	0.475085	0	2.05658	2.91648	0	0.0976108	0	1.02857	0	0	0	0	0	0.555816	0	0.214125	0	0	0	0	0	1.1177	0.15056
GTEX-13OW5-0011-R4b-SM-5L3HS	Brain	Brain - Amygdala	Normal Brain	0	0	0.124328	0.163499	0	0.0565835	0.0426443	0	0	0	0	1.20163	0	7.41109	1.50589	1.61353	0	0.137504	5.37016	4.39438	0	0.526069	0	1.85997	0	0	0	0	0.226509	1.66448	0.0976108	0.970854	0.903038	0	0	0	0	0.739848	0
GTEX-13OW6-0011-R4a-SM-5O9DX	Brain	Brain - Amygdala	Normal Brain	0	0	0.111031	0	0	0	0.0285692	0	0	0	0	0.176323	0	5.59574	0.978196	0.454176	0.176323	0.0285692	1.37851	2.77821	0	0.0285692	0	0.704872	0	0	0	0	0.298658	0.411426	0.0565835	0.201634	0	0	0	0	0	2.05658	0
GTEX-13OW7-0011-R4b-SM-5O9CX	Brain	Brain - Amygdala	Normal Brain	0	0	0.111031	0	0	0.0285692	0	0.400538	0	0	0	0.226509	0	6.7046	1.24489	0.641546	0	0.0285692	2.27202	3.19377	0	0.0840643	0	0.895303	0	0	0	0.15056	0	0.704872	0.124328	0	0.0976108	0	0	0	0	2.01078	0
GTEX-13PVQ-0011-R4a-SM-5O9CT	Brain	Brain - Amygdala	Normal Brain	0	0	0.111031	0	0.0285692	0	0	0.163499	0	0	0	0	0	5.11645	0.895303	0.475085	0.163499	0.0285692	1.67807	2.81967	0	0.0840643	0	0.704872	0	0	0	0	0	0	0	0.226509	0.111031	0	0	0	0	1.45418	0
GTEX-13QIC-0011-R4a-SM-5PNX8	Brain	Brain - Amygdala	Normal Brain	0	0	0	0	0.176323	0	0	0.189034	0	0	0	1.01436	0	6.12763	1.98185	0.807355	0	0	0.773996	3.27053	0	0.0703893	0	0.963474	3.00899	0	0	0	0.378512	0.495695	0	0.250962	0.238787	0	0	0	0	1.91456	0
GTEX-13RTJ-0011-R4b-SM-5PNX1	Brain	Brain - Amygdala	Normal Brain	0	0	0.137504	0	0	0	0.0703893	0	0	0	0	1.60881	0	8.08481	2.24793	2.34199	0.731183	0.250962	5.64357	4.06091	0	0.505891	0	1.3505	0	0	0	0	0.298658	1.15056	0	0.782409	0.678072	0	0	0	0	1.96717	0
GTEX-13SLW-0011-R4b-SM-5S2W2	Brain	Brain - Amygdala	Normal Brain	0	0	0	0	0.163499	0	0.0285692	0.0285692	0	0	0	1.36737	0	6.73471	1.39506	1.18903	0	0.0285692	2.73985	2.96717	0	0.263034	0	0.669027	0	0	0	0	0.238787	0.238787	0.0565835	0.214125	0.111031	0	0	0	0.321928	2.03562	0
GTEX-13SLX-0011-R4a-SM-5O9BJ	Brain	Brain - Amygdala	Normal Brain	0	0	0	0	0.0976108	0	0	0.0565835	0	0	0	0.903038	0	6.83794	1.28688	0.83996	0	0.0285692	2.19219	3.34341	0	0.238787	0	0.948601	0	0	0	0	0	0.378512	0	0.226509	0.356144	0	0	0	0	0.62293	0.0840643
GTEX-13VXU-0011-R4b-SM-5O9CI	Brain	Brain - Amygdala	Normal Brain	0	0	0.163499	0	0	0	0	0.495695	0	0.0703893	0	0	0	6.9472	1.82782	1.0635	0.970854	0.275007	4.24413	3.60407	0	0.214125	0	1.43296	2.32769	0	0	0	0	0.871844	0.163499	0.389567	0.422233	0	0	0	0	0.831877	0
GTEX-13X6I-0011-R4b-SM-5PNU9	Brain	Brain - Amygdala	Normal Brain	0	0	0.176323	0	0.111031	0	0.163499	0	0	0	0	0.485427	0	5.85025	1.20789	1.4957	0	0.0565835	2.11103	3.40871	0	0.0976108	0	1.1177	0	0	0	0	0	1.42223	0.111031	0.847997	0.176323	0	0	0	0	1.14405	0
GTEX-13X6J-0011-R4b-SM-5P9K4	Brain	Brain - Amygdala	Normal Brain	0	0	0.0976108	0	0	0	0.0840643	0.238787	0	0	0	1.32193	0	7.04985	1.03562	1.38405	0	0	3.39094	3.38405	0	0.0840643	0	0.910733	0	0	0	0	0.298658	0.505891	0.15056	0.485427	0	0	0	0	0	1.54597	0
GTEX-13X6K-0011-R4b-SM-5P9HO	Brain	Brain - Amygdala	Normal Brain	0	0	0	0	0.0143553	0.201634	0.137504	0	0	0	0	1.13093	0	7.65249	2.02148	1.66903	0.799087	0.15056	4.21335	3.97361	0	0.485427	0	1.54597	0	0	0	0	0.124328	0.516015	0.0565835	0.765535	0.344828	0	0.124328	0.238787	0	0.831877	0
GTEX-1445S-0011-R4a-SM-5PNWN	Brain	Brain - Amygdala	Normal Brain	0	0	0.0703893	0.238787	0	0	0.124328	0	0	0.111031	0	0.344828	0	6.13627	1.41684	1.03562	0	0.111031	2.46989	2.84197	0	0	0	0.782409	0	0	0.0426443	0.263034	0.411426	0.0703893	0	0	0	0	0	0	0	2.31034	0
GTEX-144GL-0011-R4a-SM-5PNUI	Brain	Brain - Amygdala	Normal Brain	0	0	0.111031	0	0	0	0	0.163499	0	0	0	0	0	4.87627	0.669027	0.263034	0	0	0.555816	2.21412	0	0.111031	0	0.659925	0	0	0	0	0	0.464668	0.0840643	0.111031	0	0	0	0	0	1.85997	0
GTEX-145LS-0011-R4b-SM-5S2UT	Brain	Brain - Amygdala	Normal Brain	0	0	0.137504	0	0	0	0.0565835	0	0	0.0703893	0	1.02148	0	6.62205	1.08406	0.925999	0	0	2.34199	3.50462	0	0.189034	0	1.43829	0	0	0	0	0.443607	1.20163	0	0.378512	0	0	0	0	0	0	0
GTEX-147GR-0011-R4a-SM-5S2V2	Brain	Brain - Amygdala	Normal Brain	0	0	0	0.0565835	0.0426443	0	0	0.124328	0	0	0	0	0	5.88631	1.23266	0.286881	0.695994	0	1.774	2.32481	0	0.0703893	0	0.632268	0	0	0	0	0.333424	0.695994	0	0.0285692	0	0	0	0	0	2.3978	0
GTEX-14ABY-0011-R4b-SM-5S2VN	Brain	Brain - Amygdala	Normal Brain	0	0.226509	0	0	0	0	0.0703893	0.238787	0	0	0	1.36177	0	8.05961	2.1635	1.9855	1.05658	0.124328	5.24831	4.02237	0	0.298658	0	1.37295	0	0	0	0	0	1.40054	0	0.678072	0.739848	0	0	0	0.536053	0	0
GTEX-14BIM-0011-R4b-SM-5S2RK	Brain	Brain - Amygdala	Normal Brain	0	0	0.0703893	0	0.0703893	0.0703893	0	0.356144	0	0	0	0.321928	0	6.86047	1.76977	0.454176	0.584963	0	2.33914	3.98732	0	0.298658	0	1.32193	0	0	0	0	0.321928	0	0	0.526069	0.201634	0	0	0	0	0.641546	0
GTEX-N7MS-0011-R4a-SM-2HMKW	Brain	Brain - Amygdala	Normal Brain	0	0.0565835	0.0703893	0	0.0143553	0	0	0.0703893	0.0840643	0.0840643	0	0	0	5.64933	1.20789	1.62761	0.516015	0.0840643	1.17632	2.77821	0	0.214125	0	0.799087	0	0	0	0	0	0.650765	0.226509	0.333424	0.333424	0	0	0	0	1	0
GTEX-N7MT-0011-R4a-SM-2I3G9	Brain	Brain - Amygdala	Normal Brain	0.0426443	0	0.124328	0	0	0	0.176323	0	0.0840643	0.0143553	0	0	0	6.65449	1.74416	0.748461	1	0	2.25701	3.32769	0	0.575312	0	1.20789	2.7845	0	0	0	0.238787	0.713696	0.124328	0	0.176323	0	0	0	0	1.65992	0
GTEX-NL3H-0011-R4a-SM-2I3GK	Brain	Brain - Amygdala	Normal Brain	0	0	0	0	0	0	0.0285692	0.111031	0	0	0	0.879706	0	7.11166	1.37295	1.34483	0	0.0840643	3.26754	3.3505	0	0.250962	0	1.28096	0	0	0	0	0	1.13093	0	0.124328	0.389567	0	0	0	0	2.02148	0
GTEX-NL4W-0011-R4a-SM-2I5GZ	Brain	Brain - Amygdala	Normal Brain	0	0	0	0	0.15056	0	0	0.0426443	0	0	0	0.641546	0	6.98527	1.93734	1.31034	0	0	3.18269	4.10601	0	0.275007	0	1.0072	0	0	0.0426443	0.367371	0.15056	0.604071	0	0	0.275007	0	0	0	0	1.88753	0
GTEX-NPJ7-0011-R4a-SM-2I3GJ	Brain	Brain - Amygdala	Normal Brain	0	0	0.275007	0	0	0	0.0426443	0	0	0	0	0.344828	0	6.34536	1.37295	0.847997	0	0	1.95977	3.41819	0	0.411426	0	1.22033	0	0	0	0.0426443	0.678072	0.863938	0	0.137504	0.505891	0	0	0	0.400538	2.20789	0
GTEX-NPJ8-0011-R4a-SM-2HML3	Brain	Brain - Amygdala	Normal Brain	0.0426443	0	0	0	0	0	0.0703893	0	0	0	0	0.584963	0	7.05202	1.81558	1.07039	0	0.111031	3.45286	4.10182	0	0.575312	0	0.895303	0	0	0	0	0.189034	0.432959	0	0.516015	0.344828	0	0	0	0	2.16993	0
GTEX-OHPN-0011-R4A-SM-2I5FD	Brain	Brain - Amygdala	Normal Brain	0	0	0	0	0.31034	0	0.111031	0.0565835	0.0703893	0	0	0	0	4.88606	0.604071	0.584963	0	0	0.815575	2.74201	0	0.124328	0	0.695994	2.17951	0	0	0.0143553	0.475085	0.941106	0	0.189034	0	0	0	0	0	2.19535	0.226509
GTEX-P44H-0011-R4A-SM-2XCEW	Brain	Brain - Amygdala	Normal Brain	0	0	0	0	0.124328	0	0.0840643	0.275007	0	0	0	0	0	6.73606	1.89142	0.85599	1.46989	0	1.65535	2.71149	0	0.321928	0	0.823749	0	0	0	0	0	0.594549	0	0.137504	0.163499	0	0	0	0	0	0
GTEX-Q2AG-0011-R4A-SM-2HMKA	Brain	Brain - Amygdala	Normal Brain	0	0	0	0.263034	0.0840643	0	0	0.124328	0	0	0	1.50589	0	7.5932	2.33342	2.45154	0.970854	0.400538	5.40735	4.29719	0	0.941106	0	1.65535	0	0	0	0	0	0.526069	0	0.565597	0.411426	0	0	0	0	0	0.124328
GTEX-QDT8-0011-R4A-SM-32PKM	Brain	Brain - Amygdala	Normal Brain	0	0	0	0	0.111031	0.0426443	0	0.0703893	0	0	0	0	0	7.9384	2.7761	1.1375	1.26903	0.263034	3.93452	3.72247	0	0.782409	0	1.57046	0	0	0	0	0	1.81147	0	0.0976108	0	0	0	0	0	0	0
GTEX-QMR6-0011-R4A-SM-32PKU	Brain	Brain - Amygdala	Normal Brain	0	0	0	0	0.214125	0	0	0.443607	0	0.31034	0	0.432959	0	7.1127	1.48543	1.25096	0.201634	0	1.66448	2.94111	0	0	0	1.19535	0	0	0	0	0.823749	1.20163	0	0	0	0	0	0	0	0	0
GTEX-QVJO-0011-R4A-SM-2S1QL	Brain	Brain - Amygdala	Normal Brain	0	0	0	0	0.214125	0	0.0840643	0	0	0	0	1.67807	0	8.20604	2.76765	1.37295	2.03914	0.422233	5.17991	4.16269	0	0.831877	0	1.76553	0	0	0	0	0	0.632268	0	0.214125	0	0	0	0	0	2.14731	0
GTEX-QVUS-0011-R4A-SM-3GAE7	Brain	Brain - Amygdala	Normal Brain	0	0	0.0285692	0.545968	0	0	0	0	0	0	0	0	0	7.60511	2.4489	1.21412	0.62293	0	2.0635	3.72574	0	0	0	1.07724	0	0	0	0	0	1.36737	0	0.226509	0	0	0	0	0	0	0
GTEX-R55E-0011-R4A-SM-2TC5H	Brain	Brain - Amygdala	Normal Brain	0	0	0	0	0	0.176323	0	0	0	0.0976108	0	1.45418	0	7.48945	2.14731	3.17473	0	0.263034	4.81865	3.71039	0	1.04963	0	1.42761	0	0	0	0	0	0.584963	0	0	0.970854	0	0	0	0	0.516015	0
GTEX-RNOR-0011-R4A-SM-3GAD3	Brain	Brain - Amygdala	Normal Brain	0	0	0.15056	0	0	0	0	0	0	0	0	0	0	7.76818	2.57289	0.584963	1.774	0	3.91169	3.73769	0	0.464668	0	1.09761	0	0	0	0	0	0.275007	0	0.344828	0.925999	0	0	0	0	0	0
GTEX-S7SE-0011-R4A-SM-2XCDB	Brain	Brain - Amygdala	Normal Brain	0	0	0	0	0.111031	0	0	0	0	0	0	0.731183	0	7.38888	2.21101	1.89142	0.790772	0	4.29425	3.80735	0	0.238787	0	1.46989	0	0	0	0	0	0.757023	0	0.137504	0.214125	0	0	0	0	0.790772	0
GTEX-T5JC-0011-R4A-SM-32PLT	Brain	Brain - Amygdala	Normal Brain	0	0	0	0.226509	0.124328	0	0.0976108	0.31034	0	0	0	1.33914	0	7.65392	1.78241	1.56071	0.411426	0.163499	3.75596	4.10601	0	0.275007	0	1.36737	0	0	0	0	0	1.03562	0	0.545968	0.163499	0	0	0	0.604071	0	0
GTEX-T6MN-0011-R4A-SM-32QPG	Brain	Brain - Amygdala	Normal Brain	0	0	0	0	0.0426443	0	0	0.367371	0	0	0	0	0	7.83668	2.26604	1.4489	0	0	2.95977	3.52356	0	0.298658	0	1.12433	0	0	0	0	0	0	0	0	0.356144	0	0	0	0	0	0
GTEX-TSE9-0011-R4A-SM-3DB7H	Brain	Brain - Amygdala	Normal Brain	0	0	0	0	0.0703893	0.0426443	0	0.0976108	0	0.0565835	0	0	0	6.97842	1.83592	0.594549	0.731183	0.0703893	3.02503	3.30305	0	0.0976108	0	1.17632	0	0	0	0	0.201634	0	0	0	0.111031	0	0	0	0	0	0
GTEX-UTHO-0011-R4A-SM-3GIJP	Brain	Brain - Amygdala	Normal Brain	0	0	0	0	0	0.250962	0	0	0	0	0	0	0	5.06264	0.879706	1.09761	0	0	0.505891	3.10098	0	0.495695	0	0.970854	0	0	0	0	0	1.29278	0	0	0	0	0	0	0	0	0
GTEX-WHSE-0011-R4A-SM-3P5ZN	Brain	Brain - Amygdala	Normal Brain	0	0	0.0285692	0.356144	0.124328	0	0.226509	0	0	0.111031	0	0.823749	0	6.73877	1.82782	1.83188	1.1177	0.250962	5.07553	3.59096	0	0.286881	0	1.5656	0	0	0	0	0.176323	1.79494	0.176323	0.31034	0.432959	0	0	0	0	1.65076	0.189034
GTEX-WVLH-0011-R4A-SM-3MJFS	Brain	Brain - Amygdala	Normal Brain	0	0	0.176323	0.0143553	0	0.0426443	0.0285692	0.0840643	0	0	0	0.847997	0	8.32103	2.62994	1.02857	2.17951	0.367371	5.54566	3.93734	0	0.367371	0	1.4489	0	0	0	0	0.516015	0.713696	0	0.344828	0.163499	0	0	0	0	1.31615	0
GTEX-WZTO-0011-R4A-SM-3NMC7	Brain	Brain - Amygdala	Normal Brain	0	0	0.163499	0	0	0.0565835	0.0565835	0	0	0	0	1.22033	0	6.41532	1.91456	1.85599	0	0.0426443	3.13258	3.85499	0	0.887525	0	1.64155	0	0	0	0	0.378512	0.910733	0.176323	0	0	0	0	0	0	0	0
GTEX-X4XX-0011-R4B-SM-46MWL	Brain	Brain - Amygdala	Normal Brain	0	0.0703893	0	0	0	0	0.124328	0.201634	0.0426443	0	0	0.847997	0	4.5509	0.475085	0.584963	0	0	0.9855	3.16832	0	0	0	0.731183	0	0	0	0.275007	0.263034	0.748461	0	0.163499	0	0	0	0	0	0.782409	0
GTEX-X585-0011-R4B-SM-46MVH	Brain	Brain - Amygdala	Normal Brain	0	0	0	0	0.378512	0.238787	0	0	0	0	0	0	0	5.40667	1.20789	1.15056	0	0.163499	2.41414	3.37156	0	0.189034	0	1.21412	0	0	0	0	0.298658	0.613532	0	0.214125	0	0	0	0	0	1.44361	0
GTEX-XLM4-0011-R4B-SM-4AT5C	Brain	Brain - Amygdala	Normal Brain	0	0.176323	0	0	0	0	0	0.163499	0	0	0	0.565597	0	7.1639	2.11437	1.9486	0	0.111031	5.01569	3.99548	0	0.31034	0	1.42761	0	0	0	0	0	1.43829	0.286881	0.31034	1.24489	0	0	0	0	1.42223	0
GTEX-YFC4-0011-R4a-SM-4RGLQ	Brain	Brain - Amygdala	Normal Brain	0	0	0	0	0.137504	0.0976108	0.0426443	0.189034	0	0	0	1.31034	0	6.69349	1.20789	1.73118	0	0.176323	2.88947	3.53232	0	0.298658	0	1.29866	0	0	0	0	0.201634	0.831877	0	0.475085	0.389567	0	0	0.201634	0	0	0
GTEX-ZAB4-0011-R4a-SM-4SOKB	Brain	Brain - Amygdala	Normal Brain	0	0.124328	0	0	0	0.0565835	0.15056	0	0	0	0	0.910733	0	5.44956	1.07039	1.18269	0	0.124328	0.378512	3.18587	0	0.321928	0	0.970854	0	0	0	0	0.321928	0.831877	0	0	0	0	0	0	0	0.505891	0
GTEX-ZVZQ-0011-R4b-SM-57WCZ	Brain	Brain - Amygdala	Normal Brain	0	0.124328	0	0	0	0	0	0	0	0	0	1.53605	0	7.24603	1.4489	2.0036	0	0.321928	5.07339	3.60999	0	0.62293	0	1.24489	0	0	0	0	0.275007	0.495695	0.124328	0.137504	0.594549	0	0	0	0	0	0
GTEX-11GSO-0011-R3b-SM-57WB2	Brain	Brain - Anterior cingulate cortex (BA24)	Normal Brain	0	0	0	0	0.137504	0	0	0	0	0	0	0.0285692	0	6.5281	2.5656	1.46467	2.10769	0	0.948601	3.75916	0	0.367371	0	1.61353	0	0	0	0	0.443607	0.782409	0	0.356144	0.176323	0	0	0	0	1.89142	0
GTEX-11UD1-0011-R3a-SM-5BC6S	Brain	Brain - Anterior cingulate cortex (BA24)	Normal Brain	0	0	0	0	0.0840643	0	0	0.0426443	0	0	0	1.08406	0	8.15076	2.44095	1.68257	0.432959	0.137504	4.30889	3.82579	0	0.495695	0	1.15056	0	0	0	0	0.594549	0.505891	0.111031	0.411426	0.344828	0	0	0	0	0.464668	0
GTEX-11ZTS-0011-R3a-SM-5BC78	Brain	Brain - Anterior cingulate cortex (BA24)	Normal Brain	0	0	0	0	0.111031	0	0.0285692	0.124328	0	0.0143553	0	0.765535	0	6.97039	1.27501	1.10434	0.0285692	0	3.37434	3.04963	0	0.124328	0	0.823749	0	0	0	0.201634	0	1.04963	0.189034	0	0.15056	0	0	0	0	1.70044	0
GTEX-11ZVC-0011-R3a-SM-5BC6V	Brain	Brain - Anterior cingulate cortex (BA24)	Normal Brain	0	0	0	0	0.0285692	0	0	0.111031	0	0	0	0	0	5.92029	0.963474	0.275007	0.367371	0	2.02857	2.37016	0	0.111031	0	0.594549	0	0	0	0	0	0.0840643	0.0703893	0	0.137504	0	0	0	0	1.68706	0
GTEX-12WSC-0011-R3a-SM-5P9F1	Brain	Brain - Anterior cingulate cortex (BA24)	Normal Brain	0	0	0	0	0.0285692	0.0285692	0.0976108	0.0426443	0	0	0	0.545968	0	5.14608	1.76129	1.58015	0.0143553	0.0285692	0.0976108	3.09761	0	0.286881	0	1.10434	0	0	0	0	0.250962	0.176323	0	0.124328	0.263034	0	0	0	0	1.9782	0
GTEX-12WSD-0011-R3b-SM-5LZWN	Brain	Brain - Anterior cingulate cortex (BA24)	Normal Brain	0	0	0	0	0.0565835	0	0	0.0703893	0	0.0703893	0	0.137504	0	6.4358	1.27501	0	0.411426	0	1.65076	3.12102	0	0.15056	0	0.956057	0	0	0	0	0.226509	0	0	0.0143553	0.15056	0	0	0	0	1.57046	0.124328
GTEX-12WSF-0011-R3a-SM-5DUW7	Brain	Brain - Anterior cingulate cortex (BA24)	Normal Brain	0	0	0	0	0.176323	0	0.0840643	0	0	0	0	0.933573	0	5.76394	1.41684	1.90304	0.641546	0	1.1375	2.98368	0	0.495695	0	1.10434	0	0	0	0	0	0.757023	0	0	0.641546	0	0	0	0	0.526069	0
GTEX-12WSM-0011-R3b-SM-5LZWI	Brain	Brain - Anterior cingulate cortex (BA24)	Normal Brain	0	0	0	0	0.124328	0	0	0	0	0	0	0.565597	0	6.30415	2.14078	1.53107	0	0	1.50589	3.76022	0	0.604071	0	1.50589	0	0	0	0	0	0	0.111031	0	0.176323	0	0	0	0	1.41143	0
GTEX-12ZZW-0011-R3a-SM-5DUWW	Brain	Brain - Anterior cingulate cortex (BA24)	Normal Brain	0	0.0426443	0	0	0	0	0	0.0703893	0	0	0	0.124328	0	5.86839	1.33914	0.0976108	0.632268	0	2.04614	2.84599	0	0	0	0.565597	2.85	0	0	0	0	0.83996	0	0.31034	0.495695	0	0	0	0	1.57046	0
GTEX-12ZZX-0011-R3b-SM-5EGLH	Brain	Brain - Anterior cingulate cortex (BA24)	Normal Brain	0	0	0	0	0.0703893	0.163499	0	0.226509	0	0	0	1.10434	0	7.37156	2.18903	2.08746	0.815575	0.250962	4.35755	3.7761	0	0.575312	0	1.51096	0	0	0	0	0	0.516015	0	0.321928	0.275007	0	0	0	0	1.40054	0
GTEX-12ZZZ-0011-R3b-SM-5DUXK	Brain	Brain - Anterior cingulate cortex (BA24)	Normal Brain	0	0	0	0.0976108	0.15056	0	0	0.275007	0	0.137504	0	0	0	6.82909	1.91073	1.27501	0.978196	0.0426443	2.77189	3.36877	0	0.632268	0	1.37295	0	0	0	0	0	0.815575	0	0	0.432959	0	0	0	0	1.88362	0
GTEX-13112-0011-R3b-SM-5HL9L	Brain	Brain - Anterior cingulate cortex (BA24)	Normal Brain	0	0.163499	0	0	0	0	0	0.189034	0	0	0	0	0	7.12928	1.97085	1.24489	0	0.0565835	2.60407	3.47768	0	0.286881	0	1.32769	3.08916	0	0	0	0	0.831877	0	0.250962	0.201634	0	0	0	0	1.29866	0
GTEX-1313W-0011-R3a-SM-5EGLI	Brain	Brain - Anterior cingulate cortex (BA24)	Normal Brain	0	0	0.0976108	0	0	0	0.0565835	0.356144	0	0	0	0.773996	0	4.73335	2.25096	3.24641	1.51602	0.0703893	0	3.27947	0	0.918386	0	1.26903	2.01436	0	0	0	0	0.495695	0.111031	0.189034	0.189034	0	0	0	0	0.650765	0
GTEX-131XH-0011-R3b-SM-5DUWM	Brain	Brain - Anterior cingulate cortex (BA24)	Normal Brain	0	0	0	0	0	0.286881	0	0	0	0	0	1.23879	0	6.13381	2.51096	3.63343	2.04264	0.124328	2.39232	4.03298	0	0.411426	0	2.13422	3.29866	0	0.111031	0	0.321928	1.79494	0	1.36177	1.21412	0	0	0	0	0.823749	0
GTEX-131YS-0011-R3b-SM-5DUXB	Brain	Brain - Anterior cingulate cortex (BA24)	Normal Brain	0	0	0	0	0.124328	0	0	0.0840643	0	0.0976108	0	0.443607	0	5.68117	2.25701	1.82782	0.545968	0	0	3.49953	0	0.604071	0	1.40599	0	0	0	0	0.286881	1.43296	0	0.263034	0.613532	0	0	0	0	1.37295	0
GTEX-139T8-0011-R3b-SM-5HL4R	Brain	Brain - Anterior cingulate cortex (BA24)	Normal Brain	0	0.189034	0	0.176323	0	0	0	0.475085	0	0	0	0	0	4.64328	1.1177	0.0703893	0.464668	0.0426443	0.659925	2.48027	0	0.15056	0	0.536053	0	0	0	0.124328	0	0	0	0	0	0	0	0	0	1.7866	0
GTEX-139TT-0011-R3b-SM-5K7VL	Brain	Brain - Anterior cingulate cortex (BA24)	Normal Brain	0.0703893	0	0	0	0.333424	0.111031	0.0426443	0	0	0	0	0	0	6.8716	1.852	1.4957	0.495695	0.226509	4.1235	3.45286	0	0.250962	0	1.26303	0	0	0	0	0.201634	0.669027	0	0.250962	0.298658	0	0	0	0	1.29278	0
GTEX-13CF2-0011-R3b-SM-5LZZ6	Brain	Brain - Anterior cingulate cortex (BA24)	Normal Brain	0	0	0	0	0.111031	0.0840643	0.0426443	0	0	0	0	1.15056	0	7.28077	1.90304	1.34483	0.790772	0.0565835	3.29278	3.65421	0	0.432959	0	1.42223	3.89627	0	0	0	0.263034	0.765535	0	0	0	0	0	0	0	0.432959	0
GTEX-13CIG-0011-R3b-SM-5K7XF	Brain	Brain - Anterior cingulate cortex (BA24)	Normal Brain	0	0	0	0	0	0.0285692	0	0	0	0	0	0	0	6.69209	1.65535	0.367371	1.09761	0.0565835	4.23343	3.61353	0	0.641546	0	1.19535	0	0	0	0	0	0.871844	0	0	0.650765	0	0	0	0	1.76129	0
GTEX-13CZV-0011-R3a-SM-5KM27	Brain	Brain - Anterior cingulate cortex (BA24)	Normal Brain	0	0	0	0	0	0	0.189034	0.176323	0	0	0	0.0285692	0	7.35931	2.28983	1.09085	1	0.189034	4.4822	3.89918	0	0.263034	0	1.58496	0	0	0	0.516015	0	0.659925	0	0	0.356144	0	0	0	0	1.97085	0.124328
GTEX-13FHO-0011-R3b-SM-5K7YA	Brain	Brain - Anterior cingulate cortex (BA24)	Normal Brain	0	0	0.124328	0	0.124328	0	0	0.226509	0	0	0	1.36177	0	7.56682	2.72901	1.97085	0.757023	0.0840643	4.8674	3.78241	0	0.263034	0	1.22651	2.07724	0	0	0.0840643	0.201634	0.641546	0.176323	1.08406	0	0	0	0	0	2.03562	0
GTEX-13FLV-0011-R3b-SM-5LZYP	Brain	Brain - Anterior cingulate cortex (BA24)	Normal Brain	0	0	0	0	0.0285692	0	0	0.31034	0	0	0	0.739848	0	7.40088	1.96717	1.0635	0.584963	0.111031	4.48607	3.63575	0	0.111031	0	1.12433	0	0	0	0	0	0.650765	0	0.321928	0.189034	0	0	0	0	0.704872	0
GTEX-13IVO-0011-R3b-SM-5IJBJ	Brain	Brain - Anterior cingulate cortex (BA24)	Normal Brain	0	0	0	0	0	0	0	0	0	0	0	0.495695	0	5.2114	0.432959	0.526069	0	0.0426443	1.45943	2.66676	0	0.356144	0	0.516015	0	0	0	0	0.176323	0.367371	0	0	0	0	0	0	0	1.74846	0.189034
GTEX-13JVG-0011-R3b-SM-5LZXF	Brain	Brain - Anterior cingulate cortex (BA24)	Normal Brain	0	0	0	0	0.0976108	0	0	0.669027	0	0.15056	0	1.42223	0	7.1809	1.22033	1.03562	0	0	3.59813	3.73444	0	0.189034	0	1.23879	0	0	0	0	0.250962	0.669027	0	0.454176	0.31034	0	0	0	0	1.86394	0
GTEX-13N1W-0011-R3a-SM-5MR5E	Brain	Brain - Anterior cingulate cortex (BA24)	Normal Brain	0	0	0	0	0.298658	0.124328	0.0565835	0	0	0	0	0.137504	0	6.10685	2.30451	1.40599	1.42223	0	2.20477	4.07468	0	0.757023	0	1.8953	1.40054	0	0	0	0.333424	0.933573	0.176323	1.04963	0	0	0	0	0	2.37851	0
GTEX-13N2G-0011-R3b-SM-5MR5G	Brain	Brain - Anterior cingulate cortex (BA24)	Normal Brain	0	0.124328	0	0	0	0	0.0565835	0.214125	0	0	0	0	0	6.7866	1.45943	0.831877	0.555816	0.0703893	4.1643	4.02945	0	0.678072	0	1.11103	0	0	0	0	0	0.263034	0	0.475085	0.344828	0	0	0	0	0	0.124328
GTEX-13NYS-0011-R3b-SM-5MR41	Brain	Brain - Anterior cingulate cortex (BA24)	Normal Brain	0	0	0.400538	0	0	0	0.163499	0.226509	0	0	0	0	0	7.13134	1.83188	1.08406	0.536053	0.0565835	4.14731	4.92458	0	1.4489	0	2.02503	0	0	0	0	0.226509	0.356144	0.201634	0.863938	1.3505	0	0	0	0	2.24793	0.124328
GTEX-13O3O-0011-R3b-SM-5KM3R	Brain	Brain - Anterior cingulate cortex (BA24)	Normal Brain	0	0	0	0	0	0.0565835	0.0840643	0.163499	0	0.111031	0	1.16993	0	7.08108	2.09085	1.774	0	0	3.45286	3.88753	0	0.124328	0	1.70044	0	0	0	0	0.226509	1.41684	0	0.565597	0.176323	0	0	0	0	2.57046	0
GTEX-13O3Q-0011-R3a-SM-5P9H3	Brain	Brain - Anterior cingulate cortex (BA24)	Normal Brain	0	0	0.0143553	0	0	0.0426443	0.0426443	0.15056	0	0	0	0.344828	0	6.83162	2.64386	1.97453	1.45943	0.111031	3.34908	3.65764	0	0.238787	0	1.45943	1.60407	0	0.0426443	0.111031	0.321928	0.555816	0	0.344828	0.575312	0	0	0	0.238787	1.46989	0.0426443
GTEX-13OVH-0011-R3a-SM-5KM49	Brain	Brain - Anterior cingulate cortex (BA24)	Normal Brain	0	0	0	0.250962	0.201634	0	0	0	0	0.176323	0	0	0	7.32463	2.22959	0.992768	1.01436	0.0565835	3.61589	3.93452	0	0.485427	0	1.46989	0	0	0	0	0	1.21412	0.250962	0.250962	0.356144	0	0	0	0	1.52105	0
GTEX-13OVL-0011-R3b-SM-5L3I8	Brain	Brain - Anterior cingulate cortex (BA24)	Normal Brain	0	0	0.0840643	0	0	0	0.0426443	0.250962	0	0	0	0.9855	0	6.82528	2.0036	1.69153	0.807355	0.111031	3.10769	3.63343	0	0.526069	0	1.5008	0	0	0	0	0	0.536053	0	0.475085	0.443607	0	0	0	0	1.70929	0
GTEX-13OW5-0011-R3a-SM-5L3I5	Brain	Brain - Anterior cingulate cortex (BA24)	Normal Brain	0	0	0	0	0	0	0.111031	0.0426443	0	0	0	0	0	5.0018	1.4957	1.26903	0	0.15056	1.44361	3.7137	0	0.0976108	0	1.1375	0	0	0	0	0	0.250962	0	0.389567	0.163499	0	0	0	0.669027	2.53356	0.15056
GTEX-13OW7-0011-R3a-SM-5O9DA	Brain	Brain - Anterior cingulate cortex (BA24)	Normal Brain	0	0.0976108	0	0	0	0	0	0.0143553	0	0	0	0	0	7.33181	1.7137	0.739848	0.545968	0	3.77083	3.71918	0	0.333424	0	1.40599	0	0	0	0	0.516015	0.941106	0	0.298658	0.226509	0	0	0	0	1.74846	0
GTEX-13OW8-0011-R3a-SM-5L3I4	Brain	Brain - Anterior cingulate cortex (BA24)	Normal Brain	0	0	0.321928	0	0	0	0.0565835	0.163499	0	0	0	1.37295	0	7.34607	1.54102	0.970854	0	0.0565835	3.28688	4.15947	0	0.201634	0	1.60407	0	0	0	0	0.443607	0.799087	0	0.632268	0.389567	0	0	0	0	1.90304	0
GTEX-13PLJ-0011-R3a-SM-5O9DT	Brain	Brain - Anterior cingulate cortex (BA24)	Normal Brain	0	0	0	0	0.15056	0	0	0.214125	0	0.0703893	0	0	0	6.79051	1.54597	0	0.443607	0	1.24489	2.96532	0	0.0976108	0	0.604071	1.774	0	0	0	0.250962	0.495695	0.0565835	0.124328	0	0	0	0	0	1.76129	0
GTEX-13PVQ-0011-R3b-SM-5O9D6	Brain	Brain - Anterior cingulate cortex (BA24)	Normal Brain	0	0	0.15056	0	0.0840643	0	0.0976108	0.163499	0.0703893	0.0426443	0	0.495695	0	6.86542	1.38405	1.09761	0.275007	0	3.82375	3.2765	0	0.356144	0	1.02857	2.97085	0	0	0	0	0	0.201634	0.389567	0.226509	0	0	0	0.389567	1.95233	0.0840643
GTEX-13QIC-0011-R3a-SM-5P9HT	Brain	Brain - Anterior cingulate cortex (BA24)	Normal Brain	0	0	0.201634	0	0	0	0.0703893	0.238787	0	0	0	0	0	6.38094	2.69153	0.695994	1.05658	0.0426443	1.34483	3.86987	0	0.389567	0	1.54597	0	0	0	0	0.163499	0.378512	0.163499	0.475085	0	0	0	0	0	2.34767	0
GTEX-13RTJ-0011-R3a-SM-5PNX7	Brain	Brain - Anterior cingulate cortex (BA24)	Normal Brain	0	0	0	0	0	0.15056	0.0565835	0	0	0	0	1.92979	0	7.72315	1.99639	2.81762	0	0	4.68426	4.24031	0	0.687061	0	1.59932	0	0	0	0	0.226509	0.83996	0	0.704872	0.201634	0	0	0	0	0.0565835	0
GTEX-13RTL-0011-R3a-SM-5P9JP	Brain	Brain - Anterior cingulate cortex (BA24)	Normal Brain	0	0	0	0	0.0565835	0	0	0.163499	0	0	0	0.464668	0	6.01992	0.722466	0.422233	0	0	1.8953	2.77821	0	0	0	0.85599	0	0	0	0	0.263034	0.400538	0	0.201634	0.286881	0	0	0	0	1.59932	0
GTEX-13S7M-0011-R3a-SM-5PNX2	Brain	Brain - Anterior cingulate cortex (BA24)	Normal Brain	0	0	0.214125	0	0	0	0.0285692	0.163499	0	0.201634	0	0.575312	0	7.08852	2.06695	1.82782	0.298658	0.0840643	3.78241	3.76553	0	0.545968	0	1.36737	0	0	0	0	0	0.956057	0.0565835	0.298658	0.378512	0	0	0	0	1.91073	0.0840643
GTEX-13SLW-0011-R3b-SM-5SI6Y	Brain	Brain - Anterior cingulate cortex (BA24)	Normal Brain	0	0.176323	0	0	0.0143553	0	0	0.0976108	0	0	0	0.536053	0	6.57153	1.98185	1.16993	0	0.0426443	2.65306	3.28836	0	0.321928	0	1.05658	0	0	0	0	0	0.823749	0	0.176323	0.15056	0	0	0	0	1.28096	0.111031
GTEX-13VXU-0011-R3b-SM-5O9CU	Brain	Brain - Anterior cingulate cortex (BA24)	Normal Brain	0	0	0.298658	0	0	0	0	0	0	0	0	2.15704	0	4.95187	0.948601	2.88753	0	0.238787	0.641546	3.50716	0	0.505891	0	1.53107	0	0	0	0	0.344828	0.823749	0.163499	0.389567	0.389567	0	0	0	0.526069	1.65992	0
GTEX-13X6I-0011-R3b-SM-5P9HM	Brain	Brain - Anterior cingulate cortex (BA24)	Normal Brain	0	0	0	0	0.111031	0	0.0703893	0.0703893	0	0.0565835	0	1.15704	0	7.59021	1.93734	1.60407	1.01436	0.111031	4.78136	4.06867	0	0.62293	0	1.774	0	0	0	0	0.163499	1.51096	0.15056	0.298658	0.163499	0	0	0	0	1.35614	0
GTEX-13X6J-0011-R3b-SM-5P9K5	Brain	Brain - Anterior cingulate cortex (BA24)	Normal Brain	0	0	0.124328	0	0	0	0.0426443	0	0	0	0	0.0285692	0	7.0045	2.71149	2.66676	2.36457	0.0565835	3.46989	3.89918	0	0.941106	0	1.69153	1.73118	0	0	0	0	0.584963	0.0840643	0.454176	0.807355	0	0	0	0	1.90304	0
GTEX-13X6K-0011-R3b-SM-5PNUD	Brain	Brain - Anterior cingulate cortex (BA24)	Normal Brain	0	0	0	0	0.263034	0	0	0.0426443	0	0.176323	0	0	0	7.41701	2.75916	1.63227	1.86394	0.356144	4.49249	4.08916	0	1.51602	0	1.81558	0	0	0	0.263034	0	0.613532	0	0	0	0	0	0	0	0.263034	0
GTEX-1445S-0011-R3a-SM-5P9HY	Brain	Brain - Anterior cingulate cortex (BA24)	Normal Brain	0	0	0	0	0.201634	0	0.0703893	0.0976108	0	0	0	0.632268	0	7.49185	2.30743	1.55582	0.485427	0.0285692	4.3512	3.74416	0	0.443607	0	1.20789	0	0	0	0	0.389567	1.04264	0	0.344828	0.298658	0	0	0	0	1.7866	0
GTEX-144GL-0011-R3a-SM-5P9HP	Brain	Brain - Anterior cingulate cortex (BA24)	Normal Brain	0	0	0.226509	0	0	0	0.0426443	0.275007	0	0	0	1.17632	0	7.58421	1.95233	1.99639	1.23266	0.137504	5.48896	3.81147	0	0.748461	0	1.69599	0	0	0	0.782409	0	1	0	0	0.443607	0	0	0	0	2.13422	0
GTEX-145LS-0011-R3a-SM-5S2VJ	Brain	Brain - Anterior cingulate cortex (BA24)	Normal Brain	0.189034	0	0	0	0	0	0.124328	0	0	0	0	0.0143553	0	7.14873	2.37016	0.903038	1.19535	0	3.0635	3.76022	0	0.432959	0	1.5656	0	0	0	0	0	0.298658	0	0.367371	0.367371	0	0	0	0	0	0
GTEX-145LU-0011-R3a-SM-5P9K2	Brain	Brain - Anterior cingulate cortex (BA24)	Normal Brain	0	0	0	0	0	0.124328	0.0426443	0.0426443	0	0.0976108	0	1.1177	0	7.2075	1.58976	1.65535	0	0.0565835	4.57833	3.78241	0	0.333424	0	1.45943	0	0	0	0	0	0.641546	0.15056	0.604071	0.263034	0	0	0	0	2.61589	0
GTEX-145MG-0011-R3b-SM-5SI67	Brain	Brain - Anterior cingulate cortex (BA24)	Normal Brain	0.0565835	0	0	0	0	0	0.0976108	0	0	0	0	0	0	6.92006	1.66903	0.389567	0.790772	0.0426443	2.4957	3.39232	0	0.594549	0	1.26303	2.56803	0	0	0	0.189034	0.887525	0	0.0426443	0	0	0	0	0	2.20477	0
GTEX-145MH-0011-R3b-SM-5P9JQ	Brain	Brain - Anterior cingulate cortex (BA24)	Normal Brain	0	0	0.275007	0	0	0	0	0	0	0.137504	0	2.66676	0	4.43829	0.782409	3.45549	0	0.250962	0.298658	3.76765	0	0.941106	0	1.90689	0	0	0	0	0.201634	1.36177	0	0.214125	0.176323	0	0.214125	0	0	1.23879	0.111031
GTEX-1477Z-0011-R3b-SM-5PNX9	Brain	Brain - Anterior cingulate cortex (BA24)	Normal Brain	0	0	0	0	0	0	0.0565835	0	0	0	0	0.344828	0	6.73606	1.26303	0.321928	0.650765	0	3.42492	3.18587	0	0.238787	0	0.757023	0	0	0	0	0	0.604071	0	0.137504	0.124328	0	0	0	0	0.782409	0
GTEX-14BIM-0011-R3b-SM-5S2RL	Brain	Brain - Anterior cingulate cortex (BA24)	Normal Brain	0	0	0.238787	0	0	0	0	0	0	0	0	1.57531	0	5.89579	2.04264	2.09761	0	0	0.903038	4.02945	0	0.584963	0	1.90304	0	0	0	0	0.400538	0.790772	0	0.344828	0.275007	0	0	0	0	0	0
GTEX-N7MS-0011-R3a-SM-33HC6	Brain	Brain - Anterior cingulate cortex (BA24)	Normal Brain	0	0.176323	0	0	0.0565835	0.0565835	0.0143553	0.0565835	0	0	0	1.01436	0	4.04177	2.69822	3.62644	2.37573	0.189034	0	3.56316	0	0.604071	0	1.76553	0	0	0	0	0	0.799087	0.111031	0.594549	0.238787	0	0	0	0	0	0.0703893
GTEX-NL3H-0011-R3a-SM-2I3GL	Brain	Brain - Anterior cingulate cortex (BA24)	Normal Brain	0	0	0	0	0.0143553	0	0.0703893	0	0	0	0	1.56071	0	5.41346	1.46989	2.41684	0	0	0.887525	3.03386	0	0.422233	0	1.37295	0	0	0	0.0976108	0	0.275007	0.0840643	0.214125	0.137504	0	0	0	0	1.59455	0.0976108
GTEX-NPJ8-0011-R3a-SM-2HMIW	Brain	Brain - Anterior cingulate cortex (BA24)	Normal Brain	0	0	0.137504	0	0.226509	0	0	0	0	0	0	0.201634	0	6.81506	1.87578	1.22033	0.782409	0	3.03386	4.07895	0	0.641546	0	1.09761	0	0	0	0	0.201634	1.27501	0.0976108	0.739848	0.226509	0	0.214125	0	0	0.941106	0.111031
GTEX-P44H-0011-R3A-SM-5SI8A	Brain	Brain - Anterior cingulate cortex (BA24)	Normal Brain	0	0	0	0	0.176323	0	0.0840643	0	0	0.0703893	0	1.21412	0	7.22207	2.10434	1.67807	0.765535	0.0703893	4.4121	3.72792	0	0.400538	0	1.40599	0	0	0	0.356144	0.62293	1.10434	0	0.176323	0	0	0	0	0.678072	0.400538	0
GTEX-PVOW-0011-R3A-SM-32PKX	Brain	Brain - Anterior cingulate cortex (BA24)	Normal Brain	0	0.124328	0	0	0	0.0426443	0	0	0	0	0	1.74846	0	4.72955	2.83996	4.22033	2.11103	0	0.226509	4.10434	0	0.757023	0	2.17951	0	0	0	0	0.238787	1.58015	0	1.05658	0.344828	0	0	0	0	0	0
GTEX-PWO3-0011-R3A-SM-2I5EX	Brain	Brain - Anterior cingulate cortex (BA24)	Normal Brain	0	0	0	0	0.0426443	0	0	0.15056	0	0	0	0.214125	0	7.34163	2.44095	1.57046	0.790772	0.137504	3.15381	3.6427	0	0.31034	0	1.29278	0	0	0	0	0.454176	1.1177	0	0.214125	0.333424	0	0	0	0.443607	1.15056	0
GTEX-Q2AG-0011-R3A-SM-2HMJ9	Brain	Brain - Anterior cingulate cortex (BA24)	Normal Brain	0	0	0	0	0	0.275007	0	0	0	0.137504	0	2	0	5.80271	2.52607	3.30305	1.96347	0.0976108	0.443607	3.99729	0	0.695994	0	1.94486	0	0	0	0	0.298658	0.910733	0	1.26303	0.31034	0	0	0	0	0	0
GTEX-QDT8-0011-R3A-SM-32PKR	Brain	Brain - Anterior cingulate cortex (BA24)	Normal Brain	0	0	0.0976108	0	0.0565835	0	0.0703893	0	0	0	0	0.815575	0	8.08693	2.90881	2.5008	0	0.516015	4.94533	3.98277	0	0.432959	0	1.85599	0	0	0	0	0.367371	1.73985	0	0.321928	0.286881	0	0	0	0	0	0
GTEX-QVUS-0011-R3A-SM-3GAFD	Brain	Brain - Anterior cingulate cortex (BA24)	Normal Brain	0.263034	0	0	0	0	0	0	0	0	0.137504	0	0.111031	0	7.55228	3.16832	2.39506	0.526069	0.0976108	1.98914	3.9364	0	0.31034	0	1.42223	0	0	0	0	0	0	0	0.15056	0	0	0	0	0	0	0
GTEX-RNOR-0011-R3A-SM-5SI8E	Brain	Brain - Anterior cingulate cortex (BA24)	Normal Brain	0	0	0	0	0.15056	0.0703893	0	0.0840643	0	0	0	0.201634	0	4.18903	2.54844	2.22959	2.26003	0.0426443	0.0976108	3.51475	0	0.432959	0	1.44361	0	0	0	0	0.176323	0.918386	0	0.367371	0.163499	0	0	0	0	1.02148	0
GTEX-RVPV-0011-R3A-SM-2TF63	Brain	Brain - Anterior cingulate cortex (BA24)	Normal Brain	0	0	0	0	0.238787	0	0	0.137504	0	0	0	2.1375	0	6.91289	0.62293	2.50843	0	0	2.94486	3.76235	0	0.604071	0	1.74416	3.42358	0	0	0	0.31034	0.659925	0	0.214125	0.226509	0	0	0	0	2.0635	0
GTEX-T2IS-0011-R3A-SM-32QPB	Brain	Brain - Anterior cingulate cortex (BA24)	Normal Brain	0	0	0	0	0.137504	0	0	0	0	0	0	0	0	4.73606	2.85997	2.854	1.67356	0.321928	0	3.43696	0	0.0976108	0	1.46467	0	0	0	0	0	1	0	0.669027	0	0	0	0	0	0	0
GTEX-UTHO-0011-R3A-SM-3GIK8	Brain	Brain - Anterior cingulate cortex (BA24)	Normal Brain	0	0	0	0	0	0.0703893	0	0	0	0.124328	0	0	0	5.8902	1.76977	1.22651	0	0	0	3.13914	0	0	0	1.15704	0	0	0	0.367371	0	0	0	0.163499	0	0	0	0	0	0	0
GTEX-WHSE-0011-R3A-SM-3P5ZM	Brain	Brain - Anterior cingulate cortex (BA24)	Normal Brain	0.15056	0	0	0	0	0	0.137504	0.124328	0	0	0	0.992768	0	6.36597	1.95233	2.37295	1.80323	0.344828	4.52168	3.73444	0	0.704872	0	1.88753	2.52857	0	0	0.275007	0.432959	1.32193	0.226509	0.62293	1.1177	0	0	0	0	1.89918	0.0840643
GTEX-WL46-0011-R3A-SM-3TW8E	Brain	Brain - Anterior cingulate cortex (BA24)	Normal Brain	0	0	0	0	0.321928	0.214125	0	0	0	0.0840643	0	0	0	3.67243	2.854	3.15218	2.43563	0	0	3.9514	0	1.05658	0	1.76553	1.28096	0	0	0	0	1.33914	0	0.773996	0.731183	0	0	0	0	0.62293	0
GTEX-WZTO-0011-R3B-SM-3NMC6	Brain	Brain - Anterior cingulate cortex (BA24)	Normal Brain	0	0	0	0	0	0.238787	0.0285692	0	0	0.111031	0	1.848	0	6.3067	2.58736	3.53232	2.30451	0.189034	1.87184	4.01703	0	1.08406	0	2.06695	3.86493	0	0	0	0.214125	0.526069	0	0.389567	0.516015	0	0	0	0	0.807355	0
GTEX-X4XX-0011-R3B-SM-46MWK	Brain	Brain - Anterior cingulate cortex (BA24)	Normal Brain	0	0	0	0	0.0143553	0	0.0703893	0	0	0.0976108	0	0.389567	0	6.6893	2.44361	1.53605	0.903038	0.111031	3.12433	4.3147	0	0.9855	0	1.70929	0	0	0	0	0	1.29866	0	0	0.650765	0	0	0	0	0.475085	0
GTEX-X585-0011-R3B-SM-46MVG	Brain	Brain - Anterior cingulate cortex (BA24)	Normal Brain	0	0	0	0	0.250962	0.0703893	0	0	0	0	0	0	0	5.28725	2.35332	1.89918	1.37295	0.201634	0	4.22805	0	1.04264	0	1.87578	0	0	0	0.432959	0	1.848	0	0.485427	0	0	0	0	0	0.62293	0
GTEX-XLM4-0011-R3B-SM-4AT6E	Brain	Brain - Anterior cingulate cortex (BA24)	Normal Brain	0	0	0	0	0.176323	0.0565835	0	0	0	0	0	1.57531	0	7.27053	2.71589	3.09761	1.95606	0.189034	4.82629	4.08576	0	0.659925	0	1.88753	2.37573	0	0	0	0	1.77821	0	0.443607	0.389567	0	0	0	0	0.389567	0
GTEX-XMD1-0011-R3B-SM-4AT5R	Brain	Brain - Anterior cingulate cortex (BA24)	Normal Brain	0	0	0.400538	0	0	0	0.238787	0.757023	0	0	0	0	0	6.45302	1.71809	1.01436	0	0.0703893	4.10518	3.83592	0	0.485427	0	1.0635	0	0	0.0703893	0	0	0.9855	0.201634	0.641546	0.757023	0	0	0	0	0.604071	0
GTEX-Y8DK-0011-R3A-SM-4RTW5	Brain	Brain - Anterior cingulate cortex (BA24)	Normal Brain	0	0	0.214125	0	0	0	0	0	0	0	0	1.87578	0	6.51791	1.15704	2.02148	0	0	1.65076	3.72028	0	0.286881	0	1.52607	0	0	0.0565835	0	0	1.31615	0	0.575312	0.201634	0	0	0	0	0	0
GTEX-YFC4-0011-R3a-SM-4RGLP	Brain	Brain - Anterior cingulate cortex (BA24)	Normal Brain	0	0	0	0	0.189034	0	0	0.111031	0	0	0	0.903038	0	5.75836	2.71809	2.66448	1.03562	0.0426443	0.275007	3.78346	0	0.799087	0	1.62293	2.72901	0	0	0	0	0.757023	0	0	0.575312	0	0	0	0	0.526069	0
GTEX-YJ89-0011-R3b-SM-4V6EF	Brain	Brain - Anterior cingulate cortex (BA24)	Normal Brain	0	0	0	0	0	0.189034	0.0565835	0.0426443	0	0	0	0	0	6.4099	2.28983	0.739848	1.40054	0.0840643	3.15056	3.59335	0	0.411426	0	1.49057	2.08066	0	0	0	0.15056	0.799087	0	0.263034	0.298658	0	0	0	0	0.659925	0
GTEX-Z93S-0011-R3b-SM-4RGNH	Brain	Brain - Anterior cingulate cortex (BA24)	Normal Brain	0	0	0	0	0	0.15056	0	0.263034	0	0	0	1.85997	0	5.19456	1.58976	2.84599	0.887525	0.378512	0.333424	3.53481	0	0.475085	0	1.48543	0	0	0	0	0	1.10434	0	0	0.189034	0	0	0	0	0.887525	0
GTEX-ZAB4-0011-R3a-SM-4RGNQ	Brain	Brain - Anterior cingulate cortex (BA24)	Normal Brain	0	0	0.124328	0	0	0.0976108	0.0426443	0	0	0.0143553	0	1.96717	0	7.58571	2.73985	3.34056	1.76129	0.604071	4.55704	4.05311	0	0.321928	0	1.58015	0	0	0.0565835	0.189034	0.214125	0.495695	0	0.464668	0.526069	0	0	0.201634	0	0.137504	0
GTEX-ZF28-0011-R3a-SM-4WWDA	Brain	Brain - Anterior cingulate cortex (BA24)	Normal Brain	0	0	0	0	0.137504	0	0.0285692	0	0	0	0	0.823749	0	6.4353	1.37295	0.464668	0.176323	0	2.02503	3.87283	0	0.400538	0	1.20789	0	0	0	0	0	0.475085	0	0.111031	0.15056	0	0	0	0	1.43296	0
GTEX-ZUA1-0011-R3a-SM-4YCEE	Brain	Brain - Anterior cingulate cortex (BA24)	Normal Brain	0	0	0	0	0.226509	0	0	0	0	0	0	0	0	6.83289	2.22959	2.07382	1.02148	0.0565835	3.34767	3.57168	0	0.516015	0	1.41143	0	0	0	0	0.214125	0.910733	0	0.298658	0.411426	0	0	0	0	0.847997	0
GTEX-ZVT3-0011-R3b-SM-51MTJ	Brain	Brain - Anterior cingulate cortex (BA24)	Normal Brain	0	0	0	0	0.15056	0	0	0.124328	0	0	0	0	0	6.21432	1.32193	0.31034	0	0.0285692	1.25096	3.01078	0	0.367371	0	0.871844	0	0	0.0285692	0	0.31034	0.879706	0	0	0.189034	0	0	0	0	2.58015	0
GTEX-ZVZQ-0011-R3a-SM-57WC7	Brain	Brain - Anterior cingulate cortex (BA24)	Normal Brain	0	0	0	0	0.0565835	0.0426443	0	0.189034	0	0	0	0.773996	0	6.76421	1.61824	0.933573	0.298658	0.0565835	3.08236	3.27352	0	0.0703893	0	1.29278	0	0	0	0.0143553	0.275007	0.739848	0.111031	0.214125	0.432959	0	0	0	0	1.53605	0
GTEX-11GSP-0011-R5a-SM-57WBE	Brain	Brain - Caudate (basal ganglia)	Normal Brain	0	1.35614	0	0.298658	0.189034	0.85599	0.367371	0.613532	0	0.189034	0	0	0	7.20457	1.9782	1.3505	1.43296	0.505891	5.30998	4.59036	0	0.575312	0	1.8679	0	0	0	0	0.887525	0	0	1.0072	0.214125	0	0	0	0	1.1177	0.163499
GTEX-11H98-0011-R5b-SM-57WCF	Brain	Brain - Caudate (basal ganglia)	Normal Brain	0	1.1375	0	0.137504	0	0.941106	0.0703893	0.731183	0	0.15056	0	1.60407	0	7.5345	2.41684	2.52105	0	0.137504	6.52951	4.13996	0	0.731183	0	1.71809	0	0	0	0.422233	0.575312	1.3505	0	0	0.443607	0	0	0	0	2	0
GTEX-11NV4-0011-R5a-SM-5NQ88	Brain	Brain - Caudate (basal ganglia)	Normal Brain	0	0.83996	0	0	0.321928	1.33914	0.189034	1.26903	0	0.124328	0	0	0	5.65363	1.29866	1.04264	0	0	2.40327	3.87774	0	0.411426	0	1.37851	0	0	0.0703893	0	0.378512	1.04963	0.0426443	0	0.333424	0	0	0	0	2.5509	0.124328
GTEX-11OF3-0011-R5a-SM-57WB4	Brain	Brain - Caudate (basal ganglia)	Normal Brain	0	0	0	0.15056	0	0.879706	0.176323	0.475085	0	0.176323	0	0	0	6.33414	1.61353	1.03562	1.25096	0.0703893	2.73985	4.10769	0	0.443607	0	1.25096	0	0	0	0	0	0.641546	0	0.464668	0.176323	0	0	0	0.516015	1.87184	0
GTEX-11UD1-0011-R5b-SM-5P9FP	Brain	Brain - Caudate (basal ganglia)	Normal Brain	0	0	0.189034	0	0.0565835	0.124328	0.0703893	0.799087	0	0	0	0.863938	0	6.54303	1.23879	0.669027	0	0.0285692	2.22651	3.10936	0	0	0	0.85599	0	0	0.0285692	0.333424	0.226509	1.13093	0	0.0143553	0.189034	0	0	0	0	1.93734	0
GTEX-11WQC-0011-R5a-SM-5BC74	Brain	Brain - Caudate (basal ganglia)	Normal Brain	0	0	0	0	0.275007	0.298658	0.0840643	1.1375	0.189034	0.111031	0	0	0	6.67243	1.50589	0.722466	0.505891	0.0426443	2.92029	3.20006	0	0.226509	0	0.918386	0	0	0	0	0	0.333424	0	0	0.137504	0	0	0	0	3.15866	0
GTEX-12WSA-0011-R5b-SM-5GU5I	Brain	Brain - Caudate (basal ganglia)	Normal Brain	0	0.757023	0	0	0	0.823749	0.0703893	0.659925	0	0	0	0	0	7.02126	1.43296	0.941106	0.321928	0.189034	4.12433	2.9486	0	0	0	0.687061	0	0	0	0	0.584963	0.85599	0.111031	0.226509	0	0	0	0	0	2.14405	0.124328
GTEX-12WSC-0011-R5b-SM-5CVNS	Brain	Brain - Caudate (basal ganglia)	Normal Brain	0	1.10434	0.176323	0	0	0.757023	0.286881	0	0	0.124328	0	0.695994	0	6.09698	1.37851	1.19535	0.485427	0.250962	2.24184	4.5008	0	0.831877	0	1.80735	0	0	0	0	0.389567	1.25701	0.0976108	0.214125	0.163499	0	0	0.263034	0	2.7845	0.124328
GTEX-12WSD-0011-R5b-SM-5CVNG	Brain	Brain - Caudate (basal ganglia)	Normal Brain	0	0	0.189034	0	0.201634	0.226509	0.176323	0.298658	0	0.367371	0	0	0	6.38716	1.30451	0.594549	0.62293	0.137504	4.15218	3.83996	0	0.389567	0	1.31615	2.82579	0	0	0	0.189034	0.85599	0	0.275007	0.275007	0	0	0.214125	0	3.27202	0
GTEX-12WSF-0011-R5a-SM-5HL8K	Brain	Brain - Caudate (basal ganglia)	Normal Brain	0	0.594549	0	0	0.0703893	1.852	0.367371	0.505891	0	0.137504	0	0.823749	0	5.69293	0.0840643	0.807355	0	0	1.23266	4.20085	0	0.422233	0	1.58015	0	0	0	0.378512	0	0.695994	0	0.0565835	0	0	0	0	0	1.65535	0
GTEX-12WSH-0011-R5b-SM-5P9F3	Brain	Brain - Caudate (basal ganglia)	Normal Brain	0	0.454176	0	0	0.782409	0.485427	0.0703893	2.17313	0	0	0	0	0	5.66818	1.09761	0.526069	0	0.0285692	1.0072	2.63691	0	0.0565835	0	0.807355	0	0	0	0	0.356144	0.137504	0	0.111031	0.0840643	0	0	0	0	1.62761	0
GTEX-12WSM-0011-R5a-SM-5EQ4Y	Brain	Brain - Caudate (basal ganglia)	Normal Brain	0	0.687061	0	0	0	0.389567	0.176323	0.933573	0	0	0	0	0	7.14975	1.93357	0.713696	1.32193	0.163499	4.58256	3.94486	0	0.189034	0	1.33342	0	0	0	0	0.400538	0.214125	0	0.214125	0.137504	0	0	0	0	0	0
GTEX-12ZZW-0011-R5a-SM-5DUVN	Brain	Brain - Caudate (basal ganglia)	Normal Brain	0	0	0.226509	0	0.495695	0.137504	0	0.389567	0	0	0	0.0703893	0	6.75756	1.88753	0.0703893	1.01436	0	3.33771	3.86888	0	0.443607	0	1.17632	0	0	0	0.356144	0	0.594549	0.137504	0	0.356144	0	0	0	0	2.89142	0
GTEX-12ZZX-0011-R5a-SM-5HL89	Brain	Brain - Caudate (basal ganglia)	Normal Brain	0	0.536053	0.526069	0	0	1.25701	0.0565835	1.40054	0	0.286881	0	0.757023	0	6.84674	1.44361	0.918386	0.0143553	0.0426443	3.29719	3.75382	0	0.565597	0	1.17632	0	0	0	0	0	0.748461	0	0	0.137504	0	0	0	0	2.98368	0
GTEX-12ZZY-0011-R5a-SM-5EGL9	Brain	Brain - Caudate (basal ganglia)	Normal Brain	0	0	0	0	0.238787	0.992768	0	0.495695	0	0.111031	0	1.19535	0	6.72383	1.60407	1.76977	1.22033	0.389567	4.54164	4.48027	0	0.464668	0	1.81967	2.20789	0	0	0.970854	0.526069	1.14405	0	0.0840643	0.356144	0	0	0	0.526069	1.91073	0.111031
GTEX-12ZZZ-0011-R5a-SM-5EQ4M	Brain	Brain - Caudate (basal ganglia)	Normal Brain	0	1.62293	0	0	0	1.48543	0	0.505891	0	0.356144	0	0.790772	0	6.92837	1.64616	1.93357	0	0.298658	4.73064	4.30086	0	0.790772	0	1.73118	2.26003	0	0	0	0	0.731183	0.111031	0.545968	0.757023	0	0	0	0	2.44095	0
GTEX-13112-0011-R5b-SM-5DUV8	Brain	Brain - Caudate (basal ganglia)	Normal Brain	0	1	0	0.124328	0	0.925999	0.176323	1.21412	0	0.0840643	0	1.0635	0	6.10476	0.389567	0.807355	0.356144	0	3.14405	2.72683	0	0.201634	0	0.895303	0	0	0	0	0.189034	0.226509	0	0.214125	0.189034	0	0	0	0	2.40599	0
GTEX-1313W-0011-R5b-SM-5L3EP	Brain	Brain - Caudate (basal ganglia)	Normal Brain	0	0.137504	0	0	0	0.963474	0.0976108	1.0635	0	0	0	0.918386	0	5.87135	1.09085	1.51096	1.12433	0.163499	3.14568	4.47444	0	0.695994	0	1.73552	0	0	0	0	0.226509	0.485427	0	0.632268	0.807355	0	0	0	0	1.96347	0
GTEX-131YS-0011-R5b-SM-5K7YB	Brain	Brain - Caudate (basal ganglia)	Normal Brain	0	0.910733	0	0	0.495695	1.04963	0	0.485427	0	0.298658	0	1.05658	0	6.86913	1.61353	2.73118	1	0.475085	4.85499	4.84248	0	0.757023	0	2.12763	3.18903	0	0	0.526069	0	0.367371	0.15056	1.21412	0.505891	0	0.298658	0	0	1.0072	0
GTEX-132Q8-0011-R5a-SM-5IJDM	Brain	Brain - Caudate (basal ganglia)	Normal Brain	0	0.659925	0.545968	0.163499	0.411426	0.722466	0.250962	1.24489	0	0.124328	0	0	0	7.05311	1.54597	1.26303	0	0.15056	3.89045	4.98231	0	0.632268	0	1.93734	0	0	0	0.687061	0.584963	1.12433	0.389567	0.748461	0.526069	0	0	0	0	2.7137	0.124328
GTEX-1399T-0011-R5b-SM-5IJDK	Brain	Brain - Caudate (basal ganglia)	Normal Brain	0	1.38405	0	0	0.344828	0.333424	0.378512	0.823749	0	0.263034	0	0	0	5.71287	1.1375	1.25096	0	0	1.42223	4.39506	0	0.432959	0	1.57531	0	0	0	0.400538	0.432959	1.09085	0.0976108	0	0.15056	0	0	0	0	1.1177	0
GTEX-139T8-0011-R5b-SM-5J1MO	Brain	Brain - Caudate (basal ganglia)	Normal Brain	0	0.286881	0	0	0	0.0426443	0	0.163499	0	0	0	0.887525	0	5.32876	1.18903	0	0.275007	0.0285692	0.389567	2.81967	0	0.0565835	0	0.536053	0	0	0	0	0	0.263034	0	0.226509	0	0	0	0	0	1.83188	0
GTEX-139TS-0011-R5b-SM-5J2MZ	Brain	Brain - Caudate (basal ganglia)	Normal Brain	0	0	0	0	0.263034	0.298658	0.189034	0.31034	0	0.0840643	0	0.722466	0	6.74685	1.25096	0.956057	0	0.0426443	3.44493	3.17632	0	0.263034	0	1.03562	3.85898	0	0	0	0.565597	0	0	0	0.367371	0	0	0	0	1.5008	0
GTEX-139TT-0011-R5b-SM-5K7W8	Brain	Brain - Caudate (basal ganglia)	Normal Brain	0	0	0	0	0.286881	0.250962	0	0.286881	0	0	0	0	0	7.04002	1.98185	1.1177	1.17632	0.0840643	3.01614	3.52982	0	0.400538	0	1.21412	0	0	0	0	0	0.831877	0	0.163499	0.124328	0	0	0	0.485427	0.669027	0
GTEX-13CF2-0011-R5a-SM-5LZWS	Brain	Brain - Caudate (basal ganglia)	Normal Brain	0	0.422233	0	0	0	0.15056	0.0565835	0.748461	0	0	0	0.613532	0	6.0542	0.722466	0.432959	0.111031	0.0285692	1.66448	2.73552	0	0	0	0.722466	0	0	0	0	0.15056	0	0	0.31034	0.226509	0	0	0	0	2.3505	0
GTEX-13CIG-0011-R5b-SM-5L3F2	Brain	Brain - Caudate (basal ganglia)	Normal Brain	0	0	0	0	0.124328	0	0	0.250962	0	0	0	0	0	6.56133	1.29278	0.695994	0	0.0840643	2.42761	3.36737	0	0.238787	0	1.05658	0	0	0	0	0	0.641546	0.0976108	0.201634	0.189034	0	0	0	0	2.5656	0
GTEX-13CZV-0011-R5a-SM-5K7XA	Brain	Brain - Caudate (basal ganglia)	Normal Brain	0	0.367371	0	0	0	0.83996	0.344828	1.1635	0	0.226509	0	0.713696	0	7.24413	1.90304	1.08406	1.02857	0.137504	4.71039	4.07553	0	0.263034	0	1.53605	2.05658	0	0.0426443	0	0	0.641546	0	0.495695	0.594549	0	0	0	0	2.61824	0
GTEX-13FHO-0011-R5b-SM-5LZZ3	Brain	Brain - Caudate (basal ganglia)	Normal Brain	0	0.250962	0.678072	0	0.516015	0.687061	0.0976108	0.948601	0	0.650765	0	1.58976	0	7.01011	1.81967	1.82782	0	0	4.84549	4.56194	0	0.250962	0	1.81967	0	0	0	0.687061	0	1.22651	0	0.432959	0.641546	0	0	0	0	0	0
GTEX-13FHP-0011-R5b-SM-5LZY2	Brain	Brain - Caudate (basal ganglia)	Normal Brain	0	0.0840643	0	0	0.298658	0.389567	0.163499	1.34483	0	0.0976108	0	0	0	5.39129	1.26303	0.400538	0	0	1.48027	2.57046	0	0.0976108	0	0.545968	0	0	0	0	0	0	0	0	0.15056	0	0	0	0	2.15056	0
GTEX-13FLV-0011-R5a-SM-5LZWT	Brain	Brain - Caudate (basal ganglia)	Normal Brain	0	0.748461	0.389567	0	0	1.02857	0.137504	0.823749	0	0.111031	0	1.33342	0	7.33628	1.15704	1.29866	0	0	3.44493	3.98823	0	0.111031	0	1.41684	0	0	0	0	0	0.847997	0	0.485427	0.367371	0	0	0	0	2.72683	0
GTEX-13FLW-0011-R5a-SM-5LZX6	Brain	Brain - Caudate (basal ganglia)	Normal Brain	0	0.887525	0	0.15056	0.389567	0.555816	0.0565835	0	0	0.111031	0	0	0	6.30743	1.69153	0.941106	0	0	2.87578	4.01078	0	0.176323	0	1.25701	0	0	0	0	0	0.992768	0.250962	0.594549	0.226509	0	0	0	0.790772	0.757023	0
GTEX-13FXS-0011-R5b-SM-5LZYE	Brain	Brain - Caudate (basal ganglia)	Normal Brain	0	1.16993	0	0	0	1.32193	0.31034	1.20163	0	0.214125	0	0	0	6.52654	1.71809	0.879706	0.443607	0.0703893	4.0505	4.22805	0	0.475085	0	1.68257	0	0	0	0.201634	0.275007	1.29866	0	0	0.713696	0	0	0	0	1.07724	0
GTEX-13G51-0011-R5a-SM-5L3EB	Brain	Brain - Caudate (basal ganglia)	Normal Brain	0	0.748461	0	0	0.545968	0.367371	0.201634	0.333424	0	0.226509	0	1.18269	0	7.06717	1.57046	1.81147	0	0.263034	3.80941	4.88215	0	0.992768	0	2.07724	0	0	0.0565835	0	0	1.774	0	0.62293	0.526069	0	0	0	0	2.14078	0
GTEX-13JUV-0011-R5a-SM-5LZY5	Brain	Brain - Caudate (basal ganglia)	Normal Brain	0	0.411426	0	0	0	0.344828	0	0.0565835	0	0.124328	0	0.83996	0	6.66107	1.28688	1.20789	0	0.475085	4.32337	4.86344	0	0.687061	0	1.5008	0	0	0	0	0.238787	0.731183	0.111031	0.526069	0	0.201634	0	0	0	0.505891	0.137504
GTEX-13JVG-0011-R5a-SM-5MR4O	Brain	Brain - Caudate (basal ganglia)	Normal Brain	0	0.422233	0	0	0.475085	0.495695	0.0840643	1.08406	0	0	0	0.505891	0	7.52199	1.93357	0	1.32193	0.0565835	5.08194	4.18269	0	0.495695	0	1.53107	0	0	0	0.137504	0.411426	1.08406	0	0.594549	0.695994	0	0	0	0	2.01436	0
GTEX-13N1W-0011-R5b-SM-5MR5Q	Brain	Brain - Caudate (basal ganglia)	Normal Brain	0	0.189034	0	0	0.782409	0.555816	0.111031	0.516015	0	0	0	0	0	6.90809	1.79909	1.58015	0.790772	0.344828	4.15299	4.74039	0	0.62293	0	1.76553	0	0	0	0	0.731183	1.27501	0	0.641546	0.464668	0	0	0	0	2.08746	0
GTEX-13NYB-0011-R5a-SM-5MR45	Brain	Brain - Caudate (basal ganglia)	Normal Brain	0	2.08746	0	0	0	1.73552	0.432959	0.613532	0	0.748461	0	1.33914	0	6.63604	1.13093	0.748461	0	0	2.67807	3.80012	0	0.176323	0	1.58015	2.58015	0	0	0	0	0.321928	0	0.505891	0.344828	0	0	0	0	3.03562	0
GTEX-13NYS-0011-R5a-SM-5MR4D	Brain	Brain - Caudate (basal ganglia)	Normal Brain	0	0.367371	0.464668	0	0	0	0.275007	0.176323	0	0.124328	0	0.613532	0	6.73335	1.38405	1.02148	0	0.378512	4.58015	4.88801	0	1.34483	0	2.33342	2.4957	0	0	0	0	0.704872	0.111031	0.823749	1.18269	0	0	0	0	2.9486	0.124328
GTEX-13NZA-0011-R5b-SM-5KM4K	Brain	Brain - Caudate (basal ganglia)	Normal Brain	0	0	0	0.124328	0.321928	0.250962	0	0.432959	0.111031	0.0703893	0	0	0	5.28318	0.847997	0.321928	0	0.0285692	0.9855	2.17951	0	0	0	0.545968	0	0	0	0	0.31034	0	0	0.201634	0	0	0	0	0	1.82375	0
GTEX-13O3O-0011-R5b-SM-5KM44	Brain	Brain - Caudate (basal ganglia)	Normal Brain	0	1.23266	0	0	1.01436	1.71809	0.765535	1.59932	0	0.731183	0	0.124328	0	6.4759	1.87578	0.879706	1.12433	0.0565835	3.45022	4.22805	0	0.378512	0	1.62761	2.95233	0	0	0	0.545968	1.37851	0	0.526069	0.163499	0	0	0	0	2.96532	0
GTEX-13O3Q-0011-R5b-SM-5P9H4	Brain	Brain - Caudate (basal ganglia)	Normal Brain	0	0.992768	0.356144	0	0	1.44361	0.584963	0.948601	0	0.713696	0	1.43296	0	6.76155	1.50589	1.9855	0.62293	0.176323	4.67016	4.9397	0	1.17632	0	1.96347	0	0	0.0426443	0	0.15056	1.08406	0	1	0.687061	0	0	0	0	2.49313	0
GTEX-13OVH-0011-R5b-SM-5KM4L	Brain	Brain - Caudate (basal ganglia)	Normal Brain	0	0.9855	0	0	0.356144	1.57046	0.275007	1.36177	0	0.378512	0	1.32769	0	7.01569	0.925999	1.09085	0	0.0565835	2.98003	4.00899	0	0.575312	0	1.33342	0	0	0	0.0840643	0.214125	0.613532	0	0.555816	0	0	0	0	0.545968	3.08746	0
GTEX-13OVJ-0011-R5a-SM-5P9H7	Brain	Brain - Caudate (basal ganglia)	Normal Brain	0	0	0	0	1.10434	0.790772	0.356144	1.33342	0	0.163499	0	0.400538	0	8.14211	2.78869	0.807355	1.36737	0.0840643	4.97315	3.94579	0	0.238787	0	1.40599	0	0	0	0	0.464668	1.20163	0.214125	0.526069	0.163499	0	0	0	0	1.53107	0.0976108
GTEX-13OVL-0011-R5b-SM-5L3FU	Brain	Brain - Caudate (basal ganglia)	Normal Brain	0	0.111031	0	0	0.584963	1.43296	0.422233	0.925999	0	0.250962	0	0.0703893	0	6.96116	2.09424	0.933573	1.69153	0.111031	4.63865	4.24489	0	0.669027	0	1.84398	1.79494	0	0	0.333424	0.526069	1.31034	0.0976108	0.344828	0.389567	0	0	0	0.903038	2.38405	0
GTEX-13OW5-0011-R5b-SM-5L3FR	Brain	Brain - Caudate (basal ganglia)	Normal Brain	0	0	0.400538	0	0.226509	0.575312	0.263034	0.443607	0	0.286881	0	1.1635	0	6.77347	0.773996	1.15704	0	0.214125	4.14568	4.55029	0	0.454176	0	1.82375	3.45022	0	0	0.678072	0	1.27501	0	0.669027	0.286881	0	0	0	0.495695	2.46467	0
GTEX-13OW6-0011-R5a-SM-5O9BK	Brain	Brain - Caudate (basal ganglia)	Normal Brain	0	1.27501	0	0	0	1.59932	0.575312	1.0635	0	0.516015	0	0.887525	0	7.56682	2.28983	1.81967	1.17632	0.226509	5.05572	4.3978	0	0.495695	0	1.80323	2.92979	0	0	0	0.163499	1.04963	0	0.575312	0.516015	0	0	0	0	2.95047	0.0840643
GTEX-13OW7-0011-R5b-SM-5O9DM	Brain	Brain - Caudate (basal ganglia)	Normal Brain	0	0.871844	0.226509	0	0	0.799087	0.0840643	1.28096	0	0.0840643	0	0	0	6.98527	1.79909	0.378512	1.1375	0.124328	3.90014	4.17153	0	0.411426	0	1.68257	0.704872	0	0	0	0.226509	1.22033	0.163499	0.400538	0.0840643	0.0976108	0	0	0	2.81558	0.0703893
GTEX-13OW8-0011-R5b-SM-5L3FQ	Brain	Brain - Caudate (basal ganglia)	Normal Brain	0	1.72247	0.536053	0	0.0285692	0.831877	0.378512	0.941106	0	0.137504	0	0	0	6.97957	1.51602	0.286881	0.594549	0.0976108	2.46205	4.17473	0	0.516015	0	1.75702	0	0	0	0	0.632268	0.807355	0.0976108	0.298658	0.713696	0	0	0	0	1.852	0
GTEX-13PLJ-0011-R5a-SM-5O9BG	Brain	Brain - Caudate (basal ganglia)	Normal Brain	0	0	0	0	0.333424	0.176323	0.0565835	0.815575	0	0.0703893	0	0.0143553	0	6.6893	1.35614	0.516015	0.422233	0.0840643	2.96532	3.12433	0	0.214125	0	0.978196	0	0	0	0.176323	0.124328	0.910733	0.0565835	0	0.0840643	0	0	0	0	2.38681	0.124328
GTEX-13PVQ-0011-R5b-SM-5O9DI	Brain	Brain - Caudate (basal ganglia)	Normal Brain	0	0	0	0.0976108	0.163499	0.189034	0.15056	0.823749	0	0.111031	0	0	0	6.41143	1.31615	0.659925	0.411426	0.0840643	2.88557	3.20477	0	0.238787	0	0.963474	0	0	0	0.238787	0.238787	0.389567	0.0565835	0	0	0	0	0	0	2.27202	0.0703893
GTEX-13RTJ-0011-R5a-SM-5P9HR	Brain	Brain - Caudate (basal ganglia)	Normal Brain	0	0.641546	0	0	0	1.19535	0.176323	1.28096	0	0.238787	0	0	0	7.33539	2.18587	0.201634	1.19535	0.0426443	2.99095	4.42626	0	0.411426	0	1.58496	0	0	0	0	0.15056	0.641546	0.0703893	0.594549	0.250962	0	0	0	0	2.26903	0
GTEX-13S7M-0011-R5b-SM-5P9HS	Brain	Brain - Caudate (basal ganglia)	Normal Brain	0	0.83996	0	0	0.214125	1.87578	0.333424	1.08406	0.0840643	0.604071	0	0.565597	0	6.55167	1.40054	1.61353	0.879706	0.0703893	3.85699	4.20006	0	0.555816	0	1.52607	0	0	0	0.344828	0	0.910733	0	0	0.286881	0	0	0	0	2.08066	0.15056
GTEX-13SLW-0011-R5b-SM-5SI6Z	Brain	Brain - Caudate (basal ganglia)	Normal Brain	0	1.45943	0	0	0	1.28096	0.176323	1.79909	0	0.516015	0	0.687061	0	7.38802	2.46205	0.632268	1.57531	0.111031	4.77083	3.87184	0	0.443607	0	1.20163	3.45943	0	0	0	0.613532	0.992768	0	0.333424	0.422233	0	0	0	0	2.65764	0.0976108
GTEX-13SLX-0011-R5a-SM-5O9BV	Brain	Brain - Caudate (basal ganglia)	Normal Brain	0	0.85599	0	0	0.536053	1.22033	0.163499	1.18269	0	0.367371	0	1.05658	0	6.49458	1.62761	1.58976	0	0.0840643	4.01436	4.44294	0	0.526069	0	1.88753	0	0	0.0565835	0	0.378512	0.807355	0	0.790772	0.263034	0	0	0	0	2.61117	0
GTEX-13VXU-0011-R5a-SM-5O9D7	Brain	Brain - Caudate (basal ganglia)	Normal Brain	0	0	0	0	0.0703893	1.32769	0.201634	1.11103	0	0.163499	0	1.45418	0	6.09782	0.137504	1.76129	0.0840643	0.0703893	3.7761	4.36107	0	0.790772	0	1.76553	2.39232	0	0	0	0.163499	1.02148	0.15056	0.604071	0.555816	0	0	0	0	2.66221	0.0976108
GTEX-13X6I-0011-R5a-SM-5PNWW	Brain	Brain - Caudate (basal ganglia)	Normal Brain	0	0.575312	0.298658	0	0	1.23879	0.475085	1.36177	0	0.505891	0	0.536053	0	7.39146	1.98914	1.91073	0.815575	0.238787	5.3906	4.47962	0	0.516015	0	1.852	0	0	0	0	0.226509	0.704872	0	0.918386	0.863938	0	0	0	0.687061	1.92979	0
GTEX-13X6J-0011-R5b-SM-5PNWT	Brain	Brain - Caudate (basal ganglia)	Normal Brain	0	0.475085	0.163499	0	0.163499	0.31034	0.189034	0.176323	0	0	0	0	0	6.43045	2.02503	1.82375	1.42223	0.226509	3.1811	4.2555	0	0.565597	0	1.60407	0	0	0	0.0143553	0.176323	0.594549	0.0840643	0.823749	0.790772	0	0	0	0	2.85599	0
GTEX-13X6K-0011-R5b-SM-5PNUE	Brain	Brain - Caudate (basal ganglia)	Normal Brain	0	0.782409	0	0	0	1.53107	0.137504	1.37851	0	0.400538	0	0	0	6.90929	1.63691	0	0.85599	0.0426443	2.81352	4.17393	0	0.163499	0	1.72247	0	0	0	0	0.214125	0.879706	0.176323	0.748461	0.432959	0	0	0	0.526069	2.70929	0.124328
GTEX-1445S-0011-R5a-SM-5PNUS	Brain	Brain - Caudate (basal ganglia)	Normal Brain	0	0	0.189034	0	0.226509	0.0840643	0.0426443	0.400538	0	0	0	0	0	7.20653	2.13093	0.925999	1.12433	0.137504	3.83895	3.66107	0	0.505891	0	1.30451	1.87184	0	0	0	0	0.650765	0.0840643	0.565597	0.250962	0	0	0	0.400538	2.86394	0
GTEX-144GL-0011-R5b-SM-5PNUJ	Brain	Brain - Caudate (basal ganglia)	Normal Brain	0	0.356144	0	0	0.0426443	0.454176	0.356144	1.32193	0	0.298658	0	0	0	6.47768	1.25096	0.722466	0	0.0426443	2.50335	2.98185	0	0.137504	0	0.925999	0	0	0	0	0	0.189034	0	0	0.137504	0	0	0	0	2.40599	0
GTEX-144GO-0011-R5a-SM-5PNUR	Brain	Brain - Caudate (basal ganglia)	Normal Brain	0	0	0	0	0.422233	0	0.137504	0.565597	0	0	0	0.992768	0	7.40599	1.38957	1.47508	0	0.31034	4.30524	4.08916	0	0.238787	0	1.07724	0	0	0	0	0	1.22651	0.189034	0.575312	0.286881	0	0	0	0	3.12763	0
GTEX-145LS-0011-R5a-SM-5SI65	Brain	Brain - Caudate (basal ganglia)	Normal Brain	0	0.978196	0	0	0.226509	1.57531	0.275007	1.51602	0	0.189034	0	0.321928	0	6.6865	1.83188	1.41684	1.28688	0.15056	3.73118	4.25248	0	0.545968	0	1.72247	0	0	0	0	0.214125	0.669027	0.0976108	0.722466	0.594549	0	0	0	0.545968	2.10098	0
GTEX-145MG-0011-R5b-SM-5S2VU	Brain	Brain - Caudate (basal ganglia)	Normal Brain	0	0	0	0	0.163499	0.124328	0.0426443	0	0	0	0	0.367371	0	5.46107	0.555816	0	0.263034	0	0.659925	2.46205	0	0	0	0.650765	0	0	0	0	0.454176	0.31034	0	0.137504	0.15056	0	0	0	0	1.99639	0
GTEX-145MH-0011-R5a-SM-5P9JT	Brain	Brain - Caudate (basal ganglia)	Normal Brain	0	0	0	0	0.356144	1.17632	0.250962	0.782409	0	0.613532	0	1.46467	0	6.06996	1.25096	2.0321	0	0	2.62527	4.69488	0	0.918386	0	2.07724	1.61824	0	0	0	0.879706	0.963474	0.0840643	1.02148	0.948601	0	0	0	0	2.27798	0
GTEX-1477Z-0011-R5b-SM-5PNUO	Brain	Brain - Caudate (basal ganglia)	Normal Brain	0	0.263034	0	0	0	0	0	0.286881	0	0.263034	0	0	0	5.68986	0.871844	0.0565835	0.226509	0	1.1375	2.8953	0	0.0976108	0	0.823749	0	0	0	0	0.31034	1.02857	0	0.214125	0	0	0	0	0	2.49313	0
GTEX-14ABY-0011-R5b-SM-5SI7B	Brain	Brain - Caudate (basal ganglia)	Normal Brain	0	0.400538	0.0426443	0	0.15056	0.584963	0.0840643	0.650765	0	0.275007	0	0.545968	0	6.41684	1.54102	1.80323	0.941106	0	3.99186	4.14812	0	0.641546	0	1.55582	0	0	0	0.411426	0.226509	0.695994	0	0.495695	0.807355	0	0	0	0	2.33342	0.124328
GTEX-14BIM-0011-R5b-SM-5S2RM	Brain	Brain - Caudate (basal ganglia)	Normal Brain	0	0.505891	0	0	0.411426	0.748461	0.111031	0.757023	0	0	0	0.632268	0	7.02348	1.66903	0	1.58976	0.124328	3.64962	5.00899	0	0.695994	0	2.07382	0	0	0	0	0	0.678072	0.15056	0.887525	0.31034	0	0	0	0	0.238787	0
GTEX-14BIN-0011-R5b-SM-5SI78	Brain	Brain - Caudate (basal ganglia)	Normal Brain	0	1.59455	0	0	0	1.52607	0.189034	1.41143	0	0.356144	0	0	0	6.64313	1.39506	0.739848	0.298658	0.124328	3.48285	3.57289	0	0.443607	0	1.15704	2.37016	0	0	0.0426443	0.367371	0.411426	0	0.201634	0.594549	0	0	0	0	2.6017	0.111031
GTEX-N7MS-0011-R5a-SM-2HMK8	Brain	Brain - Caudate (basal ganglia)	Normal Brain	0	0.641546	0.124328	0	0.137504	1.73552	0.389567	1.02148	0	0.176323	0	1.75275	0	6.73742	0.594549	1.98185	0.111031	0.400538	3.82273	4.30961	0	0.678072	0	1.73552	0	0	0	0	0.15056	0.250962	0.0703893	0.536053	0.124328	0	0	0	0	2.15704	0
GTEX-N7MT-0011-R5a-SM-2I3G6	Brain	Brain - Caudate (basal ganglia)	Normal Brain	0	0	0.367371	0	0	1.18269	0.584963	1.22651	0	0.555816	0	0	0	7.48382	2.14731	0.807355	1.42761	0.238787	4.72301	4.81044	0	1.0635	0	1.848	1.13093	0	0	0.464668	0.176323	1.87578	0	0.298658	0.641546	0	0	0	0	2.41954	0
GTEX-NL3H-0011-R5a-SM-2I3GB	Brain	Brain - Caudate (basal ganglia)	Normal Brain	0	0	0.0703893	0	0.378512	1.03562	0.0703893	0.815575	0	0.15056	0	0	0	6.64429	1.53107	1.14405	0.823749	0.137504	3.50208	3.50208	0	0.389567	0	1.16993	0	0	0	0	0.189034	0.887525	0	0.321928	0.432959	0	0	0	0	2.81967	0
GTEX-NL4W-0011-R5a-SM-2I3GD	Brain	Brain - Caudate (basal ganglia)	Normal Brain	0	1.0635	0	0	0	0.176323	0.250962	0.505891	0	0.250962	0	0.678072	0	6.76686	1.58496	1.30451	0.275007	0.378512	3.51854	4.52042	0	0.516015	0	1.37295	0	0	0	0	0	0.765535	0	0.918386	0.367371	0	0	0	0	3.35332	0.124328
GTEX-NPJ7-0011-R5a-SM-33HBK	Brain	Brain - Caudate (basal ganglia)	Normal Brain	0	0.333424	0.214125	0.163499	0.201634	0.739848	0.250962	0.695994	0	0.214125	0	0	0	6.8505	1.96717	0	0.678072	0	1.37295	3.18745	0	0	0	0.704872	0	0	0	0	0	0.163499	0	0.250962	0	0	0	0.0840643	0	1.53107	0
GTEX-NPJ8-0011-R5a-SM-2HMJY	Brain	Brain - Caudate (basal ganglia)	Normal Brain	0	1.24489	0.0143553	0	0.432959	2.02857	0.545968	0.739848	0	0.62293	0	1.31034	0	7.54689	2.04614	1.63691	0.536053	0.344828	5.26828	4.61765	0	0.948601	0	1.38957	0	0	0	0.748461	0	1.42761	0	0.411426	0.389567	0	0	0	0	2.34199	0
GTEX-OXRN-0011-R5A-SM-2I5EF	Brain	Brain - Caudate (basal ganglia)	Normal Brain	0	0	0	0	0.367371	0.0565835	0	0.15056	0	0	0	0	0	6.65564	1.69153	0.238787	1.04963	0.0565835	2.5435	3.68594	0	0.137504	0	0.933573	0	0	0	0.485427	0	0.604071	0	0	0	0	0	0	0	2.86196	0
GTEX-P44H-0011-R5A-SM-2XCEX	Brain	Brain - Caudate (basal ganglia)	Normal Brain	0	0.799087	0	0	0	0.748461	0.250962	0.0285692	0	0	0	0.782409	0	7.37069	2.09761	1.82782	0.298658	0.321928	3.08066	4.23343	0	0.799087	0	1.53605	0	0	0	0	0.226509	2.38957	0	0	0.263034	0	0	0	1.10434	0	0
GTEX-PVOW-0011-R5A-SM-32PL7	Brain	Brain - Caudate (basal ganglia)	Normal Brain	0	0.356144	0	0.250962	0.422233	1.38957	0.238787	0.83996	0	0.432959	0	1.57531	0	6.5472	1.64155	2	0.632268	0.124328	1.65992	4.2854	0	0.704872	0	1.60881	0	0	0	0	0	1.15704	0.124328	0.321928	0	0	0	0	0	0	0
GTEX-PWO3-0011-R5A-SM-2I5EZ	Brain	Brain - Caudate (basal ganglia)	NA	0	0.505891	0	0	0.344828	1.24489	0.378512	1.22651	0	0.367371	0	0.516015	0	7.60437	2.46989	0	1.58015	0.0426443	3.40463	3.65992	0	0.485427	0	1.1375	2.22651	0	0.0285692	0	0.238787	0.903038	0	0.15056	0.201634	0	0	0	0	2.45154	0
GTEX-Q2AG-0011-R5A-SM-2HMJH	Brain	Brain - Caudate (basal ganglia)	Normal Brain	0	0.0840643	0	0	0.163499	0.584963	0.137504	0.545968	0	0	0	0.0143553	0	7.21917	2.5008	1.36177	2.14731	0.0976108	5.17752	4.76341	0	1.44361	0	1.82782	1.52105	0	0.0426443	0	0.163499	1.36737	0	0	0.367371	0	0	0	0	1.28688	0
GTEX-QMR6-0011-R5A-SM-32PKT	Brain	Brain - Caudate (basal ganglia)	Normal Brain	0	1.17632	0	0	0	0.807355	0.367371	1.07039	0	0.201634	0	0.757023	0	6.83036	1.29278	1.13093	0	0	2.55582	3.33771	0	0.111031	0	0.9855	0	0	0	0.111031	0	0.731183	0.298658	0.321928	0	0	0	0	0	0.137504	0.321928
GTEX-QVJO-0011-R5A-SM-2S1QM	Brain	Brain - Caudate (basal ganglia)	Normal Brain	0	0.0840643	0	0.0565835	0.632268	1.5656	0.713696	1.57531	0	0.516015	0	0.0285692	0	7.65464	2.64847	0.948601	2.01078	0.454176	4.33271	4.77821	0	0.555816	0	1.89918	2.5435	0	0	0.0840643	0.678072	1.36737	0	0.722466	1.07724	0	0	0	0	2.22651	0
GTEX-R55E-0011-R5A-SM-2TC5N	Brain	Brain - Caudate (basal ganglia)	Normal Brain	0	0	0.333424	0	0.176323	0.970854	0.0976108	0.333424	0	0	0	0	0	7.1179	2.31904	1.65076	1.25701	0.475085	5.29205	4.01436	0	0.454176	0	1.56071	0	0	0	0.713696	0	0	0	0	0.250962	0	0	0	0	2.38681	0.176323
GTEX-RU72-0011-R5A-SM-2TF6U	Brain	Brain - Caudate (basal ganglia)	Normal Brain	0	0.189034	0.333424	0	0	0	0	0.0565835	0	0	0	1.11103	0	7.52199	1.68257	1.64155	0	0	4.51223	4.13914	0	1	0	1.41143	0	0	0	0	0	0.713696	0	0	0.226509	0	0	0	0	2.53356	0.189034
GTEX-RVPV-0011-R5A-SM-2TF69	Brain	Brain - Caudate (basal ganglia)	Normal Brain	0	0.765535	0.124328	0	1.32769	1.04963	0	1.73118	0	0	0	0	0	6.40786	1.41143	1.33914	0	0	3.2854	3.92125	0	0.443607	0	2.0321	0	0	0	0	0.575312	0.847997	0	0	0	0	0	0	0	2.75061	0
GTEX-S7PM-0011-R5A-SM-3NM8G	Brain	Brain - Caudate (basal ganglia)	Normal Brain	0	0	0	0	0.226509	0	0	0.31034	0	0	0	0	0	6.15927	1.09085	0.0976108	0.464668	0.0565835	1.7866	3.07039	0	0.176323	0	0.847997	0	0	0	0	0.15056	0.422233	0	0.176323	0.176323	0	0	0	0	2.0635	0
GTEX-S7SE-0011-R5A-SM-2XCDA	Brain	Brain - Caudate (basal ganglia)	Normal Brain	0	0	0.584963	0	0	0.790772	0.201634	1.09085	0	0.275007	0	2.24184	0	7.0433	0	2.55582	0	0	4.73118	4.29939	0	0.731183	0	1.70929	3.68257	0	0	0	0	1.95977	0	0.286881	0.970854	0	0	0	0	0.367371	0
GTEX-T2IS-0011-R5A-SM-32QP4	Brain	Brain - Caudate (basal ganglia)	Normal Brain	0.111031	0	0	0	0.443607	1.22033	0.124328	0.333424	0	0.321928	0	1.03562	0	6.40173	2.01436	2.02503	1.63691	0.0426443	0.111031	4.60822	0	0.678072	0	1.926	0	0	0	0.0976108	1.09085	1.5509	0	0.536053	0.124328	0	0	0	0	0	0
GTEX-T5JC-0011-R5A-SM-32PLK	Brain	Brain - Caudate (basal ganglia)	Normal Brain	0	0.250962	0	0	0.400538	0.321928	0.15056	0	0	0	0	0	0	6.28263	1.75702	1.36177	0.895303	0.15056	4.15299	4.29866	0	0.226509	0	1.38957	0	0	0	0.722466	0	1.42761	0	0.321928	0.226509	0	0	0	0	1.27501	0
GTEX-T6MN-0011-R5A-SM-32QPD	Brain	Brain - Caudate (basal ganglia)	Normal Brain	0	0	0.298658	0	0	0.790772	0.400538	0.773996	0	0.687061	0	0.214125	0	7.18884	2.22342	1.75275	1.05658	0.176323	4.01614	4.5435	0	0.475085	0	1.95606	0	0	0	0	0	0.847997	0	0.344828	0.201634	0	0	0	0	1.97085	0
GTEX-TSE9-0011-R5A-SM-3DB7J	Brain	Brain - Caudate (basal ganglia)	Normal Brain	0	0.15056	0	0	0.632268	0.505891	0.163499	0.731183	0	0.0565835	0	1.37295	0	6.5627	0.163499	0	0.632268	0	2.05658	3.774	0	0.250962	0	1.45943	0	0	0	0	0.604071	0.632268	0	0.137504	0	0	0	0	0	2.35896	0
GTEX-UTHO-0011-R5A-SM-3GIJD	Brain	Brain - Caudate (basal ganglia)	Normal Brain	0	0	0	0	0	0.613532	0	0.443607	0	0	0	0	0	6.2521	1.64616	1.03562	0	0	0	4.46271	0	0	0	1.26303	0	0	0	0	0	0.831877	0	1.01436	0	0	0	0	0	0	0
GTEX-WHSE-0011-R5A-SM-3P5ZO	Brain	Brain - Caudate (basal ganglia)	Normal Brain	0	0	0.464668	0	0	0.0976108	0.275007	0.0703893	0	0.176323	0	1.68257	0	6.0751	0.895303	2.75916	0	0.226509	4.30451	4.7137	0	0.790772	0	2.12102	0	0	0	0	0.815575	2.15381	0.31034	1.30451	1.55582	0	0	0.275007	0.443607	2.40054	0.0976108
GTEX-WL46-0011-R5A-SM-3LK6V	Brain	Brain - Caudate (basal ganglia)	Normal Brain	0	0.659925	0	0	0.367371	0.650765	0.0565835	0.411426	0	0	0	0	0	4.98641	1.51602	0.250962	1.87578	0	1.8953	4.31397	0	0.669027	0	1.79077	0	0	0.124328	0	0	0.782409	0	0.678072	0.226509	0	0	0	0	2.16993	0
GTEX-WVLH-0011-R5A-SM-3MJFW	Brain	Brain - Caudate (basal ganglia)	Normal Brain	0	0.641546	0.536053	0	0	0.815575	0.0976108	0.454176	0	0.31034	0	0.226509	0	7.88142	2.61117	1.72247	1.7866	0.31034	5.46009	4.54782	0	0.575312	0	1.73552	2.38957	0	0	0	0.31034	1.18269	0.137504	0.475085	0.137504	0	0	0	0.443607	0	0
GTEX-WWYW-0011-R5A-SM-3NB3E	Brain	Brain - Caudate (basal ganglia)	Normal Brain	0	0.799087	0.321928	0.15056	0	1.852	0.163499	1.5008	0	0.201634	0	0.678072	0	6.69905	1.37295	1.57531	0	0	3.75275	4.90689	0	0.411426	0	2.09085	0	0	0	0	0	1.37295	0	1.04963	0.799087	0	0	0	0	1	0.286881
GTEX-WZTO-0011-R5B-SM-3NMC5	Brain	Brain - Caudate (basal ganglia)	Normal Brain	0	1.32193	0	0	0.344828	2.18903	0.226509	1.71809	0	0.443607	0	0.941106	0	6.70183	1.84398	1.75702	1.07039	0.263034	4.71918	4.48027	0	0.584963	0	1.89142	3.54226	0	0	0	0.176323	0.918386	0.0703893	0.31034	0.748461	0	0	0	0	2.35614	0.0976108
GTEX-X261-0011-R5A-SM-3NMB4	Brain	Brain - Caudate (basal ganglia)	Normal Brain	0	0	0.344828	0	0.0703893	0.111031	0	0.485427	0	0.111031	0	0	0	7.02459	1.67356	0.526069	0.226509	0	2.76129	3.85997	0	0.275007	0	1.20163	0	0	0	0	0.163499	0.933573	0	0.526069	0.214125	0	0	0	0	1.54102	0
GTEX-X4XX-0011-R5A-SM-46MWN	Brain	Brain - Caudate (basal ganglia)	Normal Brain	0	0	0	0	0	0.454176	0	0.918386	0	0	0	1.43829	0	6.20105	0	1.39506	0	0.0976108	3.90304	3.98185	0	0.201634	0	1.19535	0	0	0.0703893	0	0.31034	1.22033	0	0.847997	0.704872	0	0	0	0	0.536053	0
GTEX-X585-0011-R5A-SM-46MVI	Brain	Brain - Caudate (basal ganglia)	Normal Brain	0	2.88166	0.485427	0	0.799087	2.63691	0.62293	1.5656	0	0.321928	0	0	0	3.98185	0.903038	0.189034	0.505891	0	0.695994	4.50589	0	0.432959	0	1.67807	0	0	0.0703893	0	0	1.25096	0	1.0072	0.863938	0	0	0	0	2.16027	0
GTEX-XMD1-0011-R5A-SM-4AT47	Brain	Brain - Caudate (basal ganglia)	Normal Brain	0	0	0.0285692	0.505891	1	0.641546	0.632268	0.485427	0	0.321928	0	0.545968	0	7.53993	2	1.82375	0	0.226509	5.39369	4.41549	0	0.250962	0	1.68257	0	0	0	1.17632	0	0	0	0.0976108	0.604071	0	0.286881	0	0	1.9855	0
GTEX-Y8DK-0011-R5B-SM-4RTW6	Brain	Brain - Caudate (basal ganglia)	Normal Brain	0	0.695994	0	0	0.15056	0.823749	0.367371	0.163499	0	0.286881	0	0.713696	0	6.89603	1.58496	1.43829	0.250962	0.0840643	4.36737	4.24031	0	0.367371	0	1.70487	0	0	0	0	0.321928	0	0.298658	0.356144	0	0	0	0	0	2.07382	0
GTEX-YFC4-0011-R5a-SM-4RGLR	Brain	Brain - Caudate (basal ganglia)	Normal Brain	0	0.632268	0	0	0	0.545968	0.124328	0.765535	0	0.0703893	0	0.807355	0	6.90207	1.1375	0.790772	0.555816	0	3.43563	3.7301	0	0.189034	0	1.23879	3.4489	0	0	0	0.15056	0.687061	0.0703893	0.250962	0.214125	0	0	0	0	2.01436	0
GTEX-YJ89-0011-R5a-SM-4V6GM	Brain	Brain - Caudate (basal ganglia)	Normal Brain	0	0.594549	0	0	0	0.250962	0	0.863938	0	0.250962	0	0.475085	0	5.78241	0.863938	0.0426443	0.250962	0.0285692	1.54102	2.94486	0	0.238787	0	0.970854	0	0	0	0	0.163499	0	0	0.0565835	0.189034	0	0	0	0	2.17632	0
GTEX-Z93S-0011-R5b-SM-4RGNI	Brain	Brain - Caudate (basal ganglia)	Normal Brain	0	0	0.0285692	0	0.83996	0.879706	0.0840643	0.941106	0	0.111031	0	0.823749	0	4.03738	0.85599	1.52607	0	0.163499	0	3.66107	0	0.584963	0	1.03562	0	0	0	0	0	0.970854	0	0	0	0	0	0	0	1.97453	0
GTEX-ZAB4-0011-R5a-SM-4SOKC	Brain	Brain - Caudate (basal ganglia)	Normal Brain	0	0	0	0	0.250962	0.895303	0.367371	0.31034	0	0.516015	0	1.62293	0	7.36982	2.10769	2.33628	0.847997	0.933573	5.33199	4.44626	0	0.757023	0	1.48543	0	0	0	0.454176	0	0.678072	0.137504	0.333424	0.641546	0	0	0	0	0.799087	0
GTEX-ZE7O-0011-R5a-SM-57WBO	Brain	Brain - Caudate (basal ganglia)	Normal Brain	0	0.765535	0	0	0	0	0.238787	0.594549	0	0	0	0	0	6.85549	1.76553	0.0143553	1.18269	0.250962	4.01525	4.11353	0	0.443607	0	1.48543	0	0	0	0	0.422233	0.333424	0	0.201634	0.669027	0	0	0	0	2.42492	0
GTEX-ZE9C-0011-R5a-SM-5EGLO	Brain	Brain - Caudate (basal ganglia)	Normal Brain	0	0.790772	0	0	0.400538	0.584963	0	0.722466	0	0.0840643	0	0	0	6.53434	1.73118	0	0.933573	0.124328	2.84398	4.17473	0	0.275007	0	1.49057	0	0	0	0	0	0.739848	0	0.584963	0.226509	0	0	0	0	3.01792	0
GTEX-ZF28-0011-R5a-SM-4WWCZ	Brain	Brain - Caudate (basal ganglia)	Normal Brain	0	0.545968	0	0	0	0.0976108	0	0.298658	0	0	0	0.485427	0	6.20614	1.05658	0.464668	0.137504	0.0426443	2.42761	3.93923	0	0.238787	0	1.33914	0	0	0	0.0143553	0.214125	0.367371	0.0840643	0.31034	0.137504	0	0	0	0	1.67807	0
GTEX-ZUA1-0011-R5b-SM-51MTG	Brain	Brain - Caudate (basal ganglia)	Normal Brain	0	0	0	0	0.443607	0.505891	0	0.286881	0	0.0840643	0	1.66448	0	6.49729	0.0143553	1.30451	0	0.176323	2.5008	4.10434	0	0.367371	0	1.59932	0	0	0	0	0	1.05658	0	0.485427	0.495695	0	0	0	0	2.27798	0.124328
GTEX-ZV68-0011-R5a-SM-4YCDW	Brain	Brain - Caudate (basal ganglia)	Normal Brain	0	0	0	0	0.163499	0	0.0703893	0.344828	0	0	0	0.978196	0	6.69488	1.29278	0	0.485427	0	2.51096	3.26604	0	0.367371	0	1.02857	0	0	0	0	0	0.275007	0	0	0	0	0	0	0	2.63227	0
GTEX-ZVT3-0011-R5a-SM-51MSI	Brain	Brain - Caudate (basal ganglia)	Normal Brain	0	0.367371	0	0	0.298658	0.475085	0.111031	1.15056	0	0.189034	0	0	0	6.43646	1.08406	0.226509	0.475085	0.15056	2.98368	3.22188	0	0.389567	0	1.04264	0	0	0	0	0.137504	0.704872	0	0.250962	0.400538	0	0	0	0.378512	2.53605	0
GTEX-ZVZQ-0011-R5b-SM-57WDC	Brain	Brain - Caudate (basal ganglia)	Normal Brain	0	0.31034	0	0	0.0285692	0.613532	0.201634	0.565597	0	0	0	0.823749	0	7.10748	1.45943	1.32193	0	0.137504	4.70874	3.92695	0	0.545968	0	1.49057	0	0	0	0.163499	0	0.632268	0	0.495695	0.250962	0	0	0	0	2.24489	0
GTEX-ZXG5-0011-R5b-SM-57WBN	Brain	Brain - Caudate (basal ganglia)	Normal Brain	0	0.765535	0	0	0.356144	0.367371	0.0565835	0.659925	0.163499	0.0976108	0	0.298658	0	6.71012	1.69153	0.799087	0.871844	0.0565835	4.45088	3.8953	0	0.555816	0	1.23266	0	0	0	0	0.15056	0.443607	0	0	0.613532	0	0	0	0	2.67356	0
GTEX-11GSP-0011-R11b-SM-5NQ7V	Brain	Brain - Cerebellar Hemisphere	Cerebellum	0	0	0	0	0	0.0426443	0	0	0	0	0	1.31615	0	4.91648	1.07039	2.99277	0	0	0.757023	4.23649	0	0.863938	0	1.47508	0	0	0	0	0	0.650765	0	0.807355	1.0635	0	0	0	0	1.77821	0
GTEX-11H98-0011-R11b-SM-5NQ6U	Brain	Brain - Cerebellar Hemisphere	Cerebellum	0	0.286881	0	0	0	0	0	0.0976108	0	0	0	0	0	4.95931	1.95233	3.19377	1.22033	0	0.344828	4.54905	0	0.475085	0	1.59932	3.87086	0	0	0.0703893	0	2.0321	0	1.1375	1.24489	0	0	0	0	0	0.201634
GTEX-11OF3-0011-R11a-SM-57WCR	Brain	Brain - Cerebellar Hemisphere	Cerebellum	0	0	0	0	0.0565835	0	0	0.0426443	0	0	0	0	0	2.34767	2	3.51096	1.19535	0.163499	0	4.29057	0	1.23266	0	1.70044	2.23266	0	0	0	0.298658	1.42223	0.15056	0.978196	1.23266	0	0	0	0	0.137504	0
GTEX-11WQC-0011-R11b-SM-57WD6	Brain	Brain - Cerebellar Hemisphere	Cerebellum	0	0	0	0	0	0.0703893	0	0	0	0	0	0.31034	0	2.9241	1.07039	1.22651	0.632268	0	0	3.95699	0	0.344828	0	1.1375	0	0	0	0	0.250962	0.641546	0	0.432959	0.214125	0	0	0	0	0.970854	0.137504
GTEX-11ZUS-0011-R11b-SM-5BC7B	Brain	Brain - Cerebellar Hemisphere	Cerebellum	0	0	0	0.176323	0	0.0426443	0	0	0	0.263034	0	0	0	2.0036	2.10434	2.95977	1.89142	0.545968	0	4.15137	0	0.555816	0	1.15056	0	0	0	0	0	0.641546	0	1.02857	0.443607	0	0	0	0	1.38405	0.176323
GTEX-12126-0011-R11a-SM-5BC6X	Brain	Brain - Cerebellar Hemisphere	Cerebellum	0	0	0	0	0.189034	0	0	0	0	0	0	1.25701	0	4.35826	1.77821	2.65764	1.70487	0.0976108	0	4.31832	0	0.526069	0	1.65535	0	0	0	0	0.575312	1.51602	0	1.23879	0.321928	0	0	0	0.799087	1.54597	0
GTEX-12WSC-0011-R11a-SM-5GU5J	Brain	Brain - Cerebellar Hemisphere	Cerebellum	0	0	0	0	0.124328	0	0	0.0565835	0	0.0143553	0	0	0	2.14405	2.4957	3.78555	2.15704	0.226509	0	3.28392	0	0.443607	0	1.35614	3.52231	0	0	0	0	1	0	0.505891	0	0	0	0.344828	0	0.15056	0
GTEX-12WSE-0011-R11b-SM-5P9JW	Brain	Brain - Cerebellar Hemisphere	Cerebellum	0	0	0	0	0	0.124328	0.0840643	0.613532	0	0.137504	0	0	0	2.51096	2.25399	3.82069	1.90689	0.443607	0	4.47638	0	1.0072	0	2.0036	0	0	0	0.871844	0.238787	1.90304	0	1.21412	0.356144	0	0	0	0	0	0.15056
GTEX-12WSF-0011-R11a-SM-5LZVT	Brain	Brain - Cerebellar Hemisphere	Cerebellum	0.15056	0	0	0.0703893	0	0	0	0	0	0.163499	0	0	0	2.9855	1.64155	1.63691	0	0	0.321928	3.93263	0	0.163499	0	0.978196	0	0	0	0	0	0.555816	0	0.659925	0	0	0	0	0	1.42761	0.176323
GTEX-12WSH-0011-R11a-SM-5LZVM	Brain	Brain - Cerebellar Hemisphere	Cerebellum	0	0	0	0	0	0.137504	0	0	0	0	0	0	0	2.86196	1.48027	1.40599	0	0	0.389567	3.94392	0	0.137504	0	1.15704	0	0	0	0	0	0.321928	0	0.757023	0	0	0	0	0	0	0
GTEX-12WSI-0011-R11b-SM-5P9EZ	Brain	Brain - Cerebellar Hemisphere	Cerebellum	0	0	0	0	0.0426443	0.15056	0	0.214125	0	0	0	0.871844	0	2.24793	1.72247	2.43563	0.807355	0.0703893	0.15056	4.09508	0	0.464668	0	1.32193	0	0	0	0	0	1.79077	0.189034	0.739848	0.594549	0	0	0	0	0	0.124328
GTEX-12WSM-0011-R11a-SM-5DUX8	Brain	Brain - Cerebellar Hemisphere	Cerebellum	0.214125	0	0	0	0	0	0	0.176323	0	0	0	1.38957	0	4.41819	1.60881	3.36177	0	0.226509	0	4.43095	0	0.356144	0	1.50589	2.55827	0	0	0	0.344828	1.25096	0	1.67807	1.1635	0	0	0	0	0	0
GTEX-12ZZX-0011-R11a-SM-5DUVJ	Brain	Brain - Cerebellar Hemisphere	Cerebellum	0	0	0	0	0	0.176323	0	0	0	0	0	1.07724	0	4.18349	2.03562	3.77821	1.36737	0.475085	0	4.4489	0	1.04963	0	1.79077	0	0	0	0.545968	0	1.66448	0	1.73552	1.51096	0	0	0	0	1.46467	0
GTEX-12ZZZ-0011-R11a-SM-5EGLC	Brain	Brain - Cerebellar Hemisphere	Cerebellum	0	0	0	0	0	0.0565835	0	0.0703893	0	0	0	1.76977	0	2.44095	1.19535	3.81044	0	0.356144	0	3.76129	0	0.669027	0	1.62293	0	0	0	0	0	1.17632	0	1.1375	0.432959	0	0	0.201634	0	0.111031	0.0840643
GTEX-1313W-0011-R11a-SM-5DUXN	Brain	Brain - Cerebellar Hemisphere	Cerebellum	0	0	0	0	0	0	0.163499	0	0	0	0	0	0	2.25399	1.82375	1.23879	1.26903	0	0	3.87381	0	0.214125	0	0.9855	0	0	0.15056	0.31034	0.613532	1.23879	0	0.773996	0.367371	0	0	0	0.847997	1.80323	0
GTEX-131XH-0011-R11a-SM-5EGLN	Brain	Brain - Cerebellar Hemisphere	Cerebellum	0	0	0	0	0	0.124328	0	0	0	0	0	0.0143553	0	3.848	2.58736	3.75489	2.26604	0.15056	0	4.72901	0	1.26903	0	2.32193	3.36597	0	0	0	0.298658	2.37016	0.298658	1.42761	0.948601	0	0.526069	0	0.687061	1.05658	0.176323
GTEX-131XW-0011-R11a-SM-5DUV9	Brain	Brain - Cerebellar Hemisphere	Cerebellum	0	0	0.0285692	0	0	0	0	0.0840643	0	0.0426443	0	0	0	2.01436	0.613532	0.0976108	0.163499	0	0	2.61589	0	0.15056	0	0.464668	0	0	0	0	0.226509	0.201634	0	0	0	0	0	0	0.604071	2.43296	0
GTEX-131YS-0011-R11b-SM-5EGLM	Brain	Brain - Cerebellar Hemisphere	Cerebellum	0	0	0	0	0.111031	0.0703893	0.0426443	0	0	0.176323	0	0	0	3.58135	2.25701	3.54844	2.04963	0.536053	0	4.37712	0	0.879706	0	1.9855	0	0	0	0	0.847997	0.704872	0.176323	1.87184	1.01436	0	0.344828	0	0	0	0
GTEX-132Q8-0011-R11b-SM-5DUW9	Brain	Brain - Cerebellar Hemisphere	Cerebellum	0	0	0	0	0	0.137504	0.0703893	0.201634	0	0	0	0	0.286881	2.53356	1.37295	0.604071	0	0	0	3.27053	0	0.298658	0	1.0635	0	0	0	0	0	0.575312	0	0.443607	0.669027	0	0	0	0	0.189034	0
GTEX-1399T-0011-R11a-SM-5J2O1	Brain	Brain - Cerebellar Hemisphere	Cerebellum	0	0	0.250962	0	0.0840643	0	0	0	0	0	0	1.65992	0	2.9241	0.918386	2.75275	0.286881	0.0976108	0	4.45943	0	0.594549	0	1.27501	0	0	0	0	0	1.48543	0	1	0	0	0	0	0	0	0
GTEX-139TT-0011-R11b-SM-5LZV1	Brain	Brain - Cerebellar Hemisphere	Cerebellum	0	0	0.163499	0	0	0	0	0	0	0.111031	0	1.82782	0	2.94298	0.0143553	2.27798	0	0.0840643	0.238787	4.21878	0	0.505891	0	1.07724	0	0	0	0	0	1.30451	0	0.422233	0.464668	0	0	0	0	2.4489	0.201634
GTEX-139UW-0011-R11a-SM-5IJGN	Brain	Brain - Cerebellar Hemisphere	Cerebellum	0	0	0	0	0.0840643	0	0.0840643	0	0	0.0840643	0	0	0	4.37434	0.739848	0.0426443	0.286881	0	0.678072	2.90497	0	0.0565835	0	0.83996	0	0	0	0	0.31034	0.464668	0	0.111031	0.0703893	0	0	0	0	1.98185	0.0565835
GTEX-13CF2-0011-R11b-SM-5LZXO	Brain	Brain - Cerebellar Hemisphere	Cerebellum	0	0.31034	0	0	0	0	0	0.250962	0	0	0	0	0	4.0018	1.9782	2.02857	1.39506	0	0.275007	4.44228	0	0	0	1.16993	0	0	0	0.400538	0.356144	1.52105	0	1.17632	0.9855	0	0	0	0	1.09761	0
GTEX-13CZV-0011-R11b-SM-5N9FN	Brain	Brain - Cerebellar Hemisphere	Cerebellum	0.0976108	0	0	0	0	0	0	0	0	0	0	0	0	3.17473	1.02148	0.275007	0	0	0.378512	3.54597	0	0.201634	0	0.903038	3.28836	0	0	0	0.176323	0.739848	0	0	0.111031	0	0	0	0	1.56071	0
GTEX-13FHO-0011-R11b-SM-5LZYQ	Brain	Brain - Cerebellar Hemisphere	Cerebellum	0.31034	0	0	0	0	0	0	0	0	0	0	0.948601	0	3.87086	1.37295	2.5008	0	0	0.464668	4.93216	0	0	0	1.73552	0	0	0	0	0.475085	2.3978	0	1.4489	0	0	0	0	0	0	0.263034
GTEX-13FHP-0011-R11b-SM-5LZXP	Brain	Brain - Cerebellar Hemisphere	Cerebellum	0	0	0	0.0703893	0.0703893	0	0.137504	0.275007	0	0	0	0.650765	0	2.78031	1.5509	2.50589	1.0072	0	0	4.38336	0	0.286881	0	1.20789	2.9486	0	0	0	0	1.02148	0	0.910733	0	0	0	0	0.790772	1.61824	0.189034
GTEX-13FLV-0011-R11a-SM-5LZZ7	Brain	Brain - Cerebellar Hemisphere	Cerebellum	0	0	0	0	0	0.226509	0	0	0	0	0	0.575312	0	4.20398	0.978196	0	0.356144	0	0	4.03914	0	0	0	1.28688	0	0	0	0	0.613532	0.321928	0	0.782409	0	0	0	0	0.83996	1.99277	0.189034
GTEX-13FTY-0011-R11a-SM-5IJEA	Brain	Brain - Cerebellar Hemisphere	Cerebellum	0	0	0	0	0	0.0285692	0.0426443	0	0	0.0565835	0	1.44361	0	3.40735	0.613532	2.28392	0.286881	0	0	4.22805	0	0.495695	0	1.41684	2.38957	0	0	0	0	0.748461	0	0.773996	0	0	0	0	0	0.687061	0
GTEX-13FXS-0011-R11a-SM-5L3DM	Brain	Brain - Cerebellar Hemisphere	Cerebellum	0	0	0	0	0	0.137504	0	0	0	0	0	0	0	4.1416	1.9782	2.33342	0.790772	0	0	4.43229	0	0.687061	0	1.4957	2.926	0	0	0.790772	0.321928	1.23266	0.15056	0.31034	0.83996	0	0	0	0	0	0
GTEX-13G51-0011-R11b-SM-5J2NE	Brain	Brain - Cerebellar Hemisphere	Cerebellum	0	0	0	0	0	0.163499	0	0	0	0.0976108	0	0	0	3.34199	1.76977	1.25096	0.505891	0	0	4.18903	0	0.526069	0	1.31034	0	0	0	0	0.344828	1.07724	0	0.695994	0	0	0	0	0	0	0
GTEX-13JUV-0011-R11a-SM-5LZYH	Brain	Brain - Cerebellar Hemisphere	Cerebellum	0	0.275007	0	0	0	0.111031	0	0	0	0	0	0.815575	0	4.0505	1.73118	1.61824	0	0.0840643	0.286881	4.20477	0	0.526069	0	1.25701	0	0	0	0.485427	0	1.39506	0	0	0.263034	0	0	0	0	0	0
GTEX-13JVG-0011-R11a-SM-5KM53	Brain	Brain - Cerebellar Hemisphere	Cerebellum	0	0	0.31034	0	0	0	0	0	0	0	0	1.14405	0	4.22188	1.12433	1.95977	0	0	0	4.7447	0	0.687061	0	1.56071	0	0	0	0	1.5008	1.7137	0.176323	1.1375	1.38405	0	0	0	0	0	0.226509
GTEX-13N2G-0011-R11a-SM-5MR3F	Brain	Brain - Cerebellar Hemisphere	Cerebellum	0	0	0.214125	0	0	0	0	0	0	0	0	0.790772	0	4.50335	1.70487	2.38957	1.14405	0	0	4.48349	0	0.823749	0	1.47508	0	0	0	0	0.584963	0.526069	0.15056	0.847997	0.815575	0	0	0	0	0.275007	0
GTEX-13NYB-0011-R11a-SM-5KM3Q	Brain	Brain - Cerebellar Hemisphere	Cerebellum	0	0	0.111031	0.111031	0	0	0.189034	0.163499	0	0.0426443	0	1.42223	0	2.77821	0.941106	3.01078	0	0.321928	0	4.27798	0	0.9855	0	1.59932	4.11437	0	0	0	0	1.34483	0	1.4489	1.09085	0	0.367371	0	0	0	0.201634
GTEX-13NYS-0011-R11b-SM-5MR4P	Brain	Brain - Cerebellar Hemisphere	Cerebellum	0	0	0	0	0	0.163499	0	0	0	0	0	0	0	4.57954	1.9855	1.95606	0.286881	0.0976108	0.226509	4.4019	0	0.333424	0	1.58015	0	0	0	0.545968	0	0.495695	0.176323	0.956057	0.505891	0	0	0	0	0.823749	0.378512
GTEX-13NZA-0011-R11b-SM-5KM4W	Brain	Brain - Cerebellar Hemisphere	Cerebellum	0	0	0	0	0.226509	0	0	0.111031	0	0	0	0.321928	0	2.29278	1.21412	1.37851	0.321928	0.226509	0.176323	3.7148	0	0.286881	0	0.887525	2.42761	0	0	0	0.250962	0.485427	0	0.367371	0.443607	0	0	0	0	2.19535	0
GTEX-13O3O-0011-R11b-SM-5KM4G	Brain	Brain - Cerebellar Hemisphere	Cerebellum	0.124328	0	0	0	0	0.137504	0	0	0	0	0	1.45418	0	4.16591	0.831877	2.98185	0	0.333424	0.275007	4.23343	0	0.464668	0	1.24489	0	0	0	0	0.321928	2.30159	0	1.01436	0.422233	0	0	0	0	0.389567	0.344828
GTEX-13O3Q-0011-R11b-SM-5KM2W	Brain	Brain - Cerebellar Hemisphere	Cerebellum	0	0	0	0	0.15056	0	0	0	0	0	0	1.42223	0	2.6017	1.38405	3.08236	0	0.111031	0	4.49057	0	0.748461	0	1.65076	2.31904	0	0	0	0	1.38405	0.298658	0.941106	0.189034	0	0	0	0	1.31034	0.176323
GTEX-13OVH-0011-R11b-SM-5KM4X	Brain	Brain - Cerebellar Hemisphere	Cerebellum	0	0	0	0	0.124328	0	0	0.344828	0	0.0143553	0	1.41143	0	4.14893	1.58015	2.84197	0	0	0	4.65019	0	0.632268	0	1.42223	0	0	0	0	0.321928	1.38957	0.163499	1.5656	0.933573	0	0	0	0	0.713696	0
GTEX-13OVJ-0011-R11a-SM-5P9H8	Brain	Brain - Cerebellar Hemisphere	Cerebellum	0	0	0	0	0.124328	0	0.124328	0	0	0	0	0	0	5.04832	1.67807	1.81147	1.28688	0.0840643	1.0072	4.95977	0	0.765535	0	1.80323	2.35332	0	0	0	0.847997	1.43829	0.124328	1.74416	0.475085	0	0	0	0	2.08066	0.15056
GTEX-13OVL-0011-R11b-SM-5L3G7	Brain	Brain - Cerebellar Hemisphere	Cerebellum	0	0	0	0.176323	0	0.189034	0	0	0	0	0	2.07382	0	3.32912	0.0143553	3.37295	0.15056	0.704872	0	4.25399	0	1.0635	0	1.70487	0	0	0	0	0	1.70044	0.15056	0.83996	0.918386	0	0	0	0	1.36737	0.176323
GTEX-13OW5-0011-R11b-SM-5L3GG	Brain	Brain - Cerebellar Hemisphere	Cerebellum	0	0	0	0	0.111031	0	0	0.31034	0	0	0	1.37295	0	3.9486	1.70044	3.31615	0	0.516015	0	4.42021	0	1.13093	0	1.97085	0	0	0	0.713696	0.443607	1.09085	0	0	1.3505	0	0	0	0	0	0
GTEX-13OW6-0011-R11a-SM-5L3H2	Brain	Brain - Cerebellar Hemisphere	Cerebellum	0	0	0	0	0.111031	0	0.0703893	0	0	0.0840643	0	0.575312	0	3.62293	1.91839	2.83996	0	0.0976108	0	4.44758	0	0.250962	0	1.7137	0	0	0	0	0.298658	1.11103	0.15056	0.807355	0	0	0	0	0	1.26903	0
GTEX-13OW7-0011-R11a-SM-5O9DY	Brain	Brain - Cerebellar Hemisphere	Cerebellum	0	0	0.15056	0	0	0	0	0	0	0.0143553	0	0.214125	0	3.35614	1.74846	2.25399	1.18269	0.0565835	0.137504	4.03298	0	0.250962	0	1.19535	3.47249	0	0	0	0	1.13093	0	0.815575	0.31034	0	0	0	0	0	0
GTEX-13OW8-0011-R11a-SM-5L3GT	Brain	Brain - Cerebellar Hemisphere	Cerebellum	0	0.124328	0	0	0	0	0.0703893	0.124328	0	0	0	0.687061	0	3.76235	1.38957	2.28096	0	0.163499	0.432959	3.91169	0	0.356144	0	1.28688	0	0	0	0.15056	0.31034	1.37295	0	0	0.286881	0	0	0	0	0.85599	0
GTEX-13PLJ-0011-R11b-SM-5O9BS	Brain	Brain - Cerebellar Hemisphere	Cerebellum	0	0	0	0	0.0426443	0	0.0426443	0	0	0.0565835	0	0.0143553	0	3.26003	1.0635	0.933573	0.333424	0	0.378512	3.41278	0	0.124328	0	0.879706	0	0	0.0565835	0	0.163499	0.757023	0	0.378512	0.111031	0	0	0	0	2.42761	0
GTEX-13PVQ-0011-R11a-SM-5O9DU	Brain	Brain - Cerebellar Hemisphere	Cerebellum	0	0	0	0.111031	0	0.0426443	0	0.176323	0	0.0840643	0	0.226509	0	3.62761	0.978196	1.32193	0	0.111031	0.176323	3.68706	0	0.263034	0	1	0	0	0	0	0.871844	1.0635	0.0840643	0.536053	0.15056	0	0	0	0.505891	1.88362	0.0976108
GTEX-13QIC-0011-R11b-SM-5O9BU	Brain	Brain - Cerebellar Hemisphere	Cerebellum	0	0	0	0	0	0.15056	0.0426443	0.124328	0	0	0	0.432959	0	1.84398	0.970854	1.26303	0	0	0	3.9514	0	0.286881	0	1.02148	0	0	0.0840643	0	0.815575	1.02148	0	0.389567	0.356144	0	0	0	0.475085	0.189034	0.189034
GTEX-13RTJ-0011-R11a-SM-5O9CK	Brain	Brain - Cerebellar Hemisphere	Cerebellum	0	0	0	0	0	0.0285692	0.0565835	0	0	0.15056	0	1.0072	0	3.41549	1.38405	2.51854	0.0565835	0.111031	0.137504	4.3505	0	0.815575	0	1.26903	3.34199	0	0	0	0	1.56071	0.111031	0.815575	1.28096	0	0	0	0	1.35614	0.137504
GTEX-13S7M-0011-R11b-SM-5P9HU	Brain	Brain - Cerebellar Hemisphere	Cerebellum	0	0.111031	0	0	0	0.0840643	0	0	0.124328	0	0	0	0	3.30597	2.01078	2.47508	0.918386	0.15056	0	4.11103	0	0.263034	0	1.1375	0	0	0	0.0426443	0	1.20163	0.137504	1.14405	0.505891	0	0	0	0	0.201634	0
GTEX-13SLW-0011-R11a-SM-5SI8Q	Brain	Brain - Cerebellar Hemisphere	Cerebellum	0	0	0	0	0	0.0285692	0	0	0	0	0	1.37295	0	4.52231	1.22033	2.21412	0	0.15056	0	4.23036	0	0.632268	0	1.1177	0	0	0	0	0	1.68257	0	0.526069	0	0	0	0	0	0	0.201634
GTEX-13SLX-0011-R11b-SM-5O9C8	Brain	Brain - Cerebellar Hemisphere	Cerebellum	0	0	0	0	0	0.137504	0	0	0	0	0	0.0285692	0	2.94673	1.75275	2.03914	1.1375	0.0703893	0	4.40735	0	0.62293	0	1.61353	2.99277	0	0	0	0.378512	1.1375	0.275007	1.56071	0.887525	0	0.238787	0	0	1.81967	0
GTEX-13VXU-0011-R11b-SM-5O9DJ	Brain	Brain - Cerebellar Hemisphere	Cerebellum	0	0	0	0	0	0.176323	0	0	0	0	0	0	0	2.44626	2.22651	3.04614	1.75275	0.298658	0	4.35896	0	0.695994	0	1.58496	0	0	0	0	0.250962	1.08406	0	1.31615	1.07724	0	0	0	0	0	0
GTEX-13X6I-0011-R11a-SM-5P9HN	Brain	Brain - Cerebellar Hemisphere	Cerebellum	0	0	0	0.111031	0	0.214125	0.0976108	0.0285692	0	0	0	0.613532	0	3.84398	1.53605	2.23266	0	0	0	4.2211	0	0.650765	0	1.36177	1.53605	0	0	0	0.516015	1.41143	0.0840643	0.678072	0.443607	0	0	0.250962	0.903038	2.34199	0.214125
GTEX-13X6J-0011-R11a-SM-5P9HE	Brain	Brain - Cerebellar Hemisphere	Cerebellum	0.0426443	0.0565835	0	0	0	0.0976108	0.0976108	0.250962	0	0	0	0.678072	0	2.19219	1.32769	1.25701	0.0976108	0.111031	0	3.51728	0	0.137504	0	0.687061	0	0	0	0	0	0.584963	0	0.400538	0.275007	0	0	0	0.454176	1.81967	0
GTEX-13X6K-0011-R11a-SM-5P9F5	Brain	Brain - Cerebellar Hemisphere	Cerebellum	0	0	0	0	0	0.263034	0.0565835	0	0	0.0976108	0	1.03562	0	5.56407	1.77821	2.31034	0.298658	0.0703893	1.08406	4.57773	0	0.823749	0	1.83996	0	0	0	0	0.238787	1.27501	0.214125	0.807355	0.565597	0	0	0	0.687061	0	0
GTEX-144GL-0011-R11b-SM-5P9F6	Brain	Brain - Cerebellar Hemisphere	Cerebellum	0	0	0	0	0	0.0703893	0	0.422233	0	0.0285692	0	0	0	4.05832	1.79909	1.81147	0.454176	0.0426443	0	4.25776	0	0.575312	0	1.37295	0	0	0	0	0.823749	0.713696	0.201634	0.739848	0	0	0	0	0	0.400538	0.263034
GTEX-145LU-0011-R11b-SM-5P9JX	Brain	Brain - Cerebellar Hemisphere	Cerebellum	0	0.0976108	0	0.0840643	0	0	0	0.0426443	0	0	0	0	0	3.46205	2.61117	3.67694	2.25096	0	0	4.14486	0	0.847997	0	1.66903	0	0	0	0	0.250962	1.73552	0	0.713696	0.464668	0	0	0	1.08406	0.765535	0.275007
GTEX-145MH-0011-R11a-SM-5P9HQ	Brain	Brain - Cerebellar Hemisphere	Cerebellum	0	0	0	0	0	0.176323	0	0	0	0	0	0	0	1.81147	2.25399	1.98185	1.32769	0	0	4.11437	0	0.545968	0	1.15704	0	0	0	0	0	1.07724	0	1.0072	0.356144	0	0	0	0	0.389567	0.124328
GTEX-145MI-0011-R11a-SM-5P9JZ	Brain	Brain - Cerebellar Hemisphere	Cerebellum	0	0	0	0	0	0.0976108	0	0.176323	0	0	0	0	0	2.91839	1.53605	1.56071	1.21412	0.0976108	0	3.75596	0	0.422233	0	1.04963	0	0	0	0	0.411426	0.555816	0.321928	1.05658	0.201634	0	0	0	0	2.46728	0.356144
GTEX-14ABY-0011-R11a-SM-5SI7C	Brain	Brain - Cerebellar Hemisphere	Cerebellum	0	0	0	0	0	0.163499	0	0.163499	0	0	0	1.91073	0	3.23573	0	2.42223	0.963474	0.201634	0	4.27947	0	0.863938	0	1.25096	0	0	0	0.0285692	0	1.54597	0	0.613532	1.21412	0	0	0	0	0.62293	0
GTEX-14BIM-0011-R11b-SM-5S2RN	Brain	Brain - Cerebellar Hemisphere	Cerebellum	0.176323	0	0	0	0	0	0	0.275007	0	0	0	0.765535	0	3.45681	1.70929	2.40599	0	0	0.464668	4.39025	0	0.275007	0	1.37851	0	0	0	1.36177	0	0.659925	0	0	0.748461	0	0	0	0	0	0
GTEX-14BIN-0011-R11a-SM-5SI79	Brain	Brain - Cerebellar Hemisphere	Cerebellum	0.137504	0	0	0	0	0	0	0	0	0	0	0.536053	0	3.98003	1.22651	1.70487	0.765535	0.124328	0	4.10518	0	0.831877	0	1.07724	0	0	0	0	0.321928	0.321928	0	0	0.443607	0	0.298658	0	0	0	0.176323
GTEX-N7MS-0011-R11A-SM-2HMJS	Brain	Brain - Cerebellar Hemisphere	Cerebellum	0	0	0.176323	0	0	0	0.0703893	0	0.111031	0	0	0	0	1.89918	1.8953	1.51096	1.20789	0.0703893	0	3.98823	0	0.31034	0	0.910733	0	0	0	0	0.214125	0.887525	0	0.263034	0.0703893	0	0	0	0	1.37295	0
GTEX-NL4W-0011-R11A-SM-2I3DW	Brain	Brain - Cerebellar Hemisphere	Cerebellum	0	0	0	0.124328	0.0565835	0	0	0.15056	0	0.124328	0	0	0	3.53481	1.79909	0.31034	0.903038	0	0	3.78869	0	0.163499	0	0.948601	0	0	0.124328	0	0	0	0.0426443	0.485427	0	0	0	0	0	0.765535	0
GTEX-NPJ7-0011-R11A-SM-2I3E8	Brain	Brain - Cerebellar Hemisphere	Cerebellum	0	0	0	0	0.163499	0.0703893	0	0.378512	0	0	0	1.51096	0	3.95513	1.01436	2.87381	0	0.176323	0	4.37295	0	0.687061	0	1.50589	0	0	0	0	0	0.321928	0.124328	1.02857	0.443607	0	0	0	0	0	0
GTEX-OHPN-0011-R11A-SM-2I5FM	Brain	Brain - Cerebellar Hemisphere	Cerebellum	0	0	0.263034	0	0	0	0.0426443	0.443607	0	0	0	0	0	2.20477	0.815575	0.765535	0.367371	0	0	3.24641	0	0.0840643	0	0.799087	0	0	0.0285692	0.201634	0.411426	1.0635	0	0.111031	0	0	0.422233	0	0.704872	2.03562	0
GTEX-P44H-0011-R11A-SM-2XCER	Brain	Brain - Cerebellar Hemisphere	Cerebellum	0	0	0	0	0.0426443	0.189034	0	0	0	0.201634	0	0.815575	0	4.47897	1.58976	3.17792	0	0.400538	0.137504	4.26003	0	0.250962	0	1.13093	4.62936	0	0	0	0.238787	2.02857	0	0.678072	0.15056	0	0	0	0	0	0
GTEX-Q2AG-0011-R11A-SM-2HMKZ	Brain	Brain - Cerebellar Hemisphere	Cerebellum	0	0	0	0	0	0.189034	0	0	0	0	0	1.7137	0	3.98003	1.98914	4.13832	1.40054	0.823749	0	4.56864	0	0.464668	0	1.94486	0	0	0	0.632268	0	1.34483	0.356144	1.32193	1.07039	0	0	0	0	0	0
GTEX-QDT8-0011-R11A-SM-32PKD	Brain	Brain - Cerebellar Hemisphere	Cerebellum	0	0.0565835	0	0	0	0.214125	0.124328	0.0840643	0	0	0	1.33342	0	6.25493	2.15056	3.65076	1.42761	1.33342	0.847997	4.61648	0	0.613532	0	2.24489	0	0	0	0	0.757023	2.40327	0	1.49057	0.704872	0	0	0	0	0	0.137504
GTEX-QMR6-0011-R11A-SM-32PKK	Brain	Brain - Cerebellar Hemisphere	Cerebellum	0	0	0	0	0	0	0.163499	0.0840643	0	0	0	1.15056	0	5.1469	1.23879	2.59216	0	0	0	4.20867	0	0.454176	0	1.22033	3.54102	0	0	0.669027	0	1.89142	0	0.0565835	0.536053	0	0	0	0	0	0
GTEX-R55E-0011-R11A-SM-2TC6I	Brain	Brain - Cerebellar Hemisphere	Cerebellum	0	0	0	0	0	0.333424	0	0.367371	0	0	0	1.87578	0	4.04963	1.7866	4.11853	1.0072	0.545968	0	4.17792	0	0.895303	0	1.926	0	0	0	0	0.298658	0.948601	0.15056	1.4489	0.344828	0	0	0.632268	0	1.45943	0
GTEX-RU72-0011-R11A-SM-5SI8G	Brain	Brain - Cerebellar Hemisphere	Cerebellum	0	0.137504	0	0	0	0	0	0.0285692	0	0	0	0	0	3.70487	1.99639	2.47768	1.67807	0.321928	0.201634	4.0365	0	0.505891	0	1.27501	0	0	0	0	0	1.70929	0.238787	0.613532	0	0	0	0	0.739848	0.650765	0.298658
GTEX-RVPV-0011-R11A-SM-2TF6F	Brain	Brain - Cerebellar Hemisphere	Cerebellum	0	0	0	0	0.0976108	0	0	0	0	0.111031	0	0	0	3.64962	2.11437	3.35755	2.32193	0.565597	0	4.1035	0	1.07724	0	1.92979	0	0	0	0.214125	0	1.76129	0	0.823749	0.847997	0	0	0	0	0.124328	0
GTEX-S7SE-0011-R11A-SM-2XCDD	Brain	Brain - Cerebellar Hemisphere	Cerebellum	0	0	0	0	0	0	0.321928	0.0426443	0	0	0	1.03562	0	3.77505	1.37295	2.54597	0	0	0	4.30961	0	0.275007	0	1.23879	4.52293	0	0	0	0	1.59455	0	0.879706	0	0	0	0	0	0	0
GTEX-T2IS-0011-R11A-SM-32QPC	Brain	Brain - Cerebellar Hemisphere	Cerebellum	0	0	0	0	0	0.176323	0	0	0	0	0	1.15056	0	2.32481	1.79909	3.20945	0.871844	0	0	3.78973	0	0.575312	0	1.5008	0	0	0	0	0	1.89142	0	0.978196	0	0	0	0	0	0	0
GTEX-T5JC-0011-R11A-SM-32PMB	Brain	Brain - Cerebellar Hemisphere	Cerebellum	0	0	0	0	0	0.275007	0	0	0	0	0	0	0	2.62994	2.03562	3.0321	1.03562	0.263034	0	4.29939	0	0.226509	0	1.48543	0	0	0	0	0.367371	1.01436	0	1.67807	0.575312	0	0	0	0	0	0
GTEX-T6MN-0011-R11A-SM-32QOX	Brain	Brain - Cerebellar Hemisphere	Cerebellum	0	0	0	0	0	0.356144	0	0	0	0	0	1.9855	0	3.83491	1.52105	3.851	0	0.111031	0	4.65306	0	0.879706	0	2.01436	0	0	0	0	1.12433	2	0	1.40054	1.33914	0	0	0	0	0	0
GTEX-TSE9-0011-R11A-SM-3DB7N	Brain	Brain - Cerebellar Hemisphere	Cerebellum	0	0	0	0	0.0285692	0	0	0.0565835	0.0840643	0.0285692	0	0	0	4.06523	2.16672	2.51096	0.918386	0.15056	0.298658	4.18824	0	0.432959	0	1.85997	2.58736	0	0	0	0.948601	2.37295	0.0840643	1.07039	0.604071	0	0	0	0	0.941106	0.0976108
GTEX-UTHO-0011-R11A-SM-3GIJE	Brain	Brain - Cerebellar Hemisphere	Cerebellum	0	0	0	0	0	0.0285692	0	0	0	0	0	0	0	2.42492	1.98185	2.69822	0.713696	0.475085	0	4.10936	0	0	0	1.15704	0	0	0	0.176323	0	1.98185	0	0.367371	0	0	0	0	0	0	0
GTEX-WHSE-0011-R11A-SM-3P5YY	Brain	Brain - Cerebellar Hemisphere	Cerebellum	0	0.263034	0	0	0	0.0840643	0.0840643	0	0	0	0	1.14405	0	4.04614	0.863938	2.64386	0	0.0840643	0	3.98823	0	1.02148	0	1.62293	2.36737	0	0	0.0565835	0.773996	0.941106	0.0976108	1.31034	1.13093	0	0	0	0	1.75275	0.485427
GTEX-WL46-0011-R11A-SM-3MJFT	Brain	Brain - Cerebellar Hemisphere	Cerebellum	0	0	0	0	0	0.137504	0	0	0	0	0	0.941106	0	2.36457	1.52607	2.53356	0	0.0565835	0	4.21335	0	0.536053	0	1.22033	2.93168	0	0	0	0.62293	1.63691	0.201634	0.555816	0.9855	0	0	0	0	0	0
GTEX-WVLH-0011-R11A-SM-3MJFO	Brain	Brain - Cerebellar Hemisphere	Cerebellum	0	0	0.263034	0	0	0	0	0	0	0	0	0.847997	0	3.79181	2.6017	4.35262	2.08406	0.739848	0	4.39985	0	1.12433	0	1.95606	0	0	0	0	0	1.62761	0	0.641546	0	0	0	0.378512	0	0	0.163499
GTEX-WWYW-0011-R11A-SM-3NB38	Brain	Brain - Cerebellar Hemisphere	Cerebellum	0	0	0	0	0.0840643	0	0.0426443	0	0	0.0143553	0	0.765535	0	3.62176	1.53107	1.99639	0	0	0.137504	4.51602	0	0.669027	0	1.62293	4.69599	0	0	0	0	0.704872	0.0976108	1.14405	0	0	0	0.250962	0	0	0
GTEX-WZTO-0011-R11A-SM-4E3K9	Brain	Brain - Cerebellar Hemisphere	Cerebellum	0	0	0	0	0	0.111031	0	0.124328	0	0.0976108	0	0	0	3.34625	2.10098	2.26604	1.59455	0	0	4.42291	0	0.687061	0	1.4957	4.36527	0	0	0	0.495695	1.67807	0	1.1177	0.895303	0	0	0	0	0.669027	0.15056
GTEX-X261-0011-R11A-SM-4E3JY	Brain	Brain - Cerebellar Hemisphere	Cerebellum	0	0	0.0703893	0.226509	0	0	0	0	0	0.0285692	0	1.29866	0	3.96625	0.879706	2.54102	0	0.0703893	0	4.13504	0	0.659925	0	1.46989	0	0	0	0	0	0.632268	0	1.37851	1.47508	0	0	0	0	0.9855	0
GTEX-X4EP-0011-R11B-SM-4QASK	Brain	Brain - Cerebellar Hemisphere	Cerebellum	0	0	0	0	0	0	0.344828	0.15056	0	0	0	1.40054	0	4.19061	2.18269	2.7761	0	0.15056	0	4.9855	0	1.04963	0	2	0	0	0	0	0.495695	2.3505	0	1.36737	1.45943	0	0	0	0	0	0.275007
GTEX-X4XX-0011-R11A-SM-46MWQ	Brain	Brain - Cerebellar Hemisphere	Cerebellum	0	0	0	0	0.0976108	0	0	0.0976108	0	0	0	1.5509	0	3.67582	1.46467	3.26003	0.748461	0.15056	0	4.48929	0	0.263034	0	1.70044	0	0	0	0	0.695994	1.58015	0	1.89142	0.565597	0	0	0	0	0	0.226509
GTEX-X585-0011-R11B-SM-46MUZ	Brain	Brain - Cerebellar Hemisphere	Cerebellum	0	0	0.485427	0	0	0	0.0976108	0.263034	0	0	0	0	0	4.20711	2.31325	2.94486	0.400538	0.9855	0.0143553	4.78869	0	1.05658	0	2.20477	0	0	0	0	0	1.70929	0	2.28983	1.26303	0	0	0	1.05658	0	0.238787
GTEX-XMD1-0011-R11A-SM-4AT5J	Brain	Brain - Cerebellar Hemisphere	Cerebellum	0	0	0.0426443	0	0	0	0.189034	0	0	0.163499	0	0	0	2.63923	1.91456	2.38957	0	0	0.298658	3.98914	0	0.575312	0	1.15704	0	0	0	0.594549	0	0.669027	0	0.765535	0.823749	0	0	0	0	1.1635	0
GTEX-Y8DK-0011-R11A-SM-4SOK2	Brain	Brain - Cerebellar Hemisphere	Cerebellum	0	0	0	0	0.0840643	0	0	0.137504	0	0.0840643	0	0	0	3.46858	2.26903	3.36597	1.64616	0.757023	0	4.15947	0	0.963474	0	1.75275	0	0	0	0	0	1.37851	0	0.941106	0.356144	0	0	0	0	0	0
GTEX-YFC4-0011-R11a-SM-4SOK6	Brain	Brain - Cerebellar Hemisphere	Cerebellum	0	0	0	0	0	0.111031	0	0	0	0	0	1.58015	0	4.46597	1.69599	3.34483	0.978196	0.163499	0.333424	4.22497	0	0.613532	0	1.58976	0	0	0	0.137504	0	1.01436	0	0.871844	0.464668	0	0	0	0.963474	0	0
GTEX-YJ89-0011-R11a-SM-4SOKA	Brain	Brain - Cerebellar Hemisphere	Cerebellum	0.111031	0	0	0	0	0	0	0	0	0	0	0.731183	0	2.69153	1.4489	2.32769	0.0426443	0.0703893	0	4.02503	0	0.344828	0	1.13093	2.51096	0	0	0	0	0.575312	0	0.765535	0.31034	0	0	0	0	0	0
GTEX-Z93S-0011-R11a-SM-4RGNN	Brain	Brain - Cerebellar Hemisphere	Cerebellum	0	0	0	0.137504	0.0703893	0	0	0	0	0	0	0	0	1.79909	2.08406	2.65306	1.03562	0.214125	0	4.26828	0	0.669027	0	1.21412	3.22342	0	0	0	0	1.54597	0	1.0072	0.847997	0	0	0	0.85599	0	0
GTEX-ZAB4-0011-R11a-SM-4SOKI	Brain	Brain - Cerebellar Hemisphere	Cerebellum	0	0	0	0.545968	0	0.124328	0	0	0	0.124328	0	0.485427	0	4.04352	1.83188	3.02503	0	0.201634	0.432959	4.4363	0	0.321928	0	1.56071	4.42425	0	0	0	0	1.29866	0.163499	0.910733	0.871844	0	0.411426	0	0	0	0
GTEX-ZDXO-0011-R11a-SM-4WWD9	Brain	Brain - Cerebellar Hemisphere	Cerebellum	0.0703893	0.238787	0	0	0	0	0.0976108	0	0	0	0	0.176323	0	3.22497	1.63227	2.5656	1.0635	0.333424	0	4.14078	0	0.411426	0	1.18903	0	0	0	0.422233	0.298658	1.81558	0.250962	0.632268	0.650765	0	0	0	0	0	0
GTEX-ZE7O-0011-R11a-SM-57WBC	Brain	Brain - Cerebellar Hemisphere	Cerebellum	0	0	0	0	0.0703893	0	0	0.201634	0	0	0	0	0	3.70708	1.48027	0.83996	0	0	0	4.07296	0	0	0	1.24489	0	0	0	0.0976108	0.536053	0.713696	0	0.790772	0.731183	0	0	0	0	1.9782	0.163499
GTEX-ZF28-0011-R11a-SM-4WWEI	Brain	Brain - Cerebellar Hemisphere	Cerebellum	0	0	0	0	0.0285692	0	0	0	0	0.0426443	0	0	0	1.61824	0.847997	0.378512	0	0	0.0976108	2.72683	0	0.0840643	0	0.584963	0	0	0	0	0	0	0.0703893	0.111031	0.15056	0	0	0	0	1.60407	0
GTEX-ZUA1-0011-R11b-SM-51MTI	Brain	Brain - Cerebellar Hemisphere	Cerebellum	0	0	0	0.0703893	0.0976108	0	0	0.0426443	0	0.0703893	0	0	0	3.43829	1.87971	2.17313	1.54102	0.0840643	0	3.9644	0	0.378512	0	1.31034	2.19849	0	0	0	0	1.48543	0	0.903038	0.613532	0	0	0	0	1.52607	0.250962
GTEX-ZVT3-0011-R11b-SM-57WBI	Brain	Brain - Cerebellar Hemisphere	Cerebellum	0	0	0	0	0.111031	0	0	0.0426443	0	0.0143553	0	0.464668	0	2.20477	1.29866	1.88362	0	0.124328	0	4.05658	0	0.201634	0	1.3505	0	0	0	0	0.333424	1.09761	0	0.773996	0.250962	0	0	0	0	1.28096	0
GTEX-ZVZQ-0011-R11a-SM-51MS6	Brain	Brain - Cerebellar Hemisphere	Cerebellum	0	0	0	0	0.0565835	0	0	0	0	0	0	1.01436	0	2.68706	1.79909	3.43429	0.0703893	0.475085	0	3.87381	0	0.163499	0	1.14405	0	0	0	0	0.378512	1.10434	0	1.16993	0.485427	0	0	0	0.584963	1.83592	0.111031
GTEX-111FC-3326-SM-5GZYV	Brain	Brain - Cerebellum	Cerebellum	0	0	0	0	0	0.214125	0	0	0	0	0	1.1375	0	3.9982	1.42223	2.07382	0.62293	0	0	4.60051	0	0.903038	0	1.54102	0	0	0	0	0.333424	1.44361	0.15056	1.09761	0.713696	0	0	0	0.887525	0	0.189034
GTEX-1128S-2826-SM-5N9DI	Brain	Brain - Cerebellum	Cerebellum	0	0	0	0	0.0426443	0	0	0.286881	0	0	0	0	0	4.03914	1.5509	1.34483	0	0.226509	0	4.42021	0	0.545968	0	1.46467	0	0	0	0	0	0	0.163499	0.823749	0.731183	0	0	0	0	0	0
GTEX-117XS-3126-SM-5GIDP	Brain	Brain - Cerebellum	Cerebellum	0	0	0	0	0	0.226509	0	0.356144	0	0	0	1.64616	0	3.86295	0.632268	2.57289	0	0.286881	0.344828	4.38957	0	0.887525	0	1.76553	0	0	0	0	0	1.21412	0.189034	1.22033	0	0	0	0	0	0	0
GTEX-1192X-3226-SM-5987D	Brain	Brain - Cerebellum	Cerebellum	0	0	0	0	0	0.250962	0.0426443	0	0	0	0	0	0	2.94111	1.83996	2.05658	0.739848	0.163499	0	4.59156	0	0.333424	0	1.57046	0	0	0.189034	0.464668	0.31034	1.67356	0	1.41143	1.8953	0.443607	0	0	0	0	0.344828
GTEX-11DXW-1026-SM-5H11K	Brain	Brain - Cerebellum	Cerebellum	0	0	0	0	0	0.298658	0	0	0	0	0	0.516015	0	4.18428	1.56071	1.65992	0	0	0.495695	4.51854	0	0.367371	0	1.77821	0	0	0	0	0.632268	1.04963	0	0.545968	0.454176	0	0	0	0	0.286881	0
GTEX-11DXY-3126-SM-5N9BT	Brain	Brain - Cerebellum	Cerebellum	0	0	0.333424	0	0	0	0	0	0	0	0	0.823749	0	3.88753	1.20163	1.75275	0	0	0	4.6565	0	0.632268	0	1.7866	0	0	0	0	0	1.5008	0.263034	1.33914	0.815575	0	0	0	0	0	0
GTEX-11DYG-2926-SM-5H132	Brain	Brain - Cerebellum	Cerebellum	0	0.0285692	0	0	0.201634	0.321928	0	0	0	0	0	0	0	3.41414	1.5656	1.23266	0.731183	0.0976108	0.356144	4.52982	0	0.367371	0	1.65076	0	0	0.0703893	0	0	1.10434	0.15056	0.910733	0.411426	0	0	0	0	0	0
GTEX-11DZ1-2926-SM-5A5KI	Brain	Brain - Cerebellum	Cerebellum	0	0	0	0.0565835	0.201634	0	0.0703893	0	0	0	0	0	0	4.13175	2.11437	2.51096	0.545968	0.111031	0.411426	4.69766	0	0.632268	0	1.95606	3.20163	0	0.111031	0	0	1.83592	0	2.18587	1.81147	0	0	0	0	0	0
GTEX-11EI6-2926-SM-5985U	Brain	Brain - Cerebellum	Cerebellum	0	0.163499	0	0.163499	0	0.137504	0.0565835	0.0143553	0	0	0	0.594549	0	3.70155	0.948601	0.948601	0.0143553	0.0565835	0	4.0054	0	0.263034	0	0.910733	2.23879	0	0	0	0.214125	0.963474	0	0.526069	0.176323	0	0	0.298658	0.516015	1.98914	0
GTEX-11EMC-3326-SM-5P9JH	Brain	Brain - Cerebellum	Cerebellum	0	0	0	0	0.263034	0	0	0	0	0	0	0.704872	0	5.0063	1.73552	1.93357	0.815575	0.0703893	0.389567	4.82324	0	0.918386	0	1.83996	3.6565	0	0	0	0	1.54597	0	1.26903	0.748461	0	0	0.62293	1.09761	0	0
GTEX-11GSO-3026-SM-5Q5AL	Brain	Brain - Cerebellum	Cerebellum	0	0	0	0.344828	0	0.15056	0.0703893	0.400538	0	0	0	1.47508	0	4.04527	1	2.07724	0.687061	0.226509	0.275007	4.26604	0	0.731183	0	1.36177	2.82579	0	0	0	0.31034	1.59455	0.15056	0.650765	0	0	0	0	0	0	0
GTEX-11GSP-3126-SM-5A5LL	Brain	Brain - Cerebellum	Cerebellum	0	0	0	0	0.15056	0.0703893	0	0	0	0	0	0.0143553	0	5.01703	1.66903	2.04963	0.887525	0.0840643	1.36737	4.36597	0	0.739848	0	1.5656	2.61117	0	0	0	0	0.687061	0.124328	1.0072	1.33914	0	0	0	0	1.02148	0
GTEX-11NUK-3026-SM-5986K	Brain	Brain - Cerebellum	Cerebellum	0	0	0	0	0	0.214125	0.124328	0.0565835	0	0.111031	0	0	0	3.79805	1.64616	2.18903	0.83996	0	0.400538	4.56194	0	0.604071	0	1.69599	0	0	0	0.831877	0.918386	1.74416	0.137504	1.0635	1.04264	0	0	0	0.731183	1.07724	0.464668
GTEX-11NV4-2226-SM-5BC4T	Brain	Brain - Cerebellum	Cerebellum	0	0	0.124328	0	0	0.137504	0	0	0	0	0	1.63227	0	2.52607	1.10434	2.40054	0.594549	0.263034	0	4.74362	0	0.356144	0	1.74416	0	0	0	0	0	1.87578	0	1.08406	0.321928	0	0	0.443607	0	0	0.238787
GTEX-11O72-2826-SM-5HL6W	Brain	Brain - Cerebellum	Cerebellum	0.137504	0	0	0	0	0	0	0	0	0	0	1.13093	0	3.44758	1.69599	2.56071	0	0	0.250962	4.59335	0	0.604071	0	1.7866	0	0	0	0.0285692	0	1.18269	0	1.58976	1.1375	0	0	0	0	0.378512	0
GTEX-11ONC-3026-SM-5985W	Brain	Brain - Cerebellum	Cerebellum	0	0.0703893	0	0.0840643	0	0.124328	0.111031	0.0285692	0	0.226509	0	0	0	5.01837	1.76129	1.5008	0.669027	0	1.69153	4.57046	0	0.495695	0	1.55582	0	0	0	0.275007	0.263034	1.09085	0	0.903038	0.847997	0	0	0.632268	0.669027	1.13093	0
GTEX-11PRG-2826-SM-5BC54	Brain	Brain - Cerebellum	Cerebellum	0	0	0	0	0	0.137504	0	0	0	0	0	1.33914	0	4.71973	1.12433	1.9782	0	0	0.378512	4.72846	0	1.07039	0	1.65992	0	0	0	0.367371	1.21412	1.62761	0.163499	1.04264	0.687061	0	0	0	0	0	0
GTEX-11TTK-2826-SM-5GU5K	Brain	Brain - Cerebellum	Cerebellum	0	0	0	0.176323	0.298658	0.137504	0.275007	0.163499	0	0	0	0	0	4.27202	1.52607	1.64616	0	0	0	4.37156	0	0.871844	0	1.74846	0	0	0	0	0	1.53107	0	1.28096	0.422233	0	0	0	0	0	0.176323
GTEX-11ZTS-3226-SM-5EGID	Brain	Brain - Cerebellum	Cerebellum	0	0	0	0.163499	0	0.0976108	0.0565835	0	0	0	0	0.454176	0	3.91839	1.32193	1.31615	0	0.0703893	0.263034	4.67694	0	0.464668	0	1.74416	1.23879	0	0.0840643	0.650765	0.871844	1.57531	0.15056	0.83996	1.10434	0	0	0	0.650765	0.400538	0
GTEX-11ZUS-2826-SM-5EQKW	Brain	Brain - Cerebellum	Cerebellum	0	0	0	0	0	0.298658	0	0.137504	0	0	0	0	0	2.59932	1.70929	0.85599	1.57531	0	0	4.72901	0	0.85599	0	1.70044	2.02148	0	0	0.400538	0	1.58015	0	1.02148	1.05658	0	0	0	0	0	0.15056
GTEX-11ZVC-3026-SM-59HJM	Brain	Brain - Cerebellum	Cerebellum	0	0.0703893	0	0	0.0565835	0	0.0565835	0.137504	0	0	0	0.344828	0	3.88947	1.38405	1.17632	0	0	0	3.98277	0	0.411426	0	1.02148	0	0	0	0	0	0.454176	0	0.378512	0.333424	0	0	0	0	2.29866	0
GTEX-12126-0926-SM-5FQTW	Brain	Brain - Cerebellum	Cerebellum	0	0	0.137504	0.333424	0	0	0.0703893	0.226509	0	0	0	0.0143553	0	4.59753	1.94111	1.96717	0.659925	0	0	4.75061	0	1.23879	0	2.0072	0	0	0	0	0.545968	1.73118	0.286881	1.29278	0.31034	0	0.286881	0	0	0	0.333424
GTEX-1269C-3126-SM-5EGI6	Brain	Brain - Cerebellum	Cerebellum	0	0	0	0	0	0	0.163499	0.263034	0	0	0	0	0	4.0045	1.04963	0.9855	0	0.286881	0	3.83996	0	0.238787	0	1.20789	0	0	0	0	0	0.903038	0	0.464668	0	0	0	0	0	1.98185	0
GTEX-12WSC-2926-SM-5BC5Z	Brain	Brain - Cerebellum	Cerebellum	0	0	0	0.344828	0.137504	0	0.0426443	0	0	0	0	0	0	2.08746	2.01078	2.46205	1.22651	0	0	4.17313	0	0.344828	0	1.38957	0	0	0	0	0	1.46989	0	1.35614	1.09761	0	0	0	0	0.713696	0.31034
GTEX-12WSD-3026-SM-5LZU7	Brain	Brain - Cerebellum	Cerebellum	0	0	0	0	0.0565835	0.0285692	0.0840643	0	0	0	0	0	0	5.04045	1.58976	2.18587	0.454176	0.176323	0.895303	4.59932	0	0.731183	0	1.69153	2.26003	0	0	0.238787	0.485427	1.42761	0	1.17632	0.545968	0	0	0	0.687061	1.1635	0
GTEX-12WSE-2926-SM-5RQJ9	Brain	Brain - Cerebellum	Cerebellum	0	0	0	0	0	0.286881	0	0.189034	0	0	0	0.411426	0	2.23266	1.87578	2.60644	0.713696	0.0976108	0	4.38128	0	0.443607	0	1.3505	0	0	0	0	0.713696	1.774	0	0.85599	0.594549	0	0	0	1.05658	0	0
GTEX-12WSH-3126-SM-5LZW8	Brain	Brain - Cerebellum	Cerebellum	0	0	0	0	0	0.0976108	0	0	0	0.226509	0	0	0	3.42761	1.64616	1.97085	0.62293	0.201634	0	4.45681	0	0.400538	0	1.69153	0	0	0	0	0.695994	0.757023	0	1.74416	0.790772	0	0	0	0	0	0
GTEX-12WSM-2126-SM-5GCOC	Brain	Brain - Cerebellum	Cerebellum	0	0	0	0.214125	0	0	0.0426443	0.137504	0	0	0	0	0	4.23802	1.63691	0.356144	1.38405	0	0.757023	4.73769	0	0.765535	0	1.76977	2.6017	0	0	0	0.367371	1.9782	0.176323	1.26903	1.42223	0	0	0	0	1.64155	0
GTEX-12ZZX-2826-SM-5BC6K	Brain	Brain - Cerebellum	Cerebellum	0	0	0	0	0.15056	0	0	0.176323	0	0	0	0	0	4.18666	2.09424	2.25701	1.52607	0.575312	0	4.59574	0	1.01436	0	1.86394	3.04789	0	0	0	0	0.731183	0	1.28096	1.32193	0	0	0	0	0	0
GTEX-12ZZY-2926-SM-5DUXO	Brain	Brain - Cerebellum	Cerebellum	0	0	0	0	0	0.238787	0	0	0	0	0	0.454176	0	3.72137	1.75275	2.21101	0	0	0	4.54164	0	1	0	1.73985	0	0	0	0	0	0.773996	0.464668	1.37295	0.992768	0	0	0	0	1.75275	0
GTEX-12ZZZ-3126-SM-5LZU6	Brain	Brain - Cerebellum	Cerebellum	0	0	0.111031	0	0	0.124328	0.0703893	0.475085	0	0	0	0	0	2.02148	1.63691	1.58976	0.879706	0	0	4.21956	0	0.275007	0	1.43296	0	0	0	0	0	1.58496	0.15056	0.925999	0.722466	0	0	0	0	1	0.176323
GTEX-13112-2926-SM-5DUWT	Brain	Brain - Cerebellum	Cerebellum	0	0	0	0	0	0.189034	0	0	0	0	0	0	0	4.07553	1.83188	1.76129	0.604071	0	0	4.25399	0	0.722466	0	1.5509	0	0	0	0.286881	0	0.815575	0.201634	1.01436	1.15704	0	0	0	0	0	0.214125
GTEX-1313W-3026-SM-5LZUZ	Brain	Brain - Cerebellum	Cerebellum	0	0	0	0	0	0.15056	0.0565835	0	0	0	0	0	0	2.34767	1.87971	2.03914	0.782409	0	0	4.39438	0	0.641546	0	1.39506	3.91073	0	0	0	0.344828	0.400538	0.176323	1.08406	0.575312	0	0	0	0	0	0.378512
GTEX-131XH-2926-SM-5LZU4	Brain	Brain - Cerebellum	Cerebellum	0.214125	0	0	0	0	0	0	0	0	0	0	0.124328	0	3.04614	2.25096	2.69599	1.47508	0.137504	0.669027	5.15866	0	0.799087	0	2.05658	2.10434	0	0.124328	0.565597	0.807355	2.80323	0	2.05311	1.46989	0	0	0	0.863938	0	0
GTEX-131YS-3026-SM-5EGHY	Brain	Brain - Cerebellum	Cerebellum	0	0	0	0	0.163499	0	0.0976108	0.0976108	0	0.111031	0	0.765535	0	3.56438	1.31034	1.83996	0	0.111031	0	4.45088	0	0.298658	0	1.53605	0	0	0	1.36737	0.286881	1.04963	0	0.124328	0.584963	0	0	0	0.823749	1.64616	0
GTEX-132Q8-2926-SM-5IFFP	Brain	Brain - Cerebellum	Cerebellum	0	0	0	0	0.0426443	0	0.275007	0	0	0.367371	0	0.238787	0	4.7148	1.63691	2.17632	0	0.163499	0	4.6837	0	0.807355	0	2.12433	0	0	0.163499	0.678072	0.545968	2.07039	0	0.895303	1.20163	0	0	0	0	0	0
GTEX-1399T-3126-SM-5IJFS	Brain	Brain - Cerebellum	Cerebellum	0	0.137504	0	0	0	0	0	0	0	0	0	0.731183	0	3.10936	1.02857	1.85997	0.970854	0.0703893	0.333424	4.19928	0	1.04264	0	1.33342	0	0	0	0	1.44361	0.941106	0.111031	0.411426	1.08406	0	0.275007	0	1.14405	0.879706	0
GTEX-139TS-3126-SM-5LZWX	Brain	Brain - Cerebellum	Cerebellum	0	0	0	0.0143553	0	0.124328	0.0426443	0.163499	0	0	0	0	0	4.15947	1.69599	1.9222	0.286881	0.15056	0.443607	4.15137	0	0.933573	0	1.5008	2.52607	0	0	0	0	0.575312	0.124328	0.632268	0.555816	0	0	0	0	0.176323	0.15056
GTEX-139TT-2626-SM-5LZUB	Brain	Brain - Cerebellum	Cerebellum	0	0	0	0	0.15056	0	0	0.0426443	0	0.176323	0	0	0	4.09001	2.06695	2.40054	1.5008	0.263034	0	4.53419	0	0.799087	0	1.82782	0	0	0	0.575312	0	1.81147	0.15056	0.963474	0.790772	0	0	0	0	0	0
GTEX-13CF2-3026-SM-5IFFX	Brain	Brain - Cerebellum	Cerebellum	0.0703893	0	0	0	0.0703893	0.0703893	0.0565835	0.0143553	0	0.0976108	0	0	0	4.29719	1.64616	1	0.333424	0	0	4.65764	0	0.545968	0	1.57531	0	0	0	0	0.275007	1.44361	0	1.18269	0.807355	0	0	0	0.807355	0	0
GTEX-13FHO-2926-SM-5L3ES	Brain	Brain - Cerebellum	Cerebellum	0	0.15056	0	0	0	0	0.333424	0	0	0	0	0.773996	0	4.8212	1.33342	2.09424	0	0.0976108	0.687061	5.00988	0	1.14405	0	2.28688	0	0	0.432959	0.443607	0.356144	2.12102	0	1.0635	0.948601	0	0	0	0	1.79909	0
GTEX-13FHP-2926-SM-5IJG9	Brain	Brain - Cerebellum	Cerebellum	0	0	0	0	0	0	0.137504	0.189034	0.137504	0	0	0.871844	0	3.25852	1.08406	1.09085	0.978196	0	0.485427	4.46401	0	0.475085	0	1.62293	0	0	0	0	0.536053	0.495695	0	1	1.14405	0	0	0	0	0	0
GTEX-13FXS-3026-SM-5LZYO	Brain	Brain - Cerebellum	Cerebellum	0	0	0.15056	0.0976108	0	0.189034	0	0.367371	0	0	0	0	0	3.74093	1.848	2.43029	0.704872	0	0	4.26604	0	0.941106	0	1.65992	0	0	0	0	0.367371	1.88362	0	1.09085	0.722466	0	0	0	0	0	0.214125
GTEX-13G51-3126-SM-5IJG7	Brain	Brain - Cerebellum	Cerebellum	0	0	0	0	0	0.124328	0.0565835	0.0840643	0	0.0565835	0	0.713696	0	3.47638	1.36737	1.78241	0	0.0840643	0	4.51286	0	0.650765	0	1.69153	3.2032	0	0	0	0.475085	1.64616	0	1.25096	1.20789	0	0	0	0.704872	0	0.15056
GTEX-13JUV-3026-SM-5K7WX	Brain	Brain - Cerebellum	Cerebellum	0	0	0	0	0.0426443	0	0.176323	0.176323	0	0	0	0.903038	0	4.62234	1.22033	2	0	0	0.485427	4.3978	0	0.659925	0	1.31034	0	0	0	0.526069	0.389567	1.67356	0	1.04963	0.9855	0	0	0	0	0	0
GTEX-13JVG-3226-SM-5IJGJ	Brain	Brain - Cerebellum	Cerebellum	0	0	0.111031	0.0285692	0	0	0.0703893	0	0	0	0	1.15056	0	4.89239	1.38405	2.61589	0	0.0840643	0	5.13422	0	0.910733	0	2.05311	3.06695	0	0.163499	0	0.475085	2.10769	0.214125	1.75275	0.895303	0	0	0	0	0	0.400538
GTEX-13N2G-3126-SM-5IJGL	Brain	Brain - Cerebellum	Cerebellum	0	0	0	0	0.111031	0	0.0426443	0	0	0	0	0.847997	0	4.15381	1.1635	1.87184	0	0	0.15056	4.44162	0	0.687061	0	1.4957	1.29278	0	0	0.871844	0.214125	1.42761	0.201634	0.555816	1.1375	0	0	0	0.584963	0	0.344828
GTEX-13NYB-3226-SM-5J2ND	Brain	Brain - Cerebellum	Cerebellum	0	0	0	0	0	0.0976108	0.214125	0.0143553	0	0	0	0.495695	0	1.852	1.81147	2.66448	0.0143553	0.163499	0	4.43896	0	1.08406	0	1.37295	3.34056	0	0	0	0	1.37295	0.163499	0.773996	1.40599	0	0	0	0	0	0.214125
GTEX-13O3O-3026-SM-5KM42	Brain	Brain - Cerebellum	Cerebellum	0	0.250962	0	0	0	0	0	0.0143553	0	0.15056	0	0.0565835	0	4.851	1.41143	2.36177	0.748461	0.15056	0.823749	4.54226	0	0.565597	0	1.62761	3.67129	0	0	0	0.790772	1.93357	0.286881	1.29866	1.04264	0	0.536053	0	0.782409	0	0.176323
GTEX-13O3Q-3026-SM-5IJGD	Brain	Brain - Cerebellum	Cerebellum	0	0	0	0	0.163499	0	0	0	0	0.0976108	0	0	0	3.54844	1.81558	2.09424	0.650765	0.263034	0	4.67243	0	1.21412	0	1.74416	2.12102	0	0	0.411426	0	1.29866	0	0.887525	0.739848	0	0	0	0	0	0
GTEX-13OVH-2926-SM-5IJFH	Brain	Brain - Cerebellum	Cerebellum	0	0.111031	0	0.0840643	0	0	0	0	0	0.0976108	0	0.948601	0	4.67638	1.81558	2.0036	0.0285692	0.15056	0	4.92458	0	0.970854	0	1.81147	0	0	0.0840643	0	0.298658	1.69153	0	1.4957	1.04264	0	0	0	0	0	0.163499
GTEX-13OVJ-2726-SM-5IJG6	Brain	Brain - Cerebellum	Cerebellum	0.176323	0	0	0	0.0976108	0	0	0	0	0	0	1.1635	0	5.28281	0.782409	2.13422	0.933573	0.201634	1.848	4.98687	0	1.44361	0	2.09085	3.14241	0	0	0	0.505891	2.45154	0.356144	1.47508	0.782409	0	0	0	0	0	0.15056
GTEX-13OVL-3026-SM-5IJF1	Brain	Brain - Cerebellum	Cerebellum	0.0976108	0	0	0	0	0	0.0703893	0.250962	0.0703893	0	0	0.669027	0	4.24565	1.36737	2.08066	0	0	0.594549	4.68594	0	0.831877	0	1.95233	2.08066	0	0	0.0143553	1.04963	1.91456	0.137504	1.23266	1.04963	0	0	0.411426	0	0.389567	0
GTEX-13OW5-3126-SM-5MR3Y	Brain	Brain - Cerebellum	Cerebellum	0	0	0	0.15056	0.15056	0	0.0976108	0	0	0.0703893	0	0.895303	0	3.99548	1.37295	1.848	0	0.0703893	0.189034	4.18666	0	0.739848	0	1.80323	3.39369	0	0	0	0.454176	1.45943	0.124328	1.22033	1.49057	0	0	0	0	1.68257	0
GTEX-13OW6-2926-SM-5KM29	Brain	Brain - Cerebellum	Cerebellum	0	0.189034	0	0	0	0.124328	0.0976108	0	0	0	0	0.895303	0	4.73769	1.1635	1.90689	0	0.189034	0.275007	4.81865	0	1.29278	0	1.81558	0	0	0	0	0	1.54102	0	0.970854	0.731183	0	0	0	0	0	0
GTEX-13OW7-2926-SM-5MR3Z	Brain	Brain - Cerebellum	Cerebellum	0	0	0	0	0	0.286881	0.0976108	0.238787	0	0.0285692	0	0	0	3.80941	1.57046	1.74416	0.584963	0	0	4.21179	0	0.475085	0	1.49057	0	0	0	0	0	0.773996	0.124328	0.757023	0.516015	0	0	0	0	0.799087	0.15056
GTEX-13OW8-2926-SM-5L3FV	Brain	Brain - Cerebellum	Cerebellum	0	0.250962	0	0	0.226509	0	0.0840643	0	0	0	0	1.10434	0	4.33842	0.9855	1.79077	0	0.137504	0.722466	4.31034	0	0.526069	0	1.45943	4.02503	0	0	0	0.731183	1.38405	0	0.887525	0.505891	0	0	0	0	0	0
GTEX-13PVQ-2926-SM-5L3HJ	Brain	Brain - Cerebellum	Cerebellum	0	0	0	0	0	0.124328	0.0426443	0	0	0.137504	0	0	0	3.67016	1.04264	1.21412	0.321928	0	1.02148	3.93168	0	0.15056	0	1.25096	0	0	0	0	0.378512	1.01436	0	0.815575	0.378512	0	0.389567	0.432959	0	1.48543	0
GTEX-13QIC-3026-SM-5LU58	Brain	Brain - Cerebellum	Cerebellum	0	0	0	0	0	0	0.189034	0	0	0	0	1.04264	0	3.22033	1.32193	2.75916	0	0	0	4.62293	0	0.475085	0	1.7137	0	0	0	0	0	2.01792	0	0.910733	0.594549	0	0	0	0	0	0
GTEX-13RTJ-3126-SM-5S2Q4	Brain	Brain - Cerebellum	Cerebellum	0	0	0	0	0.0426443	0	0	0	0	0	0	1.46989	0	4.04876	0.226509	1.69599	0.189034	0	0.356144	4.62059	0	0.704872	0	1.74846	0	0	0	0	0	1.1177	0	0.790772	0.454176	0	0.378512	0	0	0	0.432959
GTEX-13S7M-3026-SM-5S2QQ	Brain	Brain - Cerebellum	Cerebellum	0	0	0	0	0	0.226509	0	0	0	0	0	0.687061	0	3.35473	1.63691	2.49313	0	0.124328	0.454176	4.39232	0	0.286881	0	1.28688	4.27128	0	0	0	0.454176	0	0	1.25096	0.823749	0	0	0	0	0	0
GTEX-13VXU-3026-SM-5LU3K	Brain	Brain - Cerebellum	Cerebellum	0	0	0	0	0	0.226509	0	0.163499	0	0	0	0	0	2.70929	1.99277	2.36737	1.03562	0.15056	0	4.30232	0	1.09085	0	1.87184	3.02148	0	0	0	0.344828	1.18903	0	1.1375	0.713696	0	0	0	0	0	0
GTEX-13X6I-2926-SM-5Q5C3	Brain	Brain - Cerebellum	Cerebellum	0	0	0	0	0.0565835	0	0.163499	0.250962	0	0	0	0.807355	0	4.51854	1.48027	2.35614	0.367371	0.111031	0.275007	4.98914	0	1.02148	0	1.91839	0	0	0.176323	0	0.400538	2.26604	0.0426443	1.73552	0.847997	0	0	0	0	0	0
GTEX-13X6K-2826-SM-5O9DS	Brain	Brain - Cerebellum	Cerebellum	0	0	0.214125	0	0	0	0	0	0	0.176323	0	0	0	5.41616	1.85997	1.69599	1.25701	0.250962	0.422233	4.58916	0	0.704872	0	1.9782	1.04963	0	0.124328	0.163499	0.214125	1.83188	0	1.1177	0.85599	0	0	0.333424	0	0	0.238787
GTEX-144GL-2926-SM-5O99F	Brain	Brain - Cerebellum	Cerebellum	0	0	0	0	0	0.137504	0.111031	0.137504	0	0	0	0	0	4.75649	1.76977	1.30451	0.584963	0.0840643	0	4.56133	0	0.773996	0	1.75275	0	0	0	0.344828	0.275007	1.38957	0	1.36177	0.464668	0	0	0	0	0.871844	0
GTEX-145LS-3026-SM-5O99S	Brain	Brain - Cerebellum	Cerebellum	0	0	0	0.275007	0.263034	0	0	0	0	0	0	0.871844	0	3.62176	2.20163	2.86394	0	0.263034	0	4.77189	0	1.40599	0	2.14731	3.35473	0	0	0	0.400538	1.33914	0	1.0072	0.731183	0	0	0	0	0	0.432959
GTEX-145LU-2626-SM-5LU9Z	Brain	Brain - Cerebellum	Cerebellum	0	0	0	0	0.137504	0	0	0.0285692	0	0.0285692	0	0	0	3.70708	2.10769	1.52607	1.20789	0.201634	0.238787	4.38059	0	0.879706	0	1.42223	0	0	0	0	1.21412	1.48027	0.189034	0.748461	1.50589	0	0.356144	0	0	1.02148	0
GTEX-145MG-3126-SM-5Q5D3	Brain	Brain - Cerebellum	Cerebellum	0	0	0	0	0.0976108	0	0	0	0	0	0	0.669027	0	3.47768	0.773996	0.941106	0	0	0	4.2555	0	0.176323	0	1.15056	0	0	0	0	0.495695	0.970854	0.226509	0.613532	0.226509	0	0	0	0.757023	0	0
GTEX-145MH-2926-SM-5Q5D2	Brain	Brain - Cerebellum	Cerebellum	0	0	0	0	0	0.0840643	0	0	0	0	0	1.23879	0	2.68032	1.65535	3.10098	0.739848	0.31034	0	4.34554	0	0.739848	0	1.67807	3.55827	0	0	0	0	1.28688	0	1.07039	1	0	0	0	0	0	0
GTEX-147F4-3026-SM-5Q5BJ	Brain	Brain - Cerebellum	Cerebellum	0	0.0703893	0	0	0	0	0.263034	0	0.0976108	0	0	1.22033	0	3.8748	0.748461	1.76129	0.367371	0	0.250962	4.05485	0	0.443607	0	1	0	0	0	0.250962	0	0.782409	0	0.613532	0.411426	0	0	0	0	1.20789	0
GTEX-14A5I-2826-SM-5SIBF	Brain	Brain - Cerebellum	Cerebellum	0	0	0	0	0	0	0.0703893	0.0703893	0	0	0.238787	0	0	5.12474	1.71809	0.704872	0.0976108	0	0	4.26828	0	0.214125	0	1.1177	0	0	0	0	0.464668	0.748461	0	0.389567	0.201634	0	0	0.226509	0	2.05658	0
GTEX-14ASI-2926-SM-5Q5DG	Brain	Brain - Cerebellum	Cerebellum	0	0	0	0	0	0.201634	0	0	0	0.0426443	0	0	0	3.82273	1.94111	2.18269	1.4957	0.15056	0	4.8535	0	0.956057	0	1.73985	0	0	0	0	0.31034	1.63691	0	1.02857	1.0635	0	0	0	0	0.137504	0
GTEX-14BIM-3126-SM-5Q5C7	Brain	Brain - Cerebellum	Cerebellum	0	0.0840643	0	0	0	0.15056	0	0.201634	0	0	0	0.678072	0	3.16027	1.80735	2.61353	0	0.0976108	0.176323	4.58015	0	0.604071	0	1.54102	3.36877	0	0	0	0	1.55582	0	1.20163	0.933573	0	0	0	0	0	0
GTEX-14BIN-3326-SM-5Q5E6	Brain	Brain - Cerebellum	Cerebellum	0	0	0	0	0	0.0426443	0.189034	0	0	0	0	0	0	3.41684	1.64616	1.54597	1.20163	0	0.176323	4.31252	0	0.378512	0	1.34483	0	0	0	0	0	1.23266	0	1.29278	0.526069	0	0	0	0	1.16993	0
GTEX-14C5O-2926-SM-5RQI1	Brain	Brain - Cerebellum	Cerebellum	0	0	0	0	0	0.275007	0	0.321928	0	0	0	0	0	4.87725	1.83188	1.95233	0.263034	0.124328	0	4.61117	0	1.60881	0	2.63923	0	0	0	0	0	1.52105	0.321928	0.713696	0.748461	0	0	0	0.871844	1.21412	0.201634
GTEX-14DAQ-3026-SM-5S2QZ	Brain	Brain - Cerebellum	Cerebellum	0	0	0	0	0.111031	0	0	0.189034	0	0	0	1.19535	0	4.89627	1.83188	2.94673	0	0.176323	0.925999	4.68145	0	0.970854	0	2.19849	0	0	0	0	0	2.22342	0	1.3505	1.02857	0	0	0	0	0	0
GTEX-14E7W-2926-SM-5S2R8	Brain	Brain - Cerebellum	Cerebellum	0	0	0	0	0	0	0.250962	0	0	0.250962	0	0	0	4.29425	1.76977	1.58496	1.05658	0.250962	0.275007	4.81301	0	0.505891	0	1.98914	0	0	0	0.773996	0	1.7137	0	1.02148	0.678072	0	0	0	0	0	0.526069
GTEX-N7MS-2526-SM-2D7W3	Brain	Brain - Cerebellum	Cerebellum	0.111031	0	0	0	0	0	0	0	0	0	0	0	0	3.2555	1.97453	2.32193	0.863938	0.214125	0	4.21956	0	0.536053	0	1.63227	0	0	0	0.604071	0	0.613532	0.263034	0.933573	1.21412	0	0.565597	0	0	0	0
GTEX-N7MT-1226-SM-2D7W4	Brain	Brain - Cerebellum	Cerebellum	0	0	0.111031	0	0	0	0	0.0976108	0	0	0	0	0	4.63401	2.04614	2.19849	0.823749	0	0	4.92505	0	1.25701	0	1.95233	0	0	0	0	0	1.1635	0	0.85599	1.41143	0	0	0	0	0	0.464668
GTEX-NPJ7-2826-SM-2I3FU	Brain	Brain - Cerebellum	Cerebellum	0	0	0	0	0	0.0285692	0.0976108	0	0	0	0	0	0	5.24413	1.8953	1.28688	1.07724	0	0.411426	4.72083	0	1.25701	0	1.32769	3.26604	0	0	0.124328	0.226509	1.97085	0.111031	0.250962	1.16993	0	0	0.263034	0	0	0
GTEX-NPJ8-2626-SM-2D7W2	Brain	Brain - Cerebellum	Cerebellum	0	0	0	0	0	0	0.163499	0.111031	0	0	0	0	0	4.62877	1.77821	1.87971	0.475085	0.226509	0.815575	4.9514	0	1.43829	0	1.48543	0	0	0	0.790772	0.432959	1.38405	0	1.33342	0.669027	0	0	0	0	0	0
GTEX-P44H-2426-SM-2XCEJ	Brain	Brain - Cerebellum	Cerebellum	0	0	0	0	0	0	0.333424	0.604071	0	0	0	0.782409	0	5.7703	1.70487	2.95233	0	0	0	4.59694	0	0.565597	0	2.15056	0	0	0.378512	0	0.485427	2.56071	0.137504	1.15056	0.250962	0	0.400538	0	0	0	0.604071
GTEX-PVOW-2626-SM-32PL8	Brain	Brain - Cerebellum	Cerebellum	0.0426443	0	0	0	0.189034	0	0	0	0	0	0	0	0	3.91743	2.35614	2.17951	1.76129	0	0	4.69766	0	0.604071	0	1.59455	0	0	0	0	0.367371	1.15056	0.111031	1.31034	0	0	0	0	0	0	0.565597
GTEX-PWO3-1026-SM-2I5F2	Brain	Brain - Cerebellum	Cerebellum	0	0	0.0285692	0	0	0	0.111031	0.0285692	0	0	0	0.485427	0	4.06264	1.33342	1.25701	0.739848	0	0.333424	4.62936	0	0.9855	0	1.57531	0	0	0	0	0.226509	2.17951	0	0.773996	0.815575	0	0	0	0	1.15056	0
GTEX-Q2AG-2826-SM-2HMJQ	Brain	Brain - Cerebellum	Cerebellum	0	0	0.15056	0	0.15056	0	0	0	0	0	0	0	0	3.19535	1.85599	1.18903	1.39506	0.275007	0	4.50271	0	1.10434	0	1.48543	3.90593	0	0	0.250962	0	1.1177	0	0	0	0	0	0	0	0	0
GTEX-QDT8-3026-SM-32PKB	Brain	Brain - Cerebellum	Cerebellum	0	0	0	0	0	0	0.201634	0	0	0	0	1.81147	0	5.84449	0.773996	2.44095	0	0.124328	1.46467	4.774	0	0.641546	0	1.852	0	0	0	0	0	1.99277	0.137504	1.1375	0.214125	0	0	0	0	0	0
GTEX-QMR6-1326-SM-32PLB	Brain	Brain - Cerebellum	Cerebellum	0	0	0	0	0	0.201634	0.0565835	0	0	0	0	0	0	5.82146	1.78241	1.58496	0.659925	0	1.15704	4.54226	0	0.0703893	0	1.5509	0	0	0	0	0.963474	2.69599	0	0.903038	0.286881	0	0	0	1.18903	0	0
GTEX-QVJO-1325-SM-2S1QX	Brain	Brain - Cerebellum	Cerebellum	0	0	0	0	0	0	0.0840643	0.124328	0	0	0	0.411426	0	4.29939	1.97453	2.13093	0.555816	0.163499	0.485427	4.51728	0	1.18903	0	1.67807	0	0	0	0	0	1.14405	0.214125	0.495695	0.400538	0	0	0	0	0.189034	0
GTEX-QVUS-2926-SM-3GIJB	Brain	Brain - Cerebellum	Cerebellum	0	0	0	0	0	0.124328	0.0703893	0	0	0.189034	0	0.443607	0	4.73715	2.07724	2.44361	0.485427	0.137504	0	4.76075	0	0.871844	0	1.62293	0	0	0	0	0	2.80116	0	0.978196	0.536053	0	0	0	0	0	0
GTEX-R55E-2526-SM-2TC6H	Brain	Brain - Cerebellum	Cerebellum	0	0.0143553	0.176323	0.0840643	0	0.176323	0.0976108	0	0	0.0703893	0	0	0	4.6427	1.90304	1.3505	0	0	0.565597	4.37921	0	0.704872	0	1.48543	0	0	0	0.555816	0.250962	1.15704	0.344828	0.594549	0.613532	0	0	0	0	0.85599	0.286881
GTEX-RNOR-2226-SM-2TF5O	Brain	Brain - Cerebellum	Cerebellum	0	0	0	0	0.0426443	0	0	0.275007	0	0	0	1.57531	0	4.55704	1.40599	2.1635	0.782409	0.356144	0	4.79701	0	0.748461	0	1.76553	5.8936	0	0	1.50589	1.58015	2.33342	0.286881	0.250962	0.731183	0	0	0	0	0	0
GTEX-RU72-2926-SM-2TF66	Brain	Brain - Cerebellum	Cerebellum	0	0	0	0.201634	0	0	0.176323	0.176323	0	0.0840643	0	1.39506	0	5.13463	1.37851	2.77821	0	0	0	4.56621	0	1.03562	0	1.88753	4.49953	0	0	0	0	1.45943	0	0.871844	1.62761	0	0	0	0	0.863938	0
GTEX-S7SE-2526-SM-2XCDL	Brain	Brain - Cerebellum	Cerebellum	0.0426443	0	0	0	0	0	0.111031	0	0	0	0	1.04963	0	4.41616	1.30451	1.87184	0	0.31034	0.443607	4.79597	0	0.831877	0	1.55582	0	0	0	0	0	1.48543	0	0.62293	0.400538	0	0	0	0	0	0
GTEX-T2IS-2926-SM-32QPO	Brain	Brain - Cerebellum	Cerebellum	0	0	0	0	0.250962	0	0	0	0	0	0	0	0	2.85599	2.16027	2.48285	0.632268	0	0	4.38681	0	0.823749	0	1.71809	0	0	0	0	0	2.33914	0	1.22033	0.659925	0	0	0	0	0	0.443607
GTEX-T5JC-2326-SM-32PMR	Brain	Brain - Cerebellum	Cerebellum	0.124328	0	0	0	0	0.137504	0	0	0	0	0	0	0	2.65076	2	2.31325	0.757023	0.485427	0	4.44493	0	0.333424	0	1.33342	0	0	0	0	0	1.73552	0.286881	1.31615	0.594549	0	0	0	0	0	0.356144
GTEX-T6MN-2526-SM-32PMN	Brain	Brain - Cerebellum	Cerebellum	0	0.226509	0.0565835	0	0	0	0	0.263034	0	0	0	0	0	3.65306	1.69153	1.23879	0.887525	0	0	4.67525	0	0.863938	0	1.75275	3.9982	0	0	0.163499	1.02148	1.40054	0	0.604071	0.526069	0	0.344828	0	0.992768	0	0
GTEX-TSE9-2926-SM-3DB77	Brain	Brain - Cerebellum	Cerebellum	0	0	0	0	0.0565835	0.0426443	0	0.0840643	0	0	0	0	0	4.26153	2.3505	2.69822	0.863938	0.443607	0	4.44228	0	0.687061	0	2.06695	4.99639	0	0	0	0.62293	2.57289	0.176323	1.05658	0.604071	0	0	0	0	0	0
GTEX-UTHO-2926-SM-3P5Z9	Brain	Brain - Cerebellum	Cerebellum	0.0285692	0	0	0	0.0426443	0.0285692	0	0	0	0	0	0.0285692	0	3.61471	1.75702	2.25399	0.356144	0	0	4.67751	0	1.62293	0	2.01078	2.31615	0	0	0.124328	0.214125	2.40599	0	1.18903	1.51602	0	0	0	0.584963	0	0.238787
GTEX-WHSE-2926-SM-3NMBG	Brain	Brain - Cerebellum	Cerebellum	0	0.238787	0	0	0	0	0.226509	0	0	0.111031	0	0	0	4.23879	2.04963	2.08746	0	0	0	4.58015	0	0.831877	0	1.83592	0	0	0	0.137504	0.250962	2.56071	0.124328	0.443607	0.454176	0	0	0	1.1635	0	0.389567
GTEX-WL46-2826-SM-3LK81	Brain	Brain - Cerebellum	Cerebellum	0	0	0	0	0	0.111031	0	0	0	0.0143553	0	1.39506	0	2.22033	1.32769	3.0321	0	0.238787	0	4.58135	0	1.16993	0	1.52607	0	0	0	0.807355	0.378512	1.46989	0.163499	0.613532	0.739848	0	0	0	0	0	0.400538
GTEX-WVLH-2926-SM-3MJG5	Brain	Brain - Cerebellum	Cerebellum	0	0	0	0.111031	0.0426443	0	0	0.189034	0	0.189034	0	0	0	4.44824	1.93357	1.9486	0.604071	0.189034	0.464668	4.35191	0	0.722466	0	1.47508	0	0	0	0	0.632268	1.44361	0	0.765535	0.275007	0	0	0	0	0	0.137504
GTEX-WWYW-3026-SM-3NB36	Brain	Brain - Cerebellum	Cerebellum	0	0.111031	0	0	0	0.0285692	0.137504	0	0	0	0	0	0	3.87184	1.65535	1.45418	0	0.124328	0.526069	4.77136	0	0.978196	0	2.0036	0	0	0	0	0	1.3505	0.111031	1.25701	0.765535	0	0	0.31034	0	0	0.250962
GTEX-WZTO-2826-SM-3NM8P	Brain	Brain - Cerebellum	Cerebellum	0	0	0.275007	0	0	0	0.238787	0	0	0	0	1.0635	0	3.70266	1.43829	2.37016	0	0.137504	0.189034	4.6427	0	0.847997	0	1.73552	3.02148	0	0	0	0	1.54102	0	0.887525	0.555816	0	0	0	0	0	0
GTEX-X261-3126-SM-4PQZC	Brain	Brain - Cerebellum	Cerebellum	0	0	0	0	0	0.0840643	0.0976108	0	0	0.176323	0	0	0	3.84398	1.60881	1.80735	0	0	0	4.49057	0	0.62293	0	1.51096	0	0	0	0.0976108	0	0.790772	0	0.594549	0.475085	0	0	0	0	0	0
GTEX-X4EP-3026-SM-3P5YP	Brain	Brain - Cerebellum	Cerebellum	0	0	0	0	0	0.0565835	0.298658	0	0	0	0	0	0	4.24869	2.26003	2.04963	0.765535	0.163499	0	5.19928	0	1	0	2.37573	1.04963	0	0	0	0.9855	2.43829	0	1.52105	1.16993	0	0	0	0	0	0.189034
GTEX-X4XX-2926-SM-3NMB1	Brain	Brain - Cerebellum	Cerebellum	0	0	0	0	0	0	0.15056	0	0	0	0	0	0	3.5097	1.91073	2.36177	1.10434	0.0976108	0	4.66619	0	0.704872	0	1.93734	3.8748	0	0	0	0.584963	1.37851	0.111031	1.58015	1.42761	0	0	0	0	0	0
GTEX-XLM4-2926-SM-4AT59	Brain	Brain - Cerebellum	Cerebellum	0	0.565597	0	0	0	0	0	0.263034	0	0	0	1.08406	0	4.32553	1.0635	1.774	0	0.111031	0.356144	4.81352	0	1.07724	0	1.76129	0	0	0	0	0	1.67356	0	0	0.933573	0	0	0	0	0	0.250962
GTEX-XMD1-2826-SM-4AT5F	Brain	Brain - Cerebellum	Cerebellum	0	0	0	0	0.137504	0	0.0703893	0	0	0.189034	0	0	0	4.38474	1.89918	1.72247	0.411426	0.111031	0.275007	4.74039	0	0.594549	0	1.65076	3.39917	0	0	0	0.367371	0.739848	0	1.60881	0.807355	0	0	0	0	0	0.214125
GTEX-Y111-2826-SM-4TT3O	Brain	Brain - Cerebellum	Cerebellum	0	0	0	0	0.15056	0	0.0426443	0	0	0.389567	0	0.678072	0	2.75275	1.29278	1.73985	0	0	0	4.59216	0	0.722466	0	1.73552	0	0	0	0	0.31034	0.871844	0.124328	0.641546	0.632268	0.454176	0	0	0	0	0.298658
GTEX-Y8DK-0726-SM-4TT3S	Brain	Brain - Cerebellum	Cerebellum	0	0	0	0	0	0.124328	0.0565835	0	0	0	0	1.74846	0	4.26303	0	2.0635	0	0.250962	0.411426	4.65191	0	1.02148	0	1.95977	0	0	0	0	0	1.69153	0.137504	0.871844	0.238787	0	0	0.432959	0	0	0.443607
GTEX-YFC4-3026-SM-5IFJK	Brain	Brain - Cerebellum	Cerebellum	0	0	0	0	0.176323	0	0.15056	0	0	0.176323	0	0.356144	0	4.26604	1.38405	1.22651	0.275007	0.263034	0	4.5435	0	1.02857	0	1.9486	0	0	0	0.0285692	0	0.659925	0	1.55582	0.757023	0	0	0	0	0	0
GTEX-YJ89-2926-SM-5P9IT	Brain	Brain - Cerebellum	Cerebellum	0.0426443	0	0	0	0	0	0	0	0	0	0	0	0	3.85599	1.852	1.78241	1.09761	0.0565835	0	4.35755	0	0.807355	0	1.55582	0	0	0	0.31034	0.799087	1.16993	0.0976108	1.29866	0.956057	0	0	0	0	0	0
GTEX-Z93S-2826-SM-57WBL	Brain	Brain - Cerebellum	Cerebellum	0	0	0.124328	0	0	0	0	0	0	0	0	1.35614	0	2.27501	1.25701	2.5008	0.0426443	0	0	4.41075	0	0.847997	0	1.51602	0	0	0	0	0.432959	1.32769	0	0.978196	0.799087	0	0	0	0	0	0.137504
GTEX-ZAB4-2926-SM-57WCV	Brain	Brain - Cerebellum	Cerebellum	0	0	0.15056	0	0	0	0.176323	0.137504	0	0	0	0	0	4.96671	1.70929	1.63691	1.32769	0.0703893	0.575312	4.55152	0	0.963474	0	1.73985	2.51602	0	0.0976108	0	0.263034	1.61353	0	0.887525	0.669027	0	0	0	0.695994	0	0
GTEX-ZAJG-3026-SM-5HL92	Brain	Brain - Cerebellum	Cerebellum	0	0	0	0	0	0.0426443	0	0	0	0	0	0	0	4.28244	1.8953	1.76977	1.43296	0.15056	0	4.84147	0	0.978196	0	1.87578	3.12598	0	0	0	0.321928	0.526069	0.15056	1.58015	1.36177	0	0	0.432959	0	0	0
GTEX-ZAK1-2926-SM-5HL9S	Brain	Brain - Cerebellum	Cerebellum	0	0	0.111031	0	0	0	0	0.333424	0	0.111031	0	0.0143553	0	3.34056	1.49057	1.32193	0.669027	0.0976108	0	4.34625	0	0.411426	0	1.57046	2.79909	0	0	0	0.790772	1.49057	0	0.739848	0.910733	0	0	0	0	1.63691	0.189034
GTEX-ZUA1-2926-SM-59HL3	Brain	Brain - Cerebellum	Cerebellum	0	0	0	0	0	0.0426443	0	0	0	0.0703893	0	1.43296	0	3.08746	0.910733	2.54102	0	0.137504	0	4.31034	0	0.956057	0	1.66903	2.52356	0.214125	0	0.367371	0.298658	0.731183	0	1.60407	0.669027	0	0	0.485427	0	0	0
GTEX-ZVT3-2926-SM-5GU6M	Brain	Brain - Cerebellum	Cerebellum	0	0.0426443	0	0	0	0	0	0.400538	0	0	0	0.464668	0	3.79494	0.948601	1.1177	0	0	0.422233	4.56682	0	0.695994	0	1.48543	0	0	0	0	0.918386	1.19535	0	0.545968	0.443607	0	0	0	0	0	0
GTEX-ZYFD-2926-SM-5GID9	Brain	Brain - Cerebellum	Cerebellum	0	0	0	0	0	0.226509	0.0565835	0	0	0	0	0.238787	0	4.1152	1.87971	1.65076	0.773996	0.0426443	0.286881	4.66164	0	0.298658	0	1.86394	0	0	0	0	0	1.52607	0	1.59932	0.250962	0	0	0	0	0	0
GTEX-ZYY3-3026-SM-5GIEJ	Brain	Brain - Cerebellum	Cerebellum	0	0	0	0	0.137504	0.0565835	0	0.0143553	0	0	0	0.970854	0	4.9644	1.13093	1.72683	0	0.0840643	0.263034	4.90448	0	0.321928	0	1.4489	0	0	0	0	0.275007	0.739848	0.137504	1.19535	0.594549	0	0	0	0	0	0.163499
GTEX-ZZPT-2926-SM-5EQ5S	Brain	Brain - Cerebellum	Cerebellum	0	0	0	0.0426443	0.189034	0	0	0.0285692	0	0.124328	0	0.432959	0	4.41752	1.62293	2.82579	0	0	0	4.04876	0	0.641546	0	1.3505	0	0	0	0	0	1.25701	0.163499	0.903038	1.07724	0	0	0	0	0.333424	0
GTEX-1117F-3226-SM-5N9CT	Brain	Brain - Cortex	Normal Brain	0.15056	0	0	0	0	0	0.226509	0.111031	0	0.0840643	0	0	0	6.04723	1.79909	0.356144	0.516015	0	2.16672	3.63691	0	0.411426	0	1.26903	0	0	0	0.0976108	0.226509	0.641546	0	0	0.632268	0	0	0	0	0.831877	0.124328
GTEX-111FC-3126-SM-5GZZ2	Brain	Brain - Cortex	Normal Brain	0	0	0.286881	0	0	0	0	0.0285692	0	0.0703893	0	0	0	6.47622	2.5435	2.0635	0.895303	0.0565835	1.65076	3.83289	0	1.14405	0	1.60881	0	0	0	0	0	0.443607	0.0976108	0	0.321928	0	0	0	0	0	0.124328
GTEX-1128S-2726-SM-5H12C	Brain	Brain - Cortex	Normal Brain	0	0	0	0	0.176323	0	0.0426443	0.0976108	0	0	0	0.910733	0	6.95768	2.10769	1.48027	0.799087	0.298658	3.81455	4.22959	0	1.04963	0	1.67356	0	0	0	0	0.201634	1.1375	0.0840643	0.422233	0.176323	0	0	0	0	0.475085	0
GTEX-117XS-3026-SM-5N9CA	Brain	Brain - Cortex	Normal Brain	0	0.226509	0	0	0	0.31034	0.189034	0	0	0	0	1.76553	0	5.10643	1.37295	2.15381	0.356144	0	0.545968	3.98368	0	0.584963	0	1.8679	0	0	0	0	0	1.0072	0.0976108	0.565597	0.871844	0	0	0	0	1.0072	0
GTEX-1192X-3126-SM-5N9BY	Brain	Brain - Cortex	Normal Brain	0	0	0	0	0	0.0976108	0.0565835	0	0	0.15056	0	0	0	6.7761	2.82171	0.863938	1.65535	0.15056	3.83491	4.34696	0	1.02857	0	1.87971	2.75489	0	0	0	0	1.45418	0	0.411426	0.464668	0	0	0	0	0.31034	0
GTEX-11DXW-1126-SM-5H12Q	Brain	Brain - Cortex	Normal Brain	0	0.333424	0	0	0	0	0	0.124328	0	0	0	0.641546	0	6.65549	2.08406	1.19535	1.17632	0.189034	3.37573	4.06695	0	0.782409	0	1.87184	2.37573	0	0	0	0.356144	0.485427	0	0.298658	0.613532	0	0	0	0	0	0
GTEX-11DXY-3226-SM-5GIDE	Brain	Brain - Cortex	Normal Brain	0	0	0.111031	0	0	0	0.250962	0.0565835	0	0.226509	0	0	0	6.42945	2.45943	2.18587	1.58015	0.0976108	2.488	4.08916	0	0.933573	0	1.60407	0	0	0	0	0.250962	0.765535	0	0	1.14405	0	0	0	0	1.95233	0
GTEX-11EI6-3026-SM-5GZZO	Brain	Brain - Cortex	Normal Brain	0	0	0.111031	0	0	0.0840643	0.111031	0.176323	0	0	0	0.978196	0	7	1.7137	1.29866	0.137504	0.0426443	3.1635	4.22959	0	0.344828	0	1.58976	0	0	0	0	0.176323	1.22033	0.0840643	0.454176	0.464668	0	0	0	0	0	0
GTEX-11EMC-3226-SM-5EGKW	Brain	Brain - Cortex	Normal Brain	0	0	0.263034	0	0	0.111031	0.0565835	0	0	0	0	1.37295	0	7.13031	1.7137	1.40054	0.298658	0	3.88362	3.97085	0	0.389567	0	1.73118	1.774	0	0	0	0	1.51602	0.111031	0.443607	0.464668	0	0	0.275007	0	1.5656	0
GTEX-11GS4-3126-SM-5A5LH	Brain	Brain - Cortex	Normal Brain	0	0	0	0	0.124328	0.214125	0	0.226509	0	0.124328	0	0.443607	0	5.93452	1.97085	1.46989	0	0.0703893	2.848	3.63459	0	0.367371	0	1.53605	0	0	0	0	0	0.731183	0	0.356144	0.575312	0	0	0	0	0	0
GTEX-11GSO-2926-SM-5HL73	Brain	Brain - Cortex	Normal Brain	0	0	0	0	0.321928	0	0	0	0	0	0	0.250962	0	6.94603	2.53107	2.05311	0.895303	0	3.81762	4.37643	0	0.731183	0	2.0036	2.31325	0	0	0	0.275007	1.18269	0	0.790772	0.575312	0	0	0	0	1.43829	0
GTEX-11GSP-3226-SM-5986O	Brain	Brain - Cortex	Normal Brain	0	0	0	0	0.0565835	0	0.0285692	0.226509	0	0.0143553	0	0	0	7.13853	1.95606	0.659925	1.08406	0	4.53294	3.84097	0	0.464668	0	1.54102	0	0	0	0.432959	0.176323	0.422233	0.0976108	0	0.650765	0	0	0	0	1.79494	0
GTEX-11NUK-2926-SM-5A5MD	Brain	Brain - Cortex	Normal Brain	0	0	0.400538	0	0	0	0.163499	0.238787	0	0.0703893	0	0.956057	0	6.95884	2.19535	2.46205	1.75702	0.0840643	3.58736	4.35755	0	0.963474	0	2.01792	1.74846	0	0	0.163499	0.378512	1.70929	0.0976108	0.495695	0.536053	0	0	0	0	2.04963	0
GTEX-11NV4-2126-SM-5N9DS	Brain	Brain - Cortex	Normal Brain	0	0	0	0	0.163499	0	0	0	0	0	0	0	0	5.57259	1.31034	1.65992	0.422233	0	1.96717	2.73335	0	0.367371	0	0.782409	0	0	0	0.0143553	0.226509	0	0	0	0.454176	0	0	0	0	0.464668	0
GTEX-11O72-2926-SM-5BC4V	Brain	Brain - Cortex	Normal Brain	0	0	0	0	0	0.0840643	0.111031	0.0143553	0	0	0	1.31615	0	5.71012	1.21412	0.773996	0	0.0976108	1.43829	3.88362	0	0.31034	0	1.32193	0	0	0	0	0.432959	0.83996	0	0.298658	0.485427	0	0	0	0.613532	0	0
GTEX-11OC5-0726-SM-5P9JK	Brain	Brain - Cortex	Normal Brain	0	0	0	0	0.176323	0.0426443	0.238787	0	0	0	0	0.0143553	0	6.6837	2.17313	1.30451	1.83188	0.111031	3.10266	4.14078	0	0.731183	0	1.848	2.46989	0	0	0	0.389567	1.05658	0	0.790772	0.85599	0	0	0	0.565597	0.757023	0.111031
GTEX-11ONC-2926-SM-5P9JM	Brain	Brain - Cortex	Normal Brain	0	0	0	0	0.176323	0.226509	0.0976108	0.495695	0	0	0	0.0143553	0	6.64126	2.19219	0.925999	1.4957	0	2.9855	4.15218	0	0.722466	0	1.74846	0	0	0	0	0	0.748461	0	0.505891	0.475085	0	0.189034	0	0	1.04963	0
GTEX-11PRG-2926-SM-5987A	Brain	Brain - Cortex	Normal Brain	0	0	0.250962	0	0	0	0.0703893	0	0	0.0703893	0	0.400538	0	6.1299	2.28392	2.01436	2	0.176323	2.31325	3.848	0	0.83996	0	1.57046	3.36317	0	0	0	0.400538	1.12433	0	0.505891	0.367371	0	0	0	0	0.124328	0.238787
GTEX-11TTK-2926-SM-5PNYP	Brain	Brain - Cortex	Normal Brain	0	0	0.0426443	0	0.201634	0	0.286881	0	0	0	0	0.807355	0	6.80607	1.1177	0.956057	0	0	3.60051	3.83188	0	0.641546	0	1.72683	0	0	0	0.0840643	0.356144	0.807355	0	0.678072	0.748461	0	0	0	0	0.0285692	0
GTEX-11WQK-3026-SM-5EQL6	Brain	Brain - Cortex	Normal Brain	0	0	0	0	0.250962	0.176323	0.0840643	0.286881	0	0	0	1.18269	0	6.853	1.12433	1.25096	0	0.176323	2.75916	4.06867	0	0.378512	0	1.774	0	0	0	0.238787	1.73118	1.73985	0.15056	0.641546	0.189034	0	0.475085	0	0.773996	0	0
GTEX-11ZUS-2926-SM-5FQSL	Brain	Brain - Cortex	Normal Brain	0	0	0.0426443	0	0	0.275007	0	0.286881	0	0	0	1.84398	0	5.0268	1.54102	2.58256	1.1375	0	0	3.71918	0	0.948601	0	1.70487	0	0	0	0	0.226509	1.04264	0	0	0.505891	0	0	0.389567	0	1.37851	0.137504
GTEX-12126-1026-SM-5P9JJ	Brain	Brain - Cortex	Normal Brain	0	0	0.176323	0	0.0143553	0.0840643	0.0976108	0.0143553	0	0.201634	0	0	0	5.79338	2.6017	1.90304	1.38405	0.124328	0.731183	4.07211	0	0.815575	0	1.9782	1.09085	0	0	0	0.321928	1.4957	0	1.02148	0.124328	0	0	0	0	1.4489	0
GTEX-12WSA-2926-SM-5EQ4D	Brain	Brain - Cortex	Normal Brain	0.263034	0	0	0	0	0	0	0.31034	0	0	0	0.575312	0	6.62483	0.887525	0.704872	0	0.0565835	3.2854	3.70708	0	0	0	0.887525	2.40871	0	0	0.575312	0	0.831877	0.0840643	0.367371	0.263034	0	0	0	0.526069	0.321928	0
GTEX-12WSC-3026-SM-5GCNF	Brain	Brain - Cortex	Normal Brain	0	0	0	0	0	0.176323	0.0976108	0.201634	0	0.275007	0	1.58976	0	5.9364	1.77821	2.5656	0	0	1.12433	3.88557	0	0.678072	0	1.75702	0	0	0	0	0.238787	1.02857	0.124328	0.367371	0	0	0	0	0.575312	0.757023	0
GTEX-12WSD-3126-SM-5HL7P	Brain	Brain - Cortex	Normal Brain	0	0	0.124328	0	0.0840643	0	0.0703893	0.298658	0.111031	0	0	1.46989	0	7.07468	0.992768	1.46467	0	0.15056	4.31107	4.15704	0	0.83996	0	1.65992	3.2032	0	0	0.0703893	0	1.31615	0	0	0.790772	0	0	0	0	2.21412	0
GTEX-12WSH-3026-SM-5CVNI	Brain	Brain - Cortex	Normal Brain	0	0	0	0	0.0840643	0	0.0840643	0	0	0	0	0	0	6.22632	2.26903	0.495695	0.9855	0	0.948601	3.70708	0	0.516015	0	1.65535	0	0	0	0	0	0.722466	0	0.604071	0.163499	0	0	0	0	0.411426	0
GTEX-12ZZW-2926-SM-5LZUP	Brain	Brain - Cortex	Normal Brain	0	0	0.15056	0	0	0.137504	0	0.275007	0	0.176323	0	1.54597	0	7.29646	1.71809	1.4489	0.344828	0.0703893	4.24336	3.87086	0	0.604071	0	1.33914	0	0	0	0	0	0.263034	0	0.31034	0.31034	0	0	0	0	0.389567	0
GTEX-12ZZX-2926-SM-5GCOQ	Brain	Brain - Cortex	Normal Brain	0	0	0	0	0	0.275007	0	0.422233	0	0.214125	0	1.81967	0	6.7211	2.44095	3.1177	0	0	2.91265	4.23189	0	1.02857	0	2.01436	0	0	0	0	0	1.18269	0	0.695994	0.575312	0	0	0	0	0.137504	0
GTEX-12ZZY-3026-SM-5GCOU	Brain	Brain - Cortex	Normal Brain	0	0	0	0	0.189034	0.226509	0.0976108	0.189034	0	0	0	0	0	6.29425	2.46989	1.66448	1.3505	0.176323	2.7845	3.98914	0	0.941106	0	1.80323	0	0	0	0	0	1.5008	0	0.344828	0	0	0	0	0	0.0840643	0
GTEX-12ZZZ-3026-SM-5BC67	Brain	Brain - Cortex	Normal Brain	0	0	0	0	0	0.613532	0	0.378512	0	0	0	0	0	6.70598	2.39506	1.37851	1.09085	0.15056	3.60763	4.02059	0	0.83996	0	1.90304	0	0	0.0565835	0	0.545968	0.389567	0	0	0.432959	0	0	0	0	0	0
GTEX-1313W-3126-SM-5LZUI	Brain	Brain - Cortex	Normal Brain	0	0	0.0285692	0	0	0	0.124328	0.238787	0	0.124328	0	1.08406	0	5.19456	1.926	2.42761	1.05658	0	0.475085	3.46205	0	0.757023	0	1.51602	0	0	0	0	0	0.695994	0	0	0.275007	0	0	0	0	0.807355	0
GTEX-131XW-3126-SM-5LZUC	Brain	Brain - Cortex	Normal Brain	0	0	0.214125	0	0	0.111031	0	0.298658	0	0	0	2.01792	0	7.30652	0.516015	1.80323	0	0.137504	4.1914	4.05311	0	0.545968	0	1.53107	4.26754	0	0	0.0703893	0.201634	1.01436	0	0.632268	0.584963	0	0	0	0	1.12433	0
GTEX-131YS-3126-SM-5KLYT	Brain	Brain - Cortex	Normal Brain	0	0	0.111031	0	0.124328	0.238787	0.0976108	0	0	0.0703893	0	0	0	5.9521	2.35332	1.926	0.823749	0	2.05311	4.17792	0	0.815575	0	1.852	0	0	0	0	0	0.526069	0	0.505891	0.15056	0	0	0	0	0.650765	0
GTEX-132Q8-3026-SM-5PNVG	Brain	Brain - Cortex	Normal Brain	0	0	0.298658	0	0.189034	0.189034	0.189034	0.111031	0	0	0	0	0	6.74551	2.11103	1.77821	0.422233	0	3.36317	4.65592	0	1.28096	0	1.94486	4.04963	0	0.0703893	0	0.411426	1.70044	0	1.02148	0.831877	0	0	0	0	1.55582	0.124328
GTEX-1399T-3026-SM-5KLZC	Brain	Brain - Cortex	Normal Brain	0	0	0	0	0.176323	0	0	0	0	0.0840643	0	0	0	6.60006	2.04963	1.774	0.411426	0.176323	3.57652	4.04439	0	0.536053	0	1.86394	2.81147	0	0	0	0	0.367371	0.176323	0.62293	0	0	0	0	0	1.81147	0
GTEX-139T8-1026-SM-5J2MC	Brain	Brain - Cortex	Normal Brain	0	0	0	0.0976108	0	0	0.15056	0	0	0	0	0	0	6.61191	2.58256	0.823749	1.48027	0.176323	4.20789	3.56438	0	0.422233	0	0.978196	0	0	0	0	0	0.400538	0.0976108	0.286881	0.505891	0	0	0	0	1.10434	0
GTEX-13FHO-3026-SM-5J1O9	Brain	Brain - Cortex	Normal Brain	0	0	0	0	0.163499	0.201634	0.201634	0.176323	0	0.137504	0	1.42223	0	6.30469	2.15381	2.46205	0.15056	0.344828	3.35896	3.78346	0	0.594549	0	1.37295	0	0	0	0	0	0.687061	0	0.62293	0.422233	0	0	0	0	0.485427	0
GTEX-13FHP-3026-SM-5IJBS	Brain	Brain - Cortex	Normal Brain	0	0	0.250962	0	0	0	0.0976108	0	0	0	0	0	0	6.30889	2.3978	1.65076	1.55582	0.124328	2.59216	3.56925	0	0.62293	0	1.31034	0	0	0.0426443	0	0	1.12433	0	0.378512	0.565597	0	0	0	0	1.02148	0
GTEX-13FLW-1426-SM-5K7YE	Brain	Brain - Cortex	Normal Brain	0	0	0.389567	0	0	0	0	0	0	0.226509	0	0.948601	0	5.82375	2.24489	2.04264	0.0703893	0	1.49057	3.42089	0	0.464668	0	1.4489	0	0	0	0.389567	0.275007	0.823749	0.124328	0	0.526069	0	0	0	0	0.0840643	0
GTEX-13FXS-3126-SM-5J2NN	Brain	Brain - Cortex	Normal Brain	0	0	0.0143553	0	0.124328	0.214125	0.111031	0	0	0	0	2.17951	0	6.23074	1.22651	3.09255	0	0.0840643	2.0635	4.31904	0	1.61824	0	2.16027	0	0	0	0	0	0.432959	0	0.454176	0.464668	0	0	0	0	0	0.124328
GTEX-13IVO-2926-SM-5L3CZ	Brain	Brain - Cortex	Normal Brain	0	0	0	0	0.0285692	0	0	0.238787	0	0	0	1.07724	0	6.87406	1.11103	1.13093	0	0.0565835	3.37016	4.14731	0	0.516015	0	1.44361	4.10266	0	0	0	0	0.895303	0	0.0565835	0.389567	0	0	0	0	0	0
GTEX-13JUV-2926-SM-5LZX7	Brain	Brain - Cortex	Normal Brain	0	0.0976108	0	0	0	0.0840643	0.0840643	0.0703893	0	0.15056	0	0	0	6.71699	1.93357	0.695994	1.02857	0.0703893	3.18903	4.12928	0	0.137504	0	1.47508	0	0	0	0	0.263034	1.38405	0	0.9855	0.201634	0	0	0	0	0	0
GTEX-13JVG-3126-SM-5L3FH	Brain	Brain - Cortex	Normal Brain	0	0	0	0	0.536053	0	0.176323	0	0.137504	0	0	1.37851	0	7.507	1.5509	1.28096	0.378512	0.0840643	4.0027	4.83996	0	0.536053	0	2.28983	4.72955	0	0.189034	0	1.09761	2.41143	0	1.33914	0.545968	0	0	0.400538	0.799087	0	0
GTEX-13NYB-3026-SM-5IJD7	Brain	Brain - Cortex	Normal Brain	0	0	0.400538	0.0976108	0	0	0.0426443	0	0	0	0	1.02148	0	6.43796	1.75275	0.941106	0.83996	0	2.49057	3.55213	0	0.831877	0	1.85997	0	0	0.0565835	0	0	1.07724	0	0.226509	0.454176	0	0	0	0.632268	0	0
GTEX-13NYC-2826-SM-5K7WR	Brain	Brain - Cortex	Normal Brain	0	0	0.176323	0	0	0.0703893	0.124328	0.0426443	0	0.0840643	0	1.22033	0	6.58782	2.26604	2.46728	1.14405	0.15056	1.87578	4.88166	0	1.26903	0	2.37295	0	0	0	0	0.263034	1.26903	0	1.29866	1	0	0	0	0	1.79077	0.15056
GTEX-13NYS-3126-SM-5KLYV	Brain	Brain - Cortex	Normal Brain	0	0	0	0	0.31034	0.0565835	0.214125	0	0	0.176323	0	0.85599	0	6.4099	1.97085	2.08406	0.432959	0.0703893	2.854	4.84398	0	1.32193	0	2.45154	2.67129	0	0	0	0.201634	1.62761	0.0976108	1.32193	1.23266	0	0	0	0.565597	0	0.111031
GTEX-13O3O-3126-SM-5KM3H	Brain	Brain - Cortex	Normal Brain	0	0	0.214125	0.263034	0	0	0	0.15056	0	0	0	0.739848	0	6.43929	1.848	1.26903	0.773996	0.0703893	3.17153	3.84197	0	0.485427	0	1.64616	0	0	0	0	0.454176	1.14405	0.111031	0.333424	0.389567	0	0	0	0	0.941106	0
GTEX-13O3Q-2926-SM-5KM45	Brain	Brain - Cortex	Normal Brain	0	0	0.201634	0.0840643	0	0.111031	0	0	0	0	0	1.31034	0	6.34891	2.14731	2.02148	0.695994	0.0703893	2.5509	3.78136	0	0.604071	0	1.61824	0	0	0	0.575312	0.464668	0.464668	0	0.641546	0.226509	0	0	0	0	1.15704	0
GTEX-13OVH-3026-SM-5MR4N	Brain	Brain - Cortex	Normal Brain	0	0	0	0	0	0.226509	0.0565835	0.298658	0	0.0840643	0	1.20163	0	6.70044	2.22033	2.22342	1.09761	0.0565835	2.21101	4.06609	0	0.613532	0	1.66448	2.17313	0	0	0.678072	0	1.17632	0.111031	0	0	0	0	0	0	1.69153	0
GTEX-13OVJ-2826-SM-5L3GW	Brain	Brain - Cortex	Normal Brain	0	0.15056	0	0	0.0840643	0.189034	0.201634	0	0.321928	0	0	1.23266	0	7.67878	2.5008	1.60881	1.20163	0	5.52701	4.07125	0	0.389567	0	1.72683	1.70487	0	0	0.863938	0.887525	1.81558	0.124328	0.214125	0.298658	0	0	0	0.722466	1.28096	0
GTEX-13OW6-3026-SM-5J2MI	Brain	Brain - Cortex	Normal Brain	0	0	0.176323	0	0	0	0.137504	0.333424	0	0	0	0	0	6.92006	2.70266	2.27798	0.910733	0	3.9991	4.06005	0	1.1375	0	1.91073	0	0	0	0	0.263034	1.4489	0	0.411426	0.238787	0	0	0	0	0.286881	0.15056
GTEX-13OW7-3026-SM-5L3GY	Brain	Brain - Cortex	Normal Brain	0	0	0	0	0.238787	0	0	0	0	0	0	0.389567	0	7.00899	1.72683	1.41143	0	0.0703893	4.33557	3.75702	0	0.594549	0	1.37851	0	0	0	0	0.526069	1.07039	0	0.275007	1.18269	0	0	0	0	0	0
GTEX-13OW8-2826-SM-5L3GC	Brain	Brain - Cortex	Normal Brain	0	0	0.298658	0	0.15056	0	0.15056	0.31034	0	0.344828	0	1.5008	0	6.5812	1.774	1.79077	0	0.298658	3.05658	3.90785	0	0.505891	0	1.86394	2.13093	0	0	0	0.432959	1.1375	0	0.565597	0.678072	0	0	0	0	0	0
GTEX-13PL6-3126-SM-5LUAR	Brain	Brain - Cortex	Normal Brain	0	0	0	0	0.0426443	0	0.286881	0	0	0	0	0	0	6.93546	2.23573	0.669027	1.29866	0	3.0268	4.12433	0	0.632268	0	1.64155	0	0	0	0	0	1.05658	0	0	0.367371	0	0	0	0	0	0
GTEX-13PVQ-3026-SM-5SI93	Brain	Brain - Cortex	Normal Brain	0	0	0	0	0.163499	0.0565835	0.124328	0.0565835	0	0	0	0	0	6.42341	1.58015	0.722466	0.516015	0.137504	2.19849	3.38267	0	0.422233	0	1.31034	1.86394	0	0	0	0.464668	0.713696	0.0840643	0.263034	0.137504	0	0	0	0	1.4957	0
GTEX-13QIC-2926-SM-5J2NF	Brain	Brain - Cortex	Normal Brain	0.0143553	0	0	0	0.176323	0.189034	0	0.263034	0	0	0	0	0	5.98345	2.7137	0.176323	1.41684	0.0565835	2.40871	4.17073	0	0.62293	0	1.92979	0	0	0.0565835	0.189034	0	0.731183	0.0976108	0	0.565597	0	0.226509	0	0	0	0
GTEX-13S7M-3126-SM-5RQJQ	Brain	Brain - Cortex	Normal Brain	0	0	0	0	0.111031	0.0976108	0.124328	0.31034	0	0.137504	0	0	0	6.9331	1.96347	1.16993	0	0.201634	2.52607	3.96162	0	0.432959	0	1.5008	0	0	0	0	0.495695	1.58976	0	0.163499	0.604071	0	0	0	0.773996	0.871844	0
GTEX-13SLX-3126-SM-5S2Q5	Brain	Brain - Cortex	Normal Brain	0	0	0	0	0.176323	0	0.0976108	0	0	0	0	0.895303	0	5.10852	2.12102	1.91073	0	0.0976108	1.04264	3.44758	0	0.650765	0	1.68706	0	0	0	0	0.31034	0.799087	0.137504	0	0.422233	0	0	0	0	0.722466	0
GTEX-13VXU-2926-SM-5LU5C	Brain	Brain - Cortex	Normal Brain	0	0	0.275007	0	0	0.0143553	0	0	0	0	0	1.47508	0	5.45253	1.66448	2.40599	0	0.176323	0.555816	3.67807	0	0.505891	0	1.70929	0	0	0.0565835	0	0.238787	1.13093	0	0.485427	0.176323	0	0.226509	0	0	0	0.137504
GTEX-13X6J-3026-SM-5Q5CU	Brain	Brain - Cortex	Normal Brain	0	0	0	0	0.0703893	0	0	0	0	0	0	1.33914	0	6.61265	1.21412	1.81967	0	0.333424	2.90497	3.22033	0	0.356144	0	1.19535	0	0	0	0	0	0.678072	0	0.275007	0.137504	0	0	0	0	0	0
GTEX-13X6K-2926-SM-5Q5D5	Brain	Brain - Cortex	Normal Brain	0	0	0	0	0.286881	0	0	0.0703893	0.0976108	0	0	1.32193	0	7.38111	1.64155	1.87184	0.575312	0.111031	3.83086	3.83289	0	0.650765	0	1.53107	0	0	0	0.0143553	0.201634	1.29278	0	0	0.650765	0	0	0	0	0.536053	0
GTEX-1445S-3026-SM-5O9BR	Brain	Brain - Cortex	Normal Brain	0	0	0.298658	0	0	0	0.0426443	0	0	0.137504	0	1.05658	0	6.92719	1.63227	1.14405	0	0	3.04614	3.67016	0	0.31034	0	1.3505	0	0	0	0	0.189034	1.73118	0	0.321928	0	0	0	0	0	0.443607	0.0976108
GTEX-144FL-3026-SM-5O99C	Brain	Brain - Cortex	Normal Brain	0	0	0.454176	0	0	0.15056	0.124328	0	0	0	0	1.39506	0	6.92481	2.52607	2.06005	0	0.545968	4.37434	4.78973	0	0.356144	0	1.58976	3.52482	0	0	0.111031	0	1.0635	0.111031	0.871844	1.1375	0	0	0	0	1.20163	0
GTEX-144GL-3026-SM-5Q5CW	Brain	Brain - Cortex	Normal Brain	0	0	0.0840643	0	0	0	0.137504	0.111031	0	0.0976108	0	0	0	7.0542	2.46728	1.58015	1.41143	0.0565835	3.07553	4.04002	0	1.14405	0	1.848	2.8339	0	0	0	0	0.925999	0.0976108	0	0.275007	0	0	0.238787	0	0	0
GTEX-145LS-3126-SM-5Q5BY	Brain	Brain - Cortex	Normal Brain	0	0	0	0	0.400538	0.0840643	0	0.400538	0	0	0	0.545968	0	6.53045	2.26903	1.71809	0.765535	0.0703893	3.72137	4.22188	0	0.895303	0	1.87578	3.07039	0	0	0	0	0.933573	0.214125	0.594549	0.214125	0	0	0	0	0	0.275007
GTEX-145MF-2726-SM-5O995	Brain	Brain - Cortex	Normal Brain	0.250962	0	0	0	0	0	0	0.111031	0	0	0	0.956057	0	6.75087	2.27202	1.96347	1.5008	0.189034	4.0036	3.60999	0	0.495695	0	1.88362	0	0	0	0	0.411426	1.12433	0.124328	0.575312	0.887525	0	0	0	0	0	0
GTEX-145MG-3026-SM-5RQJA	Brain	Brain - Cortex	Normal Brain	0	0	0.189034	0	0	0.137504	0.0565835	0	0	0.111031	0	0.918386	0	6.35562	1.76977	1.23266	0	0	2.26003	3.96993	0	0.687061	0	1.69599	0	0	0	0	0	1.03562	0	0.389567	0.238787	0	0	0	0.790772	0.62293	0
GTEX-145MH-3026-SM-5Q5DZ	Brain	Brain - Cortex	Normal Brain	0	0	0.201634	0	0	0	0	0	0	0	0	1.04963	0	6.0568	2.33914	2.0072	1.90304	0	0	3.83996	0	0.687061	0	1.86394	0	0	0	0.15056	0.201634	1.04264	0	0.871844	0.432959	0	0	0	0	0.799087	0
GTEX-147GR-3026-SM-5S2ML	Brain	Brain - Cortex	Normal Brain	0	0	0	0	0.137504	0	0	0.124328	0	0	0	0.815575	0	6.67948	1.66903	1.13093	0	0.0565835	2.38128	3.33056	0	0.495695	0	1.37295	0	0	0	0	0	0.731183	0	0.189034	0	0	0	0	0	0	0
GTEX-14A5I-2926-SM-5Q5CQ	Brain	Brain - Cortex	Normal Brain	0	0	0	0.238787	0.0143553	0	0.0976108	0	0	0	0	0.111031	0	7.2182	2.86196	1.63227	1.47508	0.238787	3.85	4.19061	0	0.333424	0	1.38405	0	0	0	0	0	0.799087	0.0976108	0.799087	0	0	0	0.321928	0	0.823749	0
GTEX-14ASI-3026-SM-5S2PN	Brain	Brain - Cortex	Normal Brain	0	0	0	0	0.0840643	0.201634	0	0	0	0.0565835	0	1.70487	0	6.57425	1.97085	2.27202	0.815575	0.189034	4.12763	4.44692	0	1.1635	0	1.96347	0	0	0	0	0	1.39506	0	0.799087	0.807355	0	0	0	0	0	0.189034
GTEX-14BMV-3026-SM-5S2PQ	Brain	Brain - Cortex	Normal Brain	0	0	0	0	0.0143553	0.263034	0	0.176323	0	0	0	0	0	6.51869	2.58496	2.25399	1.7137	0	2.23573	4.22728	0	0.847997	0	2	2.98185	0	0	0.275007	0	0.454176	0	0	0.687061	0	0	0	0	0.250962	0
GTEX-NPJ7-2726-SM-2I3FT	Brain	Brain - Cortex	Normal Brain	0	0.238787	0	0	0	0	0	0	0	0.137504	0	1.15704	0	6.82018	2.01078	1.22651	0.687061	0.0840643	2.69153	4.10014	0	0.695994	0	1.43829	0	0	0	0	0.575312	1.01436	0	0.594549	0.594549	0	0.226509	0	0	1.17632	0
GTEX-NPJ8-1526-SM-2D7VU	Brain	Brain - Cortex	Normal Brain	0	0	0	0.0426443	0	0.536053	0	0	0	0.275007	0	1.90689	0	6.43813	1.85997	2.03914	0	0	3.64847	4.45943	0	1.35614	0	1.84398	0	0	0	0	0	0.992768	0	0.286881	0	0	0	0	0	0	0
GTEX-OXRN-2426-SM-2I5EQ	Brain	Brain - Cortex	Normal Brain	0	0	0	0	0.189034	0	0.0976108	0.111031	0	0	0	0	0	7.20945	2.85798	1.7866	0.367371	0	2.95791	4.24793	0	1.17632	0	1.58015	0	0	0	0	0	1.19535	0	0	0.400538	0	0	0	0	0.918386	0
GTEX-PVOW-2526-SM-2XCF7	Brain	Brain - Cortex	Normal Brain	0.0840643	0	0	0	0	0.124328	0.0426443	0	0	0.214125	0	0	0	4.98778	3.14893	2.87381	2.51602	0.111031	0	4	0	0.863938	0	1.94486	0	0	0	0	0.214125	2.21101	0	0.356144	0	0	0	0	0	0	0
GTEX-PWO3-0926-SM-2I5EY	Brain	Brain - Cortex	Normal Brain	0	0	0	0	0.0426443	0.0703893	0	0	0	0	0	0	0	7.50779	2.04963	0.695994	0.807355	0.0426443	2.88362	3.61941	0	0.475085	0	1.1635	2.54102	0	0	0.367371	0.163499	1.33342	0	0	0	0	0	0	0.422233	2.25096	0.0976108
GTEX-Q2AG-2926-SM-2HMJ3	Brain	Brain - Cortex	Normal Brain	0	0	0.201634	0	0	0	0.298658	0.124328	0.137504	0	0	0	0	6.3512	2.36457	1.70044	0.948601	0	1.12433	4.0321	0	0.695994	0	1.79909	0	0	0	0	0	1.85997	0.263034	0.545968	0.464668	0	0	0	0	0.739848	0
GTEX-QDT8-2926-SM-32PKC	Brain	Brain - Cortex	Normal Brain	0	0	0	0	0.0703893	0.238787	0	0.137504	0.176323	0.111031	0	0.641546	0	7.36545	2.67807	1.76977	0	0.0976108	1.20789	3.7301	0	0.422233	0	1.66903	0	0	0	0.356144	0.214125	0.765535	0	0	0	0	0	0	0	0	0
GTEX-QMR6-1426-SM-32PLA	Brain	Brain - Cortex	Normal Brain	0	0	0	0	0	0.321928	0	0	0	0.124328	0	1.79909	0	7.79181	2.59932	2.44095	1.58976	0.0565835	2.34199	4.04876	0	0.201634	0	1.72247	0	0	0	0.189034	0	1.73552	0	0.495695	0.669027	0	0	0	0	0	0
GTEX-QVJO-1426-SM-2S1QY	Brain	Brain - Cortex	Normal Brain	0	0	0.344828	0	0	0	0.0976108	0	0	0	0	1.774	0	7.10014	2.21101	1.95977	0.575312	0.356144	2.45418	4.23955	0	1.17632	0	1.87184	0	0	0	0	0.356144	0	0.333424	0	0.62293	0	0	0	0	2.07382	0
GTEX-QVUS-2826-SM-3GADB	Brain	Brain - Cortex	Normal Brain	0	0	0	0	0.333424	0	0.0976108	0	0	0.432959	0	1.04963	0	7.2317	2.0321	1.58976	0	0	2.71809	4.03122	0	0.443607	0	1.20789	0	0	0	0	0.321928	0	0	0.505891	0.263034	0	0	0	0	0	0.176323
GTEX-RNOR-2326-SM-2TF4I	Brain	Brain - Cortex	Normal Brain	0	0	0	0	0	0.344828	0	0.687061	0	0	0	1.3505	0	6.3565	2.38957	2.10098	1.09085	0	1.17632	4.39917	0	1.11103	0	1.90689	0	0	0	0	0	1.60407	0	0	0.356144	0	0	0	0	0	0
GTEX-RU72-3026-SM-5SI7Y	Brain	Brain - Cortex	Normal Brain	0	0	0.137504	0	0	0	0	0	0	0	0	1.65992	0	7.54767	2.08066	1.95977	0	0.0840643	5.18982	3.77926	0	0.536053	0	1.51602	0	0	0	0.422233	0.201634	1.12433	0	0	0.400538	0	0	0	0	1.16993	0
GTEX-T2IS-3026-SM-32QPM	Brain	Brain - Cortex	Normal Brain	0	0	0	0	0.201634	0.0703893	0.0143553	0	0	0.432959	0	1.80735	0	5.41853	1.79077	2.67582	0.613532	0.0426443	0.62293	3.7666	0	0.575312	0	1.79494	0	0	0	0	0	1.08406	0	0.516015	0	0	0	0	0	0	0
GTEX-T5JC-2426-SM-3NMDB	Brain	Brain - Cortex	Normal Brain	0	0	0	0	0	0.495695	0.0565835	0.0703893	0	0	0	2.09085	0	5.61029	1.80323	2.47508	0.604071	0.0565835	1	4.26828	0	1.20163	0	1.94486	0	0	0	0	0.214125	1.45943	0	0.275007	0	0	0	0	0	0.0285692	0
GTEX-T6MN-2626-SM-32PMQ	Brain	Brain - Cortex	Normal Brain	0	0	0.321928	0	0	0.163499	0.111031	0.0703893	0	0	0	1.81967	0	5.51696	1.33342	2.46205	0	0	0.298658	3.79701	0	0.765535	0	1.84398	3.41007	0	0	0	0.226509	1.15704	0.0976108	0.400538	0.250962	0	0	0	0	0	0
GTEX-TSE9-3026-SM-3DB76	Brain	Brain - Cortex	Normal Brain	0	0	0.298658	0	0	0	0	0	0	0	0	1.70487	0	6.63633	2.04264	2.64386	0.495695	0	1.07039	3.93829	0	0.356144	0	1.77821	0	0	0	0	0.367371	1.10434	0	0.454176	0.201634	0	0	0	0	0	0
GTEX-UTHO-3026-SM-3GAFB	Brain	Brain - Cortex	Normal Brain	0	0	0	0	0.15056	0.124328	0.111031	0.124328	0	0	0	0	0	5.55551	2.14731	1.15704	1.25701	0	1.09085	3.95884	0	0.411426	0	1.5656	0	0	0	0	0	1.70044	0	0.0565835	0.176323	0	0	0	0	0	0
GTEX-WHSE-3026-SM-3P5ZH	Brain	Brain - Cortex	Normal Brain	0	0	0	0.238787	0	0.163499	0.163499	0.0285692	0	0.0285692	0	2.1375	0	6.52873	2.0036	3.35332	0	0	3.57894	4.08491	0	0.910733	0	1.97085	0	0	0	0	0.400538	1.94111	0	0.895303	0.536053	0	0	0	0	0.275007	0
GTEX-WL46-2926-SM-3LK82	Brain	Brain - Cortex	Normal Brain	0	0.0703893	0	0	0	0.201634	0.0976108	0	0	0	0	0.0426443	0	4.35473	2.50589	2.10769	1.97453	0.111031	0	3.5509	0	0.918386	0	1.56071	0	0	0	0	0	1.30451	0	0.575312	0.650765	0	0	0	0	0	0
GTEX-WVLH-3026-SM-3MJG9	Brain	Brain - Cortex	Normal Brain	0	0	0	0	0	0.238787	0	0.214125	0	0	0	0.0285692	0	6.2267	3.00899	2.51854	1.77821	0	0.555816	3.82273	0	0.879706	0	1.64616	0	0	0	0	0.201634	0.669027	0	0.321928	0	0	0	0	0	0.485427	0
GTEX-WWYW-3126-SM-3NB39	Brain	Brain - Cortex	Normal Brain	0	0.0565835	0	0	0	0.176323	0	0.214125	0	0	0	1.27501	0	6.45286	2.31325	2.54844	0.748461	0.0565835	1.0635	4.26903	0	0.847997	0	1.68706	3.1177	0	0.0840643	0	0.201634	0.454176	0	0.565597	0.15056	0	0	0	0	0	0
GTEX-WZTO-2926-SM-3NM9I	Brain	Brain - Cortex	Normal Brain	0	0	0.0143553	0.111031	0.163499	0	0.0840643	0.111031	0	0.0565835	0	0.678072	0	6.56849	2.76341	2.8679	0.992768	0.238787	2.22959	4.45812	0	0.823749	0	2.17951	0	0	0	0	0	1.80735	0	0.584963	0.286881	0	0	0.275007	0	0	0
GTEX-X4XX-3026-SM-3NMB2	Brain	Brain - Cortex	Normal Brain	0	0	0	0	0	0.0426443	0.0565835	0.250962	0	0.31034	0	1.23266	0	6.46875	2.43029	2.0036	0.731183	0.214125	1.5509	4.72083	0	1.15056	0	2.19219	0	0	0	0	0.189034	1.65535	0	0.344828	0.632268	0	0	0.226509	0	0	0.111031
GTEX-X585-3026-SM-46MWF	Brain	Brain - Cortex	Normal Brain	0	0	0	0	0.632268	0.238787	0.400538	0.263034	0	0.263034	0	0.250962	0	5.66477	2.27798	2.21723	0.286881	0.0976108	2.21723	4.75702	0	1.80323	0	2.34483	0	0	0	0	0.344828	2.09761	0	0	0.526069	0	0	0	0	0	0
GTEX-XLM4-3026-SM-4AT6L	Brain	Brain - Cortex	Normal Brain	0	0.15056	0	0	0.189034	0	0.0840643	0	0	0	0	1.52105	0	6.84925	1.66903	1.40599	0.879706	0	3.28392	4.12433	0	0.713696	0	1.70044	3.60526	0	0	0.275007	0.321928	0.739848	0.137504	0	0.704872	0	0	0	0	0	0
GTEX-Y111-2726-SM-4TT3N	Brain	Brain - Cortex	Normal Brain	0	0	0	0	0.0976108	0.0840643	0	0.0426443	0	0.0426443	0	0	0	6.25323	2.22033	1.52105	1.23879	0.0285692	2.11437	3.67807	0	0.632268	0	1.58496	2.58976	0	0	0	0.137504	0.748461	0.0565835	0.400538	0.176323	0	0	0	0	0	0
GTEX-Y8DK-0826-SM-4TT3T	Brain	Brain - Cortex	Normal Brain	0	0	0	0	0	0.0703893	0.0565835	0.356144	0	0	0	0.739848	0	6.28281	1.96347	2.16993	0.632268	0.0976108	2.72683	3.47897	0	0.31034	0	1.48543	0	0	0	0.111031	0	1.0635	0	0	0.286881	0	0	0	0.687061	0	0
GTEX-YFC4-3126-SM-5PNV6	Brain	Brain - Cortex	Normal Brain	0	0	0	0	0	0.286881	0.0565835	0.124328	0	0.111031	0	1.97085	0	6.3293	1.63227	2.9222	0	0.0976108	2.85599	3.71039	0	0.765535	0	1.67807	0	0	0	0	0.275007	0.613532	0	0.516015	0.526069	0	0	0	0	0.321928	0
GTEX-YJ89-3026-SM-5IFJI	Brain	Brain - Cortex	Normal Brain	0	0	0	0	0	0.201634	0.15056	0.333424	0	0	0	1.08406	0	6.28947	1.95606	1.63227	0	0.0565835	1.81147	3.79286	0	0.83996	0	1.69153	0	0	0	0	0.378512	0.722466	0.0976108	0	0.137504	0	0	0	0.545968	1.20789	0
GTEX-Z93S-2926-SM-57WB9	Brain	Brain - Cortex	Normal Brain	0	0	0	0	0.163499	0	0	0	0	0	0	1.13093	0	4.77347	2.08066	2.44095	0.536053	0.226509	0	3.7126	0	0.422233	0	1.60881	2.31325	0	0	0	0	0.757023	0	0.757023	0.411426	0	0	0	0	1.1635	0
GTEX-ZAJG-3126-SM-5HL9J	Brain	Brain - Cortex	Normal Brain	0	0	0	0	0	0.189034	0	0	0	0	0	1.07039	0	4.765	1.41684	0.879706	0	0	0	3.78973	0	0.613532	0	1.34483	0	0	0	0	0	0.799087	0	0	0	0	0	0	0	0.713696	0.15056
GTEX-ZAK1-3026-SM-5S2MJ	Brain	Brain - Cortex	Normal Brain	0	0	0	0	0.298658	0	0	0.163499	0	0	0	0	0	6.66534	2.46205	2.02857	1.48543	0.0840643	2.74416	4.08151	0	1.13093	0	1.95606	0	0	0	0	0	1.33914	0	0.356144	0	0	0	0	0	0	0
GTEX-ZE7O-3126-SM-5HL5X	Brain	Brain - Cortex	Normal Brain	0	0	0	0	0	0.137504	0.0976108	0.0285692	0	0	0	0.731183	0	7.04111	1.87971	1.0072	0	0	3.33056	3.7866	0	0.31034	0	1.38957	0	0	0	0	0.250962	0.790772	0	0.321928	0.687061	0	0	0	0.669027	1.91839	0
GTEX-ZUA1-3026-SM-59HJC	Brain	Brain - Cortex	Normal Brain	0	0	0.111031	0	0	0	0.111031	0	0	0	0	2.41414	0	6.49825	0.411426	2.87774	0	0	1.91073	3.87086	0	0.495695	0	1.8679	0	0	0	0	0.238787	1.50589	0	0.594549	0.669027	0	0	0	0	0.62293	0
GTEX-ZVT3-3026-SM-5E43N	Brain	Brain - Cortex	Normal Brain	0.163499	0	0	0	0	0	0.0426443	0	0	0.0703893	0	0	0	7.13134	2.36737	0.748461	0.895303	0.0565835	4.19928	4.32193	0	0.782409	0	1.87184	0	0	0.0426443	0.411426	0.189034	0.713696	0	0	0.298658	0	0	0	0	0.378512	0
GTEX-ZYFD-3026-SM-5E44C	Brain	Brain - Cortex	Normal Brain	0	0.286881	0	0	0.0976108	0	0.137504	0.0285692	0	0.250962	0	0.933573	0	6.35103	2.27202	2.15704	1.19535	0.0565835	1.74846	4.05658	0	1.07039	0	1.93734	0	0	0	0.400538	0	0.847997	0	0	0.526069	0	0	0	0	1.42223	0
GTEX-ZZPT-3026-SM-5GZXH	Brain	Brain - Cortex	Normal Brain	0	0.275007	0.356144	0	0	0	0.0703893	0	0	0	0	0.443607	0	6.80349	1.76553	1.18903	0.356144	0.0565835	3.90977	4.88362	0	0.555816	0	1.33914	0	0	0.0840643	0	0.214125	1.60407	0	0.823749	0.321928	0	0	0	0	0.464668	0.124328
GTEX-11GSP-0011-R10a-SM-5NQ7J	Brain	Brain - Frontal Cortex (BA9)	Normal Brain	0	0	0	0	0.15056	0	0.0285692	0	0	0.189034	0	0	0	7.2317	1.85599	0.739848	0.695994	0.124328	3.93829	3.74308	0	0.432959	0	1.46989	0	0	0.0426443	0	0.411426	0.815575	0	0.298658	0.422233	0	0	0	0.584963	1.53107	0
GTEX-11H98-0011-R10b-SM-5NQ98	Brain	Brain - Frontal Cortex (BA9)	Normal Brain	0.201634	0	0	0	0	0	0	0	0	0	0	0.722466	0	7.85549	3.0321	2.13093	1.76129	0.124328	4.81404	4.15218	0	0.887525	0	1.62761	2.31904	0	0	0	0.669027	1.18269	0.124328	0	1.01436	0	0	0	0	0.847997	0
GTEX-11WQC-0011-R10a-SM-57WCT	Brain	Brain - Frontal Cortex (BA9)	Normal Brain	0	0.124328	0	0	0	0	0	0.0285692	0	0.201634	0	0.400538	0	7.31922	2.14731	1.66448	0	0.163499	4.59634	3.96717	0	0.275007	0	1.52105	2.74201	0	0	0	0.263034	0.956057	0	0.411426	0.454176	0	0	0	0	1.5509	0
GTEX-11WQK-0011-R10a-SM-5BC6R	Brain	Brain - Frontal Cortex (BA9)	Normal Brain	0	0	0	0	0.111031	0.0840643	0	0.0565835	0	0	0	0.933573	0	6.55182	1.19535	1.42761	0	0	3.82273	3.46728	0	0.176323	0	1.23879	3.38128	0	0.0840643	0	0.887525	1.32769	0	0.555816	0	0	0	0	0	0.678072	0
GTEX-11ZUS-0011-R10b-SM-5BC79	Brain	Brain - Frontal Cortex (BA9)	Normal Brain	0	0.0976108	0	0	0	0.0976108	0.0565835	0	0	0	0	0.748461	0	5.27538	1.45943	2.58015	1.45418	0.378512	0.286881	3.32048	0	0.464668	0	1.26303	2.31904	0	0	0.124328	0.214125	0.799087	0.0976108	0.604071	0.432959	0	0	0	0	2.35332	0
GTEX-12126-0011-R10b-SM-5BC6T	Brain	Brain - Frontal Cortex (BA9)	Normal Brain	0	0	0	0	0.124328	0	0	0.0976108	0	0.111031	0	0.83996	0	6.61868	2.72465	3.10098	2.07724	0.163499	0	3.8125	0	0.31034	0	1.73552	0	0	0	0.411426	0.226509	1.15056	0.214125	0	0.807355	0	0	0	0	0.545968	0
GTEX-12WSA-0011-R10b-SM-5P9ET	Brain	Brain - Frontal Cortex (BA9)	Normal Brain	0	0.176323	0.163499	0	0.0565835	0	0.0426443	0.124328	0	0.0426443	0	0.555816	0	7.01123	1.15704	0.632268	0	0.0285692	2.76977	3.60526	0	0.333424	0	0.807355	0	0	0	0	0.137504	0.321928	0	0.443607	0.0976108	0	0	0	0	1.14405	0
GTEX-12WSC-0011-R10a-SM-5GU57	Brain	Brain - Frontal Cortex (BA9)	Normal Brain	0	0	0	0	0.189034	0	0	0.0426443	0	0	0	0	0	4.01257	2.43829	1.55582	1.54102	0	0.15056	3.07039	0	0.389567	0	1.1375	4.31832	0	0	0	0.545968	0.604071	0	0	0	0	0	0	0	0	0
GTEX-12WSD-0011-R10b-SM-5GU79	Brain	Brain - Frontal Cortex (BA9)	Normal Brain	0	0	0	0	0.0565835	0	0	0	0	0	0	0	0	6.732	1.59455	0.495695	0.356144	0	2.70266	2.96717	0	0	0	0.871844	0	0	0	0	0.555816	0	0	0.163499	0	0	0	0	0	0	0
GTEX-12WSE-0011-R10b-SM-5P9JV	Brain	Brain - Frontal Cortex (BA9)	Normal Brain	0.0703893	0	0	0	0	0.214125	0	0	0	0	0	0.0143553	0	4.55827	3.09255	3.72247	3.14078	0	0	3.89045	0	0.731183	0	1.93357	0	0	0	0	0.189034	1.46467	0	0.411426	0.678072	0	0	0.275007	0	1.21412	0
GTEX-12WSF-0011-R10a-SM-5LZVH	Brain	Brain - Frontal Cortex (BA9)	Normal Brain	0	0.0426443	0.163499	0	0	0	0	0.505891	0	0	0	0	0	5.74604	3.04264	2.20477	1.94111	0.238787	0.62293	4.02503	0	0.659925	0	2.12102	0	0	0	0	0.321928	0.831877	0.15056	0.31034	0.475085	0	0	0	0	1.71809	0
GTEX-12WSH-0011-R10a-SM-5LZUS	Brain	Brain - Frontal Cortex (BA9)	Normal Brain	0	0	0	0	0.298658	0	0	0.0976108	0	0	0	0.137504	0	5.95047	2.46205	0	1.73985	0	1.3505	3.90304	0	0.584963	0	1.63227	0	0	0	0	0	0.722466	0	0.333424	0	0	0	0	0	0	0
GTEX-12WSM-0011-R10a-SM-5DUWV	Brain	Brain - Frontal Cortex (BA9)	Normal Brain	0	0	0	0	0	0.15056	0.0840643	0	0	0	0	2.12763	0	7.01011	2.4957	3.97911	2.88362	0.464668	4.86938	4.08831	0	0.871844	0	1.81147	0	0	0	0	0.604071	1.33914	0.124328	0.970854	1.29278	0	0	0	0	0.0565835	0
GTEX-12ZZW-0011-R10b-SM-5HL9X	Brain	Brain - Frontal Cortex (BA9)	Normal Brain	0	0	0	0.15056	0	0	0.0565835	0.0426443	0	0	0	1.32769	0	7.07895	1.48027	1.02148	0.226509	0.0565835	3.53978	3.18428	0	0.137504	0	0.831877	0	0	0	0	0	1.0635	0	0.226509	0	0	0	0	0	1.02857	0.201634
GTEX-12ZZX-0011-R10b-SM-5DUWK	Brain	Brain - Frontal Cortex (BA9)	Normal Brain	0	0	0	0.15056	0	0.263034	0.0976108	0.411426	0	0	0	3.23726	0	6.1811	1.28096	4.36597	1.04963	0.111031	1.07039	4.38128	0	1.52105	0	2.35896	0	0	0	0	0	0.713696	0.250962	0.695994	0.659925	0	0	0	0	1.1177	0
GTEX-12ZZY-0011-R10b-SM-5HL7W	Brain	Brain - Frontal Cortex (BA9)	Normal Brain	0	0	0	0	0	0.15056	0.0565835	0.0976108	0	0	0	0	0	6.50526	2.79494	2.18269	1.74416	0.0703893	2.07724	3.72683	0	0.722466	0	1.46989	0	0	0	0	0	0.678072	0	0	0.475085	0	0	0	0	1.57531	0
GTEX-12ZZZ-0011-R10a-SM-5P9HC	Brain	Brain - Frontal Cortex (BA9)	Normal Brain	0	0	0.0703893	0	0	0.124328	0.0703893	0	0	0	0	2.22651	0	5.58195	0.847997	3.10266	0	0.0565835	0.356144	3.40599	0	0.432959	0	1.39506	0	0	0	0	0.163499	1.1375	0	0.321928	0.214125	0	0	0	0.454176	1.53605	0
GTEX-1313W-0011-R10b-SM-5DUXA	Brain	Brain - Frontal Cortex (BA9)	Normal Brain	0	0	0	0	0	0.15056	0.0565835	0	0	0	0	1.64155	0	4.0063	2.51854	3.58736	1.848	0	0.176323	3.58376	0	0.765535	0	1.58015	0	0	0	0	0.238787	0.739848	0	0.411426	0.963474	0	0	0	0	0.765535	0
GTEX-131XH-0011-R10a-SM-5EGLJ	Brain	Brain - Frontal Cortex (BA9)	Normal Brain	0	0	0	0	0	0.176323	0	0	0	0.0143553	0	2.02503	0	6.83668	2.80735	4.1035	1.52607	0.275007	3.92029	4.24108	0	0.970854	0	2.23573	3.62293	0	0	0	0.250962	1.91073	0	0.815575	0.555816	0	0	0	0	0.0976108	0.15056
GTEX-131XW-0011-R10a-SM-5DUVA	Brain	Brain - Frontal Cortex (BA9)	Normal Brain	0	0	0.0976108	0.0285692	0	0.0565835	0	0.124328	0	0	0	0	0	6.38284	1.36737	0.400538	0	0	1.08406	2.96347	0	0	0	1.11103	0	0	0	0	0.189034	0.722466	0	0.163499	0.15056	0	0	0	0.464668	2.19535	0
GTEX-131YS-0011-R10b-SM-5EQ5N	Brain	Brain - Frontal Cortex (BA9)	Normal Brain	0	0	0.0703893	0	0	0.0703893	0.0840643	0	0	0	0	0.0565835	0	5.54381	2.74201	3.64039	2.52607	0.344828	0	3.82782	0	0.85599	0	1.77821	0	0	0	0	0.443607	1.09761	0	1.08406	0.863938	0	0	0	0.650765	0.604071	0
GTEX-132Q8-0011-R10b-SM-5DUWZ	Brain	Brain - Frontal Cortex (BA9)	Normal Brain	0	0.15056	0	0	0.238787	0	0	0.15056	0	0	0	0	0	6.97039	2.75916	2.75916	1.15056	0	4.75916	4.11437	0	0.956057	0	1.81558	0	0	0	0.400538	0.321928	0.565597	0.545968	0	0.485427	0	0	0	0	1.59932	0
GTEX-139TS-0011-R10a-SM-5K7TU	Brain	Brain - Frontal Cortex (BA9)	Normal Brain	0	0	0	0	0.0840643	0	0	0	0	0	0	1.02857	0	6.93192	1.7137	1.73552	0	0.356144	4.14975	2.90497	0	0.286881	0	0.970854	3.36457	0	0	0	0	0.298658	0	0	0.111031	0	0	0	0	0.799087	0
GTEX-13CZV-0011-R10b-SM-5LZYD	Brain	Brain - Frontal Cortex (BA9)	Normal Brain	0	0	0	0	0.333424	0	0.0703893	0	0	0.189034	0	0	0	6.60051	2.61824	1.85599	0.389567	0	2.80735	3.97269	0	0.526069	0	1.45943	0	0	0	0	0	0.722466	0	0	0.333424	0	0	0	0	0	0
GTEX-13FHO-0011-R10b-SM-5J2MM	Brain	Brain - Frontal Cortex (BA9)	Normal Brain	0	0	0.0703893	0.0426443	0	0.0976108	0.176323	0	0	0.250962	0	2.79701	0	6.99322	2.08406	3.31904	0.0565835	0.214125	5.50494	4.19298	0	0.344828	0	1.58015	0	0	0	0	0.189034	1.81147	0	1.04963	0.485427	0	0	0	0	0	0
GTEX-13FLV-0011-R10b-SM-5LZZ2	Brain	Brain - Frontal Cortex (BA9)	Normal Brain	0	0	0.201634	0.201634	0	0	0.163499	0.275007	0	0.111031	0	1.64155	0	7.35226	2.07039	1.76129	0.739848	0	4.18666	4.19613	0	0.604071	0	1.50589	0	0	0	0	0	1.02148	0	0.505891	0.378512	0	0	0	0	0	0.201634
GTEX-13FLW-0011-R10b-SM-5LZZF	Brain	Brain - Frontal Cortex (BA9)	Normal Brain	0	0	0.111031	0	0	0	0.124328	0	0	0.0976108	0	0	0	5.15178	2.75702	2.12433	2.57289	0	0	3.41278	0	0.704872	0	1.24489	0	0	0	0	0	1.38405	0.137504	0	0.286881	0	0	0	0	2.07382	0
GTEX-13FTZ-0011-R10b-SM-5KLZS	Brain	Brain - Frontal Cortex (BA9)	Normal Brain	0	0.0143553	0	0	0	0	0.0840643	0.526069	0	0	0	0.0143553	0	6.29462	2.01078	0.432959	1.07724	0.0703893	3.81352	3.72028	0	0.0565835	0	1.54597	0	0	0	0	0.536053	0.367371	0	0.298658	0.536053	0	0	0	0	2.17313	0
GTEX-13FXS-0011-R10a-SM-5J2MA	Brain	Brain - Frontal Cortex (BA9)	Normal Brain	0	0	0.111031	0	0	0	0.0703893	0	0	0	0	1.41684	0	6.75622	2.02503	2.39232	0	0.0840643	1.1635	3.63807	0	0.422233	0	1.38957	0	0	0	0	0.367371	0.238787	0.0840643	0.124328	0	0	0	0	0	0	0
GTEX-13G51-0011-R10b-SM-5LZYF	Brain	Brain - Frontal Cortex (BA9)	Normal Brain	0	0	0	0	0.0565835	0	0	0.189034	0	0	0	1.37295	0	6.11666	1.40599	2.31904	0.831877	0.0703893	2.41684	3.10266	0	0.495695	0	0.831877	0	0	0	0	0	0.333424	0	0.250962	0.536053	0	0	0	0	1.07039	0
GTEX-13IVO-0011-R10a-SM-5LZY3	Brain	Brain - Frontal Cortex (BA9)	Normal Brain	0	0	0	0	0	0	0	0	0	0	0	0.0285692	0	5.14893	0.910733	0.298658	0.31034	0.0565835	2.17632	2.95791	0	0	0	0.678072	0	0	0.0426443	0	0	0	0	0.575312	0	0	0	0	0	2.02503	0
GTEX-13JUV-0011-R10b-SM-5LZXR	Brain	Brain - Frontal Cortex (BA9)	Normal Brain	0	0	0	0	0	0	0.0976108	0.124328	0	0	0	1.09761	0	7.60066	2.53107	2.04614	0.970854	0	4.25399	4.1035	0	0.275007	0	1.58496	0	0	0	0	0	0.713696	0.124328	0.584963	0.176323	0	0.250962	0	0	0	0
GTEX-13JVG-0011-R10b-SM-5KM2P	Brain	Brain - Frontal Cortex (BA9)	Normal Brain	0	0	0.389567	0	0	0	0	0	0	0	0	0	0	7.2724	1.80735	0.545968	0.250962	0.0426443	3.0635	3.99729	0	0.0976108	0	1.36177	0	0	0	0	1.1635	1.36737	0	0.632268	0.201634	0	0	0	0.782409	1.95977	0.15056
GTEX-13N1W-0011-R10b-SM-5MR4H	Brain	Brain - Frontal Cortex (BA9)	Normal Brain	0	0	0.111031	0	0	0.31034	0.163499	0	0	0.0285692	0	0	0	5.51791	2.45154	1.45943	0.799087	0	1.10434	3.9607	0	0.432959	0	1.67356	0	0	0	0	0.823749	1.1635	0.214125	0.594549	0.176323	0	0	0	0	1.1177	0
GTEX-13N2G-0011-R10a-SM-5MR34	Brain	Brain - Frontal Cortex (BA9)	Normal Brain	0	0	0	0	0.201634	0	0	0	0	0	0	0	0	6.46156	1.65535	1.23879	1.10434	0.464668	4.36737	4.28762	0	0.695994	0	1.46989	2.33342	0	0	0.0285692	0.238787	1.17632	0	1.09761	0	0	0	0	0	1.93357	0.378512
GTEX-13NYB-0011-R10a-SM-5KM43	Brain	Brain - Frontal Cortex (BA9)	Normal Brain	0	0	0.111031	0	0	0	0.0565835	0	0	0	0	0.773996	0	5.89458	2.12433	1.85599	0.895303	0	2.25096	3.1811	0	0.659925	0	1.66903	0	0	0	0	0.422233	1.08406	0.111031	0.226509	0.163499	0	0	0	0	1.87578	0
GTEX-13NYS-0011-R10a-SM-5MR4S	Brain	Brain - Frontal Cortex (BA9)	Normal Brain	0	0	0	0	0.201634	0	0.111031	0.201634	0	0	0	1.43296	0	6.09677	1.81558	1.02148	0.378512	0	1.1635	4.35262	0	0.695994	0	1.926	3.35614	0	0	0	0	0.475085	0.124328	0.333424	0	0	0	0	0	2.34199	0
GTEX-13NZA-0011-R10b-SM-5KM54	Brain	Brain - Frontal Cortex (BA9)	Normal Brain	0	0.0426443	0	0	0.111031	0	0.0565835	0.0285692	0	0	0	0	0	5.56834	1.46467	1.02148	0	0.0426443	1.38957	2.95606	0	0.124328	0	1.01436	0	0	0	0	0	0.344828	0	0.111031	0.214125	0	0	0	0	1.82782	0
GTEX-13O3O-0011-R10a-SM-5LUA9	Brain	Brain - Frontal Cortex (BA9)	Normal Brain	0	0	0	0	0.111031	0	0.0565835	0	0	0	0	0.887525	0	6.02303	1.79077	0.815575	0	0	2.14731	3.38128	0	0.0703893	0	1.38405	0	0	0	0	0.31034	0	0	0.0976108	0	0	0	0	0	0	0
GTEX-13O3Q-0011-R10b-SM-5KM39	Brain	Brain - Frontal Cortex (BA9)	Normal Brain	0	0	0.163499	0	0	0	0	0.0426443	0	0.137504	0	2.21412	0	5.64933	2.01436	3.09085	0.933573	0.0565835	0.659925	4.02857	0	0.669027	0	1.65992	0	0	0	0	0.214125	0	0.0976108	0	0	0	0	0	0	1.45418	0.124328
GTEX-13OVJ-0011-R10b-SM-5L3HT	Brain	Brain - Frontal Cortex (BA9)	Normal Brain	0	0.163499	0	0	0	0	0.111031	0.189034	0	0	0	0.298658	0	8.17043	2.99277	1.70487	1.53605	0.275007	6.49713	4.30597	0	0.545968	0	1.58976	0	0	0	1.04963	1.07724	1.63227	0.137504	0	0.344828	0	0	0	0	1.72683	0
GTEX-13OVL-0011-R10a-SM-5L3GS	Brain	Brain - Frontal Cortex (BA9)	Normal Brain	0	0	0	0	0.333424	0	0	0	0	0	0	1.76977	0	6.74281	2.26604	2.95977	1.07039	0.163499	3.852	3.94111	0	0.594549	0	1.66903	0	0	0.0840643	0	0.263034	1.16993	0	0.545968	0.62293	0	0	0	0	0.948601	0
GTEX-13OW6-0011-R10a-SM-5L3HE	Brain	Brain - Frontal Cortex (BA9)	Normal Brain	0	0	0.0840643	0	0.124328	0.111031	0.0703893	0.124328	0	0	0	0.956057	0	6.83794	2.43829	2.14731	0	0.0565835	3.69711	4.18666	0	0.687061	0	2.03914	3.25399	0	0	0	0	0.765535	0	0	0.695994	0	0	0	0	2.28983	0
GTEX-13OW7-0011-R10a-SM-5L3H3	Brain	Brain - Frontal Cortex (BA9)	Normal Brain	0	0	0.226509	0	0	0.189034	0	0.275007	0	0.0143553	0	1.45418	0	5.38094	1.49057	1.34483	0	0	0.344828	3.85798	0	0.650765	0	1.67356	0	0	0	0	0.250962	0.831877	0	0	0.495695	0	0	0	0.678072	2.07382	0.137504
GTEX-13OW8-0011-R10a-SM-5L3H6	Brain	Brain - Frontal Cortex (BA9)	Normal Brain	0	0	0.214125	0	0	0	0.163499	0.0143553	0	0	0	2.16027	0	7.27984	1.28096	2.53854	0.0840643	0.0976108	5.13545	3.99095	0	0.722466	0	1.91073	0	0	0	0	0.495695	1.53605	0.124328	0.31034	0.9855	0	0	0	0	0.475085	0
GTEX-13QIC-0011-R10a-SM-5O9C7	Brain	Brain - Frontal Cortex (BA9)	Normal Brain	0	0	0	0	0	0.367371	0.0840643	0.298658	0	0	0	0	0	5.55459	2.84398	1.64616	1.27501	0.111031	0	3.99005	0	0.773996	0	1.70044	2.45681	0	0.0426443	0	0.505891	0.189034	0	0.432959	0.475085	0	0	0	0	0.948601	0
GTEX-13QJC-0011-R10a-SM-5SI63	Brain	Brain - Frontal Cortex (BA9)	Normal Brain	0.0285692	0	0	0	0	0	0	0.0840643	0	0	0	0	0	6.76553	2.70487	1.02857	1.22033	0	1.54597	4.21645	0	0.545968	0	1.51096	0	0	0.0976108	0	0	1.31615	0.0285692	0.505891	0.321928	0	0	0	0	0.485427	0.124328
GTEX-13RTJ-0011-R10b-SM-5O9CW	Brain	Brain - Frontal Cortex (BA9)	Normal Brain	0	0	0	0	0.0285692	0	0.0840643	0.321928	0	0	0	0	0	6.08746	2.52857	1.4489	1.13093	0	1.02857	3.55704	0	0.432959	0	1.25701	2.56071	0	0	0	0	1.32769	0	0.378512	0	0	0	0	0	0.594549	0
GTEX-13S7M-0011-R10b-SM-5PNZB	Brain	Brain - Frontal Cortex (BA9)	Normal Brain	0	0	0.124328	0	0	0.15056	0	0	0	0.0840643	0	0	0	6.77083	2.90689	3.09592	1.22033	0.31034	2.40054	3.86493	0	0.475085	0	1.58496	0	0	0	0	0	1.07039	0.263034	0.378512	0.298658	0	0	0	0	1.11103	0
GTEX-13SLW-0011-R10a-SM-5S2UI	Brain	Brain - Frontal Cortex (BA9)	Normal Brain	0	0	0	0	0.0426443	0	0.15056	0	0	0.0703893	0	0.555816	0	7.59842	2.9222	0.62293	1.52607	0.214125	4.29719	3.8166	0	0.321928	0	1	0	0	0	0	0	1.02148	0	0	0.344828	0	0	0	0	0	0
GTEX-13SLX-0011-R10a-SM-5P9HV	Brain	Brain - Frontal Cortex (BA9)	Normal Brain	0	0	0.111031	0	0	0.0840643	0.176323	0	0	0	0	0	0	4.26078	2.38957	1.20789	0.356144	0	0.250962	3.27798	0	0.263034	0	1.68706	0	0	0	0	0.321928	0.641546	0.163499	0.263034	0	0	0	0	0	2.0321	0.0976108
GTEX-13X6I-0011-R10a-SM-5PNWI	Brain	Brain - Frontal Cortex (BA9)	Normal Brain	0	0	0	0.111031	0.0976108	0	0	0	0	0	0	0.505891	0	6.95187	2.24793	2.83188	0.443607	0.505891	4.06781	3.66448	0	0.516015	0	1.49057	2.08406	0	0	0	0.201634	0.632268	0	0.659925	0.333424	0	0	0	0	1.07724	0
GTEX-13X6J-0011-R10b-SM-5PNWA	Brain	Brain - Frontal Cortex (BA9)	Normal Brain	0	0	0	0	0	0.0703893	0.0565835	0	0	0.0703893	0	0	0	5.55857	2.64155	3.02503	2.23879	0.0840643	0.422233	3.13914	0	0.713696	0	1.32193	0	0	0	0	0	0	0	0.263034	0.201634	0	0	0	0	1.73118	0
GTEX-13X6K-0011-R10a-SM-5P9JR	Brain	Brain - Frontal Cortex (BA9)	Normal Brain	0	0.0285692	0.226509	0	0	0.15056	0	0	0	0	0	0	0	7.32823	3.14405	3.33485	2.56803	0.214125	4.70044	4.02591	0	0.956057	0	1.91456	0	0	0	0.475085	0	1.02148	0.111031	0	0.62293	0	0	0	0	0.321928	0
GTEX-1445S-0011-R10a-SM-5PNWB	Brain	Brain - Frontal Cortex (BA9)	Normal Brain	0	0	0	0	0.201634	0	0.137504	0.238787	0	0	0	1.24489	0	7.72928	2.27202	1.65076	0.992768	0.0703893	4.54782	3.89045	0	0.536053	0	1.5509	0	0	0	0	0.263034	0.704872	0	0	0.687061	0	0	0	0	2.39232	0
GTEX-145LS-0011-R10a-SM-5PNUQ	Brain	Brain - Frontal Cortex (BA9)	Normal Brain	0	0	0	0	0.176323	0	0.124328	0	0	0	0	2.08406	0	6.15299	1.36737	2.85599	0.847997	0.0703893	1.18269	3.76447	0	0.773996	0	1.79909	0	0	0	0	0.333424	0.815575	0.238787	0.650765	0.378512	0	0	0	0	2.25096	0.0976108
GTEX-145LU-0011-R10a-SM-5PNWJ	Brain	Brain - Frontal Cortex (BA9)	Normal Brain	0	0	0	0	0	0.124328	0.0426443	0	0	0	0	0	0	6.82273	2.30743	0.536053	1.72247	0.286881	4.38888	3.74416	0	0.565597	0	1.30451	1.20789	0	0	0	0.201634	1.4957	0	0.201634	0.163499	0	0	0	0	2.09761	0
GTEX-145MG-0011-R10a-SM-5PNWG	Brain	Brain - Frontal Cortex (BA9)	Normal Brain	0	0	0.0143553	0	0	0.163499	0.0426443	0	0	0	0	2.06005	0	6.64111	2.63691	3.61941	1.51096	0.163499	1.18903	3.96901	0	0.757023	0	1.72247	2.4489	0	0.0426443	0	0.344828	0.948601	0	0.422233	0.411426	0	0	0.111031	0	1.53107	0.0426443
GTEX-145MH-0011-R10b-SM-5PNUK	Brain	Brain - Frontal Cortex (BA9)	Normal Brain	0	0	0	0.0426443	0	0.111031	0.0285692	0	0	0	0	1.9222	0	5.07852	2.53107	3.71918	1.62293	0.137504	0.15056	3.58496	0	0.594549	0	1.58976	0	0	0	0	0.250962	0.847997	0	0.604071	0.189034	0	0	0	0	0.992768	0
GTEX-14753-0011-R10b-SM-5S2WE	Brain	Brain - Frontal Cortex (BA9)	Normal Brain	0	0	0	0	0	0	0.0565835	0.189034	0	0	0	0	0	7.25927	1.81558	0.9855	0.356144	0.0840643	3.59455	3.1127	0	0.137504	0	1.04963	2.83794	0	0	0	0	0.526069	0	0.226509	0.124328	0	0	0	0	0.963474	0
GTEX-1477Z-0011-R10b-SM-5S2RF	Brain	Brain - Frontal Cortex (BA9)	Normal Brain	0	0	0.111031	0	0	0	0	0	0	0	0	0	0	7.2211	1.62293	0.970854	0	0.176323	3.43029	3.46989	0	0.378512	0	0.9855	0	0	0	0	0	1.23266	0	0.286881	0	0	0	0	0	0.613532	0
GTEX-147F4-0011-R10b-SM-5S2WC	Brain	Brain - Frontal Cortex (BA9)	Normal Brain	0	0	0.378512	0	0	0	0.0703893	0	0	0	0	0	0	6.96463	2.07382	1.14405	1.07039	0.201634	3.61589	3.91839	0	0.321928	0	1.65076	0	0	0	0	0.214125	1.41684	0	0.321928	0	0	0	0	0	1.64616	0
GTEX-147GR-0011-R10b-SM-5S2UM	Brain	Brain - Frontal Cortex (BA9)	Normal Brain	0	0	0	0	0.124328	0	0	0.0703893	0	0	0	1.85997	0	6.54148	2.15056	2.19219	1.37851	0.0840643	1	3.68818	0	0.516015	0	1.27501	3.10769	0	0	0	0.189034	0	0.0840643	0.31034	0.263034	0	0	0	0	1.29278	0
GTEX-14ASI-0011-R10b-SM-5S2VZ	Brain	Brain - Frontal Cortex (BA9)	Normal Brain	0	0	0	0	0	0.0703893	0.0565835	0.505891	0	0.15056	0	0	0	6.31705	2.73985	0.992768	1.87971	0	0.650765	4.33842	0	0.831877	0	1.94486	0	0	0	0	0.275007	1.1375	0	0.275007	0	0	0	0	0	0.495695	0
GTEX-14BIL-0011-R10a-SM-5SI75	Brain	Brain - Frontal Cortex (BA9)	Normal Brain	0	0	0	0	0.0703893	0.0565835	0.0285692	0.15056	0	0.0703893	0	0.250962	0	6.95303	2.87971	1.67807	1.27501	0.432959	5.23611	4.30597	0	0.411426	0	1.85997	0	0	0	0	0	1.46467	0	1.07724	0	0	0	0	0	0	0
GTEX-14BIN-0011-R10a-SM-5S2UA	Brain	Brain - Frontal Cortex (BA9)	Normal Brain	0	0	0	0	0.124328	0	0	0.0565835	0	0.0285692	0	1.43829	0	5.7252	1.92979	1.65076	1.04963	0.0426443	0.321928	3.34767	0	0.321928	0	1.26303	0	0	0.0426443	0	0	0.678072	0	0.275007	0.137504	0	0	0	0	2.16027	0.111031
GTEX-N7MS-0011-R10A-SM-2HMJK	Brain	Brain - Frontal Cortex (BA9)	Normal Brain	0	0.0703893	0	0	0	0.163499	0.0703893	0.137504	0	0	0	0.275007	0	5.38024	2.49313	2.64847	1.93357	0.263034	0.344828	3.47508	0	0.422233	0	1.29278	0	0	0	0	0	0.790772	0	0.321928	0	0	0	0	0	0.903038	0
GTEX-N7MT-0011-R10A-SM-2I3E1	Brain	Brain - Frontal Cortex (BA9)	Normal Brain	0	0	0.31034	0	0	0	0	0.0703893	0	0	0	1.19535	0	5.92267	1.92979	2.03562	0.0143553	0.0565835	0	3.54226	0	0.263034	0	1.29278	0	0	0	0	0.584963	1.04264	0.124328	0.400538	0.238787	0	0	0	0	2.64155	0
GTEX-NL3H-0011-R10A-SM-2I3E9	Brain	Brain - Frontal Cortex (BA9)	Normal Brain	0	0	0	0	0.0565835	0	0	0.189034	0	0	0	0.201634	0	4.11853	3.19535	3.38543	2.24489	0.0976108	0	3.53978	0	0.9855	0	1.54102	0	0	0	0	0.411426	0.516015	0	0.545968	0	0	0	0	0	0	0
GTEX-NL4W-0011-R10A-SM-2I3DY	Brain	Brain - Frontal Cortex (BA9)	Normal Brain	0	0	0	0	0	0.0703893	0.0840643	0	0	0.0840643	0	0.948601	0	6.87036	1.56071	1.25701	0	0.15056	3.51854	4.13914	0	0.454176	0	1.05658	0	0	0	0	0.201634	0.298658	0	0.495695	0.555816	0	0	0	0	1.16993	0
GTEX-NPJ7-0011-R10A-SM-2I3E5	Brain	Brain - Frontal Cortex (BA9)	Normal Brain	0	0.137504	0	0	0	0.344828	0.0840643	0	0	0	0	2.41414	0	7.49905	2.23266	2.94673	0	0.250962	2.81558	4.76713	0	1.42223	0	1.82375	0	0	0	0.594549	0.263034	1.40599	0	0.367371	0.678072	0	0	0	0	0	0
GTEX-NPJ8-0011-R10A-SM-2YUMO	Brain	Brain - Frontal Cortex (BA9)	Normal Brain	0.0285692	0.389567	0	0	0.250962	0	0	0	0	0	0	0.0143553	0	6.92362	2.99639	2.29866	1.58976	0.238787	4.34554	4.7137	0	1.33914	0	1.91839	0	0	0	0.713696	0	1.07724	0.137504	0.443607	1.03562	0	0	0	0	0	0.176323
GTEX-OXRN-0011-R10A-SM-2I5GC	Brain	Brain - Frontal Cortex (BA9)	Normal Brain	0	0	0.137504	0	0	0	0.0426443	0.0285692	0	0	0	0.85599	0	6.97957	2.57531	1.58976	1.01436	0.137504	2.94111	3.96993	0	0.536053	0	1.46467	0	0	0	0	0.15056	1.02857	0	0.226509	0.238787	0	0	0	0	0.632268	0.176323
GTEX-OXRO-0011-R10A-SM-2I5EH	Brain	Brain - Frontal Cortex (BA9)	Normal Brain	0	0	0	0	0.0426443	0	0	0	0	0	0	0.201634	0	6.75889	1.76129	0.757023	0.250962	0	1.76977	3.27947	0	0.765535	0	1.24489	0	0	0	0.31034	0.124328	0.650765	0	0.137504	0.0976108	0	0	0	0	1.78241	0
GTEX-P44H-0011-R10A-SM-2XCEK	Brain	Brain - Frontal Cortex (BA9)	Normal Brain	0	0	0	0	0.238787	0	0.0703893	0	0	0.0285692	0	1.68257	0	7.33985	2.25701	2.18903	0.443607	0.137504	1.64155	3.39917	0	0.201634	0	0.978196	0	0	0	0	0	1.70044	0.632268	0.31034	0	0	0	0	0	0	0
GTEX-Q2AG-0011-R10A-SM-2HMLA	Brain	Brain - Frontal Cortex (BA9)	Normal Brain	0	0	0.226509	0	0	0	0.0703893	0	0	0	0	1.67807	0	6.52168	3.26153	4.07639	2.9542	0.0976108	0.31034	4.29646	0	1.27501	0	2.01078	2.12763	0	0	0	0	1.43829	0	1.12433	1.04264	0	0	0	0	0	0
GTEX-QDT8-0011-R10A-SM-32PKG	Brain	Brain - Frontal Cortex (BA9)	Normal Brain	0	0	0.137504	0	0	0.0285692	0.0285692	0	0.111031	0	0	2.32193	0	8.07093	3.38405	4.18824	1.32769	1.09761	3.97085	4.01346	0	1.21412	0	1.88753	0	0	0	0	0.757023	2.44626	0.189034	0.286881	0	0	0	0	0	0	0
GTEX-QMR6-0011-R10A-SM-32PKO	Brain	Brain - Frontal Cortex (BA9)	Normal Brain	0	0	0	0	0	0.111031	0.111031	0	0	0	0	0	0	7.84612	3.09085	2.97085	1.45418	0.250962	3.98368	4.06005	0	0.604071	0	1.38405	0	0	0	0	0	1.75275	0	0	0.15056	0	0	0	1.36737	0	0
GTEX-QVJO-0011-R10A-SM-2S1QJ	Brain	Brain - Frontal Cortex (BA9)	Normal Brain	0	0	0	0	0.250962	0	0	0	0	0	0	0	0	6.37695	3.21412	3.63923	2.0635	0	0.887525	3.85997	0	0.422233	0	1.79494	0	0	0	0.847997	0	0.695994	0	0	0.422233	0	0	0	0	0	0.286881
GTEX-QVUS-0011-R10A-SM-3GIK3	Brain	Brain - Frontal Cortex (BA9)	Normal Brain	0	0	0.214125	0	0	0	0.0976108	0.0426443	0	0	0	0	0	7.59619	3.10434	0	2.37573	0.464668	1.18269	4.09255	0	0	0	1.53107	0	0	0	0	0	1.28096	0	0.356144	0	0	0	0	0	0	0
GTEX-S7SE-0011-R10A-SM-2XCDF	Brain	Brain - Frontal Cortex (BA9)	Normal Brain	0	0	0	0	0.137504	0.124328	0	0.0285692	0	0	0	2.12433	0	6.2651	2.48285	3.70487	2.42761	0	0.632268	3.88166	0	0.918386	0	1.80735	3.33056	0	0	0	0	1.16993	0	0.0143553	0	0	0	0	0	0	0
GTEX-T5JC-0011-R10A-SM-32PM2	Brain	Brain - Frontal Cortex (BA9)	Normal Brain	0	0	0.321928	0	0	0	0.137504	0	0	0.124328	0	2.02148	0	6.07831	2.46467	3.55459	1.84398	0	0.62293	4.43563	0	0.516015	0	1.91456	0	0	0	0	0	1.73552	0	1.05658	1.15056	0	0	0	0	0	0
GTEX-T6MN-0011-R10A-SM-32QP7	Brain	Brain - Frontal Cortex (BA9)	Normal Brain	0	0	0	0	0.0143553	0.15056	0.124328	0.226509	0	0.124328	0	1.85997	0	4.73985	2.46205	3.41819	2.74846	0.0976108	0.214125	3.7126	0	0.713696	0	1.69153	0	0	0.0565835	0	0.400538	1.38405	0.263034	0.367371	0	0	0	0	0	0	0
GTEX-TSE9-0011-R10A-SM-3DB7O	Brain	Brain - Frontal Cortex (BA9)	Normal Brain	0	0	0	0	0	0.15056	0	0	0	0	0	0.765535	0	6.88387	2.30159	1.75702	1.12433	0.286881	2.47768	3.40871	0	0.333424	0	1.35614	0	0	0	0	0.214125	1.07724	0	0.286881	0.0976108	0	0	0	0	0	0
GTEX-WL46-0011-R10A-SM-3MJFQ	Brain	Brain - Frontal Cortex (BA9)	Normal Brain	0.201634	0	0	0.0976108	0	0	0	0	0	0	0	1.47508	0	3.61824	2.90497	3.56194	2.33628	0.189034	0	3.98094	0	0.695994	0	1.89142	0	0	0	0	0.344828	0.807355	0	0.464668	0.555816	0	0	0	0	0.356144	0
GTEX-WVLH-0011-R10A-SM-3MJFM	Brain	Brain - Frontal Cortex (BA9)	Normal Brain	0	0	0	0	0.275007	0	0	0.226509	0	0	0	1.852	0	6.06501	3.45286	4.41752	3.42358	0.238787	0.495695	3.92029	0	0.903038	0	1.90304	0	0	0	0	0	0.704872	0.111031	0.250962	0.536053	0	0	0	0	0	0
GTEX-WWYW-0011-R10A-SM-3NB35	Brain	Brain - Frontal Cortex (BA9)	Normal Brain	0	0	0	0	0.0703893	0.0976108	0	0.411426	0	0.0976108	0	0	0	6.4192	3.11936	2.88557	1.41143	0.0565835	0.62293	4.14323	0	0.495695	0	1.71809	0	0	0	0	0	0.765535	0	1.18269	0	0	0	0	0	1.23879	0
GTEX-X261-0011-R10B-SM-4E3JT	Brain	Brain - Frontal Cortex (BA9)	Normal Brain	0	0	0.214125	0	0	0	0	0.0426443	0	0	0	0.0285692	0	6.19987	1.67356	0.516015	0.464668	0.0426443	2.89336	3.8748	0	0	0	1.24489	0	0	0	0	0.495695	0.992768	0.0703893	0.641546	0.137504	0	0	0	0	0	0.0976108
GTEX-X4EP-0011-R10B-SM-4QASJ	Brain	Brain - Frontal Cortex (BA9)	Normal Brain	0	0	0.31034	0	0	0	0	0	0	0	0	1.76977	0	5.69098	2.52356	2.41684	0.0285692	0.344828	2.65076	4.90497	0	0.695994	0	1.79494	0	0	0	0	0	2.12433	0	0.536053	1.49057	0	0	0	0.992768	0	0
GTEX-X4XX-0011-R10B-SM-46MWO	Brain	Brain - Frontal Cortex (BA9)	Normal Brain	0.0976108	0	0	0	0	0	0	0	0	0	0	1.19535	0	6.04111	2.83996	2.98914	1.4489	0	1.60881	4.4489	0	0.713696	0	1.80323	0	0	0	0	0	1.77821	0	0.555816	0.250962	0	0	0	0	0	0
GTEX-X585-0011-R10A-SM-46MUY	Brain	Brain - Frontal Cortex (BA9)	Normal Brain	0.0976108	0	0	0	0	0.163499	0.344828	0	0	0	0	2.26003	0	3.98368	2.04614	4.02326	1.15704	0.214125	0	3.93168	0	1.48543	0	2.10434	4.92172	0	0	0	0	0.722466	0	1.0072	1.09761	0	0	0	0	0	0
GTEX-XLM4-0011-R10A-SM-4AT5P	Brain	Brain - Frontal Cortex (BA9)	Normal Brain	0	0.201634	0	0	0	0	0.238787	0.298658	0	0.201634	0	0	0	6.77742	2.62059	2.1177	1.41684	0.201634	5.01302	4.2502	0	0.238787	0	1.66903	3.82883	0	0	1.04264	0	1.30451	0.15056	0	0.978196	0	0	0	0	0.536053	0
GTEX-Y8DK-0011-R10A-SM-4SOK1	Brain	Brain - Frontal Cortex (BA9)	Normal Brain	0	0	0	0	0	0.238787	0.111031	0	0	0	0	1.37295	0	5.6659	2.41143	3.16027	2.04614	0.124328	0.516015	3.85898	0	0.918386	0	1.63227	0	0	0	0	0	1.46989	0.137504	0.432959	0.389567	0	0	0	0	0.137504	0
GTEX-YFC4-0011-R10a-SM-4SOK5	Brain	Brain - Frontal Cortex (BA9)	Normal Brain	0	0	0	0	0	0.226509	0	0.378512	0	0	0	2.13422	0	6.18884	2.49313	3.849	1.17632	0.111031	0.650765	3.7866	0	0.815575	0	1.76129	0	0	0.0976108	0	0	1.27501	0	0.31034	0.526069	0	0	0	0	1.1177	0
GTEX-YJ89-0011-R10a-SM-4SOK9	Brain	Brain - Frontal Cortex (BA9)	Normal Brain	0	0	0	0	0.275007	0	0	0	0	0.0143553	0	1.14405	0	6.32966	2.62059	3.25096	1.53107	0.201634	0.584963	3.81762	0	0.516015	0	1.774	0	0	0	0	0	1.36177	0.163499	0.163499	0	0	0	0	0	0.367371	0
GTEX-Z93S-0011-R10a-SM-4RGNM	Brain	Brain - Frontal Cortex (BA9)	Normal Brain	0	0	0.163499	0.124328	0	0	0	0	0	0	0	0	0	5.54905	2.36457	2.40054	1.4957	0	0.356144	3.59694	0	0.659925	0	1.41143	0	0	0.0703893	0	0.443607	0.594549	0.0565835	0.189034	0.163499	0	0	0	0	1.63691	0
GTEX-ZAB4-0011-R10a-SM-4SOKH	Brain	Brain - Frontal Cortex (BA9)	Normal Brain	0	0	0.0840643	0.378512	0	0	0.137504	0.226509	0	0.15056	0	0.0976108	0	7.23362	2.75916	1.42223	1.35614	0.137504	3.70598	3.98459	0	0.669027	0	1.36737	0	0	0	0	0	1.4489	0	0.411426	0.422233	0	0	0	0	0	0
GTEX-ZDXO-0011-R10a-SM-4WWD8	Brain	Brain - Frontal Cortex (BA9)	Normal Brain	0	0	0.201634	0	0	0.0285692	0.0840643	0	0	0	0	1.69153	0	6.6907	1.64155	2.1375	0.941106	0	1.97453	3.82477	0	0.659925	0	1.5008	0	0	0	0	0	0.757023	0.238787	0	0	0	0	0	0	0	0
GTEX-ZF28-0011-R10a-SM-4WWEH	Brain	Brain - Frontal Cortex (BA9)	Normal Brain	0	0	0	0	0	0	0.0565835	0.0426443	0	0	0	1.37851	0	6.29462	2.57289	2.85	0	0.31034	4.57773	4.30378	0	1	0	1.76553	0	0	0	0	0	0	0	0.831877	1.02148	0	0	0	0	0.956057	0.214125
GTEX-ZUA1-0011-R10a-SM-51MT6	Brain	Brain - Frontal Cortex (BA9)	Normal Brain	0	0	0	0	0	0.111031	0	0	0	0.0426443	0	0.226509	0	6.32751	2.08066	2.25701	1.29278	0.0976108	2.01436	3.20633	0	0	0	1.19535	2.40599	0	0	0.321928	0.163499	0.704872	0	0.31034	0.238787	0	0	0	0	1.66448	0
GTEX-ZV68-0011-R10a-SM-51MT7	Brain	Brain - Frontal Cortex (BA9)	Normal Brain	0	0	0	0	0.0840643	0	0.0703893	0.124328	0	0	0	0.85599	0	6.71973	1.46467	0.485427	0	0	2.10434	3.40871	0	0.356144	0	0.963474	0	0	0	0	0.15056	0.659925	0	0.0426443	0.400538	0	0	0	0	1.68257	0
GTEX-ZVT3-0011-R10b-SM-57WB6	Brain	Brain - Frontal Cortex (BA9)	Normal Brain	0	0	0	0	0.201634	0	0	0.189034	0	0	0	1.48027	0	6.59216	0.831877	1.42223	0	0.0976108	3.48543	3.63807	0	0.344828	0	1.51096	0	0	0.0565835	0	0.298658	0.739848	0	0.400538	0	0	0	0	0	1.41143	0
GTEX-ZVZQ-0011-R10b-SM-51MRT	Brain	Brain - Frontal Cortex (BA9)	Normal Brain	0	0	0	0	0	0.214125	0	0.201634	0	0	0	0.0143553	0	6.30012	2.70487	2.04614	1.90689	0.250962	3.50335	3.37016	0	0.238787	0	1.45418	0	0	0	0	0	0.575312	0	0.321928	0.176323	0	0	0	0	2.07039	0
GTEX-ZXG5-0011-R10a-SM-57WDD	Brain	Brain - Frontal Cortex (BA9)	Normal Brain	0	0	0	0	0	0.0703893	0.0426443	0	0	0	0	0.739848	0	6.32103	1.46467	1.38957	0.650765	0.15056	3.82782	2.99639	0	0.389567	0	0.925999	0	0	0	0	0	0.263034	0	0	0.659925	0	0	0	0	1.1635	0
GTEX-11GSO-0011-R1b-SM-57WD3	Brain	Brain - Hippocampus	Normal Brain	0	0.0565835	0.163499	0	0.0840643	0	0.0565835	0.0426443	0	0	0	0	0	6.37191	1.36177	0	0.992768	0	2.54597	2.99458	0	0.124328	0	0.85599	0	0	0	0	0.201634	1.1375	0	0.286881	0.321928	0	0	0	0	1.81558	0
GTEX-11ONC-0011-R1a-SM-57WD4	Brain	Brain - Hippocampus	Normal Brain	0	0	0.201634	0	0	0	0.0565835	0.226509	0	0.176323	0	0	0	5.88118	1.23879	0.333424	0.545968	0	2.31325	3.20477	0	0	0	1.11103	0	0	0	0	0.226509	0.641546	0	0.321928	0.163499	0	0	0	0	1.68257	0
GTEX-11UD1-0011-R1b-SM-5BC7D	Brain	Brain - Hippocampus	Normal Brain	0	0	0	0	0	0	0	0	0	0	0	1.15704	0	5.81378	0.214125	0.823749	0	0.0703893	1.69153	2.89336	0	0	0	0.731183	1.11103	0	0	0	0	0	0	0.31034	0.389567	0	0	0	0	1.23266	0
GTEX-11ZTS-0011-R1a-SM-5BC71	Brain	Brain - Hippocampus	Normal Brain	0	0	0.0976108	0	0	0.0565835	0.0565835	0.31034	0	0.163499	0	0	0	5.69153	1.07724	0.536053	0.536053	0.0976108	2.19849	2.56071	0	0	0	0.678072	3.20163	0	0	0.163499	0	0.378512	0	0.0426443	0.137504	0	0	0	0.62293	0.713696	0
GTEX-11ZVC-0011-R1b-SM-5BC6M	Brain	Brain - Hippocampus	Normal Brain	0	0.263034	0	0	0	0	0	0.0976108	0	0	0	0	0	6.14954	1.32193	0.422233	0.659925	0.0426443	2.82782	2.34199	0	0.189034	0	0.443607	0	0	0	0	0	0.367371	0	0.0143553	0.0285692	0	0	0	0	0.773996	0
GTEX-1212Z-0011-R1b-SM-5BC72	Brain	Brain - Hippocampus	Normal Brain	0	0	0	0.137504	0.238787	0	0	0	0	0.0840643	0	0	0	5.75382	1.25096	0.956057	0	0.0565835	1.57531	2.81147	0	0.0840643	0	0.992768	0	0	0	0	0	0.613532	0	0.124328	0	0	0	0	0	1.83188	0
GTEX-12WSD-0011-R1b-SM-5LZVY	Brain	Brain - Hippocampus	Normal Brain	0	0	0	0	0.15056	0	0	0	0	0	0	0	0	5.55949	1.4957	0.831877	0	0	1.31034	3.32337	0	0.176323	0	1.13093	0	0	0	0	0	0.226509	0	0	0.15056	0	0	0	0	1.70044	0
GTEX-12WSE-0011-R1b-SM-5GU4V	Brain	Brain - Hippocampus	Normal Brain	0	0	0	0	0.214125	0	0.111031	0.226509	0	0	0	0.286881	0	5.31034	1.62293	0.925999	0.263034	0	1.11103	3.56316	0	0.238787	0	1.58496	0	0	0	0	0	0.333424	0	0.163499	0.321928	0	0	0	0	2.51349	0
GTEX-12WSF-0011-R1a-SM-5DUVI	Brain	Brain - Hippocampus	Normal Brain	0	0	0	0.137504	0.0285692	0	0.0976108	0.214125	0	0.201634	0	0.650765	0	4.35262	1.53107	1.926	0.555816	0	0	2.47508	0	0.176323	0	0.62293	0	0	0	0	0	0.695994	0.111031	0.0840643	0.163499	0	0	0	0	0.214125	0.137504
GTEX-12WSH-0011-R1a-SM-5GU5V	Brain	Brain - Hippocampus	Normal Brain	0	0	0	0	0	0.0285692	0	0	0	0	0	0	0	5.42962	1.40599	1.01436	0	0.0565835	0	2.54102	0	0.201634	0	0.941106	0	0	0.0565835	0	0	0	0	0	0.189034	0	0	0	0	1.18903	0
GTEX-12WSM-0011-R1a-SM-5LZW6	Brain	Brain - Hippocampus	Normal Brain	0	0	0.0976108	0	0.0565835	0	0	0	0	0	0	0	0	5.14527	1.1375	0.356144	0	0.0976108	0.378512	3.15704	0	0	0	1.27501	0	0	0	0	0.275007	0.454176	0	0.298658	0	0	0	0	0	1.87578	0
GTEX-12ZZX-0011-R1a-SM-5EQ6B	Brain	Brain - Hippocampus	Normal Brain	0	0	0	0	0.124328	0	0	0.0840643	0	0	0	0	0	7.30925	2.41414	0.933573	1.09085	0	4.35544	3.12102	0	0.321928	0	0.978196	0	0	0	0	0	0	0	0	0.137504	0	0	0	0	1.03562	0
GTEX-13112-0011-R1b-SM-5HL7K	Brain	Brain - Hippocampus	Normal Brain	0	0	0.137504	0	0	0	0	0.176323	0	0	0	0.286881	0	4.31034	0.748461	0	0.344828	0	0.356144	2.62761	0	0.124328	0	1	0	0	0	0	0	0	0	0.0840643	0	0	0	0	0	2.03914	0.189034
GTEX-1313W-0011-R1b-SM-5EQ4A	Brain	Brain - Hippocampus	Normal Brain	0	0.0143553	0	0.0426443	0.0703893	0.15056	0	0.201634	0	0	0	0	0	5.0268	1.71809	2.09424	1.1635	0.124328	0	2.6893	0	0.214125	0	1.0072	0	0	0	0	0	0.575312	0.0976108	0.454176	0.137504	0	0	0	0	1.25096	0
GTEX-131XH-0011-R1a-SM-5DUWA	Brain	Brain - Hippocampus	Normal Brain	0	0.0285692	0	0	0	0.286881	0	0.344828	0	0.176323	0	1.01436	0	7.31651	2.15056	2.60644	0	0.298658	5.47994	4.78398	0	0.695994	0	2.24184	0	0	0	0.863938	0.321928	1.17632	0	1.13093	0.773996	0	0	0	0	0.687061	0.176323
GTEX-131YS-0011-R1a-SM-5DUXC	Brain	Brain - Hippocampus	Normal Brain	0	0	0	0	0	0.0565835	0.0840643	0.298658	0	0	0	0	0	6.10476	1.36737	1.66448	0	0.0565835	3.19219	2.852	0	0.298658	0	0.871844	0	0	0	0	0.189034	0.536053	0	0.250962	0.321928	0	0	0	0	1.82782	0
GTEX-132Q8-0011-R1a-SM-5EGLK	Brain	Brain - Hippocampus	Normal Brain	0	0	0.298658	0.321928	0.0143553	0.201634	0.0703893	0.815575	0	0.0976108	0	0.632268	0	6	0.941106	0.970854	0	0.0565835	2.67356	3.36597	0	0.321928	0	1.41684	3.19692	0	0	0	0.201634	1.42223	0.0976108	0.475085	0.137504	0	0	0	0	1.59455	0
GTEX-1399T-0011-R1b-SM-5DUWN	Brain	Brain - Hippocampus	Normal Brain	0	0	0.226509	0	0	0	0	0.201634	0	0.0976108	0	0.275007	0	5.00899	0.748461	0	0.275007	0.0426443	0.903038	2.35614	0	0	0	0.799087	0	0	0	0	0	0.321928	0.0976108	0.137504	0	0	0	0	0	2.35332	0
GTEX-139T8-0011-R1a-SM-5HL75	Brain	Brain - Hippocampus	Normal Brain	0	0	0	0	0	0	0.0426443	0	0	0	0	0	0	3.59574	0.799087	0.214125	0	0.0703893	0	2.42492	0	0	0	0.584963	0	0	0	0.422233	0	0	0	0	0.111031	0	0	0	0	2.41954	0
GTEX-139TT-0011-R1a-SM-5LZVD	Brain	Brain - Hippocampus	Normal Brain	0	0	0	0	0.263034	0	0	0	0	0	0	0	0	5.36842	1.38957	0.695994	0	0	0.475085	3.51979	0	0	0	1.66448	0	0	0	0	0.250962	0.378512	0	0.333424	0.321928	0	0	0	0	1.97085	0
GTEX-13CF2-0011-R1a-SM-5LZY1	Brain	Brain - Hippocampus	Normal Brain	0	0.0426443	0	0	0	0	0.0703893	0.176323	0	0	0	0	0	4.28318	0.454176	0.163499	0	0	0.650765	2.42492	0	0	0	0.545968	0	0	0	0	0.275007	0.250962	0	0.124328	0	0	0	0	0	1.86394	0
GTEX-13FHO-0011-R1b-SM-5KLZG	Brain	Brain - Hippocampus	Normal Brain	0	0	0.214125	0.111031	0	0	0.0976108	0.0976108	0	0	0	0	0	6.95884	2.18587	0.526069	0.941106	0.0426443	2.96532	3.7866	0	0.422233	0	1.25701	0	0	0	0	0.536053	1.07724	0	0.226509	0.62293	0	0	0	0	2.59216	0
GTEX-13FHP-0011-R1b-SM-5K7XL	Brain	Brain - Hippocampus	Normal Brain	0	0	0	0	0.0285692	0	0.0565835	0.0565835	0	0	0	0.536053	0	4.85599	0.238787	0.250962	0	0.0285692	0.454176	2.27798	0	0.0426443	0	0.505891	0	0	0	0	0.189034	0	0	0.0565835	0.137504	0	0	0	0	2.31904	0
GTEX-13FLW-0011-R1b-SM-5LZX2	Brain	Brain - Hippocampus	Normal Brain	0	0	0.0840643	0	0	0.0840643	0	0.163499	0	0	0	0.400538	0	5.65134	1.50589	1.63227	0	0.111031	1.91456	2.83188	0	0.226509	0	1.19535	0	0	0	0	0	0	0.0976108	0.0976108	0.286881	0	0	0	0	1.3505	0
GTEX-13FTY-0011-R1a-SM-5LZXE	Brain	Brain - Hippocampus	Normal Brain	0	0	0.0565835	0	0	0	0.0703893	0	0	0.0840643	0	0.250962	0	4.53356	0.475085	0	0.214125	0	0.238787	1.97085	0	0.0840643	0	0.475085	0	0	0	0	0.137504	0.163499	0	0	0	0	0	0	0	2.20163	0
GTEX-13FXS-0011-R1a-SM-5K7U6	Brain	Brain - Hippocampus	Normal Brain	0	0	0.298658	0.0143553	0.0285692	0	0	0.163499	0	0	0	0	0.0565835	5.75729	1.68706	0.545968	0	0.0426443	1.20789	3.44228	0	0.275007	0	1.76553	0	0	0.0285692	0	0.62293	0.378512	0	0	0.124328	0	0	0	0	1.60407	0
GTEX-13G51-0011-R1a-SM-5LZYR	Brain	Brain - Hippocampus	Normal Brain	0	0	0.238787	0	0	0	0.15056	0	0	0	0	1.5509	0	6.93664	0.464668	1.65992	0	0.189034	4.48156	3.9514	0	0	0	1.57531	0	0	0	0.31034	0.555816	0.879706	0	0.669027	0	0	0	0	0	2	0
GTEX-13JUV-0011-R1a-SM-5LZY4	Brain	Brain - Hippocampus	Normal Brain	0	0.176323	0	0	0	0.214125	0.0565835	0	0	0	0	0	0	5.40905	1.76977	1.69599	0.782409	0.485427	1.73985	4.26604	0	0.594549	0	1.83592	0	0	0	0.367371	0	1.42223	0.250962	0.739848	0.687061	0	0	0	0	2.37851	0
GTEX-13JVG-0011-R1a-SM-5KM32	Brain	Brain - Hippocampus	Normal Brain	0	0	0	0	0	0	0.176323	0.367371	0	0	0	0	0	6.13525	1.23266	0.389567	0.411426	0.0426443	2.30451	3.1375	0	0.0703893	0	0.956057	0	0	0	0	0.713696	1.32769	0.0976108	0.389567	0.176323	0	0	0	0.604071	1	0.111031
GTEX-13N1W-0011-R1b-SM-5MR4T	Brain	Brain - Hippocampus	Normal Brain	0	0	0	0	0.367371	0	0.124328	0.0426443	0	0.124328	0	0.321928	0	5.83365	1.38957	1.24489	0.286881	0.15056	2.81967	3.61117	0	0.137504	0	1.4957	0	0	0	0.238787	0.669027	0.933573	0	0	0.367371	0	0	0	1.47508	2.18903	0
GTEX-13N2G-0011-R1b-SM-5MR3G	Brain	Brain - Hippocampus	Normal Brain	0	0	0	0	0.189034	0	0	0	0	0.124328	0	0.748461	0	6.54797	1.49057	1.15704	0.344828	0.286881	3.72137	3.34341	0	0.454176	0	1.26903	2.7845	0	0	0	0	0.516015	0.0840643	0.298658	0.367371	0	0	0	0	1.66903	0
GTEX-13NYB-0011-R1b-SM-5KM4F	Brain	Brain - Hippocampus	Normal Brain	0	0	0.0840643	0	0	0	0.0703893	0	0	0.124328	0	1.32193	0	5.50906	0	0.85599	0.226509	0	1.14405	2.59694	0	0	0	1.02148	0	0	0.0703893	0.176323	0.250962	0.584963	0	0	0.163499	0	0	0	0	1.58976	0
GTEX-13NYS-0011-R1b-SM-5MR55	Brain	Brain - Hippocampus	Normal Brain	0	0	0.214125	0	0	0	0.201634	0.298658	0	0.604071	0	0.333424	0	6.41768	1.52105	0.925999	0	0.0565835	3.34483	3.78031	0	0.516015	0	1.61824	0	0	0	0	0	0.863938	0	0.422233	0.321928	0	0	0	0	2.12433	0.137504
GTEX-13NZA-0011-R1b-SM-5LUAF	Brain	Brain - Hippocampus	Normal Brain	0	0	0.15056	0	0	0	0.0565835	0	0	0.0840643	0	0	0	4.13422	0.422233	0.321928	0.378512	0	1.55582	1.72247	0	0	0	0.333424	0	0	0	0.0703893	0	0	0	0	0	0	0	0	0	1.21412	0
GTEX-13O3O-0011-R1b-SM-5KM2K	Brain	Brain - Hippocampus	Normal Brain	0	0	0	0	0	0	0.0840643	0.137504	0	0	0	0.163499	0	5.20945	1.43296	0.31034	0.807355	0.0565835	0.275007	4.0072	0	0.344828	0	1.79494	0	0	0	0	0.555816	1.15056	0.226509	0.214125	0	0	0	0	0.871844	0.933573	0
GTEX-13O3Q-0011-R1b-SM-5KM3L	Brain	Brain - Hippocampus	Normal Brain	0	0.0565835	0	0	0.0285692	0	0.0426443	0.15056	0	0.0976108	0	0	0	5.76129	1.62293	0	0.722466	0.0426443	1.53107	3.10936	0	0.15056	0	1.1635	0	0	0	0	0	0.176323	0	0.111031	0	0	0	0	0	1.42761	0
GTEX-13OVJ-0011-R1b-SM-5L3I6	Brain	Brain - Hippocampus	Normal Brain	0	0	0.226509	0	0	0.124328	0.189034	0.263034	0	0	0	0.15056	0	7.74819	2.38957	1.32193	0.925999	0.214125	4.774	3.86888	0	0.475085	0	1.31615	0	0	0	0	0.565597	1.16993	0	0.669027	0.344828	0	0	0	0	1.88753	0
GTEX-13OVL-0011-R1a-SM-5L3H5	Brain	Brain - Hippocampus	Normal Brain	0	0	0.163499	0	0.286881	0	0	0.485427	0	0	0	0.0143553	0	5.75221	1.09761	0.575312	0.443607	0	2.98732	2.73335	0	0.176323	0	0.978196	0	0	0	0.0565835	0.263034	0.925999	0	0	0.163499	0	0	0	0	2.01436	0
GTEX-13OW5-0011-R1b-SM-5L3GE	Brain	Brain - Hippocampus	Normal Brain	0.0976108	0	0	0	0.263034	0	0	0	0	0	0	0	0	6.14588	1.04963	0.748461	0	0	2.4957	4.21179	0	0.333424	0	1.93357	0	0	0	0	0.722466	1.14405	0.124328	0.201634	0.226509	0	0	0	0	2.86196	0
GTEX-13OW6-0011-R1a-SM-5L3HQ	Brain	Brain - Hippocampus	Normal Brain	0	0	0	0	0.263034	0	0	0.333424	0	0	0	0.485427	0	6.17712	1.88362	1.848	0.748461	0	1.1635	3.49697	0	0.263034	0	1.41143	2.63691	0	0	0	0	0.565597	0.238787	0.226509	0.773996	0	0	0	0	1.8953	0
GTEX-13OW7-0011-R1b-SM-5L3HF	Brain	Brain - Hippocampus	Normal Brain	0	0	0.31034	0	0	0	0	0	0	0	0	0	0	4.81044	0.739848	0.505891	0	0.111031	2.05658	3.07211	0	0	0	1.22033	0	0	0	0	0.722466	0.454176	0.137504	0.286881	0	0	0	0	0.765535	2.36177	0
GTEX-13OW8-0011-R1a-SM-5L3HI	Brain	Brain - Hippocampus	Normal Brain	0	0	0.333424	0	0	0	0.214125	0.201634	0	0.0976108	0	0.137504	0	6.78398	1.80735	0.879706	0.669027	0.0565835	4.19613	3.09424	0	0.263034	0	1.13093	2.26604	0	0.0426443	0	0	0.226509	0	0.0976108	0.189034	0	0	0	0	0.495695	0
GTEX-13PDP-0011-R1a-SM-5PNX5	Brain	Brain - Hippocampus	Normal Brain	0	0	0	0	0	0	0	0.137504	0	0	0	0.565597	0	4.91025	0.485427	0.545968	0	0	0.948601	2.98914	0	0.263034	0	1	0	0	0	0.0426443	0	0.669027	0	0.0840643	0.0976108	0	0	0	0	2.15056	0
GTEX-13QIC-0011-R1a-SM-5O9CJ	Brain	Brain - Hippocampus	Normal Brain	0	0	0	0	0.286881	0	0	0.137504	0	0.0565835	0	1.02148	0	5.0635	0.790772	1.25096	0	0	1.27501	2.77821	0	0.226509	0	0.773996	0	0	0	0	0	0.505891	0.0976108	0	0	0	0	0	0	1.25701	0
GTEX-13QJC-0011-R1b-SM-5S2UU	Brain	Brain - Hippocampus	Normal Brain	0	0	0	0	0.137504	0	0.0426443	0.124328	0	0.111031	0	0	0	5.75061	1.03562	0.378512	0.536053	0.111031	2.0072	3.2854	0	0.0703893	0	0.757023	0	0	0	0	0	0.286881	0	0.356144	0.124328	0	0	0	0.613532	1.9486	0
GTEX-13RTJ-0011-R1a-SM-5O9D9	Brain	Brain - Hippocampus	Normal Brain	0	0.15056	0	0	0.0143553	0.111031	0.0285692	0.0426443	0	0.0976108	0	0	0	7.27333	1.70929	0.910733	1.21412	0.201634	4.31615	3.69822	0	0.298658	0	1.36737	0	0	0	0	0.62293	0.594549	0.0976108	0.432959	0.163499	0	0	0	0	0.604071	0
GTEX-13RTL-0011-R1a-SM-5PNZ8	Brain	Brain - Hippocampus	Normal Brain	0	0.0703893	0	0	0.137504	0	0.0565835	0	0	0	0	0	0	4.30012	0.536053	0.298658	0.238787	0.0565835	0.83996	2.29572	0	0.0426443	0	0.722466	0	0	0	0	0.575312	0.695994	0	0.137504	0	0	0	0	0	2.32769	0
GTEX-13S7M-0011-R1b-SM-5PNZE	Brain	Brain - Hippocampus	Normal Brain	0	0	0	0	0.0840643	0	0.0840643	0.0143553	0	0.111031	0	0.321928	0	5.57561	1.14405	1.28688	0	0.0426443	1.42223	2.926	0	0.275007	0	0.925999	0	0	0.0285692	0	0	1	0	0	0.137504	0	0	0	0	2.15381	0
GTEX-13SLW-0011-R1a-SM-5S2W7	Brain	Brain - Hippocampus	Normal Brain	0	0	0	0	0.0565835	0	0	0.0976108	0	0	0	0.575312	0	6.34163	1.33914	0.189034	0.378512	0	1.33342	3.21412	0	0	0	0.970854	0	0	0	0	0.454176	0.765535	0	0.238787	0.137504	0	0	0	1.22651	1.61824	0
GTEX-13X6I-0011-R1b-SM-5PNZC	Brain	Brain - Hippocampus	Normal Brain	0	0	0.238787	0	0.124328	0	0	0	0	0	0	0.226509	0	5.28355	1.39506	1.33342	0	0	0.956057	3.25701	0	0.275007	0	1.48027	0	0	0	0	0	0.475085	0.0840643	0.275007	0.263034	0	0	0	0	2.12763	0
GTEX-144GL-0011-R1a-SM-5PNZ5	Brain	Brain - Hippocampus	Normal Brain	0	0	0	0	0.226509	0	0	0	0	0	0	0	0.298658	5.98254	1.52105	0.594549	0.411426	0.0426443	1.80323	3.22033	0	0.163499	0	1.54597	0.15056	0	0	0	0	0.189034	0	0.201634	0.226509	0	0	0	0	2.40871	0
GTEX-144GO-0011-R1a-SM-5PNWO	Brain	Brain - Hippocampus	Normal Brain	0	0	0	0	0	0.0426443	0	0	0	0	0	0	0	3.42761	0.333424	0	0.201634	0	0.15056	1.65535	0	0	0	0.31034	0	0	0	0	0.201634	0.454176	0	0.15056	0.137504	0	0	0	0	1.91073	0
GTEX-145LS-0011-R1b-SM-5PNUP	Brain	Brain - Hippocampus	Normal Brain	0	0	0.111031	0.137504	0	0	0	0.536053	0	0	0	0	0	5.7339	1.51096	1.12433	0.475085	0.0703893	2.38128	2.78031	0	0.389567	0	0.823749	0	0	0	0.176323	0	0.505891	0	0	0.176323	0	0	0	0	0.765535	0
GTEX-145LU-0011-R1a-SM-5Q5CE	Brain	Brain - Hippocampus	Normal Brain	0	0	0	0	0.0143553	0	0	0.163499	0	0	0	0.321928	0	4.12102	0.356144	0	0.201634	0	0.432959	1.85997	0	0	0	0.495695	0	0	0	0	0.201634	0	0	0.0565835	0	0	0	0	0	1.90304	0
GTEX-145MH-0011-R1b-SM-5PNWY	Brain	Brain - Hippocampus	Normal Brain	0	0	0	0	0	0.0426443	0.0565835	0	0	0	0	0	0	5.97108	2.31904	2.68482	1.34483	0.137504	0.400538	3.46205	0	0.594549	0	1.4489	0	0	0	0	0	0.687061	0	0.286881	0.250962	0	0	0	0	0.941106	0
GTEX-14ASI-0011-R1b-SM-5S2TY	Brain	Brain - Hippocampus	Normal Brain	0	0	0	0	0	0	0.189034	0	0	0	0	0.555816	0	5.88801	1.48027	1.03562	0	0.124328	2.19535	3.51096	0	0.575312	0	1.3505	0	0	0	0	0	0	0	0	0.464668	0	0	0	0	1.72247	0
GTEX-N7MS-0011-R1a-SM-2HMJG	Brain	Brain - Hippocampus	Normal Brain	0	0	0	0	0.15056	0.0565835	0	0.31034	0	0	0	0	0	4.79129	1.37295	0.575312	0.823749	0.0565835	0.333424	3.49185	0	0.15056	0	1.53107	0	0	0	0	0.641546	0.286881	0	0.163499	0	0	0	0	0	2.488	0
GTEX-N7MT-0011-R1a-SM-5SI7S	Brain	Brain - Hippocampus	Normal Brain	0	0	0	0	0	0	0.111031	0.226509	0	0.189034	0	0.739848	0	5.81327	1.05658	1.03562	0	0.0426443	2.1375	3.51728	0	0.298658	0	1.29278	0	0	0	0	0	1.04264	0.124328	0	0.137504	0	0	0	0	1.23879	0.124328
GTEX-NL3H-0011-R1a-SM-48TDJ	Brain	Brain - Hippocampus	Normal Brain	0	0	0	0	0	0	0	0	0	0	0	0	0	4.08916	0.925999	0.286881	0	0.0426443	0.565597	1.79494	0	0.0565835	0	0.604071	0	0	0	0	0	0.226509	0	0.0976108	0	0	0	0	0	1.58976	0
GTEX-NPJ7-0011-R1a-SM-3GACT	Brain	Brain - Hippocampus	Normal Brain	0	0	0	0	0.201634	0	0.0426443	0	0	0	0	0	0	6.13545	1.46467	0	0.659925	0.0426443	1.37851	3.37434	0	0	0	1.02857	0	0	0	0.0976108	0	0	0.0976108	0.263034	0	0	0	0	0	0	0
GTEX-NPJ8-0011-R1a-SM-33HCB	Brain	Brain - Hippocampus	Normal Brain	0.0426443	0	0	0	0.0143553	0	0.0285692	0	0	0	0	0	0	5.59962	1.13093	0.632268	0.344828	0.0976108	0.189034	2.69822	0	0.111031	0	0.650765	0	0	0	0	0	0	0	0.15056	0	0	0	0	0	0	0
GTEX-P44H-0011-R1A-SM-3NM8J	Brain	Brain - Hippocampus	Normal Brain	0	0	0	0	0.454176	0.275007	0	0	0	0.15056	0	0	0	7.02459	1.85599	1.18269	1.0072	0	3.6893	3.40463	0	0.137504	0	1.5509	0	0	0	0	0	0.970854	0.0976108	0.367371	0.367371	0	0	0	0	0.124328	0.111031
GTEX-PVOW-0011-R1A-SM-32PL6	Brain	Brain - Hippocampus	Normal Brain	0	0	0	0	0	0.367371	0	0	0	0.137504	0	0	0	5.66704	2.0072	0.704872	1.35614	0	0.321928	3.40463	0	0	0	1.4489	0	0	0	0	0	1.3505	0	0.189034	0	0	0	0	0	0	0
GTEX-PWO3-0011-R1A-SM-2I5EW	Brain	Brain - Hippocampus	Normal Brain	0	0	0	0	0.0840643	0	0	0.0565835	0	0.0703893	0	0	0	7.35403	2.17313	0.495695	1.28096	0	3.2555	3.11437	0	0.189034	0	0.970854	2.37851	0	0	0.214125	0	0.713696	0	0	0.189034	0	0	0	0	1.50589	0
GTEX-Q2AG-0011-R1A-SM-2HMJI	Brain	Brain - Hippocampus	Normal Brain	0	0	0	0	0	0.137504	0.0840643	0.15056	0	0.0976108	0	0	0	6.03166	2.31904	2.02857	1.65076	0.0703893	0	3.94298	0	1.0072	0	1.86394	0	0	0	0	0.201634	1.1177	0	0.356144	0.739848	0	0	0	0	0.344828	0
GTEX-QDT8-0011-R1A-SM-32PKS	Brain	Brain - Hippocampus	Normal Brain	0	0.31034	0	0	0	0	0	0.0840643	0	0	0	0	0	7.95128	2.63691	1.77821	1.1177	0	3.94017	3.48285	0	0.757023	0	1.54597	4.47508	0	0.0703893	0	0	0.526069	0	0	0	0	0	0	0	0.124328	0
GTEX-QMR6-0011-R1A-SM-32PKW	Brain	Brain - Hippocampus	Normal Brain	0	0	0	0	0	0	0.124328	0	0	0.0565835	0	0	0	7.15076	1.85997	1.18269	0	0	1.69153	2.72683	0	0	0	0.773996	0	0	0	0.201634	0	0	0	0.15056	0.111031	0	0	0	0	0	0
GTEX-QVJO-0011-R1A-SM-2S1QI	Brain	Brain - Hippocampus	Normal Brain	0	0	0	0	0	0	0.176323	0.111031	0	0.163499	0	0	0	7.70252	2.75061	2.35332	0	0.298658	4.70377	3.6427	0	0.594549	0	1.5509	0	0	0	0.411426	0	1.01436	0	0	0	0	0	0	0.963474	0	0
GTEX-QVUS-0011-R1A-SM-3GAD2	Brain	Brain - Hippocampus	Normal Brain	0	0.432959	0.111031	0	0	0.250962	0.0565835	0	0	0	0	2.27202	0	8.28077	1.13093	2.26303	0	0.275007	5.1643	4.13586	0	0.565597	0	1.87184	0	0	0	0	0.298658	1.37295	0.298658	0.650765	0.604071	0	0	0	0	0	0
GTEX-R55E-0011-R1A-SM-2TC6N	Brain	Brain - Hippocampus	Normal Brain	0	0	0	0	0.238787	0	0	0	0	0	0	0.298658	0	6.73471	2.16993	2.5656	1.37295	0.111031	3.1375	3.37156	0	0.378512	0	1.53107	0	0	0	0	0	0.495695	0	0.485427	0.226509	0	0	0	0	1.29278	0
GTEX-RNOR-0011-R1A-SM-5SI8F	Brain	Brain - Hippocampus	Normal Brain	0	0	0.0840643	0	0	0.0565835	0	0	0	0	0	1.9782	0	5.37469	1.37295	3.15704	1.43829	0.176323	0.201634	3.27352	0	0.536053	0	1.39506	2.68706	0	0	0	0	0.584963	0.189034	0.485427	0.565597	0	0	0	0.485427	1.22033	0
GTEX-S7SE-0011-R1A-SM-2XCDE	Brain	Brain - Hippocampus	Normal Brain	0	0	0.163499	0	0	0	0.124328	0	0	0	0	1.20163	0	6.3644	0.432959	0	0.594549	0	2.45681	3.62994	0	0.454176	0	1.33914	0	0	0	0	0	1.29866	0	0	0.15056	0	0	0	0	1.91073	0
GTEX-T5JC-0011-R1A-SM-32PM6	Brain	Brain - Hippocampus	Normal Brain	0	0	0.275007	0	0	0	0.0976108	0	0	0	0	0.15056	0	5.65306	1.51096	1.774	0.400538	0	1.82375	3.59096	0	0.85599	0	1.42223	1.95606	0	0	0	0.485427	0.475085	0	0	0	0	0	0	0	1.63227	0
GTEX-T6MN-0011-R1A-SM-32QOY	Brain	Brain - Hippocampus	Normal Brain	0	0	0.124328	0	0	0	0.0840643	0.124328	0	0	0	1.22033	0	5.22651	1.13093	1.9222	0	0	0.298658	2.66221	0	0.163499	0	0.903038	0	0	0	0	0	0.443607	0	0	0	0	0	0	0	0	0
GTEX-TSE9-0011-R1A-SM-3DB7E	Brain	Brain - Hippocampus	Normal Brain	0	0	0	0	0	0	0.0285692	0.0703893	0	0	0	0	0	6.24736	1.52105	0.344828	0.505891	0	2.22342	3.2854	0	0.0840643	0	1.09085	0	0	0	0	0.238787	0.765535	0	0.214125	0	0	0	0	0	0.83996	0
GTEX-UTHO-0011-R1A-SM-3GIJO	Brain	Brain - Hippocampus	Normal Brain	0.0426443	0	0	0	0.0703893	0	0	0.298658	0	0	0	0	0	5.92813	0.933573	0.650765	0	0	1.02857	2.56803	0	0.526069	0	0.695994	0	0	0	0.0565835	0	0.790772	0	0	0	0	0	0	0	0	0
GTEX-WHSE-0011-R1A-SM-3P5ZK	Brain	Brain - Hippocampus	Normal Brain	0	0	0	0	0	0.137504	0.124328	0.0426443	0	0.0976108	0	0.0143553	0	5.93829	1.848	1.30451	1.04264	0.0565835	3.09085	4.26604	0	0.748461	0	2.22651	1.52105	0	0	0	0.286881	0.903038	0.0703893	0.790772	0.650765	0	0	0.189034	0	1.73985	0.163499
GTEX-WL46-0011-R1A-SM-3LK6M	Brain	Brain - Hippocampus	Normal Brain	0	0	0	0.137504	0	0.238787	0.0976108	0.111031	0	0.432959	0	1.39506	0	5.56834	1.49057	2.46467	0.879706	0	1.01436	3.37295	0	0.687061	0	1.15056	0	0	0	0	0.238787	1.33914	0	0.731183	1.09761	0	0	0	0	0	0
GTEX-WVLH-0011-R1A-SM-4MVOK	Brain	Brain - Hippocampus	Normal Brain	0	0	0	0	0.124328	0.15056	0.0426443	0.226509	0	0.163499	0	0.887525	0	6.54921	1.17632	0.887525	0	0	3.73877	3.2854	0	0.495695	0	1.20789	0	0	0	0	0	0.344828	0	0	0.526069	0	0	0	0	1.42223	0.0840643
GTEX-WWYW-0011-R1A-SM-3TW8G	Brain	Brain - Hippocampus	Normal Brain	0	0	0	0	0.201634	0	0.0976108	0	0	0	0	1.57531	0	6.35297	1.72247	2.50335	1.03562	0.0426443	1.15704	4.16269	0	1.13093	0	1.83188	0	0	0	0	0	1.15704	0	0.400538	0.807355	0	0	0	0	1.99277	0.0840643
GTEX-WZTO-0011-R1B-SM-3NMAR	Brain	Brain - Hippocampus	Normal Brain	0	0	0.189034	0	0	0	0.0976108	0	0	0.124328	0	0	0	6.37208	2.09424	1.22033	1.33342	0.263034	2.90497	3.1811	0	0.422233	0	1.35614	0	0	0	0	0	1.03562	0	0	0.594549	0	0	0	0.659925	0	0
GTEX-X4XX-0011-R1B-SM-3P622	Brain	Brain - Hippocampus	Normal Brain	0	0.163499	0	0	0	0	0	0.238787	0	0	0	0.782409	0	6.44377	1.53605	1.26903	0	0.0840643	3.10098	3.7137	0	0.344828	0	1.1375	2.62293	0	0	0	0.263034	0.910733	0.0703893	0.298658	0.555816	0	0	0	0.613532	2.51349	0
GTEX-X585-0011-R1B-SM-46MVE	Brain	Brain - Hippocampus	Normal Brain	0	0	0	0.0426443	0.201634	0	0	0.321928	0	0.111031	0	0	0	4.78346	1.60881	1.39506	0	0	1.65992	3.63459	0	0.604071	0	1.8679	0	0	0	0	0	0.815575	0	0.263034	0	0	0	0	0	1.37295	0
GTEX-XMD1-0011-R1A-SM-4AT4C	Brain	Brain - Hippocampus	Normal Brain	0	0	0.214125	0.495695	0.263034	0	0.298658	0.137504	0	0	0	0.650765	0	6.224	1.40054	1.61353	0	0.275007	3.18269	3.41549	0	0.356144	0	1.20163	0	0	0.0565835	0.275007	0	0.422233	0	0.555816	0	0	0	0	0	1.21412	0
GTEX-Y8DK-0011-R1A-SM-4RGLO	Brain	Brain - Hippocampus	Normal Brain	0	0.163499	0	0	0.0703893	0	0	0	0	0	0	0	0	3.86196	0.678072	0	0.214125	0	0.422233	2.99277	0	0	0	1.08406	0	0	0	0	0.333424	0.189034	0	0.201634	0	0	0	0	0	2.20789	0
GTEX-YFC4-0011-R1a-SM-4V6EH	Brain	Brain - Hippocampus	Normal Brain	0	0	0.0840643	0	0	0.124328	0	0	0	0	0	1.34483	0	5.92671	0.903038	1.54102	0	0.0426443	1.28096	3.4019	0	0.163499	0	1.41684	3.15543	0	0	0.189034	0.163499	0.411426	0	0.250962	0.400538	0	0.163499	0	0.773996	0.925999	0
GTEX-YJ89-0011-R1a-SM-4RGLS	Brain	Brain - Hippocampus	Normal Brain	0	0	0	0	0.0976108	0	0	0	0	0	0	0	0	3.8679	0.495695	0	0.367371	0.0840643	0.659925	2.24489	0	0.0840643	0	0.575312	0	0	0	0	0.163499	0.275007	0	0.0840643	0.0976108	0	0	0	0	2.05658	0
GTEX-ZAB4-0011-R1a-SM-4RGNO	Brain	Brain - Hippocampus	Normal Brain	0.263034	0	0	0	0	0	0.0976108	0	0	0	0	0	0	7.25456	2.46467	1.56071	1.26903	0.0840643	3.14893	3.50716	0	0.400538	0	1.26903	0	0	0	0	0.62293	0.678072	0	0.250962	0	0	0	0	0	0	0
GTEX-ZE7O-0011-R1a-SM-57WDM	Brain	Brain - Hippocampus	Normal Brain	0	0	0	0	0.0143553	0.0143553	0.0565835	0.0565835	0	0	0	0	0	3.53978	0.367371	0.0840643	0	0	0.495695	1.87184	0	0.0426443	0	0.516015	0	0	0	0	0.137504	0.238787	0	0.0285692	0	0	0	0	0	1.83996	0
GTEX-ZF28-0011-R1a-SM-4WWD1	Brain	Brain - Hippocampus	Normal Brain	0	0	0	0	0	0	0.0143553	0.0840643	0	0	0	0	0	4.30816	0.879706	0.15056	0	0	0.238787	2.35332	0	0.15056	0	0.565597	0	0	0	0.111031	0	0.163499	0	0	0	0	0	0	0	1.23879	0
GTEX-ZUA1-0011-R1a-SM-4YCE2	Brain	Brain - Hippocampus	Normal Brain	0	0	0.137504	0	0.163499	0	0	0	0	0	0	0.176323	0	6.60229	1.62761	0.575312	1.48543	0.163499	3.48285	3.16672	0	0	0	1.16993	3.42089	0	0	0	0.214125	0.773996	0	0.505891	0.378512	0	0	0	0	0	0
GTEX-ZVZQ-0011-R1a-SM-57WBU	Brain	Brain - Hippocampus	Normal Brain	0	0	0	0	0.15056	0	0	0.0143553	0	0.0840643	0	0	0	3.99186	0.565597	0.286881	0	0.0565835	0.713696	2.28392	0	0.0840643	0	0.495695	0	0	0	0	0	0	0	0.137504	0	0	0	0	0	2.50335	0
GTEX-11GSP-0011-R8b-SM-5NQ79	Brain	Brain - Hypothalamus	Normal Brain	0	0	0.176323	0	0.250962	0	0.275007	0.0840643	0	0.0703893	0	0	0	6.75756	1.29866	0.887525	0	0	2.67807	3.54473	0	0.0426443	0	1.32193	0	0	0	0	0.799087	0.970854	0	0.356144	0.201634	0	0	0	0	1.10434	0.214125
GTEX-11H98-0011-R8a-SM-5NQ8V	Brain	Brain - Hypothalamus	Normal Brain	0	0	0	0	0	0.189034	0.0565835	0	0	0.15056	0	0	0	5.60051	1.0635	0.321928	0.807355	0	1.0635	3.07724	0	0.15056	0	0.941106	0	0	0	0	0	0.432959	0	0.367371	0	0	0	0	0	1.92979	0.137504
GTEX-11OF3-0011-R8b-SM-57WCS	Brain	Brain - Hypothalamus	Normal Brain	0	0	0	0	0.226509	0	0	0.189034	0.0976108	0	0	0.918386	0	6.0648	1.37295	1.82375	0.659925	0.238787	1.07039	3.6893	0	0.124328	0	1.39506	0	0	0	0	0	1.12433	0.0976108	0.823749	0.286881	0	0	0	0	1.9222	0.111031
GTEX-11ONC-0011-R8b-SM-5NQ87	Brain	Brain - Hypothalamus	Normal Brain	0	0.475085	0	0	0.15056	0.263034	0.0565835	0.545968	0	0.400538	0	0.275007	0	6.73606	1.52607	0.956057	0.137504	0.0565835	3.42895	3.86493	0	0.400538	0	1.43829	2.56316	0	0	0	0.443607	1.47508	0	0.176323	0.201634	0	0	0	0	2.30451	0
GTEX-11WQC-0011-R8b-SM-57WCH	Brain	Brain - Hypothalamus	Normal Brain	0	0	0	0	0.201634	0	0	0.263034	0	0	0	0	0	5.32661	1.23879	0.298658	0.555816	0	1.85997	3.0197	0	0	0	0.871844	0	0	0	0.176323	0.464668	0.799087	0	0.0976108	0	0	0	0	0.739848	2.31615	0
GTEX-11WQK-0011-R8a-SM-5BC7C	Brain	Brain - Hypothalamus	Normal Brain	0	0	0	0	0	0.124328	0.0565835	0.485427	0	0	0	0.0143553	0	5.1334	0.782409	0	0.321928	0.124328	0.9855	2.60407	0	0.111031	0	0.757023	4.14405	0	0	0	0	0.31034	0.0840643	0	0	0	0.214125	0	0	1.51602	0
GTEX-11ZTS-0011-R8a-SM-57WDI	Brain	Brain - Hypothalamus	Normal Brain	0	0	0	0	0.536053	0.575312	0.0565835	1.05658	0	0.0840643	0	0.0976108	0	5.90231	1.09085	0	0.454176	0.0426443	1.65992	3.14568	0	0	0	0.910733	0	0	0.0703893	0	0.201634	0.748461	0	0.275007	0	0	0	0	0	2.08406	0.31034
GTEX-11ZUS-0011-R8a-SM-5BC73	Brain	Brain - Hypothalamus	Normal Brain	0	0	0	0	0	0.356144	0	0	0	0	0	1.72683	0	3.86691	1.28096	3.14731	1.0635	0.226509	0.298658	2.96717	0	0	0	1.0072	0	0	0	0	0	0.565597	0	0.526069	0	0	0	0	0	0	0
GTEX-12WSA-0011-R8a-SM-5P9EX	Brain	Brain - Hypothalamus	Normal Brain	0	0.0703893	0	0.0703893	0.464668	0.0565835	0.0426443	0.443607	0	0	0	0.62293	0	5.73931	1.0072	0.201634	0	0	0.62293	2.89142	0	0.189034	0	0.83996	0	0	0	0	0.356144	0.704872	0	0	0	0	0	0	0.378512	2.17313	0
GTEX-12WSM-0011-R8a-SM-5DUWJ	Brain	Brain - Hypothalamus	Normal Brain	0	0	0	0	0.263034	0	0	0.286881	0	0.0840643	0	0	0	6.69627	2.08066	1.25701	0.641546	0.0976108	3.08916	3.56194	0	0.226509	0	1.14405	0	0	0	0	0.526069	0.847997	0	0.31034	0.201634	0	0	0	0	2.56316	0.111031
GTEX-12ZZX-0011-R8a-SM-5DUW8	Brain	Brain - Hypothalamus	Normal Brain	0	1.1375	0	0	0.333424	1.51602	0	1.24489	0	0.650765	0	0	0	6.75622	2.02503	1.51096	1.51096	0.286881	3.89045	4.11603	0	0.632268	0	1.59455	0	0	0	0	0	0.956057	0	0.400538	0.526069	0	0	0	0	1.73552	0
GTEX-1313W-0011-R8a-SM-5DUVM	Brain	Brain - Hypothalamus	Normal Brain	0	0	0.0565835	0	0.214125	0.411426	0.238787	0	0	0.124328	0	0	0	5.38336	1.59455	0.782409	0.925999	0	0	3.43029	0	0	0	1.10434	0	0	0	0	0.432959	1.02857	0	0.111031	0.176323	0	0	0	0	2.20789	0.137504
GTEX-131XH-0011-R8a-SM-5EGLL	Brain	Brain - Hypothalamus	Normal Brain	0	0	0	0	0.201634	0	0	0.226509	0	0.201634	0	0	0	6.88874	2.45681	2.50843	1.26903	0	1.28688	3.65076	0	0.495695	0	1.52105	0	0	0	0	0	1.32193	0.111031	0.214125	0.356144	0	0	0	0	1.78241	0
GTEX-131XW-0011-R8a-SM-5DUWY	Brain	Brain - Hypothalamus	Normal Brain	0	0.111031	0	0	0.0565835	0.0703893	0	0.321928	0	0	0	0	0	5.12763	0.918386	0.238787	0	0	1.42223	2.34483	0	0	0	0.536053	0	0	0	0	0.189034	0.226509	0	0.124328	0	0	0	0	0	2.14731	0
GTEX-132Q8-0011-R8b-SM-5DUWX	Brain	Brain - Hypothalamus	Normal Brain	0	0	0.0565835	0.400538	0.263034	0	0.176323	0.422233	0	0	0	0	0	5.848	1.40599	0.831877	0	0.137504	2.09085	3.03738	0	0	0	1.0072	0	0	0	0	0.214125	0.731183	0.0976108	0.226509	0.495695	0	0	0	0	2.14731	0
GTEX-1399T-0011-R8b-SM-5IJD8	Brain	Brain - Hypothalamus	Normal Brain	0	0.956057	0	0	0	0.555816	0.214125	0.887525	0	0.124328	0	0.505891	0	6.14812	1.29866	1.60881	0.443607	0.0426443	0.545968	3.71699	0	0.214125	0	1.45943	0	0	0	0	0.782409	1.61353	0.0976108	0.432959	0.333424	0	0	0	0	2.0635	0
GTEX-13CF2-0011-R8b-SM-5IJCX	Brain	Brain - Hypothalamus	Normal Brain	0	0	0	0	0	0	0.226509	0.0703893	0	0	0	0	0	6.85922	1.80323	1.9855	1.08406	0.176323	3.26454	3.57894	0	0.0840643	0	1.19535	0	0	0	0	0.263034	0.669027	0	0.400538	0	0	0	0.238787	0	2.34767	0
GTEX-13CIG-0011-R8b-SM-5LZX5	Brain	Brain - Hypothalamus	Normal Brain	0	0	0	0	0	0.0565835	0.0703893	0	0	0	0	0.722466	0	7.01569	1.90304	2.09424	0.443607	0.124328	2.38405	4.09761	0	0	0	1.52105	0	0	0	0	0.286881	0	0	0.722466	0.201634	0	0	0	0	0.31034	0
GTEX-13FLV-0011-R8a-SM-5LZZE	Brain	Brain - Hypothalamus	Normal Brain	0	0.411426	0.0285692	0	0.321928	0.85599	0	1.18903	0	0	0	0.526069	0	6.90929	1.52607	0.903038	0.454176	0	3.0054	3.83895	0	0.226509	0	1.23879	0	0	0	0	0	0.632268	0	0.565597	0.344828	0	0.275007	0	0	1.0072	0
GTEX-13FLW-0011-R8b-SM-5J1MZ	Brain	Brain - Hypothalamus	Normal Brain	0	0.0426443	0	0	0.214125	0.0565835	0.0426443	0	0	0	0	0	0	4.43962	0.910733	0.31034	0	0	0.687061	2.53356	0	0	0	0.632268	0	0	0	0	0.443607	0.214125	0	0.163499	0	0	0	0	0	2.22342	0
GTEX-13FXS-0011-R8a-SM-5J1MN	Brain	Brain - Hypothalamus	Normal Brain	0	0	0	0	0.0285692	0	0.137504	0.31034	0	0.0565835	0	0	0	6.26191	1.45418	0.422233	0.378512	0.0285692	1.24489	3.75275	0	0.201634	0	1.5656	2.49057	0	0	0	0.505891	1.22651	0	0.250962	0.378512	0	0	0	0	2.49825	0
GTEX-13G51-0011-R8b-SM-5LZZ4	Brain	Brain - Hypothalamus	Normal Brain	0	0.250962	0.214125	0	0	0.378512	0.0840643	0.124328	0	0.137504	0	1.22651	0	6.97957	1.73118	2.52105	0.443607	0.124328	2.89724	3.89724	0	0.389567	0	1.50589	2.10769	0	0	0	0.400538	0.739848	0.0285692	0.594549	0.378512	0	0	0	0	0.910733	0
GTEX-13IVO-0011-R8a-SM-5L3DY	Brain	Brain - Hypothalamus	Normal Brain	0	0	0	0	0	0.15056	0.0703893	0.0840643	0	0	0	0.632268	0	5.69349	1.17632	1.19535	0	0.111031	1.87578	3	0	0.275007	0	0.948601	0	0	0	0	0	0.275007	0	0.111031	0.15056	0	0	0	0	1.33342	0
GTEX-13JVG-0011-R8a-SM-5KM3E	Brain	Brain - Hypothalamus	Normal Brain	0	0	0.176323	0	0.238787	0	0.0565835	0.201634	0	0.163499	0	0	0	6.09191	1.45418	0.739848	0.485427	0.214125	2.82579	3.93168	0	0	0	1.65992	0	0	0	0.505891	0.275007	1.33342	0	0.286881	0.201634	0	0	0	0	0	0
GTEX-13N1W-0011-R8a-SM-5MR56	Brain	Brain - Hypothalamus	Normal Brain	0	0	0	0.238787	1.26303	1.45418	0.214125	0.933573	0	0.137504	0	0	0	6.06566	1.64616	1.39506	0.464668	0.201634	2.64847	3.86493	0	0.344828	0	1.37851	0	0	0	0	0.389567	0.757023	0.275007	0.545968	0	0	0	0	0.505891	1.69599	0
GTEX-13NYB-0011-R8a-SM-5KM4R	Brain	Brain - Hypothalamus	Normal Brain	0	1.40599	0.201634	0	0.454176	2.19219	0.0840643	1.22651	0	1.15056	0	0	0	6.57289	2.15056	1.50589	0.910733	0.0426443	0.978196	4.03826	0	0.163499	0	1.60881	0	0	0.0565835	0.189034	0.432959	1.65076	0	0.815575	0.163499	0	0	0	0.650765	2.10769	0
GTEX-13NYS-0011-R8a-SM-5MR5H	Brain	Brain - Hypothalamus	Normal Brain	0	0.286881	0.201634	0	0.111031	0.124328	0	0.15056	0	0	0	0.526069	0	6.38957	1.26303	0.0703893	0.594549	0.0840643	2.03562	4.12763	0	0.526069	0	1.774	0	0	0	0	0	1.25701	0.250962	0.263034	0.15056	0	0	0	0	2.34767	0
GTEX-13NZ8-0011-R8b-SM-5KM48	Brain	Brain - Hypothalamus	Normal Brain	0	0	0.163499	0	0.238787	0	0	0.669027	0	0.0565835	0	0	0	4.35896	0.895303	0.0285692	0.298658	0	1.15704	2.45943	0	0	0	0.495695	0	0	0	0	0.321928	0.163499	0	0.344828	0	0	0	0	0	2.02503	0.0976108
GTEX-13NZA-0011-R8b-SM-5KM2Q	Brain	Brain - Hypothalamus	Normal Brain	0	0	0	0	0.275007	0	0.0426443	0	0	0.137504	0	0.0285692	0	5.45812	1.09085	1.65992	0.367371	0.111031	1.96717	3.25701	0	0.15056	0	1.11103	2.56316	0	0	0	0	0.62293	0	0.333424	0.367371	0	0	0	0	1.95606	0
GTEX-13O3O-0011-R8b-SM-5LUAL	Brain	Brain - Hypothalamus	Normal Brain	0	0.201634	0	0	0.31034	0	0.0565835	0.214125	0	0	0	0	0	6.13586	1.30451	0.389567	0.545968	0	2	3.18269	0	0	0	0.978196	0	0	0	0	0	0.871844	0	0.321928	0	0	0	0	0	1.95977	0
GTEX-13O3Q-0011-R8b-SM-5KM2J	Brain	Brain - Hypothalamus	Normal Brain	0.0143553	0.0565835	0	0	0	0	0.0426443	0	0	0.124328	0	1.20789	0	6.62556	1.36177	2.25399	0	0.0565835	1.49057	4.1035	0	0.201634	0	1.45943	0	0	0	0.526069	0	0.505891	0	0.632268	0.201634	0	0	0	0	2.12763	0
GTEX-13OVH-0011-R8b-SM-5MR35	Brain	Brain - Hypothalamus	Normal Brain	0	0.286881	0	0	0.378512	0.9855	0.0976108	1.4957	0	0.321928	0	0	0	5.90159	1.65535	0	0.422233	0.0426443	0.933573	3.7301	0	0.111031	0	1.24489	2.65764	0	0.0285692	0	0	0.757023	0	0.111031	0.321928	0	0	0	0	2.18587	0
GTEX-13OVJ-0011-R8b-SM-5L3FS	Brain	Brain - Hypothalamus	Normal Brain	0	0	0	0	0.485427	0	0.0976108	0	0	0	0	0.344828	0.344828	6.97039	1.60881	0	0.565597	0	2.22033	3.64039	0	0.298658	0	1.01436	0	0	0	0.0426443	0.722466	1.07724	0	0.604071	0.163499	0	0	0	0	1.81558	0.238787
GTEX-13OVL-0011-R8a-SM-5L3HH	Brain	Brain - Hypothalamus	Normal Brain	0	0.823749	0	0	0	0.321928	0.263034	0.443607	0	0.214125	0	0	0	5.69516	1.26303	1.30451	0	0.0426443	2.70044	2.96532	0	0.250962	0	0.941106	3.39506	0	0	0.124328	0	0.594549	0.0840643	0.0565835	0.189034	0	0	0	0	2.01078	0
GTEX-13OW5-0011-R8a-SM-5L3GQ	Brain	Brain - Hypothalamus	Normal Brain	0	0.505891	0	0	0	0.31034	0.0840643	0.454176	0	0	0	0	0	5.09508	1.14405	0.250962	0	0.0840643	1.07724	3.55704	0	0	0	1.15056	0	0	0	0	0	0.731183	0	0.298658	0	0	0	0	0.555816	2.55827	0.124328
GTEX-13OW6-0011-R8a-SM-5L3GF	Brain	Brain - Hypothalamus	Normal Brain	0	0.367371	0	0	0	0.226509	0.0840643	0	0	0	0	1.15056	0	7.25644	2.23879	3.12598	1.40599	0.176323	4.93782	4.56071	0	0.62293	0	2.07039	0	0	0	0	0.263034	1.5008	0.124328	1.1177	1.23266	0	0	0	0	0.713696	0
GTEX-13OW7-0011-R8b-SM-5L3HR	Brain	Brain - Hypothalamus	Normal Brain	0	0.62293	0	0	0	1.20163	0.475085	0.704872	0	0.831877	0	0.678072	0	6.30195	1.37295	1.79909	0	0	1.90689	3.90881	0	0.275007	0	1.62761	0	0	0	0	0.275007	0.722466	0	0.344828	0	0	0	0	0	2.26003	0
GTEX-13OW8-0011-R8a-SM-5L3G5	Brain	Brain - Hypothalamus	Normal Brain	0	0	0.333424	0	0.111031	0.0703893	0.124328	0.464668	0	0.0703893	0	0	0	5.31216	0.948601	0.263034	0	0	1.24489	2.72901	0	0.111031	0	0.823749	0	0	0	0	0	0.659925	0	0.124328	0.124328	0	0	0	0	2.33914	0
GTEX-13PDP-0011-R8b-SM-5O9CS	Brain	Brain - Hypothalamus	Normal Brain	0	0	0	0	0.0976108	0	0	0.31034	0	0	0	0.214125	0	5.34447	1.0072	0.367371	0.505891	0	1.4957	2.77189	0	0.214125	0	0.831877	0	0	0	0	0	0.250962	0	0	0.0976108	0	0	0	0	1.69153	0
GTEX-13QIC-0011-R8b-SM-5O9CV	Brain	Brain - Hypothalamus	Normal Brain	0	0	0.226509	0	0	0.0703893	0.111031	0	0	0	0	0.773996	0	4.70598	1.35614	1.50589	0	0	0	3.45154	0	0.356144	0	1.31615	0	0	0	0	0.422233	0.815575	0.137504	0.226509	0.250962	0	0	0	0	1.95606	0
GTEX-13QJC-0011-R8b-SM-5S2U6	Brain	Brain - Hypothalamus	Normal Brain	0	0	0	0	0.400538	0.124328	0.0426443	0.669027	0	0.0840643	0	0.31034	0	5.93286	1.20163	0.678072	0	0.0426443	1.46467	3.25852	0	0.0840643	0	0.678072	0	0	0	0	0	0.773996	0	0.226509	0	0	0	0	0	1.58496	0
GTEX-13RTJ-0011-R8b-SM-5O9DL	Brain	Brain - Hypothalamus	Normal Brain	0	0.863938	0.189034	0	0	1.12433	0.0703893	0.475085	0	0	0	0.516015	0	6.71287	1.80323	1.35614	0.871844	0.0426443	2.46728	4.09001	0	0.238787	0	1.61353	0	0	0	0	0.214125	1.07724	0.0976108	0.604071	0.137504	0	0	0	0	0.948601	0
GTEX-13SLW-0011-R8b-SM-5SI64	Brain	Brain - Hypothalamus	Normal Brain	0	0.0703893	0	0	0	0.137504	0	0.15056	0	0	0	1.14405	0	7.65893	2.10098	1.76129	0	0.0565835	3.53854	4.36247	0	0.163499	0	1.54597	0	0	0	0	0	0.925999	0	0.526069	0.321928	0	0	0	0	2.11103	0
GTEX-13SLX-0011-R8b-SM-5PNWZ	Brain	Brain - Hypothalamus	Normal Brain	0	0	0	0	0.378512	0.111031	0.111031	0.378512	0	0	0	0	0	6.16551	1.52607	0.879706	0	0	1.83996	3.45154	0	0.367371	0	1.13093	0	0	0	0	0.15056	0.970854	0.0703893	0.356144	0	0	0	0	0	1.7866	0
GTEX-13X6I-0011-R8a-SM-5PNZF	Brain	Brain - Hypothalamus	Normal Brain	0	0.0976108	0	0	0.238787	0.0840643	0.189034	0	0	0	0	0	0	6.11811	1.4957	0.495695	0.782409	0.0285692	1.24489	3.42626	0	0	0	1.19535	2.20163	0	0	0	0.443607	0.887525	0.15056	0.464668	0.659925	0	0	0	0	1.8679	0
GTEX-13X6J-0011-R8b-SM-5PNUA	Brain	Brain - Hypothalamus	Normal Brain	0	1.46989	0	0.111031	0.356144	1.45943	0.378512	2.44361	0	0.0976108	0	0.505891	0	6.17193	1.26303	0.956057	1.04264	0.15056	2.17632	3.24793	0	0.214125	0	1.14405	0	0	0	0.189034	0	0.286881	0	0.344828	0	0	0	0	0.536053	2.3978	0
GTEX-13X6K-0011-R8b-SM-5PNZ4	Brain	Brain - Hypothalamus	Normal Brain	0	0.214125	0	0	0.111031	0	0	0	0	0	0	1.78241	0	7.23936	1.77821	3.6427	0	0.422233	4.05745	4.04352	0	0.62293	0	1.7866	2.30159	0	0.0565835	0	0.389567	1.04264	0	0.536053	0.286881	0	0	0	0	0	0
GTEX-1445S-0011-R8a-SM-5PNWX	Brain	Brain - Hypothalamus	Normal Brain	0	0.214125	0	0	0	0	0.0426443	0.0565835	0	0	0	1.42761	0	6.853	1.26903	1.51602	0	0.111031	3.37573	3.24945	0	0.163499	0	1.08406	0	0	0	0	0	0.823749	0	0.31034	0.31034	0	0	0	0	1.72683	0
GTEX-145LS-0011-R8b-SM-5PNXA	Brain	Brain - Hypothalamus	Normal Brain	0	0.31034	0	0	0	0	0.189034	0.356144	0	0.124328	0	1.79909	0	6.45352	1.52607	2.55582	0.0143553	0.238787	3.64616	3.07039	0	0	0	1.15056	0	0	0	0	0.214125	0.333424	0.0976108	0.356144	0.176323	0	0	0	0	0.111031	0
GTEX-145LU-0011-R8b-SM-5PNZG	Brain	Brain - Hypothalamus	Normal Brain	0	0.0565835	0	0	0.201634	0.250962	0	0	0	0	0	0.263034	0	5.28799	1.17632	1.0635	0	0	1.30451	3.29719	0	0.176323	0	1.0072	0	0	0	0.0840643	0	0.669027	0	0.124328	0	0	0	0	0	2.33056	0
GTEX-145MH-0011-R8a-SM-5PNUL	Brain	Brain - Hypothalamus	Normal Brain	0	0	0	0	0.0976108	0	0	0	0	0.0976108	0	0	0	5.23189	1.49057	0.782409	0.963474	0	0.432959	2.94673	0	0.0976108	0	0.992768	2.82579	0	0.0565835	0	0	0	0	0.176323	0	0	0	0.250962	0	2.09424	0
GTEX-147F4-0011-R8b-SM-5S2UN	Brain	Brain - Hypothalamus	Normal Brain	0	0	0.137504	0	0.0285692	0	0.0426443	0.298658	0	0.0976108	0	0.321928	0	6.79312	1.20789	0.807355	0	0	3.66903	4.1635	0	0.263034	0	1.57531	1.55582	0	0	0	0.163499	1.27501	0	0.632268	0	0	0	0.176323	0	2.83188	0
GTEX-14ASI-0011-R8b-SM-5S2UB	Brain	Brain - Hypothalamus	Normal Brain	0	0	0	0	0.163499	0.0840643	0.0426443	0	0	0	0	0	0	5.96832	1.64155	1.28096	0.669027	0.0840643	1.46467	4.11187	0	0.400538	0	1.4957	2.28096	0	0	0.111031	0.201634	0.807355	0	0.214125	0.356144	0	0	0	0.555816	2.09761	0.111031
GTEX-N7MS-0011-R8a-SM-2YUMK	Brain	Brain - Hypothalamus	Normal Brain	0	0	0.201634	0	0	0	0.189034	0.214125	0	0	0	0	0	5.01078	0.895303	1.46989	0.863938	0.111031	1.48543	2.78241	0	0.356144	0	0.799087	0.687061	0	0	0.344828	0.298658	0.963474	0	0	0.641546	0	0	0	0	1.10434	0
GTEX-N7MT-0011-R8a-SM-2I5GU	Brain	Brain - Hypothalamus	Normal Brain	0	0.411426	0	0	0.189034	0	0.124328	0.111031	0	0.176323	0	0	0	5.43263	1.17632	0.400538	0.565597	0	0.214125	3.18587	0	0.485427	0	1.07039	0	0	0	0	0	0	0	0	0.137504	0	0	0	0	2.27202	0
GTEX-NL3H-0011-R8a-SM-5S2VF	Brain	Brain - Hypothalamus	Normal Brain	0	0	0	0	0	0.0703893	0.0426443	0.189034	0	0	0	0	0	4.91025	0.604071	0.31034	0	0.0285692	0.933573	2.26003	0	0.163499	0	0.536053	0	0	0	0	0	0.773996	0.0565835	0	0.238787	0	0	0	0	1.42761	0
GTEX-NL4W-0011-R8a-SM-2I3G4	Brain	Brain - Hypothalamus	Normal Brain	0	0.536053	0	0	0.422233	0.238787	0.124328	0.641546	0	0.201634	0	0.250962	0	5.6014	1.52607	1.67356	0.0976108	0	1.69153	3.44493	0	0	0	0.847997	0	0	0.0426443	0.226509	0.189034	0	0	0.0426443	0	0	0	0	0	1.58976	0
GTEX-NPJ7-0011-R8a-SM-2I3G2	Brain	Brain - Hypothalamus	Normal Brain	0	0.321928	0.163499	0.0143553	0.0426443	1.48027	0.0840643	0.815575	0	0.594549	0	1.51602	0	5.25058	0.948601	2.65992	0	0.321928	0	3.34483	0	0	0	1.03562	0	0	0	0	0	0.85599	0	0.790772	0.238787	0	0.298658	0.545968	0	0.669027	0
GTEX-NPJ8-0011-R8a-SM-2HMLG	Brain	Brain - Hypothalamus	Normal Brain	0	0	0	0	0	0.124328	0.0976108	0	0	0	0	1.73118	0	8.02901	2.86987	3.32193	1.29866	0.604071	1.16993	4.36177	0	0.378512	0	1.4489	0	0	0.111031	0	0	0.782409	0	1.52607	0.879706	0	0	0	0	0.799087	0.226509
GTEX-P44H-0011-R8A-SM-2XCEL	Brain	Brain - Hypothalamus	Normal Brain	0	0.0840643	0	0	0	0	0.163499	0.286881	0	0.0285692	0	1.31034	0	7.03342	1.22033	1.10434	1.08406	0	1.79909	3.66789	0	0.250962	0	1.45418	0	0	0	0	0	1.33914	0.275007	0.389567	0.31034	0	0	0	0	1.28096	0
GTEX-PWO3-0011-R8A-SM-2I5GD	Brain	Brain - Hypothalamus	Normal Brain	0	0.454176	0	0	0	0.111031	0.0426443	0.0565835	0	0	0	0.201634	0	7.01346	2.28392	1.96717	1.4957	0.15056	2.87184	3.60644	0	0.443607	0	1.26303	0	0	0.0840643	0.475085	0.15056	0.765535	0	0	0.344828	0	0	0	0	1.76129	0.163499
GTEX-Q2AG-0011-R8A-SM-2HMK5	Brain	Brain - Hypothalamus	Normal Brain	0	1.11103	0	0	0	1.74846	0.565597	2.65306	0	0.62293	0	0	0	5.92481	1.58496	0.443607	1.17632	0	1.31034	3.33342	0	0.137504	0	1	0	0	0	0	0	0	0	0.31034	0	0	0	0	0	1.65076	0.111031
GTEX-QMR6-0011-R8A-SM-32PKJ	Brain	Brain - Hypothalamus	Normal Brain	0	1.25701	0	0	0.321928	1.28096	0.226509	0	0	0.124328	0	0	0	7.73877	2.57531	3.13586	1.76129	0.201634	1.97085	4.29719	0	0.641546	0	2.11103	0	0	0	0	0	2.25701	0	0.704872	0.298658	0	0	0.250962	0	0	0
GTEX-QVJO-0011-R8A-SM-447C7	Brain	Brain - Hypothalamus	Normal Brain	0	0	0.201634	0	0	0	0.214125	0	0	0	0	1.53107	0	5.23496	0.443607	1.48543	0	0	1.09761	2.93546	0	0	0	0.823749	0	0	0	0.356144	0.263034	0.594549	0	0.201634	0	0	0	0	0	1.70929	0
GTEX-QVUS-0011-R8A-SM-3GAD7	Brain	Brain - Hypothalamus	Normal Brain	0	0	0.0285692	0	0	0.31034	0.344828	0.163499	0	0.163499	0	1.60407	0	6.24527	1.51602	2.3978	0	0.0565835	0.807355	3.92125	0	0	0	1.43829	0	0	0	0	0.799087	1.19535	0	0.695994	0.176323	0	0	0	0	0	0
GTEX-R55E-0011-R8A-SM-2TC66	Brain	Brain - Hypothalamus	Normal Brain	0	0.584963	0	0	0	0	0	0	0	0	0	0.344828	0	5.92766	1.13093	1.88362	0.594549	0.176323	2.0635	3.23419	0	0.464668	0	1.16993	0	0	0	0	0	0.632268	0	0.238787	0	0	0	0	0	1.57046	0.176323
GTEX-RU72-0011-R8A-SM-2TF61	Brain	Brain - Hypothalamus	Normal Brain	0	0	0	0	0.773996	0	0	0	0	0.214125	0	0	0	6.80349	2.41143	1.58015	1.33914	0.163499	0.565597	3.55459	0	0	0	1.39506	0	0	0	0.823749	0	1.1375	0	0	0	0	0	0	0	1.93357	0
GTEX-S7SE-0011-R8A-SM-2XCDG	Brain	Brain - Hypothalamus	Normal Brain	0	0.0840643	0	0	0.963474	0.978196	0.432959	1.79494	0	0.823749	0	0.748461	0	6.19751	1.35614	2.23573	0	0.226509	2.42761	3.62877	0	0.298658	0	1.37295	0	0	0	0	0	1.31615	0	0.739848	0.389567	0	0	0	0	1.62761	0
GTEX-T5JC-0011-R8A-SM-32PLM	Brain	Brain - Hypothalamus	Normal Brain	0	0	0.189034	0	0	0	0.124328	0	0	0	0	0	0	5.19259	2.96717	3.26754	2.37573	0.286881	0.400538	4.19692	0	0.790772	0	1.51096	3.15866	0	0	0	0.411426	1.83188	0	0.823749	0.400538	0	0	0	0.669027	0	0
GTEX-T6MN-0011-R8A-SM-32QP3	Brain	Brain - Hypothalamus	Normal Brain	0	0.565597	0	0	0	0	0.0976108	0.565597	0	0	0	0	0	5.17991	1.15704	1.64616	0	0	2.16993	2.95606	0	0.344828	0	0.895303	0	0	0	0	1.07039	1.05658	0	0.0285692	0	0	0	0	0	0.948601	0
GTEX-TSE9-0011-R8A-SM-3DB7R	Brain	Brain - Hypothalamus	Normal Brain	0	0.298658	0	0	0	0.545968	0.226509	0	0	0	0	0	0	6.29591	1.28096	0.799087	0	0	1.65992	3.38543	0	0	0	1.15704	0	0	0	0	0.31034	0.773996	0	0.111031	0.201634	0	0	0	0	2.08066	0
GTEX-WHSE-0011-R8A-SM-3P5Z1	Brain	Brain - Hypothalamus	Normal Brain	0	0	0.15056	0	0.31034	0	0.0703893	0.15056	0	0.0976108	0	0.201634	0	5.63198	1.59932	1.42223	0.0840643	0.0426443	0.641546	3.51602	0	0.137504	0	1.39506	0.773996	0	0	0	0	1.17632	0	0.400538	0.443607	0	0	0	0	1.97085	0.176323
GTEX-WVLH-0011-R8A-SM-3MJFC	Brain	Brain - Hypothalamus	Normal Brain	0.0976108	0	0	0	0.565597	0	0.0285692	1	0	0	0	0	0	5.01212	1.19535	0.565597	0.214125	0.0976108	0.695994	2.72465	0	0.124328	0	0.757023	0	0	0.0426443	0	0.411426	0	0.176323	0.0976108	0	0	0	0	0	0.9855	0
GTEX-WWYW-0011-R8A-SM-3NB3S	Brain	Brain - Hypothalamus	Normal Brain	0	0	0	0	0.411426	0.356144	0.0426443	0	0	0	0	0.925999	0	6.20124	0.464668	1.03562	0	0	2.22033	3.23266	0	0.263034	0	0.815575	0	0	0	0	0	0.847997	0.0703893	0.263034	0.275007	0	0	0	0	0.765535	0
GTEX-WZTO-0011-R8A-SM-4E3II	Brain	Brain - Hypothalamus	Normal Brain	0	0.823749	0.298658	0.226509	0.263034	1.4489	0.163499	1.52607	0	0.111031	0	1.34483	0	5.43896	0.782409	2.10769	0.678072	0.163499	0	3.75489	0	0.495695	0	1.32769	0	0	0.0426443	0	0.201634	0.678072	0	0.62293	0	0	0	0.250962	0.555816	0	0.111031
GTEX-X261-0011-R8A-SM-4E3I5	Brain	Brain - Hypothalamus	Normal Brain	0	0.545968	0	0	0.111031	0.495695	0.189034	0.887525	0	0.344828	0	0.948601	0	6.70736	1.85599	1.69153	0.687061	0.0840643	2.29572	3.94767	0	0.189034	0	1.46989	0	0	0	0	0.214125	0.807355	0	1.07039	0.432959	0	0	0	0	1.22033	0
GTEX-X4XX-0011-R8B-SM-46MWM	Brain	Brain - Hypothalamus	Normal Brain	0	0.0976108	0	0	0.163499	0	0	0	0	0	0	0.400538	0	5.07682	1.43829	1.94111	0	0.378512	1.70044	3.79701	0	0.378512	0	1.32769	0	0	0.0976108	0	0	1.37295	0	0.356144	0.226509	0	0	0	0	0.773996	0
GTEX-X4XY-0011-R8A-SM-46MVC	Brain	Brain - Hypothalamus	Normal Brain	0	0	0	0	0.124328	0	0	0	0	0	0	0	0	4.51916	0.443607	0.250962	0	0	1.71809	1.55582	0	0	0	0.333424	0	0	0	0	0.422233	0.226509	0	0.0285692	0	0	0	0	0	1.04963	0
GTEX-X585-0011-R8A-SM-46MUX	Brain	Brain - Hypothalamus	Normal Brain	0	0.799087	0.31034	0	0	0.910733	0	0.516015	0	0.298658	0	0	0	4.50653	2.1375	2.87381	1.4489	0.31034	0.250962	4.28762	0	0.879706	0	1.89142	0	0	0	0.333424	0.62293	0.757023	0	1.05658	0.765535	0	0	0	0	1.69153	0
GTEX-XMD1-0011-R8A-SM-4AT48	Brain	Brain - Hypothalamus	Normal Brain	0	0	0	0	0.31034	0.214125	0.356144	0.422233	0	0.111031	0	0	0	7.47492	2.12102	1.5008	0.887525	0.432959	4.75221	3.77083	0	0.584963	0	1.43296	0	0	0	0.400538	0.275007	0.641546	0.238787	0.0426443	0.367371	0	0	0	0	2.28392	0
GTEX-YFC4-0011-R8a-SM-4SOK3	Brain	Brain - Hypothalamus	Normal Brain	0	0.137504	0	0	0	0.0565835	0.15056	0	0	0	0	0	0	6.12639	1.33342	1.47508	0	0	2.56316	3.51096	0	0	0	1.25096	0	0	0	0	0.536053	0.475085	0.124328	0.545968	0	0	0	0	0	0	0
GTEX-YJ89-0011-R8b-SM-4SOK8	Brain	Brain - Hypothalamus	Normal Brain	0	0	0	0	0.321928	0.321928	0.0426443	0.176323	0	0.263034	0	0.918386	0	5.52293	0.765535	1.15056	0	0.0565835	0.948601	2.50335	0	0	0	0.695994	0	0	0	0.15056	0.286881	0.176323	0.0976108	0.124328	0	0	0	0	0	0	0
GTEX-Z93S-0011-R8a-SM-4RGNL	Brain	Brain - Hypothalamus	Normal Brain	0	0.659925	0	0	0	0.367371	0.15056	0.137504	0	0.31034	0	0	0	4.5097	1.35614	1.46467	0	0.111031	0.344828	3.35896	0	0	0	1.03562	0	0	0	0	0	0.475085	0.201634	0.275007	0.411426	0	0	0	0	1.60407	0
GTEX-ZAB4-0011-R8b-SM-4SOKF	Brain	Brain - Hypothalamus	Normal Brain	0	0	0	0.356144	1.0072	0.333424	0.356144	0.263034	0	0	0	0	0	6.23726	1.45943	0	0.925999	0.189034	1.67356	3.47638	0	0.333424	0	1.18269	0	0	0	0	0.505891	0.83996	0	0.189034	0.163499	0	0	0	0	1.09761	0
GTEX-ZDXO-0011-R8a-SM-4WWD7	Brain	Brain - Hypothalamus	Normal Brain	0	0.367371	0	0	0.443607	0.565597	0.263034	1.25701	0	0.201634	0	0.910733	0	7.01346	1.27501	1.26303	0.678072	0	3.45943	3.53356	0	0.31034	0	1.35614	0	0	0	0.275007	0	0.575312	0	0	0.669027	0	0	0	0	0.356144	0
GTEX-ZF28-0011-R8a-SM-4WWFW	Brain	Brain - Hypothalamus	Normal Brain	0	0	0.250962	0	0	0.137504	0	0.275007	0	0	0	0	0	4.99367	0.963474	0.575312	0	0	0.83996	2.22959	0	0	0	0.536053	0	0	0	0	0	0.176323	0.0840643	0.176323	0.31034	0	0	0	0	1.10434	0
GTEX-ZUA1-0011-R8b-SM-51MST	Brain	Brain - Hypothalamus	Normal Brain	0	0	0	0	0	0.485427	0.0565835	0.632268	0	0.137504	0	0	0	3.60644	1.22033	1.20163	0.847997	0	0	2.25399	0	0	0	0.669027	0	0	0	0.378512	0	0	0	0	0	0	0	0	0	0.367371	0
GTEX-ZVT3-0011-R8b-SM-57WDJ	Brain	Brain - Hypothalamus	Normal Brain	0	0.422233	0	0	0.189034	0	0.0840643	0.432959	0	0	0	0	0	6.22497	1.38957	0.536053	0.773996	0.0565835	2.29866	3.18428	0	0.15056	0	1.15056	2.65764	0	0.0426443	0.189034	0	0.432959	0	0	0.411426	0	0	0	0	1.67356	0.137504
GTEX-ZVZQ-0011-R8a-SM-51MR5	Brain	Brain - Hypothalamus	Normal Brain	0	0.584963	0	0	0.15056	0.31034	0	1.07724	0	0.137504	0	0.0143553	0	5.62234	1.23266	0.495695	0.344828	0.0565835	1.19535	3.18587	0	0.111031	0	0.9855	0	0	0.0285692	0	0.505891	0.124328	0	0.238787	0.0976108	0	0	0	0	2.01436	0
GTEX-ZXG5-0011-R8a-SM-57WD1	Brain	Brain - Hypothalamus	Normal Brain	0	0.0703893	0	0	0.0703893	0	0.0285692	0.0976108	0	0	0	0.189034	0	4.61883	0.948601	0.713696	0.321928	0.111031	1.60881	2.59932	0	0.201634	0	0.678072	1.42223	0	0	0	0.226509	0.189034	0.0426443	0.201634	0.201634	0	0.0840643	0	0.226509	2.39506	0
GTEX-11GSP-0011-R6b-SM-57WBQ	Brain	Brain - Nucleus accumbens (basal ganglia)	Normal Brain	0	0.526069	0	0	0.176323	0.356144	0.0703893	1.37295	0	0.378512	0	0.650765	0	7.38974	1.74416	1.07039	0.669027	0.0426443	4.85699	3.79494	0	0.516015	0	1.33914	0	0	0	0	0.15056	0.400538	0	0.356144	0	0	0	0	0.411426	1.57046	0
GTEX-11NV4-0011-R6a-SM-57WD5	Brain	Brain - Nucleus accumbens (basal ganglia)	Normal Brain	0	0.275007	0.163499	0	0	0.505891	0.0565835	0.333424	0	0.189034	0	0.0565835	0	6.52293	1.48543	1.01436	0.831877	0	4.05572	3.76553	0	0.31034	0	1.37295	0	0	0	0	0.176323	0.948601	0	0.536053	0.344828	0	0	0	0	1.95606	0
GTEX-11OF3-0011-R6b-SM-57WBG	Brain	Brain - Nucleus accumbens (basal ganglia)	Normal Brain	0	0.124328	0	0	0	0.584963	0.201634	0.678072	0	0	0	0	0	6.3644	1.92979	1.52105	0.963474	0.189034	3.50335	3.8748	0	0.641546	0	1.38405	2.13422	0	0	0	0	0.613532	0.0840643	0.475085	0.871844	0	0	0	0	1.81558	0.111031
GTEX-11WQC-0011-R6a-SM-5BC77	Brain	Brain - Nucleus accumbens (basal ganglia)	Normal Brain	0	0	0	0	0.344828	0.344828	0.111031	0.584963	0	0.137504	0	0.669027	0	6.26303	1.1177	0.948601	0	0.0840643	2.49825	3.1375	0	0.176323	0	0.978196	0	0	0	0	0	0	0.163499	0.124328	0	0	0	0	0	2.26903	0.0976108
GTEX-12584-0011-R6a-SM-5NQ7C	Brain	Brain - Nucleus accumbens (basal ganglia)	Normal Brain	0	0	0	0	0.0565835	0.15056	0	0.443607	0	0	0	0	0	5.53263	1.30451	0.263034	0	0.0285692	0.918386	2.91073	0	0	0	0.659925	0	0	0	0	0	0.485427	0	0.163499	0	0	0	0	0	2.9222	0
GTEX-12WSC-0011-R6b-SM-5LU99	Brain	Brain - Nucleus accumbens (basal ganglia)	Normal Brain	0	0	0	0	0.669027	0.695994	0.0565835	0.790772	0	0	0	0.831877	0	5.92529	1.40599	1.20163	0.739848	0	2.24184	4.09508	0	0.704872	0	1.5008	3.83086	0	0	0	0	0.704872	0	0.422233	0	0	0	0	0	0.344828	0.163499
GTEX-12WSD-0011-R6b-SM-5P9JU	Brain	Brain - Nucleus accumbens (basal ganglia)	Normal Brain	0	0.137504	0	0	0	0	0.0840643	0.0565835	0	0.163499	0	0.137504	0	5.51759	1.4957	1.91456	0.555816	0.31034	2.74846	3.77821	0	0.201634	0	1.59932	2.72465	0	0	0	0.298658	0.871844	0.0840643	0.650765	0.333424	0	0	0	0	1.34483	0
GTEX-12WSE-0011-R6b-SM-5LZV5	Brain	Brain - Nucleus accumbens (basal ganglia)	Normal Brain	0	0	0	0	0.389567	0.298658	0.124328	0.678072	0	0.189034	0	0	0	5.7126	1.1177	0.613532	0	0	1.43829	3.69488	0	0.226509	0	1.14405	0	0	0.0285692	0	0	1.11103	0	0	0.378512	0	0	0	0	1.65992	0
GTEX-12WSF-0011-R6b-SM-5HL8W	Brain	Brain - Nucleus accumbens (basal ganglia)	Normal Brain	0	0.201634	0	0	0.31034	0.238787	0.15056	0.238787	0	0.250962	0	0	0	5.41853	1.23266	0.275007	0.411426	0	0.62293	3.6311	0	0.321928	0	1.39506	0	0	0	0	0	0.748461	0.0976108	0.333424	0.286881	0	0	0	0	2.14405	0.111031
GTEX-12WSH-0011-R6b-SM-5P9F4	Brain	Brain - Nucleus accumbens (basal ganglia)	Normal Brain	0	0.31034	0	0	0	0.464668	0.0426443	0.378512	0	0	0	0	0	5.99594	1.66903	0.604071	0	0	0.948601	3.85499	0	0.443607	0	1.66448	0	0	0	0.189034	0	0.286881	0.137504	0	0.0976108	0	0	0	0	3	0.0703893
GTEX-12WSM-0011-R6b-SM-5EQ6N	Brain	Brain - Nucleus accumbens (basal ganglia)	Normal Brain	0	0.250962	0	0.0976108	0.286881	0.367371	0.124328	0.83996	0	0.286881	0	0.367371	0	6.14364	1.27501	0	0.389567	0.0565835	1.04264	3.6792	0	0.226509	0	1.24489	0	0	0	0	0.286881	0.454176	0	0.214125	0	0	0	0	0	1.97453	0.0840643
GTEX-12ZZW-0011-R6a-SM-5DUVZ	Brain	Brain - Nucleus accumbens (basal ganglia)	Normal Brain	0	0	0	0	0.0285692	0.0976108	0.0426443	0.31034	0	0	0	0.847997	0	6.12846	1.42761	0.545968	0	0	1.47508	3.12763	0	0.163499	0	0.871844	0	0	0	0.137504	0.201634	0.367371	0	0	0	0	0	0	0	2.65992	0
GTEX-12ZZX-0011-R6a-SM-5HL8L	Brain	Brain - Nucleus accumbens (basal ganglia)	Normal Brain	0	0	0.344828	0	0.895303	0.189034	0.0976108	1.15704	0	0	0	0.978196	0	6.44045	1.52607	1.09761	0	0	2.27798	4.31034	0	0.495695	0	1.74846	0	0	0.0426443	0	0	0.731183	0	0.0703893	0.62293	0	0	0	0	2.66903	0
GTEX-12ZZY-0011-R6b-SM-5EGLA	Brain	Brain - Nucleus accumbens (basal ganglia)	Normal Brain	0.15056	0.0285692	0	0	0.15056	0.555816	0.111031	0.464668	0	0.124328	0	1.23266	0	6.9472	2.1375	2.37016	1.03562	0.495695	5.01346	4.32841	0	0.782409	0	1.73118	0	0	0	0	0.201634	0.948601	0	0.925999	1.25701	0	0	0	0	2.50843	0.226509
GTEX-12ZZZ-0011-R6b-SM-5EQ5B	Brain	Brain - Nucleus accumbens (basal ganglia)	Normal Brain	0	0	0	0	0.31034	0.286881	0.367371	0.536053	0	0.226509	0	0.367371	0	6.06113	1.39506	1.45943	0	0.0976108	2.94673	3.6893	0	0.422233	0	1.49057	2.03562	0	0.0426443	0.201634	0.176323	0.545968	0	0.378512	0.263034	0	0	0	0	2.11103	0
GTEX-13112-0011-R6b-SM-5DUVK	Brain	Brain - Nucleus accumbens (basal ganglia)	Normal Brain	0	0.495695	0	0	0	0.495695	0.137504	0.0703893	0.124328	0	0	1.0635	0	6.27072	1.28096	1.51096	0	0.250962	3.98003	3.80116	0	0.333424	0	1.45418	0	0	0	0.15056	0.367371	0	0.0976108	0.632268	0.31034	0	0	0	0.495695	2.42492	0
GTEX-1313W-0011-R6a-SM-5K7XO	Brain	Brain - Nucleus accumbens (basal ganglia)	Normal Brain	0	0.238787	0	0	0.31034	0.85599	0.0703893	0.565597	0	0	0	0.344828	0	5.92552	1.93734	2.28688	1.15056	0.0840643	2.51854	4.42358	0	0.526069	0	1.8679	0	0	0	0	0.454176	1.75702	0	0.918386	0.263034	0	0	0	0.632268	1.32769	0
GTEX-131XH-0011-R6a-SM-5KM2G	Brain	Brain - Nucleus accumbens (basal ganglia)	Normal Brain	0	0.485427	0	0	0	1.51096	0.321928	1.32769	0	0.823749	0	1.5509	0	7.39146	2.0072	2.03914	2.26903	0.516015	5.13791	4.68482	0	1.15704	0	1.90689	3.0018	0	0.0703893	0.214125	0.485427	1.07039	0	0.823749	0.604071	0	0	0	0	0	0
GTEX-131XW-0011-R6b-SM-5K7XY	Brain	Brain - Nucleus accumbens (basal ganglia)	Normal Brain	0	0	0	0	0	0.111031	0	0.0976108	0	0.0976108	0	0	0	6.21004	1.29866	0.333424	0.565597	0.0426443	2.10098	2.55336	0	0.0840643	0	0.565597	0	0	0	0.163499	0	0.367371	0.124328	0	0.263034	0	0	0	0	1.83996	0
GTEX-1399T-0011-R6b-SM-5K7YL	Brain	Brain - Nucleus accumbens (basal ganglia)	Normal Brain	0	0.695994	0	0	0	1.1375	0.298658	1.25701	0	0.678072	0	0.739848	0	6.00315	0.970854	1.04963	0	0.0976108	1.73552	4.04527	0	0.650765	0	1.52105	0	0	0	0	0	0.731183	0	0	0.31034	0	0	0	0	2.61589	0
GTEX-139TS-0011-R6a-SM-5J2OB	Brain	Brain - Nucleus accumbens (basal ganglia)	Normal Brain	0	0	0.111031	0.0426443	0.0426443	0	0.0565835	0.137504	0	0	0	0.632268	0	5.62848	0.765535	0	0.250962	0	0.565597	2.53356	0	0.0840643	0	0.669027	0	0	0	0	0.400538	0.516015	0	0.0285692	0	0	0	0	0	1.80323	0
GTEX-139TT-0011-R6b-SM-5J2ON	Brain	Brain - Nucleus accumbens (basal ganglia)	Normal Brain	0	0.0565835	0	0	0.298658	0.739848	0.137504	0	0	0	0	0	0	7.77281	2.42223	2.07039	1.52105	0.163499	4.94533	4.10014	0	0.933573	0	1.51096	0	0	0	0.286881	0.163499	1.21412	0	0.250962	0.62293	0	0	0	0	0.575312	0
GTEX-13FHO-0011-R6b-SM-5LZX1	Brain	Brain - Nucleus accumbens (basal ganglia)	Normal Brain	0	0.124328	0.286881	0	0.0565835	0.505891	0	0.659925	0	0.250962	0	0	0	3.78869	1.07724	0.367371	0	0	0	3.59813	0	0.201634	0	1.28688	0	0	0	0.275007	0	1.03562	0	0	0.475085	0	0	0	0	2.74416	0
GTEX-13FHP-0011-R6b-SM-5LZY6	Brain	Brain - Nucleus accumbens (basal ganglia)	Normal Brain	0	0	0	0	0.0976108	0.238787	0.189034	0.454176	0	0.176323	0	0	0	5.04177	0.823749	0.0840643	0.137504	0	0.773996	3.20945	0	0	0	0.739848	0	0	0	0.0565835	0.411426	0.226509	0	0	0	0	0	0	0	2.45154	0
GTEX-13FLV-0011-R6a-SM-5KLZ4	Brain	Brain - Nucleus accumbens (basal ganglia)	Normal Brain	0	0.443607	0	0	0.163499	0.163499	0.214125	0	0.0976108	0	0	0.669027	0	6.732	1.71809	0	0.887525	0.0426443	2.01078	4.30159	0	0.594549	0	1.70929	0	0	0	0	0.400538	0	0.0976108	0.214125	0.163499	0	0	0	0.584963	2.50589	0
GTEX-13FLW-0011-R6b-SM-5L3EN	Brain	Brain - Nucleus accumbens (basal ganglia)	Normal Brain	0	0	0	0	0.137504	0.85599	0.201634	0.678072	0	0.411426	0	1.95977	0	6.9542	1.31615	2.31904	0.124328	0	3.45812	4.41075	0	0.687061	0	1.58496	0	0	0	0.176323	0	1.53605	0	0.432959	0.189034	0	0	0	0	1.1177	0
GTEX-13FXS-0011-R6b-SM-5L3F7	Brain	Brain - Nucleus accumbens (basal ganglia)	Normal Brain	0	2.16672	0	0	2.31904	2.56071	0.495695	3.73877	0	0.895303	0	0.555816	0	6.51001	1.44361	1.51602	0	0	3.68145	3.8679	0	0.226509	0	1.4489	2.70929	0	0	0.485427	0.214125	0.443607	0	0.536053	0.505891	0	0	0	0.62293	1.41143	0
GTEX-13G51-0011-R6b-SM-5LZX4	Brain	Brain - Nucleus accumbens (basal ganglia)	Normal Brain	0	2.38681	0	0	0.555816	1.74416	1.11103	2.81967	0	1.24489	0	0.863938	0	7.08428	1.55582	1.65076	0	0.0703893	3.06523	3.87283	0	0.238787	0	1.21412	0	0	0	0.0143553	0.298658	0.565597	0	0.275007	0.201634	0	0	0	0	0.443607	0
GTEX-13IVO-0011-R6b-SM-5K7X9	Brain	Brain - Nucleus accumbens (basal ganglia)	Normal Brain	0	0	0	0	0	0.0565835	0.0143553	0	0	0	0	0.344828	0	4.24031	0.464668	0	0.0703893	0	0.669027	2.67129	0	0.201634	0	0.485427	0	0	0	0	0.137504	0	0	0	0.0840643	0	0	0	0	3.08576	0
GTEX-13JUV-0011-R6b-SM-5LZYG	Brain	Brain - Nucleus accumbens (basal ganglia)	Normal Brain	0	0.0285692	0	0.163499	0.62293	0.226509	0.201634	0.0565835	0.333424	0	0	0	0	6.41937	1.61824	0.695994	0.31034	0	3.3978	4.25323	0	0	0	1.49057	0	0	0	0	0	0	0	0.765535	0.176323	0	0	0	0	1.75275	0
GTEX-13JVG-0011-R6a-SM-5MR3E	Brain	Brain - Nucleus accumbens (basal ganglia)	Normal Brain	0	0	0.411426	0	0.214125	0.575312	0.0703893	1.68257	0	0.0703893	0	0	0	7.07788	2.10098	0.286881	0.505891	0	2.38128	3.88557	0	0.137504	0	1.22033	0	0	0	0	1.07724	0.887525	0	0.400538	0.263034	0	0	0	0	2.77189	0.111031
GTEX-13N1W-0011-R6a-SM-5MR43	Brain	Brain - Nucleus accumbens (basal ganglia)	Normal Brain	0	0.669027	0.475085	0	0.454176	0.432959	0.0976108	0.956057	0	0.226509	0	0	0	6.70183	1.74846	0.823749	1.18269	0	4.0027	3.93263	0	0.378512	0	1.33342	0	0	0	0	0	1.31034	0.226509	0.536053	0.443607	0	0	0	0	1.48543	0.15056
GTEX-13N2G-0011-R6b-SM-5MR3P	Brain	Brain - Nucleus accumbens (basal ganglia)	Normal Brain	0	0.378512	0	0	0	0.15056	0.176323	0.516015	0	0.176323	0	0	0	6.01324	1.15704	0	0.956057	0.0703893	2.82579	4.45812	0	0.189034	0	1.5008	0	0	0	0	0	0	0.286881	1.01436	0.594549	0	0	0	0	1.63691	0
GTEX-13NYB-0011-R6b-SM-5MR51	Brain	Brain - Nucleus accumbens (basal ganglia)	Normal Brain	0	0	0.695994	0.238787	0	0.214125	0.485427	0.815575	0	0.15056	0	1.65992	0	7.02569	1.926	1.95977	0.678072	0.0840643	5.20242	4.16591	0	0.807355	0	1.59455	3.6565	0	0.0426443	0	0.201634	0.695994	0	0.378512	0.807355	0	0	0	0	0.367371	0
GTEX-13NYS-0011-R6b-SM-5MR3R	Brain	Brain - Nucleus accumbens (basal ganglia)	Normal Brain	0	0	0.0285692	0	0.485427	0.536053	0.0840643	0.298658	0	0.124328	0	1.15056	0	6.65621	1.22033	1.34483	0	0.124328	3.73552	5.01703	0	0.887525	0	2.49057	3.22342	0	0	0	0	0.722466	0.214125	1.01436	1.30451	0	0	0.333424	0	0.782409	0
GTEX-13O3O-0011-R6b-SM-5P9GY	Brain	Brain - Nucleus accumbens (basal ganglia)	Normal Brain	0	0.516015	0	0	0	0.85599	0.505891	1.23879	0	0.411426	0	1.0072	0	6.98527	2.01792	1.44361	0.879706	0	4.18507	4.31325	0	0.321928	0	1.83592	0	0	0	0	0.584963	0.83996	0	0.918386	0.526069	0	0	0	0	1.38405	0
GTEX-13O3Q-0011-R6a-SM-5KM2V	Brain	Brain - Nucleus accumbens (basal ganglia)	Normal Brain	0	0	0	0	0.613532	0.321928	0.263034	0.0703893	0	0	0	1.09761	0	6.79831	2.05658	1.7866	1.23879	0.0976108	4.20555	4.49825	0	1.04963	0	1.79077	0	0	0	0.464668	0	0.594549	0	0	0.695994	0	0	0	0	0.978196	0
GTEX-13OVH-0011-R6b-SM-5LUAX	Brain	Brain - Nucleus accumbens (basal ganglia)	Normal Brain	0	0	0	0	0.748461	0.214125	0	0.344828	0	0.15056	0	0	0	6.54365	1.65992	0.516015	0	0	1.54102	3.45549	0	0.31034	0	1.07039	0	0	0	0	0	0.918386	0	0.111031	0	0	0	0	0.823749	2.04264	0
GTEX-13OVJ-0011-R6b-SM-5L3GH	Brain	Brain - Nucleus accumbens (basal ganglia)	Normal Brain	0	0.0703893	0	0	0	0.545968	0.641546	0.344828	0	0.250962	0	2.31034	0	7.79442	2.69377	2.36177	1.43296	0.545968	6.31252	4.18982	0	0.757023	0	1.58976	3.15866	0	0	0.545968	0	1.49057	0	0.85599	0.226509	0	0	0	0	0.536053	0
GTEX-13OVL-0011-R6a-SM-5L3G4	Brain	Brain - Nucleus accumbens (basal ganglia)	Normal Brain	0	0.555816	0	0	0	0.659925	0.137504	0.613532	0	0.321928	0	1.70929	0	6.87283	1.38405	2.46467	0	0.0840643	3.66107	4.49506	0	0.847997	0	2.07382	2.94111	0	0	0	0.765535	1.15704	0.111031	1.13093	0.214125	0	0	0	0	2.06695	0
GTEX-13OW5-0011-R6b-SM-5O9BW	Brain	Brain - Nucleus accumbens (basal ganglia)	Normal Brain	0	0	0	0.344828	0.356144	0.137504	0.31034	0.411426	0	0.176323	0	0.831877	0	6.85549	1.926	1.46467	0.604071	0.163499	3.60763	3.6241	0	0.422233	0	1.41684	1.4957	0	0.0285692	0	0.137504	0.910733	0	0.536053	0.238787	0	0	0	0	2.54844	0
GTEX-13OW6-0011-R6b-SM-5L3GR	Brain	Brain - Nucleus accumbens (basal ganglia)	Normal Brain	0	1.09085	0.400538	0	0	0	0.505891	0.739848	0	0.687061	0	1.7137	0	7.04549	2.0635	2.76553	1.40599	0.286881	5.33521	4.61941	0	1.0072	0	2.10434	2.25399	0	0	0.189034	0	1.65992	0	1.07039	0.389567	0	0	0	0	1.67807	0
GTEX-13OW8-0011-R6b-SM-5L3I3	Brain	Brain - Nucleus accumbens (basal ganglia)	Normal Brain	0	0.790772	0	0	0.604071	0.432959	0.263034	1.39506	0	0.226509	0	1.0072	0	7.16189	1.4489	0.695994	0.389567	0.0840643	3.1177	3.82579	0	0.31034	0	1.40599	0	0	0	0	0	0.948601	0	0.298658	0.137504	0	0	0	0	0.344828	0
GTEX-13PDP-0011-R6b-SM-5O9D5	Brain	Brain - Nucleus accumbens (basal ganglia)	Normal Brain	0	0	0	0	0	0	0	0	0	0	0	0	0	3.72247	0.505891	0.163499	0	0	0.275007	2.40599	0	0	0	0.505891	0	0	0	0	0.163499	0.214125	0.0565835	0.176323	0	0	0	0	0	2.07724	0
GTEX-13PL6-0011-R6a-SM-5O9C5	Brain	Brain - Nucleus accumbens (basal ganglia)	Normal Brain	0	0	0	0	0.189034	0	0.0285692	0.378512	0	0	0	0.286881	0	5.71177	0.831877	0.214125	0.189034	0.0143553	1.09085	2.53854	0	0	0	0.555816	0	0	0	0.0840643	0	0	0.111031	0.0285692	0	0	0	0	0	2.10434	0
GTEX-13QJC-0011-R6a-SM-5S2VI	Brain	Brain - Nucleus accumbens (basal ganglia)	Normal Brain	0.111031	1.04963	0	0	0.298658	0.575312	0	1.33342	0	0.344828	0	0.678072	0	7.03122	1.8953	0.432959	0.505891	0.0840643	3.26454	4.11103	0	0.584963	0	1.23879	0	0	0	0	0.189034	1.03562	0	0.286881	0	0	0	0	0	2.34767	0
GTEX-13RTJ-0011-R6a-SM-5SI74	Brain	Brain - Nucleus accumbens (basal ganglia)	Normal Brain	0	0.831877	0	0	0.0426443	1.25096	0.545968	0.641546	0	0.604071	0	1.44361	0	7.30104	2.08406	2.59216	1.08406	0.389567	4.73985	4.75168	0	0.970854	0	1.81558	4.21956	0	0	0.948601	0.31034	1.72247	0	0	0.704872	0	0	0	0	0	0
GTEX-13S7M-0011-R6b-SM-5O9D8	Brain	Brain - Nucleus accumbens (basal ganglia)	Normal Brain	0	0	0	0	0.321928	0.555816	0.15056	0.790772	0	0.0703893	0	0.0565835	0	5.05268	1.04963	0.695994	0.201634	0.0285692	0.918386	3.59216	0	0.263034	0	1.11103	0	0	0	0	0.137504	0.739848	0	0.286881	0.111031	0	0	0	0	1.91456	0
GTEX-13SLW-0011-R6a-SM-5O9BH	Brain	Brain - Nucleus accumbens (basal ganglia)	Normal Brain	0	0	0	0.0703893	0.238787	0.111031	0.15056	0.632268	0	0	0	0.238787	0	5.39472	1.54597	0	0.356144	0.0143553	0.85599	3.14893	0	0.137504	0	0.713696	0	0	0	0	0	0	0.0565835	0.286881	0	0	0	0	0	1.54597	0
GTEX-13SLX-0011-R6a-SM-5PNX4	Brain	Brain - Nucleus accumbens (basal ganglia)	Normal Brain	0	0.526069	0	0	0	0.782409	0.124328	0.545968	0	0.163499	0	0.910733	0	7.00675	2.31904	2.26303	1.67356	0.275007	4.61412	4.33056	0	1.12433	0	1.8679	0	0	0	0.238787	0.176323	1.08406	0.0840643	0.970854	0.739848	0	0	0	0.464668	0	0.0976108
GTEX-13VXU-0011-R6a-SM-5SI71	Brain	Brain - Nucleus accumbens (basal ganglia)	Normal Brain	0	0	0	0	0.516015	0.887525	0.176323	0.495695	0	0.575312	0	1.5008	0	6.50906	1.53605	3.22188	1.16993	0.565597	4.01167	4.52293	0	1.09761	0	2.27202	0	0	0	1	0.189034	1.40599	0	0	0.731183	0	0	0	0	1	0
GTEX-13X6J-0011-R6a-SM-5PNUB	Brain	Brain - Nucleus accumbens (basal ganglia)	Normal Brain	0	0.263034	0	0	0.201634	0.748461	0.0565835	0.790772	0	0	0	1.79909	0	6.76951	1.53107	3.36877	1.39506	0.782409	2.91648	4.19298	0	0.731183	0	1.73118	3.12267	0	0	0	0.189034	1.11103	0	0.887525	0.687061	0	0	0	0	1.31615	0
GTEX-13X6K-0011-R6a-SM-5P9K6	Brain	Brain - Nucleus accumbens (basal ganglia)	Normal Brain	0	0	0	0	0.505891	1.05658	0.344828	1.17632	0	0.454176	0	1.774	0	7.45121	1.79909	2.45943	0.847997	0.15056	4.89142	4.56377	0	0.765535	0	2.0321	2.18269	0	0	1.1375	0.62293	1.46467	0.0840643	0	0.555816	0	0	0	0	0.704872	0
GTEX-1445S-0011-R6b-SM-5PNUF	Brain	Brain - Nucleus accumbens (basal ganglia)	Normal Brain	0	0.275007	0	0	0	0.163499	0	0.879706	0	0	0	0	0	6.99095	2.24793	1.12433	0.678072	0	2.9542	3.58135	0	0.111031	0	1.1177	0	0	0	0.111031	0.176323	0.594549	0	0.367371	0.250962	0	0	0	0	2.1375	0.0976108
GTEX-144GL-0011-R6a-SM-5P9HW	Brain	Brain - Nucleus accumbens (basal ganglia)	Normal Brain	0	1.31034	0	0.137504	0.0143553	0.823749	0.333424	0.632268	0	0.83996	0	0	0	6.54442	1.59455	1.25701	0	0.0976108	3.22188	4.41819	0	0.704872	0	1.926	0	0	0	0.443607	0.432959	1.02148	0.286881	0.0840643	0.432959	0	0	0	0	1.02148	0.124328
GTEX-144GO-0011-R6b-SM-5S2V7	Brain	Brain - Nucleus accumbens (basal ganglia)	Normal Brain	0	0	0.15056	0	0	0.0565835	0.0976108	0.0426443	0	0	0	0.641546	0	6.85674	1.60881	0.333424	0.321928	0	1.75275	4.27202	0	0.0976108	0	1.1375	0	0	0	0	0	0.505891	0.0976108	0.536053	0.163499	0	0	0	0	2.41143	0
GTEX-145LS-0011-R6b-SM-5PNWL	Brain	Brain - Nucleus accumbens (basal ganglia)	Normal Brain	0	0	0	0	0.275007	1.34483	0.475085	0.948601	0	0.903038	0	0	0	7.05528	2.26303	1.79909	0.613532	0.0840643	2.9486	4.62702	0	0.956057	0	2.01436	0	0	0	0	0	0.757023	0	0.604071	0.871844	0	0	0.333424	0	1.89918	0
GTEX-145LU-0011-R6a-SM-5S2V6	Brain	Brain - Nucleus accumbens (basal ganglia)	Normal Brain	0	0	0	0	0.505891	0.0976108	0	0.85599	0	0	0	0	0.0285692	5.68538	1.17632	0.356144	0	0	0.941106	3.52231	0	0.298658	0	1.12433	0	0	0	0	0	0.641546	0	0	0.15056	0	0	0	0	1.5008	0
GTEX-145MH-0011-R6a-SM-5PNZ7	Brain	Brain - Nucleus accumbens (basal ganglia)	Normal Brain	0	0	0.201634	0	0.124328	0.526069	0	0.163499	0	0.0426443	0	1.1177	0	7.46025	2.46205	3.44626	2.60644	0.871844	5.02326	4.11936	0	1.26303	0	2.07382	0	0	0	0	0.263034	0.799087	0	0.970854	0.659925	0	0	0	0	1.28688	0
GTEX-145MI-0011-R6a-SM-5PNZA	Brain	Brain - Nucleus accumbens (basal ganglia)	Normal Brain	0	0.176323	0	0	0	0	0	0.214125	0	0	0	0.613532	0	6.83415	1.3505	0.765535	0	0.0976108	2.14731	2.85997	0	0.0703893	0	0.722466	0	0	0	0	0	0.176323	0	0.31034	0.15056	0	0	0	0	2.49825	0
GTEX-147GR-0011-R6b-SM-5S2RO	Brain	Brain - Nucleus accumbens (basal ganglia)	Normal Brain	0	0.201634	0	0	0.495695	1.02148	0.275007	0.659925	0	0.250962	0	0.669027	0	6.32391	1.41143	0.782409	0.238787	0.15056	2.87774	4.55643	0	0.454176	0	1.77821	0	0	0	0	0	0	0	0.485427	0	0	0	0	0	2.01436	0
GTEX-14ABY-0011-R6a-SM-5PNWR	Brain	Brain - Nucleus accumbens (basal ganglia)	Normal Brain	0	0.62293	0	0	0.298658	0.695994	0.263034	0.641546	0	0.321928	0	0	0	7.13134	2.39232	2.17632	1.58496	0	5.23649	4.29719	0	0.925999	0	1.91456	0	0	0	0	0.238787	0.659925	0	0.584963	0.925999	0	0	0	0	1.63691	0
GTEX-14ASI-0011-R6a-SM-5S2UZ	Brain	Brain - Nucleus accumbens (basal ganglia)	Normal Brain	0	0.584963	0	0	0	0.782409	0.367371	1.11103	0	0.356144	0	0	0	6.02835	1.55582	0.495695	0.505891	0	2.82375	4.2211	0	0.201634	0	1.54102	0	0	0	0	0	0.970854	0	0.464668	0.367371	0	0	0	0	2.61824	0
GTEX-14BIM-0011-R6b-SM-5S2VB	Brain	Brain - Nucleus accumbens (basal ganglia)	Normal Brain	0	0.432959	0	0	0	0.286881	0.0703893	0.773996	0	0.226509	0	0.933573	0	6.9331	1.46989	1.54597	0.659925	0.189034	3.98185	4.45483	0	0.773996	0	1.9222	0	0	0	0.321928	0	0.879706	0	0.85599	0.847997	0	0	0	0	1.22651	0.111031
GTEX-14BIN-0011-R6a-SM-5S2RH	Brain	Brain - Nucleus accumbens (basal ganglia)	Normal Brain	0.124328	0.807355	0	0	0.124328	1.10434	0.475085	0.895303	0	0.176323	0	0	0	6.06242	1.774	1.18269	0.632268	0	1.66903	4.35332	0	0.799087	0	1.93357	0	0	0	0.189034	0.526069	0.903038	0	0.0565835	0	0	0	0.163499	0	0	0.0840643
GTEX-N7MS-0011-R6a-SM-2HMJ4	Brain	Brain - Nucleus accumbens (basal ganglia)	Normal Brain	0	1.02148	0	0	0	0.815575	0.250962	0.713696	0	0.422233	0	1.58496	0	6.32876	1.17632	2.1635	1.54102	0.0840643	3.0993	4.50526	0	0.713696	0	1.98914	0	0	0.0976108	0	0	1.37295	0.0143553	1.04963	0.713696	0	0	0	0	2.06005	0
GTEX-N7MT-0011-R6a-SM-2I3G3	Brain	Brain - Nucleus accumbens (basal ganglia)	Normal Brain	0.163499	0	0.713696	0	0	0.815575	0.536053	1.0635	0	0.356144	0	1.83996	0	7.36282	1.98185	2.14731	0	0.15056	4.24108	4.70432	0	0.632268	0	1.75275	0	0	0	0.389567	0.367371	0.757023	0	0.879706	0.963474	0	0	0	0	1.84398	0
GTEX-NL3H-0011-R6a-SM-2I3G8	Brain	Brain - Nucleus accumbens (basal ganglia)	Normal Brain	0	0.0703893	0	0	0	0.378512	0.201634	0.250962	0	0.422233	0	0.933573	0	6.7252	1.73985	2.40054	1.43829	0.31034	3.30451	4.5735	0	1.45943	0	2.07724	0	0	0	1.29278	0	0.659925	0	0	0.454176	0	0	0	0	1.04963	0
GTEX-NL4W-0011-R6a-SM-2I3GA	Brain	Brain - Nucleus accumbens (basal ganglia)	Normal Brain	0	0	0	0	0.0285692	0.454176	0	0.400538	0	0	0	0.748461	0	6.46809	1.52105	1.3505	0.333424	0.15056	2.90304	4.63227	0	0.790772	0	1.41143	2.1177	0	0	1.09761	0.163499	0.650765	0.0840643	0	0.356144	0	0	0	0	1.79077	0
GTEX-NPJ7-0011-R6a-SM-2I3G7	Brain	Brain - Nucleus accumbens (basal ganglia)	Normal Brain	0	0.321928	0	0.137504	0.0143553	1.42761	0.400538	0.604071	0	0.422233	0	0.0565835	0	6.82018	2.16993	0.111031	1.51096	0.0426443	1.87578	4.49825	0	1.0072	0	1.848	1.848	0	0.0426443	0.124328	0	1.28096	0	0	0	0	0	0	0	0.411426	0
GTEX-NPJ8-0011-R6a-SM-2HMKB	Brain	Brain - Nucleus accumbens (basal ganglia)	Normal Brain	0	0.545968	0	0	0.263034	0.565597	0.321928	0.799087	0	0.400538	0	0	0	6.94134	2.32769	1.54597	1.51602	0.411426	4.43429	4.83845	0	1.01436	0	1.76977	2.50843	0	0	0.475085	0.189034	1.32769	0.0976108	0.823749	0.790772	0	0	0	0	1.22033	0
GTEX-PWO3-0011-R6A-SM-2I5F3	Brain	Brain - Nucleus accumbens (basal ganglia)	Normal Brain	0	0	0	0	0.356144	1.02857	0.226509	0.9855	0	0	0	1.74416	0	7.76885	2.47249	2.19849	0	0	4.59574	3.96993	0	0.650765	0	1.39506	0	0	0	0.189034	0	0.526069	0	0.432959	0	0	0	0	0	1.97085	0
GTEX-Q2AG-0011-R6A-SM-2HML7	Brain	Brain - Nucleus accumbens (basal ganglia)	Normal Brain	0	0.495695	0	0	0.0143553	0.575312	0.15056	0	0	0.31034	0	0	0	7.3336	2.66448	2.32193	1.76129	0.356144	4.73227	4.69265	0	0.9855	0	1.80323	0	0	0	0.584963	0.163499	1.34483	0	0.604071	0	0	0	0	0	0.807355	0
GTEX-QDT8-0011-R6A-SM-32PKI	Brain	Brain - Nucleus accumbens (basal ganglia)	Normal Brain	0	0.790772	0	0	0	0.799087	0.163499	1.43829	0	0.422233	0	2.15056	0	7.47168	2.29572	2.17313	0	0.0976108	2.98914	3.53605	0	0	0	1.33342	3.15056	0	0	0.695994	0	1.02148	0	0.15056	0.0703893	0	0	0	0	0	0
GTEX-QMR6-0011-R6A-SM-32PKP	Brain	Brain - Nucleus accumbens (basal ganglia)	Normal Brain	0	0.0565835	0.344828	0	0.226509	0.687061	0.226509	0.565597	0	0.0703893	0	1.65992	0	6.84549	1.67356	2.50843	0	0.176323	1.88753	4.27947	0	0.263034	0	1.48543	0	0	0	0	0	1.41143	0.176323	0.565597	0.505891	0	0	0	0	0	0
GTEX-QVJO-0011-R6A-SM-2S1QN	Brain	Brain - Nucleus accumbens (basal ganglia)	Normal Brain	0	0.286881	0	0	0	0.85599	0.214125	0.321928	0	0	0	0	0	7.25833	2.68482	2.54102	2.5656	0.910733	4.36807	4.96901	0	1.13093	0	2.24184	2.66676	0	0	1.07724	0.695994	1.34483	0	0.799087	1.12433	0	0	0	0	0	0
GTEX-QVUS-0011-R6A-SM-3GACX	Brain	Brain - Nucleus accumbens (basal ganglia)	Normal Brain	0	0.163499	0	0	0.378512	0.815575	0.124328	0.584963	0	0.137504	0	1.44361	0	7.35931	2.20789	1.62761	0.111031	0	2.70929	3.86592	0	0.31034	0	1.07039	0	0	0	0	0	0.687061	0	0.226509	0	0	0	0	0	1.63227	0
GTEX-R55E-0011-R6A-SM-2TC5T	Brain	Brain - Nucleus accumbens (basal ganglia)	Normal Brain	0	0.298658	0.0143553	0.400538	0	0	0.0840643	0	0	0	0	0	0	7.48543	2.52356	1.91456	1.96347	0.526069	5.51854	4.10518	0	0.604071	0	1.77821	2.61589	0	0.0143553	0	0.250962	1.21412	0	0.815575	0.613532	0	0	0	0	0.831877	0
GTEX-RU72-0011-R6A-SM-2TF71	Brain	Brain - Nucleus accumbens (basal ganglia)	Normal Brain	0	0	0	0	0.286881	0.163499	0	0.411426	0	0.189034	0	0	0	7.22304	1.91073	1.20789	0	0	3.19849	3.96901	0	0.356144	0	1.43296	0	0	0	0	0.389567	1.02148	0	0	0.545968	0	0	0	0	2.82782	0
GTEX-S7PM-0011-R6A-SM-3NM8F	Brain	Brain - Nucleus accumbens (basal ganglia)	Normal Brain	0	0	0	0	0.124328	0	0.0565835	0.286881	0	0.0840643	0	0.163499	0	5.95838	1.13093	0	0.432959	0.0703893	0.879706	2.96901	0	0.0703893	0	0.799087	0	0	0	0	0	0.526069	0.111031	0	0.31034	0	0	0	0	1.55582	0
GTEX-S7SE-0011-R6A-SM-2XCD9	Brain	Brain - Nucleus accumbens (basal ganglia)	Normal Brain	0	0.464668	0	0	0	0	0.31034	0	0	0	0	1.41143	0	6.86047	1.56071	2.12433	0	0	3.32769	3.91073	0	0	0	1.32769	0	0	0	0	0	1.72247	0	0.757023	0	0	0	0	0	1.07039	0
GTEX-T2IS-0011-R6A-SM-32QP2	Brain	Brain - Nucleus accumbens (basal ganglia)	Normal Brain	0	0.584963	0.189034	0	0	1.04963	0.176323	0.895303	0	0.0976108	0	1.1375	0	7.55919	2.19535	2.5656	0.790772	0	4.07553	4.14568	0	0.111031	0	1.63227	0	0	0	0	0.389567	1.02148	0	0.863938	0.641546	0	0	0	0	0	0
GTEX-T5JC-0011-R6A-SM-5SI89	Brain	Brain - Nucleus accumbens (basal ganglia)	Normal Brain	0	0	0.163499	0.263034	0.0840643	0.214125	0.238787	0.31034	0	0.298658	0	1.07039	0	6.38595	1.02857	1.27501	1.07039	0.201634	4.18982	4.13996	0	0.464668	0	1.5008	3.25852	0	0	0.713696	0	0.83996	0	0	0.963474	0	0	0	0	2.01078	0
GTEX-T6MN-0011-R6A-SM-32QP8	Brain	Brain - Nucleus accumbens (basal ganglia)	Normal Brain	0	0	0.400538	0	0.0840643	0.475085	0.15056	0	0	0.111031	0	0.344828	0	7.29554	2.3505	2.37573	0.321928	0.485427	3.87873	4.73281	0	1.13093	0	2.0072	0	0	0	0	0.250962	1.76553	0.176323	0.0285692	0	0	0	0	0	0	0
GTEX-TSE9-0011-R6A-SM-3DB7L	Brain	Brain - Nucleus accumbens (basal ganglia)	Normal Brain	0.0565835	0	0	0	0.526069	0.250962	0	0	0	0	0	0.344828	0	7.20457	2	1.15056	1.14405	0.0426443	3.68594	3.90207	0	0.389567	0	1.59932	2.29572	0	0	0	0.137504	1.18903	0	0.641546	0.298658	0	0	0	0	0	0
GTEX-UTHO-0011-R6A-SM-3GIJW	Brain	Brain - Nucleus accumbens (basal ganglia)	Normal Brain	0	0	0.286881	0	0.214125	0.650765	0.163499	0	0	0	0	0	0	6.63749	1.65535	0	1.10434	0	1.04264	4.3799	0	0.722466	0	1.61353	0	0	0	0	0	1.54102	0	0.15056	0	0	0	0	0	0	0
GTEX-WHSE-0011-R6A-SM-3P5ZP	Brain	Brain - Nucleus accumbens (basal ganglia)	Normal Brain	0	0	0.250962	0	0	0.201634	0.124328	0.454176	0	0.344828	0	2.03914	0	6.59679	1.12433	2.76765	0	0.526069	5.55428	4.53356	0	0.356144	0	2.07382	0	0	0	0	0.443607	2.32193	0.0840643	1.31615	0.956057	0	0	0	0	2.08066	0.0976108
GTEX-WL46-0011-R6A-SM-3LK6X	Brain	Brain - Nucleus accumbens (basal ganglia)	Normal Brain	0	0.475085	0	0	0.443607	0.807355	0.189034	1.11103	0	0.201634	0	0	0	6.18606	1.774	1.852	1.66903	0.400538	3.8339	3.91265	0	0.695994	0	1.57531	3.46728	0	0	0	0.201634	1.45418	0	0.739848	0.831877	0	0	0.475085	0	1.3505	0
GTEX-WVLH-0011-R6A-SM-3MJFZ	Brain	Brain - Nucleus accumbens (basal ganglia)	Normal Brain	0	0.176323	0	0	0	0.678072	0.31034	0.443607	0.0840643	0	0	1.38957	0	7.75087	2.12763	2.17951	0	0.298658	4.78712	4.32337	0	0.695994	0	1.66448	0	0	0.0426443	0	0.321928	1.14405	0	0	0	0	0	0	0.464668	1.12433	0
GTEX-WWYW-0011-R6A-SM-3NB3G	Brain	Brain - Nucleus accumbens (basal ganglia)	Normal Brain	0	0	0	0	0.201634	0.443607	0.163499	0	0	0	0	0.0285692	0	6.90448	1.848	1.46989	0.9855	0.226509	3.76553	5.2791	0	1.69599	0	2.45154	0	0	0	0.163499	0.189034	1.21412	0	0.863938	0.669027	0	0	0	0	0	0
GTEX-WZTO-0011-R6B-SM-4E3J6	Brain	Brain - Nucleus accumbens (basal ganglia)	Normal Brain	0	0.687061	0.263034	0.189034	0	1.17632	0.411426	1.43829	0	0.454176	0	0	0	6.69627	2.13093	1.61353	1.40599	0.0703893	4.28614	4.51602	0	1.16993	0	1.774	0	0	0	0	0.378512	0.879706	0.0976108	0.356144	1.07039	0	0	0	0	1.61353	0
GTEX-X261-0011-R6B-SM-4E3J8	Brain	Brain - Nucleus accumbens (basal ganglia)	Normal Brain	0	0	0	0	0.137504	0	0	0.0976108	0	0	0	0	0	5.94392	1.37295	0.214125	0	0	0.978196	3.19219	0	0	0	0.831877	0	0	0	0	0.298658	0.536053	0.0565835	0.201634	0	0	0	0	0	2.03914	0
GTEX-X4XX-0011-R6B-SM-46MWP	Brain	Brain - Nucleus accumbens (basal ganglia)	Normal Brain	0.367371	0.286881	0	0	0	0.594549	0.124328	1.05658	0	0.163499	0	1.48543	0	6.76818	1.32193	1.87971	0.0285692	0.163499	5.01167	4.97636	0	0.62293	0	1.58976	0	0	0	0	0	1.03562	0	1.29278	0.978196	0	0	0	0	1.42761	0
GTEX-X585-0011-R6A-SM-46MVJ	Brain	Brain - Nucleus accumbens (basal ganglia)	Normal Brain	0	0.356144	0	0.189034	0.765535	1.50589	0.0976108	1.54102	0	0.201634	0	0	0	4.4614	0.790772	0.85599	0	0	0.739848	4.40939	0	0.594549	0	1.78241	0	0	0	0	0	0.941106	0	0.731183	1.03562	0	0	0	0	1.53107	0
GTEX-XLM4-0011-R6A-SM-4AT4B	Brain	Brain - Nucleus accumbens (basal ganglia)	Normal Brain	0	1.07039	0	0	0.389567	1.44361	0.286881	1.18269	0	0.214125	0	0.0703893	0	6.43379	2.3978	2.72901	1.52105	0.978196	5.05355	4.82273	0	1.22033	0	2.22033	0	0	0	0	0.238787	2.23879	0.226509	1.98185	1.41684	0	0	0	0	0.903038	0.137504
GTEX-XMD1-0011-R6A-SM-4AT5K	Brain	Brain - Nucleus accumbens (basal ganglia)	Normal Brain	0	0	0.367371	0	0.189034	0	0.422233	0.871844	0	0.321928	0	0	0	6.87406	2.03562	1.5008	0	0.0976108	4.96023	4.66903	0	0.847997	0	1.70487	0	0	0	0	0	1.28096	0	1.24489	1.69599	0	0	0	0	1.87184	0
GTEX-Y8DK-0011-R6A-SM-4V6EG	Brain	Brain - Nucleus accumbens (basal ganglia)	Normal Brain	0.0285692	0.367371	0	0	0.62293	0.298658	0.0840643	0.678072	0	0	0	0.495695	0	6.8716	1.85997	0.871844	1.13093	0.0565835	4.15299	4.3505	0	0.575312	0	1.62293	0	0	0	0	0.584963	1.59455	0.0976108	0.495695	0.565597	0	0	0	0.669027	0.594549	0
GTEX-YFC4-0011-R6b-SM-4V6E1	Brain	Brain - Nucleus accumbens (basal ganglia)	Normal Brain	0	0	0.263034	0	0.0285692	0.189034	0.137504	0.443607	0	0	0	0.263034	0	5.83744	1.1375	1	0	0	1.43829	3.30305	0	0.137504	0	0.790772	0	0	0	0	0	0.62293	0	0.378512	0.189034	0	0	0	0	1.99277	0
GTEX-YJ89-0011-R6a-SM-4V6GN	Brain	Brain - Nucleus accumbens (basal ganglia)	Normal Brain	0	0	0	0	0	0.356144	0.0426443	0.443607	0	0	0	1.43829	0	5.9814	0.298658	1.19535	0	0.0426443	2.54844	3.01792	0	0.31034	0	0.918386	0	0	0	0	0.189034	1.0635	0.0703893	0	0.111031	0	0	0	0	0	0
GTEX-Z93S-0011-R6b-SM-4RGNJ	Brain	Brain - Nucleus accumbens (basal ganglia)	Normal Brain	0	0.189034	0	0	0	0.286881	0.0976108	0.356144	0	0	0	0	0	6.23113	2.07724	2.03914	1.1375	0.31034	2.23573	4.30816	0	0.722466	0	1.66903	0	0	0	0.189034	0.298658	0.871844	0	0	0.378512	0	0	0	0.831877	0	0
GTEX-ZAB4-0011-R6a-SM-4SOKD	Brain	Brain - Nucleus accumbens (basal ganglia)	Normal Brain	0	1.62761	0	0	0	1.63691	0.765535	2.62059	0	0.275007	0	0.555816	0	6.083	1.31034	0.137504	1.29278	0.0703893	2.67582	3.26454	0	0	0	1.16993	0	0	0	0	0	0.485427	0.124328	0.400538	0	0	0	0	0	1.68706	0
GTEX-ZDXO-0011-R6a-SM-4WWCT	Brain	Brain - Nucleus accumbens (basal ganglia)	Normal Brain	0	0.176323	0	0	0	0.505891	0.321928	0.739848	0	0.214125	0	0	0	6.8505	1.86394	1.07724	0.650765	0.124328	3.86096	4.17552	0	0.454176	0	1.87578	2.76765	0	0	0	0	1.05658	0.0976108	0.495695	0.400538	0	0	0	0	1.17632	0
GTEX-ZE7O-0011-R6a-SM-57WCI	Brain	Brain - Nucleus accumbens (basal ganglia)	Normal Brain	0	0.31034	0	0	0	0.124328	0.0565835	1.22033	0	0.163499	0	0	0	5.89336	1.1177	0	0.389567	0	1.36737	3.15704	0	0	0	0.879706	0	0	0	0	0	0.505891	0	0.275007	0	0	0	0	0	2.21412	0
GTEX-ZE9C-0011-R6a-SM-4WWCW	Brain	Brain - Nucleus accumbens (basal ganglia)	Normal Brain	0	0.545968	0	0	0	0.454176	0.0426443	0.823749	0	0.176323	0	0	0	6.59694	1.82375	0.910733	0	0.0840643	2.76765	4.22033	0	0.367371	0	1.47508	2.45418	0	0	0	0	0.678072	0	0.422233	0.632268	0	0	0	0.536053	1.32769	0
GTEX-ZUA1-0011-R6b-SM-4YCDD	Brain	Brain - Nucleus accumbens (basal ganglia)	Normal Brain	0	0.641546	0.0143553	0.111031	0.189034	0.432959	0	0.704872	0	0.250962	0	0.250962	0	4.91265	0.85599	1.19535	0	0.137504	1.24489	2.61589	0	0	0	0.815575	0	0	0.0565835	0.432959	0	0.695994	0.0840643	0	0.411426	0	0	0	0.594549	0.0285692	0
GTEX-ZV68-0011-R6a-SM-51MSR	Brain	Brain - Nucleus accumbens (basal ganglia)	Normal Brain	0	0	0	0	0.0285692	0	0.0426443	0.111031	0	0.111031	0	0	0	6.00697	1.46989	0.189034	0.250962	0.0426443	1.22033	2.852	0	0.226509	0	0.555816	0	0	0	0	0	0.250962	0.0840643	0	0.124328	0	0	0	0	1.926	0
GTEX-ZVT3-0011-R6a-SM-51MSU	Brain	Brain - Nucleus accumbens (basal ganglia)	Normal Brain	0	0.0976108	0	0	0.0426443	0	0.0565835	0.475085	0	0	0	0	0	6.03496	1.23879	0.432959	0	0.0565835	1.848	3.04264	0	0.15056	0	0.978196	0	0	0	0	0.422233	0.650765	0	0.321928	0.201634	0	0	0	0	2.02857	0
GTEX-ZVZQ-0011-R6b-SM-57WAY	Brain	Brain - Nucleus accumbens (basal ganglia)	Normal Brain	0	0	0.344828	0	0	0.356144	0.0840643	0.250962	0	0	0	1.27501	0	7.23074	1.71809	1.5509	0	0.250962	4.29425	4.19377	0	0.411426	0	1.5656	0	0	0	0	0	0.321928	0	0.765535	0.411426	0	0	0	0	0.411426	0
GTEX-ZXG5-0011-R6a-SM-57WBZ	Brain	Brain - Nucleus accumbens (basal ganglia)	Normal Brain	0	0	0.226509	0	0	0.163499	0.201634	0	0	0.163499	0	0.263034	0	6.40139	1.65535	0.823749	0.847997	0	4.14078	4.25399	0	0.454176	0	1.65076	0	0	0	0	0.124328	0.704872	0	0.545968	0.669027	0	0	0	0	1.23266	0.137504
GTEX-11GSP-0011-R7b-SM-57WC3	Brain	Brain - Putamen (basal ganglia)	Normal Brain	0	0.933573	0	0	0.250962	1.28688	0.0565835	1.48543	0	0.400538	0	1.52607	0	6.88631	1.11103	1.75702	0.555816	0.31034	5.49474	4.01436	0	0.604071	0	1.70929	0	0	0	0	0.575312	0	0	0.632268	0.565597	0	0	0	0	2.83188	0
GTEX-11NV4-0011-R7a-SM-57WDH	Brain	Brain - Putamen (basal ganglia)	Normal Brain	0	0.941106	0	0	0.15056	1.22033	0.137504	1.01436	0	0.356144	0	0	0	5.14934	1.24489	0.432959	0.903038	0	1.22033	3.74846	0	0.137504	0	1.43296	0	0	0	0	0.555816	0.555816	0	0.422233	0.15056	0	0	0	0.536053	2.18903	0
GTEX-11OF3-0011-R7a-SM-57WCG	Brain	Brain - Putamen (basal ganglia)	Normal Brain	0	0.641546	0	0	0	1.14405	0	0.933573	0	0	0	1.36177	0	5.48285	0.432959	1.22651	0	0	2.52356	3.77189	0	0.226509	0	1.1635	2.42761	0	0	0	0	0.565597	0	0.356144	0.189034	0	0	0	0	2.61117	0
GTEX-11WQC-0011-R7b-SM-5BC7A	Brain	Brain - Putamen (basal ganglia)	Normal Brain	0	0	0.201634	0	0.250962	0.389567	0.0976108	0.863938	0	0	0	0	0	5.60496	1.07724	0.356144	0.137504	0.0285692	1.38957	2.48543	0	0.0565835	0	0.545968	0	0	0	0	0.344828	0	0	0.124328	0	0	0	0	0	2.49825	0.189034
GTEX-12WSA-0011-R7b-SM-5GU5U	Brain	Brain - Putamen (basal ganglia)	Normal Brain	0	0.545968	0.163499	0	0	0.201634	0	0.748461	0	0	0	0	0	6.7252	1.48027	0.454176	0	0.0565835	2.82985	3.51728	0	0.124328	0	0.773996	0	0	0.0426443	0.0840643	0.250962	0.62293	0	0	0.15056	0	0	0	0	1.71809	0
GTEX-12WSC-0011-R7b-SM-5LU9L	Brain	Brain - Putamen (basal ganglia)	Normal Brain	0	0.748461	0.31034	0	0.298658	0.678072	0.189034	0.765535	0	0.189034	0	1.31034	0	6.15117	1.47508	1.23879	0.83996	0.176323	3.45549	4.49057	0	0.485427	0	1.81147	0	0	0.124328	0	0	0.713696	0	0.321928	0.613532	0	0	0	0	0	0
GTEX-12WSD-0011-R7b-SM-5PNWE	Brain	Brain - Putamen (basal ganglia)	Normal Brain	0	0.0565835	0	0.163499	0	0.201634	0.163499	0.475085	0	0	0	0.124328	0	6.5941	1.48027	0	1.21412	0.275007	3.89045	4.0018	0	0.333424	0	1.54597	2.38405	0	0	0	0	0	0	0.495695	0.163499	0	0	0	0	2.61589	0
GTEX-12WSE-0011-R7a-SM-5PNWF	Brain	Brain - Putamen (basal ganglia)	Normal Brain	0	0	0	0	0.454176	0.831877	0.201634	1.0072	0	0	0	0.0976108	0	4.17552	0.454176	0	0.201634	0	0	1.91456	0	0	0	0.432959	0	0	0	0	0	0.367371	0	0.163499	0	0	0	0	0	1.74416	0
GTEX-12WSF-0011-R7b-SM-5HL99	Brain	Brain - Putamen (basal ganglia)	Normal Brain	0	1.29278	0	0	0.286881	1.65076	0.432959	1.64616	0	0	0	0	0.0703893	5.15906	0.823749	0.201634	0	0	0.422233	3.0635	0	0.163499	0	1.10434	0	0	0	0	0	0.15056	0.0840643	0.0976108	0.163499	0	0	0	0	2.66903	0
GTEX-12WSI-0011-R7b-SM-5GU78	Brain	Brain - Putamen (basal ganglia)	Normal Brain	0	0	0.321928	0	0	0.443607	0.214125	0	0	0	0	0	0	6.15462	2.03914	1.18269	0	0	0.526069	4.29131	0	0.555816	0	1.73985	0	0	0	0	0	1.52105	0	0.286881	0.516015	0	0	0	0.815575	0	0
GTEX-12WSM-0011-R7b-SM-5EGLD	Brain	Brain - Putamen (basal ganglia)	Normal Brain	0	0.176323	0	0.0840643	0.321928	0.275007	0	0.765535	0	0.0703893	0	0.790772	0	6.74953	1.16993	0.575312	0	0	1.9855	3.50208	0	0.15056	0	1.09085	0	0	0	0	0.275007	0.748461	0	0.163499	0	0	0	0	0	2.52607	0
GTEX-12ZZW-0011-R7a-SM-5DUWC	Brain	Brain - Putamen (basal ganglia)	Normal Brain	0	0	0	0	0	0.163499	0	0.189034	0	0	0	1.43296	0	6.31542	1.29866	0.584963	0	0	2.80529	3.26303	0	0.15056	0	0.83996	0	0	0	0	0.201634	0.594549	0.0976108	0	0	0	0	0	0	2.51602	0
GTEX-12ZZX-0011-R7b-SM-5DUVV	Brain	Brain - Putamen (basal ganglia)	Normal Brain	0	0.765535	0.0976108	0	0.298658	1.71809	0.124328	1.81147	0	0.201634	0	1.48543	0	7.03782	1.67356	1.76977	0	0.15056	5.31651	3.72137	0	0.432959	0	1.19535	1.8679	0	0	0	0	0.910733	0	0.678072	0.910733	0	0	0	0	2.74201	0
GTEX-12ZZY-0011-R7a-SM-5EGLB	Brain	Brain - Putamen (basal ganglia)	Normal Brain	0	0.0285692	0.584963	0.163499	0	0.9855	0.0976108	0.650765	0	0	0	1.46467	0	7.03452	1.91073	1.66903	1.72247	0	4.95699	4.21101	0	0.443607	0	1.65076	0	0	0	0.575312	0.238787	0.275007	0.111031	0	0.411426	0	0	0	0	1.24489	0
GTEX-12ZZZ-0011-R7b-SM-5EGLE	Brain	Brain - Putamen (basal ganglia)	Normal Brain	0	0.731183	0.238787	0	0	0.516015	0.0565835	0.454176	0	0.378512	0	1.0072	0	6.63633	1.26303	1.21412	0	0.0976108	2.79909	3.7761	0	0.432959	0	1.26903	0	0	0.124328	0.263034	0.333424	0.464668	0	0	0.250962	0	0	0	0.790772	2.78869	0.0976108
GTEX-13112-0011-R7b-SM-5DUVW	Brain	Brain - Putamen (basal ganglia)	Normal Brain	0	0.790772	0.367371	0	0.0285692	0.536053	0.137504	0.298658	0	0.124328	0	1.67356	0	6.23802	0.475085	1.40599	0.505891	0	4.14812	3.87381	0	0.475085	0	1.40599	2.83188	0	0	0.389567	0	0.367371	0	0.0976108	0	0	0	0	0	2.21412	0.111031
GTEX-1313W-0011-R7b-SM-5DUWL	Brain	Brain - Putamen (basal ganglia)	Normal Brain	0	1.65076	0	0	0.333424	1.30451	0.137504	0.807355	0	0.137504	0	0	0	4.57652	1.32193	1.31034	0.298658	0	1.0635	3.41143	0	0.333424	0	1.25096	2.89142	0	0	0	0.250962	1.26903	0.0976108	0	0	0	0	0	0	2.64386	0
GTEX-131YS-0011-R7a-SM-5IJDA	Brain	Brain - Putamen (basal ganglia)	Normal Brain	0	0.422233	0.632268	0	0.275007	0.378512	0.0703893	0.0840643	0	0.137504	0	1.02857	0	6.51617	1.54102	1.83592	0.782409	0	2.07382	4.43696	0	0.748461	0	1.83592	0	0	0	0	0.659925	0.799087	0	0.378512	0	0	0	0	0	1.59932	0.137504
GTEX-132Q8-0011-R7b-SM-5N9F1	Brain	Brain - Putamen (basal ganglia)	Normal Brain	0	0.137504	0.378512	0	0.604071	0.275007	0.15056	0.650765	0.0285692	0.137504	0	0	0	6.95768	1.59932	0	0.659925	0	2.65992	4.40667	0	0.454176	0	1.59455	0.748461	0	0	0	0.516015	0.887525	0.163499	0.378512	0.356144	0	0	0	0	2.47508	0
GTEX-139TS-0011-R7a-SM-5K7X7	Brain	Brain - Putamen (basal ganglia)	Normal Brain	0	0.111031	0	0	0	0	0	0.137504	0	0	0	0	0	5.19495	1.0072	0.176323	0	0	0.475085	1.81558	0	0.0565835	0	0.464668	0	0	0	0	0.275007	0.201634	0	0.111031	0	0	0	0	0	0.823749	0
GTEX-139TT-0011-R7b-SM-5J2MN	Brain	Brain - Putamen (basal ganglia)	Normal Brain	0	0	0	0	0.536053	0.823749	0.176323	0.286881	0	0	0	0.748461	0	6.74551	1.75275	1.09085	0.594549	0.0565835	3.78555	4.25323	0	0.238787	0	1.64155	0	0	0	0	0.226509	0.903038	0	0.545968	0.604071	0	0	0	0	1.17632	0.124328
GTEX-13CF2-0011-R7b-SM-5K7UV	Brain	Brain - Putamen (basal ganglia)	Normal Brain	0	1.37295	0	0	0	0.443607	0.0426443	1.41143	0	0	0	0	0	6.17233	1.07039	0.422233	0	0.0285692	2.48543	2.08066	0	0.0426443	0	0.565597	0	0	0	0	0.189034	0.367371	0	0	0.263034	0	0	0	1.30451	1.38405	0
GTEX-13CZV-0011-R7b-SM-5LZXH	Brain	Brain - Putamen (basal ganglia)	Normal Brain	0	0.367371	0.847997	0	0	0.432959	0.15056	1.98914	0	0.214125	0	0.575312	0	7.03892	1.48543	0.713696	0	0.0426443	2.96347	3.13586	0	0.163499	0	1.08406	0	0	0	0	0.214125	1.14405	0	0.344828	0.263034	0	0	0	0	1.81558	0
GTEX-13FHO-0011-R7b-SM-5LZXD	Brain	Brain - Putamen (basal ganglia)	Normal Brain	0	0.0976108	0	0	0	0.565597	0.176323	0.941106	0	0	0	0	0	5.4165	1.63227	0.0840643	0.584963	0	0.83996	3.70819	0	0	0	1.25096	0	0	0	0	0.238787	0.790772	0	0.485427	0.15056	0	0	0	0	0.659925	0
GTEX-13FHP-0011-R7b-SM-5LZYI	Brain	Brain - Putamen (basal ganglia)	Normal Brain	0	0.495695	0	0	0	0.201634	0	0.604071	0	0	0	0.321928	0	5.94275	1.17632	0.454176	0.0143553	0	1.9222	2.61353	0	0.163499	0	0.757023	0	0	0	0	0	0.485427	0.0840643	0.189034	0.238787	0	0	0	0	2.47249	0
GTEX-13FLV-0011-R7b-SM-5K7WW	Brain	Brain - Putamen (basal ganglia)	Normal Brain	0	0.823749	0	0.137504	0	0.85599	0.214125	1.16993	0	0	0	0.650765	0	6.9542	1.91073	0.970854	0.189034	0.15056	2.80529	4.1102	0	0.678072	0	1.58015	0	0	0	0	0.871844	0.475085	0	0	0.333424	0	0	0	0	2.68706	0.124328
GTEX-13FLW-0011-R7b-SM-5L3EZ	Brain	Brain - Putamen (basal ganglia)	Normal Brain	0.0285692	0.0840643	0.111031	0	0.454176	0.963474	0.137504	1.02148	0	0.189034	0	1.12433	0	6.59515	1.5656	1.5509	0	0.0703893	2.98914	3.91169	0	0.454176	0	1.31615	2.36457	0	0	0	0.389567	0.887525	0.0976108	0.214125	0.263034	0	0	0	0	2.40327	0
GTEX-13FXS-0011-R7a-SM-5L3FC	Brain	Brain - Putamen (basal ganglia)	Normal Brain	0	1.56071	0	0	0	1.68706	0.505891	1.52607	0	0.333424	0	0.226509	0	7.19081	2.01078	0	1.45943	0.214125	4.25701	3.66562	0	0.111031	0	1.22033	0	0	0	0	0.201634	0.378512	0	0.632268	0	0	0	0	0	2.48285	0
GTEX-13G51-0011-R7b-SM-5LZXG	Brain	Brain - Putamen (basal ganglia)	Normal Brain	0.0565835	1.34483	0	0.176323	0	1.12433	0.137504	1.0635	0	0.516015	0	0.83996	0	6.43246	1.38405	0.978196	0.575312	0	2.50335	4.10266	0	0.526069	0	1.4489	4.61294	0	0	0	0.275007	0.895303	0	0	0.176323	0	0	0	0	2.22033	0
GTEX-13JUV-0011-R7b-SM-5LZZG	Brain	Brain - Putamen (basal ganglia)	Normal Brain	0	0	0.275007	0	0	0.0565835	0.201634	0.214125	0	0	0	0.389567	0	4.1635	0.137504	0	0.201634	0	0.250962	2.24184	0	0.0285692	0	0.565597	0	0	0	0	0	0.422233	0	0.0840643	0	0	0	0	0	1.96347	0
GTEX-13JVG-0011-R7b-SM-5MR3Q	Brain	Brain - Putamen (basal ganglia)	Normal Brain	0	0.722466	0.238787	0	0.0976108	1	0.0565835	1.28688	0	0.0976108	0	0	0	7.15583	1.71809	0.443607	0	0.0285692	2.43563	3.73552	0	0.163499	0	1.40054	2.07382	0	0	0	0.910733	1.03562	0	0.432959	0.111031	0	0	0	0	2.79286	0
GTEX-13N1W-0011-R7b-SM-5MR4F	Brain	Brain - Putamen (basal ganglia)	Normal Brain	0	0.669027	0.163499	0	0.411426	0.321928	0.238787	0.286881	0	0	0	1.1635	0	6.79831	1.07724	1.63691	0	0.189034	4.0321	4.25776	0	0.464668	0	1.45418	0	0	0.0840643	0.163499	0.400538	1.23879	0	0.485427	0.367371	0	0	0	0	1.81558	0
GTEX-13N2G-0011-R7a-SM-5MR42	Brain	Brain - Putamen (basal ganglia)	Normal Brain	0	1.01436	0	0.15056	0	0.214125	0.0703893	0	0	0.137504	0	0	0	5.87135	1.10434	0.263034	0.594549	0.0976108	3.45418	3.59096	0	0.163499	0	1.01436	2.14078	0	0.124328	0	0.879706	0.895303	0.189034	0.948601	0.214125	0	0	0.333424	1	2.21723	0.238787
GTEX-13NYB-0011-R7a-SM-5MR5D	Brain	Brain - Putamen (basal ganglia)	Normal Brain	0	1.45418	0	0	0.344828	1.07039	0.536053	0.925999	0	0.31034	0	0.226509	0	6.35808	1.65076	0.871844	0	0	2.72247	3.33485	0	0.495695	0	1.20789	0	0	0	0	0	0.910733	0.0840643	0	0	0	0	0	0	1.55582	0
GTEX-13O3O-0011-R7b-SM-5P9GZ	Brain	Brain - Putamen (basal ganglia)	Normal Brain	0	1.43296	0	0.0976108	0	1.74846	0.669027	2.04264	0.0840643	0.298658	0	0	0	6.50922	1.73118	0.731183	0.454176	0	3.22033	3.86295	0	0.111031	0	1.41684	0	0	0	0.464668	0	1.24489	0.0703893	0	0.565597	0	0	0	0	1.8953	0.0840643
GTEX-13O3Q-0011-R7a-SM-5KM38	Brain	Brain - Putamen (basal ganglia)	Normal Brain	0	1.46467	0	0	0	2.0321	0.411426	1.58976	0	0.367371	0	0	0	6.0663	1.70487	0.485427	0.895303	0.0703893	2.91265	4.1235	0	0.389567	0	1.50589	2.28096	0	0	0	0.238787	0.422233	0	0.526069	0.918386	0	0	0	0.594549	2.49825	0
GTEX-13OVJ-0011-R7a-SM-5L3G1	Brain	Brain - Putamen (basal ganglia)	Normal Brain	0	0	0	0	1.03562	0.85599	0.344828	1.33342	0.238787	0.356144	0	1.12433	0	7.89603	2.43563	1.18269	1.1635	0.0703893	4.58796	3.6565	0	0.344828	0	1.36737	3.52857	0	0	0	0.238787	1.24489	0	0.918386	0	0	0	0	0	1.44361	0
GTEX-13OVL-0011-R7a-SM-5P9GW	Brain	Brain - Putamen (basal ganglia)	Normal Brain	0	0.176323	0	0	0	0	0.0840643	0.526069	0	0.111031	0	0.389567	0	5.98299	1.3505	0.545968	0	0	1.66903	2.76977	0	0.226509	0	0.992768	0	0	0	0	0	0.584963	0	0.111031	0.263034	0	0	0	0	1.7866	0.0840643
[truncated: 185 more rows]

## Sheet: Human GSC_448vs559_G179vsG14
transcriptID	448-1	448-2	448-3	559-1	559-2	559-3	G179-02-11	G179-02-17	G179-02-22	G14-1	G14-2	G14-3	G144-02-11	G144-02-17	G144-02-22
[truncated: 42 more rows]

[truncated: 2 more sheets: Mouse_TumorSpheres, 50 Human_GSCs]
