# Supplementary material for: A kinase-deficient NTRK2 splice variant predominates in glioma and amplifies several oncogenic signaling pathways
Source: Nat Commun. 2020 Jun 12;11:2977. doi: 10.1038/s41467-020-16786-5 (PMC7293284; doi:10.1038/s41467-020-16786-5)
Supplement: Supplementary file 6 — Supplementary Data 3 [file 41467_2020_16786_MOESM6_ESM.xlsx]

## Sheet: sampleInfo
Table 1 : Mouse neurospheres
Bcan_Ntrk_1
Bcan_Ntrk_2
Myb_Qk_1
Myb_Qk_2
p53_ko_NSCs_1
p53_ko_NSCs_2
PDGFB_Cdkn2a_ko_1
PDGFB_Cdkn2a_ko_2
PDGFB_p53_ko_1
PDGFB_p53_ko_2
PDGFB_Pten_ko_1
PDGFB_Pten_ko_2
Table 2 : Human GSC lines
GSC1_0
GSC2_0
GSC3_0
GSC4_0
GSC5_0
GSC6_0
GSC7_0
GSC8_0
GSC9_0
GSC10_0
GSC11_0
GSC12_0
GSC13_0
GSC14_0
GSC15_0
GSC16_0
GSC17_0
GSC18_0
GSC19_0
GSC20_0
GSC21_0
GSC22_0
GSC23_0
GSC24_0
GSC25_0
GSC26_0
GSC27_0
GSC28_0
GSC29_0
GSC30_0
GSC31_0
GSC32_0
GSC33_0
GSC34_0
GSC35_0
GSC36_0
GSC37_0
GSC38_0
GSC39_0
GSC40_0
GSC41_0
GSC42_0
GSC43_0
GSC44_0

## Sheet: NTRK2 transcripts
Table 1:Transcript expression (log2 FPKM) for each of Mouse samples.
	NM_008745	NM_001282961	NM_001025074	NM_001033124	NM_008746	NM_182809
Bcan_Ntrk_1	6.58176	9.71723e-06	1.89994	6.90873	2.48651	4.59036
Bcan_Ntrk_2	3.48898	5.46703	1.35313	0	4.63461	5.23625
Myb_Qk_1	1.42293	5.8836	1.47973	0	0.00259545	3.16197
Myb_Qk_2	3.10308	7.5314	2.63075	2.01441	0.418426	2.2856
p53_ko_NSCs_1	2.10352	5.58975	1.86059	0	2.12271	0.28439
p53_ko_NSCs_2	3.00361	7.23747	3.14455	0	0	1.88705
PDGFB_Cdkn2a_ko_1	1.79723	5.73031	0.909211	0	0	4.78834
PDGFB_Cdkn2a_ko_2	3.56059	4.58961	0	0	0	7.06432
PDGFB_p53_ko_1	3.40571	5.22064	2.13888	0	1.66452	3.17913
PDGFB_p53_ko_2	3.0097	6.33559	0.000180245	0	0.676344	5.37065
PDGFB_Pten_ko_1	1.53754	6.05945	1.59687	0	0.00332811	3.42609
PDGFB_Pten_ko_2	2.37511	5.8442	1.98937	0	5.28128	0.559173
Table 2:Transcript expression (log2 FPKM) for each of Human samples.
	NM_001007097	NM_001018064	NM_001018065	NM_001018066	NM_001291937	NM_006180
GSC1_0	0.0672692	0.0113379	0.00363701	0.00804562	2.30286e-05	3.39393e-09
GSC2_0	3.76047	0.453876	1.14491e-07	0.132508	0.114375	0.58735
GSC3_0	2.4896	0.418503	0.00184635	0.219979	0	0.493047
GSC4_0	6.18065	3.15893	0.000291107	1.58032	0.699204	2.10729
GSC5_0	4.61904	1.0495	2.67567e-05	0.34572	0.377244	0.0535163
GSC6_0	3.15476	0.309675	0.00253742	0.301378	3.28395e-09	0.342568
GSC7_0	0.12378	0.0287688	0.00353598	0.0266181	0	1.45436e-13
GSC8_0	0.287925	1.02189e-13	0.0684228	0.295038	0.0708328	0.0101711
GSC9_0	0.0575334	0	0.0025054	0.00722572	3.06341e-06	0
GSC10_0	0.0324147	0.0270557	0.0134472	0.0237158	2.44228e-06	9.60373e-09
GSC11_0	3.52716	0.679259	1.12609e-09	0.336802	0.909164	0.396278
GSC12_0	2.31115	0.0281947	2.63458e-07	0.0634925	0.430114	1.91043e-06
GSC13_0	0.167399	0.0136828	0.00287	0.0116112	0	1.10377e-11
GSC14_0	0.148343	0.0113176	0	0	4.10527e-06	3.67615e-06
GSC15_0	0.0990668	0.0234305	0.00495391	0.00723907	5.49276e-07	4.24925e-06
GSC16_0	5.69837	0.00280951	2.7856e-11	0.703815	0.549348	1.33174
GSC17_0	2.85354	0.221536	0.00101254	0.0902813	0.231426	0.00262904
GSC18_0	4.90543	2.63384	1.77582	0.364537	0.237764	2.05342
GSC19_0	2.99287	0.215979	0.000582004	0.409464	0.296094	0.537693
GSC20_0	5.8005	0.836449	0.000205282	0.764373	1.23579	0.994436
GSC21_0	3.69089	0.398273	0.000975457	0.15909	0.348019	0.353748
GSC22_0	3.80322	2.23306e-05	0.00325959	0.223745	0.60639	0.20927
GSC23_0	5.41148	0.743468	2.29274e-05	1.11414	0.984896	0.562704
GSC24_0	0.0220253	0.0178897	0.00277515	0.00647353	6.50837e-06	5.56998e-07
GSC25_0	3.10118	0.165089	5.12548e-15	0.278845	0.00789957	0.280469
GSC26_0	0.377839	0.00924603	0.00245249	0.00717015	0	5.77078e-09
GSC27_0	0.8745	0.183246	1.02478e-12	0.0678122	0.139204	0.00140764
GSC28_0	4.29411	0.963511	0.000452249	0.795935	0.187194	1.18916
GSC29_0	5.00105	1.50241	5.48007e-05	0.982781	0.512422	0.44835
GSC30_0	2.97404	0.417375	4.35891e-10	0.323128	0.276223	0.000141994
GSC31_0	6.20815	1.72912	0.302836	1.5094	8.38926e-11	1.29744
GSC32_0	3.47267	7.04754e-15	0.00252869	0.0863862	0.87154	0.299872
GSC33_0	3.39521	1.36487	0.000644416	0.950307	0	9.63591e-13
GSC34_0	2.16965	0.204177	0.0826025	0.00240876	0	0.212304
GSC35_0	1.19283	0.00118907	0.0732103	1.05476e-11	3.20343e-16	0.0363532
GSC36_0	0.0299112	0.0121905	0	0	2.13325e-05	2.6121e-06
GSC37_0	1.29957	0.029723	0.00856429	0.0169259	0.450255	0.125706
GSC38_0	7.60593	3.32394	2.42954	2.20496	1.37159	2.9462
GSC39_0	3.44513	0.00035477	0.00432348	0.311092	7.39556e-11	0.558843
GSC40_0	0.0550823	0.0541935	0.00323261	0.0523298	6.7272e-15	0
GSC41_0	0.618051	0.0651385	0.0100238	0.0466235	0.142467	1.49914e-05
GSC42_0	2.51832	0.680276	0.00276195	0.351936	1.30575e-08	0.554107
GSC43_0	5.34819	0.837822	8.48674e-05	0.672641	0.461167	1.03511
GSC44_0	0.0405811	0	0.00498788	0.00627343	2.96872e-07	0

## Sheet: Mouse (log2 FPKM)
transcript	Bcan_Ntrk_1	Bcan_Ntrk_2	Myb_Qk_1	Myb_Qk_2	p53_ko_NSCs_1	p53_ko_NSCs_2	PDGFB_Cdkn2a_ko_1	PDGFB_Cdkn2a_ko_2	PDGFB_p53_ko_1	PDGFB_p53_ko_2	PDGFB_Pten_ko_1	PDGFB_Pten_ko_2
NM_001289467	0	0	0	0	0	0	0	0	0	0	0	0
NM_001289464	0	0	0	0	0	0	0	0	0	0	0	0
NM_001289466	0	0	0	0	0	0	0	0	0	0	0	0
NM_001289465	0	0	0	0	0	0	0	0	0	0	0	0
NM_011441	0	0	0	0	0	0	0	0	0	0	0	0
NM_001195662	0	0	0	0	0	0	0	0	0	0	0	0
NM_011283	0	0	0	0	0	0	0	0	0	0	0	0
NM_008866	3.85894	0	0	3.13747	0	0	0	3.26732	0	3.24097	0	0
NM_001011874	0.410234	3.72879	4.03991	1.11133	2.30807	3.14613	3.30756	0.566971	3.85005	1.27206	4.20836	3.95417
NM_133826	4.72272	4.49579	4.32349	5.11324	4.03649	4.82172	5.37819	4.47562	4.66636	5.52695	4.60895	5.26389
NM_001290372	4.05393	0	0	0	0	0	0	0	0	4.21419	0	0
NM_021374	2.91007	0	0	0	0	0	0	0	0	0.0022997	0	0
NM_001177795	2.68335e-11	0	0	0	0	0	0	0	4.57017	0	0	0
NM_010342	0	3.7346	0.93821	4.23784	5.93895	3.7128	0.000390819	0.00716844	0.00465608	0	0.843091	0.00302977
NM_011541	5.80249	6.48216	6.91375	5.71908	5.19938	6.56772	5.04053	5.9769	0	0	7.09295	5.48961
NM_001159750	6.50199e-05	3.94346	4.22106	1.87982	3.53364	4.74007	4.5695	0	0	0	4.3939	4.39706
NM_001159751	0.00785199	0	0	0	0	0	0	0	0	0	0	0
NM_001195732	0	5.47791	0	2.23626e-07	0	0	6.54281	0	5.33536	5.48525	0	0
NR_033530	0.836659	0.000625711	0	2.63066	0	0	4.49784	0	0.0155792	3.04131	0	0
NM_025300	0.941966	3.99896	0	2.67946	0	0	0.00597658	0	5.20894	0.000438119	0	0
NM_001177658	3.46678	0.000125169	0	4.98353	0	0	3.52013	0	5.20879e-05	8.99334e-07	0	0
NM_001204371	0.0881146	2.56369	0	3.84638	0	0	3.76242	0	2.81851	2.84816	0	0
NM_011011	0.0900311	1.49217	3.875	0.00703413	0	5.42271	3.17966e-11	1.70571	3.04012	3.06455	6.16054	0
NM_009826	2.62615	2.81696	0.0759827	3.30784	0.00132766	0.00098435	3.50504	0.00761135	2.54962	3.9153	0.0472138	1.66575
NM_183028	3.8444	3.69414	5.52282	4.18945	2.74827	0.00208794	3.40433	2.83286	3.98725	3.15484	0.101919	4.05606
NM_021511	5.11092	5.12842	0	3.88783	4.42374	0	6.00999	4.8126	5.44347	5.39271	0	6.59856
NR_027664	1.60807	0.0064329	0	2.02478	3.98941	0	3.21468	4.88749	1.57862	0.00132067	0	3.76008
NM_175236	1.47818	3.39186	0	2.94688	3.29652	0	0.00172064	0.00587357	0.0292172	2.34897	0	0.0171354
NR_015470	0	0	0	0.885032	0	0	2.07764	4.82452	0	0	0	5.26424
NM_178399	7.64353	6.13988	6.23775e-08	5.19225	0	3.73635	3.81627	4.0917	7.39525	7.50554	7.03735e-09	3.45738
NM_001290397	0.00836487	0.727954	2.56006	1.64604	0	1.09315e-05	2.33478	2.94557	3.04984	3.41046	2.55038	3.24382
NM_008651	4.01992	3.01096	3.67386	2.15283	0	3.11596	3.09209	0.00156489	3.11177	0.00137011	3.91328	1.9759
NM_173443	2.97556	0.00390365	4.15032	0.00161692	3.75708	2.57099	0.00149991	2.94239	3.00316	3.03717	4.61369	2.55706
NR_040462	2.53608	3.83681e-05	2.85738	4.17282e-05	3.51281	3.90253	9.35054e-05	0	0	1.44413	3.07456	2.09406
NM_177722	0.303439	1.57486	2.49536	0.239485	2.88139	2.84757	0.182859	7.48264	1.49932	0	2.86799	3.31332
NR_024067	6.94101	0.0105148	1.54482e-05	0.00392536	2.35586	0.00249785	0.00547567	2.0905	1.39935e-06	6.22308	1.68692e-05	1.8643
NR_004410	0	0.000200978	1.02943	0.000141555	0.0274464	3.309	0.000469395	1.79699	0.610933	0	1.12335	2.86833
NM_001285425	0.213545	0.638102	0	0.498714	0	0.630472	0.394149	1.24519	2.00045e-06	3.45733	0	1.64426
NR_110971	0	2.80171	1.83344	4.67854	2.70741	3.19155	6.66541	6.12462	1.52532e-06	1.85261e-05	1.9642	6.63438
NM_145692	0	2.26374	0.0679773	0	1.17343	0.617812	0	0	1.27613e-06	0.000317687	1.66611	0
NR_102282	2.38807	5.99569	3.02983	0.989167	6.16747	4.61302	0	0	0	0.937471	5.90886	0.445948
NM_013715	5.2804	0	1.54614	0	0	0	0	0	5.86554	0	0	0
NM_001277101	0.00044528	0	5.73331	0	0.891918	1.64608	0	0	0	0	0.578972	0.561121
NM_001244693	0.000665719	0	0	2.08778	0.00205714	0.00101267	3.35254	0.00553234	0	0.00521123	0	0.000268344
NM_001244692	2.18457	0.463748	0	1.52507	2.28014	0	2.4046	4.65832	0	9.52861e-05	0	5.68811
NM_173868	2.4793e-07	0.996301	0	1.65377e-05	0	0	0.000491763	6.30547e-10	1.09482e-07	0.369656	0.0948467	0.000273594
NR_045189	2.4607e-08	0.00448244	0.522313	3.05303	0	0.448168	5.45766	3.34368	5.34039	0.00601949	3.18577	3.08391
NR_045188	4.24077e-09	1.24394	0.00137054	2.65364	2.85944	2.50842	2.14325	2.17407	0.0126989	0.000149233	0.00160269	3.27777
NM_026493	2.0555	0.00124256	5.82528	0.000195675	3.01286	5.83264	3.32575	2.43824	2.49632	2.38042	6.00102	2.96558
NM_001289497	0	4.8931	1.12441e-06	5.52575	4.55595	0.00625461	0	0	0	5.49881	7.69297e-07	0
NM_177834	0	0	2.24895	2.13449e-05	0.000322738	2.73158	0	0	0	2.18932	2.39185	0
NM_177547	2.40698	0	0	0	0	0	0	0	0	0	0	3.94961
NM_133220	1.71431	0	0	0	0	0	0	0	0	0	0	0
NM_001037759	0.000250119	2.47677	3.0662	2.57624	2.98264	3.28106	0	0	0	2.1837	3.2247	0
NM_001160370	0	1.0099	1.06616	0	3.41337	0.0174827	0	0	0	0	1.16227	0
NM_001160371	0	0.00150901	0	0	0	2.55384	0	0	0	0	0	0
NM_177173	0	0.000323058	0	0	0	0.0929642	0	0	0	0	0	0
NM_001160369	0	0.000282749	0	0.249755	0	0	0	0	0	2.89296	0	1.61356
NR_105759	0	0	0	0	0	2.56057	2.58807	3.57701	3.71671	0	0	1.34878
NR_045297	1.42266	3.47037	0	2.61038	0	1.245	2.63951	0	3.71632	0	0	0.000476159
NM_001198566	0	0	3.4872	3.71443	4.78363	2.20944	1.35627	0	3.48158	0	3.31263	2.26786
NM_001198565	0	0	0	0.389213	3.82778	0.566606	5.54991e-05	0	1.89295	0.386588	1.57056	0.367647
NM_172294	0	0	0	0	0	0	4.2037	0	0.000216878	0	0.000167103	0.00062172
NM_001102430	3.65837	2.44309	0	1.80822	0	0	0	0	0	0	0	0.000236591
NM_001081209	0	0	3.15359	3.33003	0	2.55238	1.09144	2.2425	1.29954	0	0	0.000192296
NM_172841	0.706597	0.73765	1.45246	4.23622	3.28444	0.00381227	0.754621	2.11067	5.0077	0	0	0
NM_028173	5.33608	4.27332	0.000147775	0.579847	1.52973	4.86068	0.000998102	0.000110133	2.9238	3.89477	3.65084	0.780222
NM_145381	2.74364	3.09122	3.51639	0.00094305	0.00020805	3.37806	0	3.74647	0	4.94037	0	0
NM_001011873	0	0	0	0.479373	4.87365	0	0.000245198	1.91833	1.24666	2.58338	3.68034	0.0571681
NR_004447	0.565608	0	0	0	2.39073	0	5.39755	0	2.1001e-05	0	4.93263	0.630605
NM_001252192	0.00300152	0	0	4.99941	0	0	0	4.56003	2.84122e-05	0	3.67318	4.10181
NM_010164	1.85611	0	3.50932	0	0	0	0.218024	0	0	1.00504	0	0
NM_010827	0	0	0	2.71898	0.4301	0.472379	0.00199604	0	0	0	0	5.22581
NM_177781	0	0	4.76015	0.509344	0.00666224	0.141654	0.0176234	0	0	0	0	0.627526
NM_001098528	0	1.07562	0	0.691298	0.00244542	0.483231	4.13489	0	0	0	0	0
NM_029525	1.59341e-06	0.509517	0	0	1.52757	0	0	0.846022	2.74381	2.61006	0	0
NM_001033636	0.126204	0	0	0	0	0	0	0.00635674	0.00685069	0.00452032	0	0
NM_001033288	0	0	0	2.28249	0	0.000292165	0	0	1.61503e-09	0	0	0.00243719
NM_001243238	0	0.870341	2.24501	0.00270314	0	1.63497	0	0	0.00334345	0	2.38783	3.18186
NM_001305227	0	0	0.00838946	0.253172	0	0	0.369465	0	0.000152055	0	0.00943634	0.318319
NM_001286628	0.0152212	0	0	0.610326	1.37906	0	3.71512	9.078	2.56611	3.59703	0	0
NM_009352	2.64611	0	0	4.43013e-06	2.67037e-05	0	0.00394682	3.10816	0	3.90095	0	0.451968
NM_001290392	0.000678405	2.77724	0	8.88861	9.13024	0.491417	0.849003	3.3576	0	9.04611	0	3.71178
NM_001290393	3.38941	0.00700043	8.88697	4.70244	2.2228	0.0627162	9.57968e-06	2.70984	0	2.80222	0.724211	3.30789
NM_001290390	1.26845	9.20322	3.45537	0.861867	0.00836235	8.84942	10.0261	4.36848	8.95737	3.41051	2.74544	9.86785
NM_027671	0.459014	3.86927	0.6563	0.201561	2.99695	3.75354	2.64207	0.00117814	2.52168	1.87412	0.000495629	2.27587
NM_001302702	1.9122	3.89703	2.59482	2.56549	0.00513298	1.83925	4.16164	5.16212	3.93633	4.97788	9.23138	1.33471e-06
NM_008678	2.78115	0.000424661	0.000455253	3.48366	3.72361	1.08087	3.6469	0	2.33018	0	3.61867	0.272096
NM_011291	9.53017	4.71593	5.27228	5.04503	4.70995	5.05105	5.2139	0.00112058	4.75756	2.87662	5.44663	5.83593
NM_133832	1.84959	0	0	0	3.52572	0	0	4.97058	0	4.9229	0	0.314215
NM_026456	5.04065	0.00461492	0.00111962	3.45984	2.69747	2.34847	3.26784	0	3.46026	0.00118412	0.00126506	3.46841
NR_037998	0	4.48239	4.3149	1.46423	0	2.42127	2.14262	0	4.19756	2.04311	4.48514	2.51279
NM_016923	0.000715973	0.00143517	0.00260635	1.63342	0	8.02504e-05	1.87237	0	0	0.0502141	4.04582	0.000824396
NM_001159711	1.06212	1.84228	2.79731	4.33881	0	4.40102	5.30817	0	0	2.05362	2.24739	2.23468
NM_026392	0.000176437	2.79105e-06	3.87858	2.16889	0.00107142	1.09193	0.000973335	0.00050082	0.00658548	1.33562	0.00275537	0
NM_027415	4.27194	0.283626	2.10821	2.49603e-06	4.28816	0	1.97129	6.04911e-05	4.55321	1.22256	2.95166	0.000150038
NM_010267	0	0	0	1.21159	0	0	0	3.0439	0	0.618125	0.469673	5.35833
NM_053191	0	0	1.37024e-07	0.181285	0	0	0	2.03932	0	1.06244	0	0
NR_130314	0	0	3.78775	0	0	0	0	0	2.92582	0	1.62576e-07	0
NM_031402	0	2.81293	0.0147099	0	0	0	0	0	0.0122115	0	3.95431	0
NM_030033	0	0.0116353	0.500895	0	0	0	0	0	0	0	0.0155465	0
NM_001111272	3.54641	0	0	0	0	0	0	0	0	0	0	0
NM_025303	2.08467	0	0	0	0	0	0	0	0	0	0.555647	0
NR_002879	0	0	0	0	0	0	0	0	0.404312	0	0	0
NM_001039123	0	0	0	0	0	0	0	0	2.52086	0	0	0
NM_153154	0	0	0	0	0	0	0	0	0	0	0	0
NM_183124	0	0	0	0	1.58514	0	0	0	0	0	0	0
NM_001040027	0	0	0	0	0	0	0	0	0	0	0	0
NM_009334	0	0	0	0	0	0	0	0	0	0	0	0
NM_001286340	0	0	0	1.87381	0	0	0	0	0	0	0	1.02426
NM_001025305	0	0	0	0	0	0	0	0	0	0	0	0
NM_020604	0.803995	0	0	0	0	0	1.15209	0	0	0	0	0
NR_131249	0	0	0	0	0	0	0	0	0	0	0	0
NR_029902	0	0	0.422195	0	0	0	0	0	0	0	0	0
NR_029593	0	0	0	2.2865e-08	0	0	0	0	0	0	0	0
NM_010552	0	0	0	0.000876794	0	0	0	0	0	0	0	5.63401
NM_145856	0	0	0	3.12544	0	2.9739	0.750703	0	0	0	0	1.49426
NR_040492	0.616907	0	0	0	1.94928	0.373717	0	1.35727	0	2.63185	0	0
NM_008563	5.46853	3.11794	0	0	3.03896	1.14957	0	2.82004	0	2.77772	0	0.00155942
NM_027974	0.857563	1.18143	1.29814	0.556461	0	0	8.98502e-07	0	5.54827	1.3394	0	1.31041e-05
NM_177409	1.65521	4.22615	4.59792	2.77503	5.15236e-05	0.000203952	3.94679	0	1.63812	0	0	3.45205
NM_028829	4.02489	0	0	0.779233	0.000920476	1.22633e-05	0.00058807	0.00035925	1.08312	5.7271	1.40683	0
NM_001290679	2.12776	2.02331	2.17858	2.01217	3.48718	2.7805	0	2.45763	2.94182	2.56869	0	1.78256
NM_029398	2.87473	0.000279593	5.35512	2.14893	1.72506	1.6614	2.87722	5.4114	0	0	2.31967	3.9426e-05
NR_002858	0	1.77888	0	3.15304	1.96469	1.98017	5.89822	0	0	0	4.76967	3.51791
NM_183322	0	0	0	5.34322	5.2473	0.000128912	0	0	0	0	0	3.90375
NM_001033904	0	0	0	0	0.00031993	2.34747	0	0	0	0	0	0
NM_001113187	0	0	0.000257652	0	1.90456	0	0	0	0.000347123	0	0	0
NM_010356	0.519782	0	1.92528	0	0	5.68165	0	0	2.93656	0.000112143	0	0
NM_001077353	0.00119975	0	0	0	0	0	1.27237e-05	0	0.000522287	2.65905	0	0
NM_001288617	0	0	0	9.5315e-05	1.73502	0	1.61358	0	3.61877	2.42676	0.000355452	0.577928
NM_001271016	0	0	0	1.70332	0.00284021	0.000929728	0	0.000644009	0	0	2.05902	0.000801029
NR_073122	1.84483e-10	5.50273	0	1.10392	0.000176597	3.32136	0	3.07145	0	0.000149962	0	0.000126358
NM_001271017	0.000254557	1.67719	0.000158346	0.000914653	0	0	4.10016	0	0	2.92674	0	2.10842
NM_025773	3.1999	2.27583	3.24794	7.82631e-05	0	0.58046	0	0	0	0	5.54273	2.84148
NM_025746	0	0	0	0	0	0.00115092	0	0	0	0.525583	0	0
NR_029533	0	0	0	0	0	9.71969e-05	0	1.81889	0	0	0	0
NR_029717	0	0	0	0	0	0	0	0.00864446	2.61725	0	0	0
NM_001081079	1.15945	2.26645	2.75174	2.09243	2.10717	0	1.48857	3.30411	5.65163	0	0.00018216	2.56117
NM_023872	1.13579	2.42474	1.49936	3.18742	4.66036	0	3.14112	0.00662336	4.39495	3.56786	3.37813	2.04932e-10
NM_001160139	0.0158406	0.00223587	0.00237267	1.5922	3.76731	2.38569	2.86632	2.83075	2.5347	2.29057	2.90527	1.29431
NM_026503	4.02072	0.000105431	0.000161241	4.81503	3.76365	4.27904	4.71439	3.52248	5.12468	4.87129	3.89393	0.00513527
NM_172124	4.54644	1.09594e-07	4.12425e-07	4.30079	4.74146	2.35473	3.29363	6.33161	3.66172	5.47549	2.68582	6.80195e-08
NR_110972	2.47774	2.827e-09	1.72077e-08	4.13722	3.94639	2.76494	5.55025	3.55019	5.35646e-06	3.60688	3.31025	2.82791e-10
NM_001290683	4.28831	3.78401	3.72797	1.21835	1.29513	2.35406	3.84823	0.00202672	0.857355	4.31814	2.13046	4.41564
NM_028534	4.04299	4.00007	1.83354	0.000846084	3.60471	4.07934	4.09059	5.42537	7.02661e-06	4.476	0.01189	1.40797
NM_001012625	3.77693	2.4697	0.0457752	2.21664e-05	0.918421	4.2261	4.90324	4.29266	4.3931	2.90571	5.29145	0.0174555
NM_001012624	0.000366767	0.00472696	3.1506	2.19639e-08	0.0505057	0	1.52487	0.00305902	0.00112797	3.96815	9.93916e-05	1.7437e-05
NM_001012623	1.73946e-05	5.37228	1.99156	8.41381e-10	0	0.652766	8.73885e-05	7.34413e-05	7.17388e-05	1.49025	0.675521	1.46071
NM_183018	7.53048e-08	2.01703	0.0126102	2.65495	3.31053	0.000736582	1.13048	1.3144e-08	1.92171e-07	4.20984	1.61731	3.56135
NM_053270	5.22883e-09	0.0417444	5.11781	0	0.921586	6.37783e-05	2.04166e-06	1.50317e-10	8.80182e-09	0.000940165	0.00280674	4.44086
NM_026604	2.39255	0	2.53638	0.0576579	0.00343297	5.66611e-07	6.74891e-07	2.61821	1.46823	1.44915e-05	0.00018066	2.9987
NM_007740	6.00904	8.51347e-05	9.1318e-05	0	0.000189597	3.27695e-08	5.08023e-05	0.000123179	0.0421914	1.57099e-08	3.98103e-07	0.285962
NM_001290691	2.4179	2.59554	0.611264	1.20742	2.4883e-07	3.67787e-05	1.8439	1.70462	8.70923e-05	4.95841e-10	1.54126e-08	5.39917
NM_153179	0.127571	0	0	1.16987	1.2683e-08	0.911707	1.44523	1.309	1.81155	1.22997	1.96522	0.143985
NR_045734	0	0	0	2.0398	1.56295	0.828005	0.0209854	0.0540831	2.90528	0.0229395	0.0482497	0
NM_007733	0.422376	2.10235	0	0.0142008	0.180904	0.0188653	1.14882	3.6947	2.51595	3.69499	0.233227	0.330461
NM_001033764	0	0	0	0	0	0	0	0	0	0	0	0
NM_001013750	0	0	0	0	0	0	0	0	0	0	0	0
NR_105760	0	0	0	0	0	0	0	0	0	0	0	0
NM_026719	4.13955	4.7448	4.77442	5.42097	4.92718	5.31193	5.68374	5.45377	3.89157	5.55755	4.94697	5.51087
NR_033445	0	0	0	0	0	0	0	0	0	0	0	0
NM_153601	0	0	0	0	0	0	0	0	0	0	0	0
NM_175642	5.17251	0	0	0	0	0	0	5.95019	0	0	0	0
NM_001204913	0	0	0	0	0	0	0	0	0	0	0	4.35769
NM_029062	0	0	1.76766	4.93512	5.18616	3.09279	0	0	5.4804	0	5.09433	0
NR_015347	0	0	0	0	0	0	4.46746	0	0	4.25703	0	0
NM_008922	5.19722	0	0	4.06518	4.17248	0	4.03078	5.30812	5.9723	5.43475	1.89614	2.45755
NR_033199	1.22926	4.70901	4.92118	0.671705	0	4.46795	0	0	0	0	0	0
NM_133235	4.07303	0	0	3.30609	3.85432	0	0	0	0	0	0	0
NM_001199956	0	5.35275	1.50501	4.72467	4.69673	1.34204	5.96097	0	0	0	3.54179	5.56527
NM_001164286	0	0	4.82232	3.40385	3.53772	4.01739	0	4.2255	6.70156	6.0362	5.61452	1.337
NM_011200	3.10383	3.59479	3.40947	3.74548	0	2.8858	3.01267	3.83043	3.46395	3.3126	1.62324	3.56556
NR_002688	4.677	2.85992	5.40903	0	0	3.5329	4.7257	5.48711	5.20716	4.97555	4.99508	3.54288
NM_145392	3.39899	4.40811	2.86844	0	2.18013	4.65919	3.66056	2.27963	2.97332	2.73693	3.02394	5.14553
NM_001081080	3.57379	5.24111	3.36372	3.7527	0	3.37651	5.42884	0	3.6457	3.70214	3.55632	0
NM_001161816	0	1.79847	0	1.6182	2.37722	0.92077	0	2.48019	0	0	0	4.25058
NM_177235	2.13409	0	2.58281	0	3.92611	0	1.92582	3.56982	1.8928	1.6976	2.73319	2.52002
NR_039562	0	0	0	0	0	0	0	0	0	0	0	0
NM_027159	3.38732	3.84068	1.95436	2.84467	2.5109	3.03627	2.62636	3.73474	3.33906	3.70754	2.08903	3.45252
NM_178601	3.36462	4.17391	4.08628	3.37511	3.25567	3.5756	3.86316	3.4741	3.82128	3.87961	4.25506	4.25544
NM_011206	0.815443	0	0	0	1.60296	0.519832	0.594451	0	0	0.62747	0	1.19778
NM_009355	0	0	0	0	0	0	0	0	0	0	0	0
NM_007685	0	0	0	0	0	0	0	0	0	0	0	0
NM_009356	0	0	0	0	0	0	0	0	0	0	0	0
NM_213727	0	0	0	3.09799	0	2.77452	0	0	1.95212	0	0	3.20225
NR_033627	0	0	0	0.00207499	0	0.000513697	0	0.0103306	0.00111544	0	0	1.611
NM_008999	3.35958	3.39645	3.70518	0.164804	0.0109771	0	1.75028	2.768	1.69859	2.35199	3.19061	0
NM_001159729	0.00297732	0.00192719	3.03256	1.01141	2.97193	0.209947	1.85165	0	0	3.02509	0.00514949	3.45927
NM_183019	3.04727	3.70436	0.00477565	2.2701	0.000223507	5.57023	2.80759	3.12684	0	0.000162409	3.87095	0.208821
NM_175421	4.13782e-07	0.00322041	1.91378	0.909444	2.31515	0.00402413	3.27701	2.14407	3.09701	0.865844	2.0476	0.00119667
NM_145516	4.56688	2.94967	0.00100347	0	0.825055	2.741	3.51013	0.00132304	0.000284177	2.06095	0.00118791	3.14782
NM_001290699	0.271581	2.67981	2.20167	5.1448	4.43746	1.29139	0.0020961	2.51197	2.32491	2.02553	2.34272	2.01187
NM_133817	2.35637	7.13643e-07	4.49388	5.56095	4.72382	6.3038e-07	4.98299	4.7977	4.7281	4.58768	4.69312	5.27653
NM_001290700	2.14506	4.07396	2.00269e-06	2.61949e-07	7.51161e-07	4.64779	7.84269e-07	5.01595e-06	4.28561e-06	9.21315e-07	5.40873e-06	2.20376e-07
NM_015818	3.84171	4.48445	4.22777	4.91844	4.27499	4.40479	4.94214	4.90728	4.19724	4.87883	4.43516	4.88917
NM_153408	0	0	0	0	0	0	0	0	0	0	0	0.336451
NM_198899	3.85162	3.33955	4.9885	3.82726	3.74683	3.17164	4.6684	3.78535	3.86833	5.84061	4.13701	4.54788
NR_105862	0	0	0.215657	0	0	0	0	0	0	0.000698874	0	0
NM_172652	3.71976	5.2915	0	4.24598	5.71928	4.01958	4.46968	5.17566	4.3697	0.000503788	5.22069	4.52161
NR_105863	0	0.000219598	3.95231	0	8.84834e-05	0	0	2.1662e-06	0	3.98984	0.222504	0
NM_001277076	0.462949	0.00587034	0	0.322277	0.00516424	0.518034	0.326422	0.0471448	5.5627	0	0	5.99397
NM_001013374	3.97934	4.22224	0	4.03558	0	4.32292	5.93684	3.52418	3.54168	4.13064	0	0.00199038
NM_174997	4.69206	0	2.92795	5.51445	4.72426	5.00702	3.41139	0	0.00311449	0	3.34265	2.14458
NM_001160236	3.25767	2.75372	3.90868	3.36395	0	3.6692	0.00113576	3.6774	3.52133	3.3568	4.10968	4.17591
NM_001160235	2.78429	1.79891	0	0.0021364	3.56123	0.000717039	4.42944	0.635798	2.52376	2.76522	0	1.54834
NM_033570	1.9521	0.535622	1.94609	1.31938	1.78591	1.31568	1.92629	1.87683	0.317421	0.183522	2.0805	0.280668
NM_153502	0.384979	2.91481	1.81107	1.77735	2.56585	1.03395	1.15797	2.19574	1.37377	0.908607	1.94106	2.36914
NM_026241	2.41952	2.31495	2.22035	1.30787	2.45592	2.57693	2.05089	2.56014	2.42033	2.53574	2.36253	2.74369
NM_053186	3.41725	3.32693	3.25112	4.33757	3.98525	4.41072	4.31292	3.95446	0.0105367	2.72618	3.89803	4.43762
NM_001039551	0.000766098	0.0081582	3.5756e-06	0.000759176	0.00252958	0.00109656	0.000563202	0.0119184	2.55941e-11	0.00579026	0.0105154	1.76302e-07
NM_027957	1.57581	0	0.00301708	1.11433	0	0	3.54	0	3.81343	0	0	0.00144512
NM_001126046	2.71436e-05	2.18313e-05	0	2.57889e-06	0	0	0.000135167	0	0	0	0	0
NM_201365	0.782048	1.83391	0	0	0	0	2.63334	0	0	0	0	2.91945e-05
NM_009942	7.52982	7.23607	0	7.4602	6.46456	7.29367	8.0087	7.18493	0	7.92781	7.59095	0.494068
NM_001304329	4.31422	5.68926	7.11749	5.93428	5.02838	1.38431	0.915527	5.34297	3.18546	4.53065	3.41199	7.98057
NM_001304330	0.00010895	0	5.49383	0.553591	0	1.80973e-05	3.71923e-06	1.3518	0.00116075	3.26338e-07	2.00718e-06	6.32862
NM_001126047	3.08845	0	0	2.52678	0	2.37666	0	2.94844	7.04621	0.00181901	0.00412849	0
NR_040290	0	0	0	0.000304362	0	5.85387	0	2.76532	0	0	0	0
NM_009539	0	0	0	2.32937	0	1.14464	0	0.00288003	0	0	0	0
NM_001289766	0	0	0	0.5245	0	0	0	0	0	0	0	0
NM_001289765	0	3.52653	0	0.0428869	0.00395466	0	0	0	0	0	0	0
NM_001289612	0	2.15856e-06	3.73201	0.000672296	2.54415e-09	0	0	0	0	0	0	2.14984
NM_146107	5.94745	0.00266521	0.009577	0	3.52592	0	6.51354	0	5.96315	6.16941	5.69384	8.02432e-05
NM_001282010	0	1.82753	0	0	0	0	0	0	0	0	0	9.72905e-05
NM_009918	0	0.0115453	0	0	0	0	0	0	0	0	0	0.000136385
NM_018872	3.65431	0.0185695	3.97498	4.66633	4.82842	3.91342	4.64433	1.67317	4.15861	4.22264	4.18837	0.000164696
NM_145996	0.0105181	8.20618e-08	5.24086	4.72924	4.64779	4.92264	5.36773	0.0150142	4.76391	4.53556	2.5842	4.37779e-06
NR_033310	4.5177e-05	1.30852e-07	4.44843	5.48153	3.86987	5.20008	5.08518	0.0238052	4.99245	4.99801	0.0353435	0
NM_001290727	2.54012	2.27187e-12	2.43711	3.85693e-10	2.0582	0.00016687	8.86103e-05	3.79922e-07	1.05713e-13	9.18842e-09	6.40685e-16	0
NM_001172205	1.27057e-09	0	0.0300106	7.44105e-08	0.0141259	3.34658	0.000698553	5.98278e-07	1.06156	1.01003	8.95646e-07	3.8945
NM_001172206	0.000192676	0	6.40685e-16	3.773e-12	0.0228883	2.637e-06	2.38678e-08	2.31492e-11	1.27369	1.34659	0	0.000294254
NM_001290726	1.0251e-13	4.68022	4.92115e-07	4.02327	6.06926e-08	0.0030959	3.10414	4.02048	0.00277718	0.800213	0	5.52262
NM_026123	5.15808	4.91495	0	0.00246506	9.75666e-08	6.13075e-10	0.000718045	4.97041	0.00360032	1.08282	5.43122	4.96668
NM_198006	4.43167	3.99687	0	7.02646e-07	1.19968e-12	1.80353e-13	3.43533e-06	3.74306	8.29566e-06	0.000471729	4.61941	4.47505
NM_028096	0.185278	0.406705	0	0.164625	0.794917	0	2.91758	0.486619	0.77659	1.46923	0	1.06278
NM_207228	0	1.6083e-08	1.78636e-08	8.94853e-10	4.49541e-09	2.03002	0.00360098	1.0049e-08	5.09566e-09	3.0794	1.76137e-08	0.895023
NM_001290721	0.151406	3.0339e-05	3.29741e-05	1.09372e-05	3.22758e-05	0.00335308	0	3.49833e-05	3.09938e-05	0.00367448	4.62375e-05	0.0738862
NM_001290720	0.150018	3.58299e-05	3.94296e-05	9.96017e-06	3.21865e-05	0	0	3.75128e-05	4.83051e-05	0	4.71547e-05	0.0192608
NR_110976	0	0.763972	0.850704	1.3533	2.05367	0	0	0.895329	1.71951	0	0.933052	0.784192
NM_001037918	1.54675	0.936063	0	1.60121	1.61412	0	0.24357	2.12933	0.999937	0	0	2.42299
NM_026913	4.00667	2.76082	4.19268	3.88023	4.16607	1.46218	1.61504	3.25411	3.63067	1.07198	4.36217	3.37631
NM_027098	5.65239	4.89596	5.44526	5.34585	5.63531	3.13305	4.31658	5.28453	2.79616	0	5.76917	6.34885
NM_001033427	0	0	0	2.13531	0	5.71009	6.94107	0	0.00734561	1.31151	0	0
NM_030266	1.65492	0	0.0136008	0.8379	0	0	0	0	0	0.128133	0	0
NM_001290797	2.49089	3.36038	3.09048	0	2.46808	0	0	3.10483	0	0	0.0163361	1.65845
NM_001290798	0	2.86625	0	0	0.000582591	3.45249	0	0.00847434	0	5.55125	3.24922	2.51433
NM_001290799	0	0.00521349	0	0	2.03347	1.27334e-08	1.57512e-12	0	6.04995	0	0	0
NM_172971	0	0.26792	0	3.74276	0	4.78867e-06	0.917778	0	0	3.68427	0	0
NM_027111	0	0.607135	0	2.68043	3.33869	4.22239e-06	0.000648356	0	0	0	0	0
NM_172054	3.20035	0	3.71034	0.000388424	0.00524832	1.42081	3.93642	2.37493	3.60457	3.90553	3.87614	0.00146038
NM_001290814	1.31239	2.30465	2.05959	0	0.249854	0.000445958	2.94442	2.55089	2.15207	0.141721	2.19724	3.16217
NM_001290801	0.0328851	0.0280907	0.0301632	0	0.58954	1.32502	0.0175215	0.0262692	0.033969	3.30465	0.0348349	0
NM_173870	2.6632	1.02218	1.12853	0	0.0019587	0.319243	0	0	0	0	0	3.97829
NR_024017	0	3.31489	1.36605	2.89479	3.66443	0.95683	3.53415	1.77091	2.00075	2.57636	3.61992	3.93526
NM_198303	3.58021	2.11424	3.4566	2.25711	0.598197	4.05115	3.35862	4.43795	3.16611	3.61662	1.47803	2.68656
NM_019570	2.8419	2.06603	0	0	0	2.49644	0	0	0	0	0	0
NM_001011684	0	0	2.05093	2.60175	1.34888	0	5.30568	2.84195	4.72898	4.53011	4.75605	0.129035
NM_026850	4.63346	0	0	0	4.55739	3.37962	0	0	3.43299	0	2.18849	0
NR_105767	0	4.44702	4.58437	4.57684	0	0	0	3.49246	0	3.60187	0	0
NM_145142	2.83417	0.748043	0	4.12897	0	2.48393	1.34971	4.15608	4.28879	1.5086	0	4.74675
NM_001029878	2.68137	2.95021	3.62713	2.86944	3.75895	4.62048	3.92476	2.66361	3.23126	3.14575	4.09861	4.2479
NM_008719	0.362823	0	3.91101	1.17702	2.64716	3.05794	0	1.81195	1.08129	0	2.63413	0
NR_028555	0	9.64376e-05	2.48575	0	0	2.09248	4.40095	0	0	4.19908	0	4.34026
NM_028043	3.27545	7.9206	0	3.91596	3.01556	0	4.10017	2.93185	4.18499	3.56791	4.47928	3.27859
NM_001033135	3.78484	2.74758	4.30908	3.50117	2.57547	3.31932	3.57472	3.72617	0	3.61844	3.79217	8.52754
NM_001145660	0	2.17634	0.861643	0.337503	7.75214	0	0	0	0	0	0.944751	4.37334
NM_001177348	0	0	0	0	0.000567429	0	0	0	4.13993	0	0	2.9209
NR_040465	0	4.4227	0	0	1.95936	0	0	0	0	0	0	0
NM_001252218	5.67258e-05	0	1.26846	1.50731	3.60965	2.6179	2.53362	0.000130241	0	2.57889	2.53136	0
NM_053257	8.29957	0	2.37018	7.45814	0	7.70497	8.62106	7.75616	0	7.80149	7.87182	0
NM_001252219	4.1847	0	7.65245	0.000300548	0	4.05166	4.4445	3.95268	0	2.38788	3.96056	4.11752
NM_018775	2.47985	0	3.75876	1.59418	0	1.8535	2.87292	2.4158	2.33263	2.33785	2.48148	3.52429
NR_037980	0	0	2.33644	0	0.352036	0	0	0	8.1084	0	0	0.433991
NM_010555	0	3.80036	0	1.12269	0	1.0116	0	0	0.000299249	0	1.90866	0
NM_170597	1.28851	2.66255	0	0.12552	0	0.436161	0.871741	2.2992	2.27914	0.915912	1.54292	0
NM_133193	0	0	0	0	0	0	0	0	0	0	0	0
NM_001294171	0	0	0	0	0	0	0	0	0.617561	0	0	0
NM_010743	0	0	1.77976	0	1.13311	0	0	0	0.00155731	0	0	0
NM_001025602	0	0	0	0.136819	0	0	0	0	0	0	0	0
NM_001161842	0	0	0	0	0	0	0	0	0	0	0	0
NM_001161843	0	0	0	0	0	0	0	0	0	0	0	0
NM_008365	0	0	0	0	0	0	0	0	0	0	0	0
NM_010553	0	0	0	0	0	0	0	0	0	0	0	0
NM_177084	0	0	0	0	0	0	0	0	0	0	0	0
NM_001033289	0	0	0	0.00663257	0	0.257429	0.298215	0	0	0.316567	0	0
NM_172499	1.53405	0	0	2.51346	0	1.20094	0.818352	1.07728	0.578498	1.06187	0	2.00478
NM_001081198	0	0	0	0.538773	0	1.16682	0	0	0	0	0	0
NR_040475	0	0	0	2.00371	0	0	0	0	0	1.31946	0	0
NR_027826	6.88405	6.94544	0	2.12656	0	5.67211	0.217339	7.5943	6.4335	7.76565	0	7.54981
NM_008900	5.11051	6.23191	6.0628	0	6.81427	5.39151	0.0094425	0.333215	0.411443	6.37915	6.30229	6.39664
NR_027891	3.09975	0.202223	1.35355	5.95008	0.593062	3.37392	7.30544	0.147661	0.40218	0.908184	1.46493	4.3799
NR_110495	0	0.197951	5.72071	3.86244	5.80529	0	4.3759	6.53801	6.22076	0.0386887	4.49093	0
NR_130904	0.350231	0	0	5.86517	3.51465	1.42558	2.1634	0	0	0	5.92518	0.100499
NM_023514	4.19118	0	4.32066	0	0	0.0579812	0	0	4.79792	5.32976	0	0.0976007
NM_008362	6.12549e-07	4.42596	0	4.65229	4.72163	4.33875	6.35095	3.06991	4.51821	0	0	0.391675
NM_001123382	0.457213	0	4.09789	0.313084	0	0.393661	4.95222	5.70349	0.778108	4.11333	4.26675	5.55143
NM_053107	0.69536	4.32307	0.884983	0.184679	3.97106	0.771544	0.27237	1.49206	0.488325	1.07737	0.969676	0.434573
NM_133818	3.34513	3.2671	3.3193	3.7516	3.80533	3.30483	4.10776	3.53943	3.03498	3.48087	3.48107	3.95003
NM_001013025	3.47816	0.000995063	0	1.87325	0	0	1.60812	0	0	4.04229	0	3.95625
NM_010212	0.466359	1.00107	0	0.0460096	0	0	0.000253087	0	0	0.629743	0	1.20138
NM_001289533	0	3.70629	3.74349	3.90963	5.10837	3.74893	4.17712	3.76645	3.93724	0	6.46467	7.47698e-05
NM_024283	0.742427	0	6.17508	6.92487	3.97808	5.08923	4.03165	0	0	0	4.91467	4.9084
NM_026430	4.5088	3.96513	4.74225	4.3362	5.1412	3.6877	5.61411	3.75129	4.08781	4.7064	4.42651	5.8263
NM_010879	3.86467	3.42274	4.25662	5.18318	3.10658	4.67746	5.08842	3.92746	4.36534	4.0662	3.9096	5.27054
NM_001013799	0	0	0	0	0	0	0	0	0	0	0	0
NM_029368	3.24847	2.9516	2.28558	2.48124	0	1.88637	3.83946	1.913	3.06606	4.10939	2.42939	3.95233
NM_023645	3.4632	3.50952	4.32093	3.86883	3.95247	3.56846	4.69204	3.2142	2.66729	3.4538	4.4912	4.1877
NM_009418	3.26493	3.34546	3.39108	3.19596	2.91643	2.47248	3.74651	2.81165	3.81184	4.19222	3.55368	3.57829
NM_144558	2.94375	3.28531	3.20749	3.04145	3.31842	2.7915	4.92711	4.43135	4.50911	3.4776	3.36789	4.48978
NM_207281	0	0	0	2.55185	0	0	0	0	0	0	0	0
NM_028450	0	0	3.31698	4.36886	3.78545	2.76245	3.30654	0	0.606412	3.40842	3.47873	3.55019
NR_040602	0	0	1.6765	0	2.79153	2.59556	0	0	0	0.36512	1.80165	0
NM_009930	0	2.73694	0	0	0	0	4.2929	4.13572	4.66835	0	0	4.44687
NM_011729	2.67019	0.595017	0.371516	2.447	1.10577	2.80924	0.656829	0	1.42046	0	0.414074	2.61539
NM_028599	3.88046	4.32409	3.11411	3.41779	3.91761	2.80909	2.05398	4.39871	5.77017	0	4.05133	0.165983
NM_016917	0.23488	0	0	1.06468	0	4.92101	0	0	0	0	0	0
NR_037690	0	0	3.94393	0	0	0	0	0	0.555917	0	0	0
NR_037691	0	0	0	0	0	0	0	0	0	0	0	0
NM_007737	2.31471	0.280589	0	5.7842	4.48025	0.489292	5.04157	0.394429	0	5.37013	3.3544	5.22351
NM_172653	4.22558	3.96345	3.68468	4.04557	4.15367	3.85591	4.79058	4.42311	4.68706	4.57314	3.88709	4.82528
NR_105768	0	0	0	0	0	0	0	0	0	0	0	0
NM_019790	5.30308	7.39365	4.77765	5.77285	3.46981	5.30082	3.7794	5.153	6.22961	5.03687	4.95021	2.82688
NR_045151	0.303547	0	0	3.99953	0	0	0	0	0	0	0	0
NM_138741	0	0	0.618174	4.3789	0.60842	2.04508	0	0	0	0.642548	0.682997	0.289325
NM_028696	1.30686	0	0.656115	6.21186	1.70434	1.13892	0.88585	0.692816	1.06747	1.49158	0.72401	0.78001
NM_001252202	0.000130863	0.942868	0.339523	0.000968138	1.79575	5.02666	2.7171	3.90284	0.0253498	2.002	4.34647	4.31848
NM_008696	5.94165	0	0	1.31379	0	3.5727	6.69537	6.34747	6.75769	5.51655	7.38198	6.84216
NM_001252201	5.86351	0	0	0.270897	0	6.1672	6.30771	6.19398	6.45098	5.93521	7.13194	6.29332
NM_001252200	0.000766473	0.0182983	3.87407	2.88446	6.41971	0.000968837	0.0166712	0.0199945	6.94809e-09	0.000697905	0.442203	0.00459231
NM_001308266	0	9.50455e-05	7.17623	0	5.33635	0	0	0	0	0	0	0.327329
NM_011487	0	2.72438	6.91774	0	7.07861	0	0	0	0	0	0	0.000210798
NM_001160386	0.788879	3.73823	1.96048	2.02898	0.00290416	1.41242	0.000235739	0.512045	0.813411	1.07946	0.378874	0.091678
NM_001290982	2.06374	6.63404	1.15078e-05	1.4899	0.00537708	2.59364	2.61386	2.74976	3.05632	1.58068	0.134028	0.000311362
NM_010863	0.00559316	6.17542	2.85644	0.0018808	0.00921932	0.173411	1.23343e-05	0.0155064	0.0158357	0.0084636	0.0164716	4.16892
NM_001161817	3.1422e-06	3.24954	0.014465	2.4349	4.2289	9.24869e-10	0.00749153	3.13946e-05	2.69621e-05	2.54996	2.65398	0.470435
NM_001205314	1.77202	3.50177	3.06822	3.11548	4.17436	1.64339e-07	3.25056	3.94871	3.66961	3.96853	4.83164e-06	2.86132
NM_009283	0.152539	4.12385	4.57154	1.51778	2.69324	1.67556	3.77985	0.059753	0.425961	0.00494233	3.01142	3.40374
NM_001205313	1.88796	2.98085	2.50879	0.000380697	3.29564	0.00570209	0.475793	0.565272	0	2.90001	0.0189577	2.66334
NM_008667	3.48782	0.0513256	0.0540303	3.46387	0.0679919	2.47501	3.62644	3.4518	4.025	5.61881e-13	3.83944	2.37748
NM_001142647	0.000459066	0.857314	1.76634	2.24444	0.01371	0.0218598	3.05672	2.85417	3.75219	3.29785	2.96018	0.00198347
NR_024590	2.01227	2.32273	2.48697	3.30952	2.12929	1.3868	0.00743915	3.44116	2.39449	2.95185	3.22674	3.3474
NM_008384	2.67581	0.0767748	0.0936067	3.77435	3.45119	3.05452	3.62095	3.35615	3.00212	2.65863	0.0581566	4.43982
NM_146108	3.6115	0.0120143	0.0139311	1.81894	0.0553466	3.74562	2.84931	2.37721	3.05308	0.0275009	1.89558	0
NM_144953	1.65521	1.65503	2.51013	0	1.93826	0	2.44629	0	0	2.10714	2.63538	0
NM_010834	0	3.84147	0	0.00442663	2.73184	0	4.67108	0	0	3.40004	0	0
NM_027070	1.94838	0	3.85066	4.63496	0	0	0.972115	1.74097	0	1.61131	0	1.96707
NM_001081081	3.72919	0	0	1.10301	0	3.02553	0	0.45662	0.0525878	0	4.01767	4.07063
NM_001113383	2.37508	0	0	0	0	2.49147	0	0	1.71565	0	0	0.0441768
NM_153556	2.30549	3.4596	4.00447	3.90614	3.39913	4.04655	3.71871	1.95826	3.76917	3.70832	4.17266	0.00159168
NM_145517	4.48327	1.52317	1.8859	1.35909	1.37085	1.08788	3.53523	2.26026	2.48977	2.03928	2.0184	2.89557
NM_133829	3.58799	2.36967	1.49687	2.91076	0.920104	3.63875	2.02895e-05	1.97367	2.84667	3.64993e-05	4.96379	2.71079
NM_178081	4.30055e-06	9.74439e-06	0.00501648	4.58222e-06	0.00422185	4.04652	2.23411	0.00604749	7.88838e-07	2.22386	5.24081	2.19568e-05
NM_133728	4.70483	2.0603	2.52271e-06	3.93515	1.11328e-05	2.74889	5.04344	1.32066e-06	4.50193	0.00138502	1.61467	1.25602
NM_001290984	4.3379	0.00395034	4.73308	3.20509	4.172	2.13944e-06	5.02001	3.65882	5.05634	4.63421	0.00593985	2.79416
NR_104360	7.92348e-06	1.9367e-06	5.11048	0.00170221	5.82199	7.24679e-05	2.47205	5.61606	2.99253e-10	3.95317	2.96531e-06	0.000118635
NM_001285839	2.61387	3.99746	1.58215	2.03726	3.1311	1.97224	2.70468	2.9943	2.36776	2.79271	1.7036	4.91321
NR_104361	9.183e-05	5.5764	2.44726	2.62989e-10	0.933057	7.29158e-07	0.00138645	2.1039e-05	0.00368854	1.3457e-05	2.59482	5.3224
NM_133810	2.60992	0	6.42559e-05	2.12995	0	1.71798	2.43411	2.07113	1.94336	2.22045	5.55734e-05	1.61806
NM_030025	0	0	0	0.18709	0	0	0.275821	0	0	0	0	0.439788
NM_001033194	2.80037	0	2.09187	3.12407	0	2.92316	3.78783	2.50014	2.74237	2.86287	2.23059	3.64546
NM_001252070	0.572378	0	0.340656	1.82426	2.1448	1.61542	0.335061	3.15991	0.464773	0.574216	0.202544	0.151291
NM_001081433	2.31921	0.519287	1.22082	1.74953	1.42431	0.24259	1.90428	0.192265	2.3957	2.72028	2.93437	3.29066
NM_001163314	2.34122	2.39327	2.78034	2.14864	2.39686	0	6.28913	2.2339	5.84547	3.14025	1.32555	1.57959
NM_026424	0.00654603	1.8255	2.93041	0.000116367	1.2048	0	0.000850019	5.31132	2.7707	0.000908838	3.08429	0.000362409
NM_001039710	1.76967	5.44826	1.78115	3.29587	5.46673	1.22308	3.42206	2.70593	3.56117	3.15578	1.91547	4.24849
NM_010477	6.94232	3.03149	5.04154	6.0367	0.00278677	0.000576462	7.11095	0.00122638	0.00105079	7.06654	8.02003	7.35679
NM_031179	5.47663	0.000845705	0.215939	6.01865	2.71079	3.14965	7.36602	6.25118	7.1974	6.81501	7.42628	7.54988
NM_008303	6.71796	1.93325	1.90354	4.04283	6.08026	5.94412	4.44087	6.45979	0.69164	4.56959	4.98928	4.55863
NM_025283	4.02022	6.65616	0	5.26202	2.81959	1.95956	3.54723	5.51007	4.08155	5.8025	5.23815	5.92911
NM_028713	4.08168	7.05032	7.12218	5.17524	5.99101	6.0217	3.13627	3.68904	0	3.97163	4.25661	4.98349
NM_175439	2.72219	4.91396	7.75113	1.83216	4.63332	5.08999	0	0	7.1933	0	1.83482	3.24402
NM_001113367	0	3.86016	4.81655	0	1.43172	4.30986	0	0	2.67696	0	0	0
NM_029267	0	0	0	0	0	5.70172	4.86526	2.01261	0	2.97082	0	0
NR_045837	0	0	0	0	0	0	0	0	0	0	0	0
NR_126075	0	3.30305	1.70848	0	2.71387	0	0	0	5.50989	0	0	0
NR_126076	0	0	0	0	0	1.53311	0	0	0	0	0	0
NM_027661	0	0	0	0	0	0	0	0	0	0	0	0
NM_001001883	0.305132	0	0	0.744563	0	0	1.33191	0	0	0	0.242282	0.955399
NM_172655	1.77807	0	4.08783	0.395109	0	0	2.49817	0	0	0.298537	2.03622	2.11008
NR_106149	0	1.77316	0	0	4.66756	0	0	0	3.77498	0	0	0
NR_024325	0	0.722439	1.46124	0.84622	0.661838	0.615492	0.83329	0	0	0	1.63206	1.83465
NR_024326	0	0	2.48741e-07	2.48124	0.874581	0.678506	4.0878	0	0	1.97221	0	0
NR_037990	0	0.758812	0	0	0	0	0.842898	1.0094	0	0.945377	0	0.93348
NR_037999	1.29641	0.817132	0	0	0	0	1.62557	2.69143	0	2.24365	1.57303	6.88951e-05
NM_028546	2.91809	0	1.69767	3.0939	1.88337	0.827425	0	0	3.36562	0	3.86126	0.9941
NM_139146	0.294091	3.78156	1.51347	2.47592	3.5434	3.36509	0.718475	3.72439	1.85169	2.97094	1.57757	2.47348
NM_001114663	1.79143	0.760734	3.69558	2.23904	1.89865	1.2971	0	2.85608	1.12207	1.56619	2.78886e-07	3.76917
NM_001302963	1.96575	1.5608	0	0.0476062	2.13373	1.38149e-06	2.79827	0.00826735	0.000348439	2.40237	0	0.00155898
NM_001037742	1.86004	0	0.490205	3.20343e-16	0.0181453	2.76444	2.25693	0.131984	0.000136187	3.68597e-07	0.452622	0.000236711
NM_001302964	0.0457762	0.148011	2.68962	3.97453	0.116462	7.91907e-05	0.0814974	6.96086e-07	0.000185102	0.0883293	2.86017	3.0529
NM_001302962	0	0.000464035	0	0.256584	1.44768e-05	2.87588e-09	0	2.92632	2.92106	1.10978e-05	0	2.22175e-05
NM_001081181	3.90515	3.79306	3.59697	0.338677	3.04564	4.6258	4.34842	1.97664	3.79787	3.66027	3.76172	4.6178
NM_144882	3.02563	0.0306645	0.0362301	1.77619	3.54461	0.0302749	4.8804	0.000139433	2.94906	0.0187948	0.0411109	2.00862
NM_001164566	1.17401e-05	0	1.48913	0.0239177	0.832543	0.937774	0.620661	0.00142024	1.25204e-05	0.964918	1.60374	0.000315642
NR_027630	0.0160132	2.25698	1.95898	1.9907	0.0312614	2.05395	2.31149	3.06318	4.4815e-05	1.32848	2.09544	2.22777
NM_001159865	1.25602	0	3.37693	4.02423	2.11413	0.391143	1.51856	0	2.43641	3.01608	3.5904	4.70629
NM_001159864	2.35687	0	1.03737	0.521355	2.49587	0	0.00106127	0	9.3246e-05	1.31172	1.16715	0.859232
NM_023617	0	0	0	0.149125	0	0	0	0	0	0	0	0
NM_023631	0	0	0	0.683398	0	0	0	3.30721	0	0	0	2.08787
NM_001008419	0	2.31413	0	1.28898	0	3.38787	0	4.1397e-07	0	0.66608	3.03139	0
NM_009676	1.39865	4.16723e-06	2.87577	0	1.50011	0.53144	6.92609	0	0	0	0	0.348113
NM_025824	6.10253	6.29832	6.19192	0.164661	2.34581	5.91867	1.90518	6.01357	6.49044	6.69427	6.58985	6.86622
NM_001285826	1.27452	1.83614	1.8678	6.11453	0.000129359	1.18437	0.0212075	2.98908e-08	4.64923e-11	2.53155	2.2798	1.18455
NM_001285827	3.17338	0.000411891	0.000141467	0.287761	5.44053	0.0002301	3.43279	2.89577	0.000507677	2.83082	0.000162482	2.84623
NM_027351	2.50596	2.99764	3.36622	6.70022e-11	2.41556	4.0381	2.13059	0.00213625	4.0486	4.35994	0.000187286	4.12936
NM_027374	3.26636e-10	0	3.66529	9.8794e-05	2.017	0	2.84369	2.86162e-12	0	2.3447	3.39589	2.45428
NR_027854	2.11257	4.52822	2.49021	4.02044	2.23981	3.8687	3.98517	1.56397e-05	3.07484	0.00569524	3.33019	2.41929
NR_027853	0.737635	0.00233621	0.00185322	0	1.69719e-08	0.559875	2.31871e-05	0.729809	2.53441	2.54118	6.18082e-07	2.04358
NM_001042634	3.84294	2.12653e-05	0.000171079	3.72953	2.97247	4.84101e-05	4.18096	3.21831	4.28226	5.75335e-05	3.52853	3.42125
NM_022988	3.97782	3.6397	3.23023	3.20565	5.34152	3.25903	3.40011	2.39251	2.88793	2.06196	3.83376	4.29894
NM_001177867	2.53391	2.56913	3.17645	0.00174177	0.00152535	2.27752	3.96019	2.91349	2.27202	3.63281	2.85543	2.48275
NM_199007	2.9196	0.000113407	6.61708e-07	3.93996	2.60346	2.49079	2.50032	0.00214561	0.00219501	1.19406e-06	0.00238504	2.01356
NM_025597	5.94626	5.158	5.24268	5.54162	4.46513	5.70886	6.69377	5.4512	5.74438	6.10145	5.52981	6.29991
NR_045007	2.27228	2.01242	3.52051	1.70165	2.61744	0.789941	1.83622	2.72404	0	1.50147	3.68449	1.29255
NM_175370	0	0	0	0	0	0	0	0	0	0	0	0
NM_001025378	0.957571	0.0304895	2.87026	1.08261	2.04731	2.51977	0.000340772	1.93237	2.1646	1.13818	3.01056	1.86095
NM_001271526	4.01407	0.00258045	1.97969	3.2309	1.4297	0.00120982	2.79967	0	0.0176675	0.00210844	2.12472	0.000339001
NM_008765	0.0147533	3.97602	1.88917	0.000478128	1.92014	2.32717	2.75689	0	4.49027	4.55846	2.0373	3.76763
NM_009812	3.66557e-05	0	1.70283	1.49506	1.81946	3.98823e-05	0	0	1.38372	1.57113	8.58573e-05	8.50926e-06
NM_001080126	0.578891	0	6.34379e-05	2.09177	8.8532e-06	0.884932	0	0.0108448	6.1665e-05	1.37863e-05	0.816775	1.42474
NM_001277926	0.00248344	0	0.742495	2.16926e-05	1.21674	0.00272854	0	2.65676	0.713578	1.47201	0.00734885	0.00403065
NM_172513	1.9328	1.9782	0.00607239	5.93138e-06	0.00639374	1.27057	2.11131	2.01725	0.00648892	0.00349873	1.82896	1.63536
NM_172656	2.946	3.06269	2.38733	3.57536	3.74956	3.01219	4.37375	3.43504	3.17837	3.19184	2.53355	4.23732
NM_175200	0	0	0	0	0	0	0.460881	0	0	0	0	0
NM_001033449	0.000588962	0.00106155	4.01701	3.37531	2.77906	0.00482765	4.48137	2.63335	4.47119	0.00503929	0.000542012	4.40749
NM_001037812	4.34631	3.66503	0.00054345	3.32899	3.03172	3.73859	0.000418849	2.84453	0.34421	4.55845	4.26779	2.53424
NM_172406	4.24102	3.30395	4.09892	3.89338	2.98812	3.01931	4.86581	4.10944	4.00687	4.58944	4.1853	4.17356
NM_001033373	0.490173	0	0	0.440311	0	0	0	0	0	0	0	0
NM_008057	2.45252	2.27475	2.68643	4.09705	3.41473	3.59304	3.08837	1.67026	0.978174	1.65013	2.91434	2.98414
NM_001013771	0.872768	1.12772	1.24107	3.29246	2.66664	3.0708	0.532281	1.2986	0	0.30848	1.34685	1.09239
NM_009460	5.50041	5.34843	5.22172	5.76459	5.24537	5.46739	6.39536	4.89711	5.84066	5.4134	5.44716	6.31705
NM_018868	5.20906	5.61924	5.40434	4.06518	4.35509	3.63174	5.56295	4.95893	6.03394	5.82063	5.6345	5.85779
NR_028554	0	0	0	0	0	0	0	0	0	0	0	0
NR_028521	0	0	0	0	0	0	0	0	0	0	0	0
NM_007561	3.36808	1.44681e-05	3.46246	0.743623	4.28557	3.43104	0	0	3.50816	3.45576	3.62584	0.0157789
NM_001037725	3.36276	1.20772e-05	0	3.73371e-10	0.751394	2.41022	0	0	0.0143113	0	0	0.654978
NM_001293804	0.000188989	0	0	0.00113063	0	0	0.00141199	0.00718321	0.740144	0	0	0.0024788
NM_001289704	8.00259e-05	2.42215e-06	0.00653207	3.64315	0.00609411	0.368467	3.51958	1.77092	0.0011412	0.00335325	0.00751356	3.51874
NM_009805	1.98597	3.0867	2.85299	0	2.57721	3.33508e-09	0	0	3.10994	3.57548	3.00833	0
NM_207653	4.33042e-05	2.64429	1.1377	3.90481	1.61037	0.00255221	4.46755	2.43983	1.56328	0	1.23715	4.21425
NM_001293805	3.26713	0.474141	2.2747	0.194618	0	3.22972	0.28658	0	0.665145	3.3194	0.59146	0.456002
NM_145143	0	3.12083	0.533793	3.69006	3.04262	0	3.71968	3.5714	1.64082e-08	0.304289	2.41824	3.41747
NM_001164682	0	0	1.91513	1.72206	1.69801e-05	1.12534e-06	1.21714	1.72418e-11	1.21056	0.640487	2.07187	1.32931
NM_001159948	0.00225032	0	2.04479	0.000947163	0.00126253	0.222556	1.37564	1.35422e-11	2.7114e-05	0.000129015	2.24809	4.1103
NM_028717	2.90961	0.00563842	1.58419	1.39617	1.78163	2.41522	0.000132587	2.37274	2.79826	0.000377658	1.67293	1.7642e-05
NM_146109	0	2.23372	0.00265601	2.085	2.76997	0.00333109	5.44162e-06	0.000143364	3.36063	0.952732	0.00302369	0.000305075
NM_027407	0.576463	0	3.24435	2.436	3.44104	3.23512	2.00638	2.86683	0.889069	2.48512	3.44485	1.15777
NM_030013	4.08114	3.51194	3.1079	3.91146	3.78789	3.51799	2.6376	3.52227	4.29616	4.13411	3.26697	1.90743
NM_173444	0.42814	0.665815	0.744031	1.64767	1.21636	1.08889	4.17787	0.658049	0.925175	0.772175	0.81872	2.82905
NM_198127	4.58969	4.33528	0.0098374	2.78608	0.00707145	2.7416	3.05345	0.0102208	4.12396	3.41842	0.010826	3.51431
NM_001198571	3.14966e-05	0.00336078	3.50562	0.315235	1.70209	0	0	2.95856	0.000763463	0.651376	3.66948	3.17751e-11
NM_001198570	0.0102501	4.71691e-07	7.35127e-09	0	1.20225e-08	0	0	1.32695e-09	3.50449	0	7.39622e-09	0
NM_007642	0	0	7.9583e-08	0	2.16184	0	0	2.18153e-13	0	0	1.04871e-07	6.30498e-12
NM_001281976	0	0	5.18625e-11	0	2.26348e-11	0	0	3.20343e-16	0	1.02302	9.60522e-11	0.94368
NM_009843	0	0	0	0	0.38327	0	0	2.37605	0	1.35974	0	0.17424
NM_017480	0	0	1.16314	4.00589	7.31417e-07	0.00113457	0.000360881	1.79069e-06	0	2.91416e-12	1.26477	2.08964
NR_040483	0	0	0	0.000767014	0	2.95071	4.05897	0	0	0	0	0.210576
NM_001045513	2.61185	3.81504	0	0.000304956	0	5.7636e-12	1.99483	0	3.93419	0	0	2.48892
NM_021312	2.79695	0.0311284	0	0.00326663	0	1.73164	1.69541	0	0.0745294	0	0	0
NM_001199061	0.0641213	3.20343e-16	0	2.69745	0	0	8.97863e-08	0	0	0	2.50243	0
NM_001199060	1.69527	4.96998e-10	0	1.55732	0	0.0190589	0.0279339	0	0	0	0	0
NM_139150	1.19567	2.85105e-14	2.35691	0.741629	2.38372	1.01389e-08	1.73859	5.04957	0	4.96052	0	0
NM_001285463	0	0	3.47589	1.07383	4.44729	3.49043	4.96751	0.00488264	1.80046	0.00146733	3.63941	3.76672
NR_104344	0	1.52855	4.19643	0	4.48371	0.000856895	0.000541351	0.000153277	2.807e-11	5.48264e-07	4.37254	4.81478
NM_001285473	0	2.04105	0.723141	3.78866e-11	0.000568522	1.13007	4.52279e-10	2.77337	3.63536	3.35228	0.769553	0.00225378
NM_001081050	1.43781	3.45741	3.16504	4.35118	0.00327108	3.91327	3.30575	3.0179	1.91808	0.778119	3.31408	2.83464e-07
NR_045915	1.32883	0	1.02408	1.45304	4.70288e-10	4.53059e-06	0	5.07249e-08	0.988026	0	1.11767	1.65329
NR_045914	0	2.10012	4.60412e-11	1.10802	2.49498	1.75243	2.08716	2.33618	3.01189e-09	0.99419	2.83052e-11	3.60588e-05
NM_001160040	4.18265	5.11086	0.00562829	4.39576	3.27422	3.8551	5.08132	2.70949	4.91594	3.54544	0.00675734	3.74148
NM_145518	3.45261	0.212933	5.00183	3.14042	0.000921095	3.40984	3.6881	4.58579	0.00418432	4.47066	5.22606	4.26397
NM_001160038	0.0720477	2.22758e-10	3.17396	1.82342	4.06368	0.000471676	0.0530463	2.1989e-06	3.30021e-05	0.000486129	3.34602	2.97363
NM_001160039	3.07192	3.01934e-09	2.21876e-07	0.000324902	0.00317482	2.96651	3.86124	0.000924852	7.12714e-06	0.000423605	2.23974e-07	4.13009
NM_018796	7.96329	7.40924	6.94938	6.99166	7.34581	6.99692	8.29589	7.19684	7.06309	7.24133	7.16571	8.45208
NR_028558	0	0	0	0	0	0	0	0	0	0	0	0
NM_146250	0	0	0	2.74025	0	0	0	0	0	0	0	0
NM_001285937	0	0	0	2.93779e-10	0	0	0	0	0	0	0	0
NM_001285936	0	0	0	0.0393456	0	0	0	0	0	0	0	0
NM_001267872	0	0	0	0.00489244	0	0	0	0	0	0	0	0
NM_028673	0	0	0	4.44455	0	0	0	0	0	0	0	0
NM_001177600	3.80994	2.31518	0.169581	6.59656e-06	1.95969	0.302686	2.36746	1.07383	2.10412	2.35747	0.19099	2.33513
NM_011780	4.72921	1.53992	0.523178	0	0.521981	0.781732	2.63001	2.53081	3.079	3.59609	0.579759	1.49465
NM_001081658	0	0	0	2.00375	0	0	0	0	0	0	0	0
NM_029696	0	0	0	0.0144013	0	0	0	0	0	0	0	0.481819
NM_172422	1.85219	1.47117	2.48261	0	2.17001	1.82977	2.70169	2.09595	2.66369	3.03916	2.63092	2.26608
NM_001256158	0.749022	0	1.51667	0	0	0.473611	0.542762	0	0	0.573444	1.6354	0
NR_027824	0	0	0	2.2074	0	0	0	0	0	0	0	0
NM_033563	2.77058	3.99136	3.85554	0	4.15535	2.93538	3.89033	3.81909	3.19518	2.76176	4.02259	4.06741
NR_105864	0	0	0	0	0	0	0	0	0	0	0	0
NM_001077407	1.83261	1.97173	0	3.277	2.0417	1.44968	2.91258	0	0.831414	0.267192	0	2.81466
NM_001077406	0.0221274	0.00275566	0	0	0.00284576	0.0011563	0	0	0.0027865	0.0233662	0	0.00213813
NM_001077405	0.314742	3.477	2.80917	1.4313	4.20757	3.55207	1.05393	3.21159	3.70872	1.87812	2.95326	4.72552
NM_010939	0.0161137	0.446937	0.441216	0.887699	0.586552	0.286018	0.104485	0.721178	0.508782	0.463899	0.546924	0.363439
NM_001077404	4.00901	3.47721e-06	5.61975e-05	3.47041	3.10227e-07	1.89758e-07	5.07496	2.25588e-05	3.02752e-06	0.000137892	6.7272e-05	1.34857e-09
NM_001077403	8.04478e-05	5.57762e-08	1.6766e-06	0	4.00232e-09	1.77325e-09	5.09342e-08	1.09479e-06	4.27527e-08	1.25031e-05	1.91854e-06	4.31502e-12
NR_040601	0	0	0	2.596	0	0	0	0	0	0	0	0
NM_025964	2.3948	2.06909	2.70417	2.33328	2.5383	3.52277	2.92955	1.2094	2.16971	2.61909	2.85686	3.27082
NR_038009	2.77972	1.58103	2.48131	0.00194088	0	0.968651	3.14966	0	2.42263	2.53808	2.6296	3.25753
NM_001097644	2.56157	2.42487	3.31314	2.72303	2.56831	2.01173	3.79577	1.76231	2.39304	2.77825	3.63028	3.8762
NM_001081436	1.76152	0.0105472	2.13138	0.474675	3.22056	0.00722414	0.00837513	0.0156683	1.90869	2.20733	0.0166936	1.94232
NM_001114609	0.0156036	0.869547	0.033656	0	0.0377728	1.84848	1.58362	1.72333	0.0315725	0.0244113	1.23073	0.00337044
NM_001037726	2.61164e-09	0.000811563	2.61861	0	0.0127973	1.9567	2.55566	2.74762	0.0147768	0.00915084	2.76967	0
NM_133828	2.83138	2.97825	0.00518095	0	1.74214	0.0179081	0.021272	0.00547802	0.928449	0.582237	0.00595892	3.08677
NM_009952	0.0230503	0.0949407	0.000933792	0	0	0	0	0.000921426	0	0	0.00103101	0.0479046
NM_027582	0	0	0	0	0	0	0	0	0	0	0	0
NM_007777	0	0	0	0	0	0	0	0	0	0	0	0
NM_007776	0	0	0	0.54201	0	0	0	0	0	1.84904	0	0
NM_007775	0	0	0	0.0284182	0	0	0	0	0	0	0	0
NM_001082573	0	0	0	0.288555	0	0	0	0	0	0	0	0
NM_144761	0	0	0	5.69926	0	0	0	0	0	0	0	0
NM_007774	0	0	1.87076	2.01941	0	0	1.2903	0	0	0	2.00276	0
NM_001285882	0	0	0	2.26879	0	0	0.000150405	0	0.136665	0	0	0
NM_175293	0.127164	0	0	0.00143673	0	0	0.768881	0.0955183	2.72201	0.05372	0	0
NM_001285881	1.00154	0	0	1.25533	1.99814	2.01734	6.10978	0.792756	2.03112	1.34037	0	0
NM_022721	0.00724026	1.85636	0.0152331	0.522792	5.79515	3.36461	3.76836	0.00192935	6.06083	6.69535	1.05672	6.37749
NM_001042659	0.227098	0.0300229	1.13067	0	0.00246499	1.91547e-05	1.69967	2.16673	3.8886	0.00101901	2.31115	0.000647338
NM_010497	6.2175	1.65824	5.56094	0	0	0	0	6.12476	0	0	0.0409747	0.0109415
NM_001111320	0.000446673	0	0.0143106	0.0150021	0	0	0	0.0305997	0	0	0	2.18674
NM_139270	0	6.10371	0	0.0148056	2.18746e-10	2.68992	7.7937e-05	0	7.46494e-09	3.03941	0	0
NM_027010	0	0.0102117	0	0.0151747	3.29949	0.00165915	3.14504	0	3.32342	1.88701	5.73606	0
NM_001039493	1.30204	0	0.966682	0.0148917	0.192935	0.000319434	0.00462503	1.7874	0.113748	0.00624822	0.0173166	1.57574
NM_011086	2.72865	2.71194	0	3.01931	3.04649	0	3.07234	2.42014	7.87839	2.33225	0	2.6285
NM_008632	3.98467	0.170356	0.455221	3.49471	7.11372	0	7.85839	8.49066	7.16293	5.66747	3.77184	6.54931
NM_001039934	6.21585	7.14839	7.23303	7.59969e-05	5.87276	5.84259	7.99228	5.03448	2.73641	7.21809	2.535	8.52195
NM_007381	5.2053	5.61815	6.46349	0.264856	6.02615	0.000450098	6.74455	7.92232	6.33661	6.59861	0.000544466	7.31073
NM_001113387	0	0	0	0	0	0	0	0	0	0	6.64028	0
NM_021285	0	0	0	2.61001	0	1.92194	0	0	0	0	0	0
NM_025683	4.36048	3.68705	2.53395	6.75339	0.000644604	7.04062	0.871644	2.65539	3.92495	4.13912	0	4.68726
NM_177645	0.00124743	2.22142	0	1.19557	3.80037	0	4.81467	0	3.06425	2.14779	0.495193	3.77766
NM_001122738	1.9349	0.0268237	3.17978	8.64252e-05	0.000304297	0	3.95197	4.98179	0.0382284	2.01166	7.4192	2.27129
NM_175510	1.2171	0	0.000226396	0.0961255	0	2.68894	3.30287	4.04062	0	0	0	0
NM_001080809	0.147236	0.794599	3.11981	6.4723	3.50578	2.26632	0.194346	0.0584742	1.44541	2.08061	2.68334	3.4224
NM_010154	1.98114	4.48227	0.000156511	0	1.64333	0.0318765	4.39037	5.77704	3.70633	2.59293	3.33981	0.322682
NM_001271533	0	0.480993	0	4.37938	1.59446	0	0	0	5.39109	0	0	0.00623436
NM_029160	0	0	0	0.159443	5.06074	0.969756	0	0	3.1651	0	0	4.6794
NM_025728	0	0	0	2.32442	0	6.04046	0	0	0.171941	0	0	4.30206
NM_177164	0	0	0	2.4841	0	2.35687	0.00151419	0	0	3.5192	0	0
NM_001190984	9.8421e-05	1.03049	3.607	1.68985	0	0	5.05643	6.13194	0	4.99801	1.60271	0
NM_001190985	3.51581	0	2.38874	0	0	0	4.3901	4.64114	0	0.0180216	0	0
NM_021295	2.34007	5.11783	0.000524324	0.197709	0	0	0.229346	0.145517	0	1.98033	0.000271373	0.196278
NM_175210	0	2.20724	0	0	0	0	0	0	0	0	3.27905	0
NM_026195	4.96406	0	4.9562	0	4.32392	3.17223	2.65536	0	5.12696	5.21363	0.000184996	2.20516
NM_007525	2.06389	0.00273986	1.48532	0	0.559435	0	5.83057	4.89778	2.47675	2.34772	5.12948	5.59363
NR_040308	0	3.16628	0	4.47239	0	4.23042	0	0	0	0	0	0
NR_027659	0	3.05033	0	0.827056	0	0.170242	0	0	0	0	0	0
NR_027658	0	0	0	0.000170703	0	0	0	0	0	0	0	0
NR_040454	0	0	1.31913	3.54572	0	0	0	0	0	0	1.42886	0
NM_001005423	1.65876	0	1.85682	2.21798	1.83649	0.739524	3.22727	1.26513	3.37231	2.14986	1.98836	2.49216
NM_023523	3.09841	3.034	2.361	1.61837	2.95645	0	1.89041	2.44068	2.64351	1.66437	2.50661	2.62118
NM_175564	1.43209	1.94424	2.50679	0	0	0.000537013	1.71344	1.16539	1.6823	2.016	2.65562	0.784924
NM_009533	3.95383	1.32971	0.660416	0	3.39592	2.46707	4.19053	2.83996	3.78395	3.91486	0.728654	2.31052
NM_001276764	2.51499	3.59842	3.48926	0	3.09154	2.98585	0.655063	0	1.10789	0.933367	3.65292	4.12566
NM_133833	3.34341	2.60593	1.56146	0	0.820094	2.48712	2.24671	2.05549	1.31349	1.50703	1.68207	1.29764
NM_134448	1.0113e-05	0.696987	0.440804	3.02103	0	1.9019	0.233142	0	0.422244	0	0.490042	0.199566
NM_010081	0.746805	8.17202	8.44464	2.49872	8.33367	0.313126	9.47508	8.70575	8.3381	8.3996	8.69033	9.39832
NR_105861	0	5.65048	9.70091	0.247636	7.31478	2.93998	3.41616	2.04486	7.66203	7.24917	3.0768	3.21482
NM_001045533	0.362286	1.82291	2.92047	3.3905	2.89605	2.63575	11.0229	7.76294	2.71308	3.07085	9.909	11.0356
NM_011770	1.56874	0	0	3.65336	0	1.45327	0	0	0	0	0	0
NM_009084	8.66358	0	0	8.18717	0	8.14461	0	0	0	0	0	0
NM_008342	7.05476	0	0	0.299295	0	5.66896	0	0	0	0	0	0
NM_176980	0.606662	0	0	8.94364	0	0.200645	0	0	0	0	0	0
NM_009407	0	0	0	3.37039	0	2.8477	0	0	0	0	0	0
NR_038001	0	0	0.931602	0	2.44606	0	0	0.979202	0	0.561572	1.01938	1.32582
NR_038002	0	0	0	0	0	0	0	0	0	0	0	0
NR_003202	0	6.37502	7.48466	0	7.59178	1.40068	6.53815	6.25379	2.46344	2.12675	7.70674	7.00928
NR_040605	0	1.13336	0	0	2.36046	0	9.21951e-05	0.784401	0	0	0	0.341575
NR_045311	1.41095	0.0531864	0	0	0.0483332	0	1.44185	0.0507547	0	0	0	0.038029
NR_105769	0	2.0932	1.38467	1.1182	1.36735	1.09533	1.21281	1.7223	0	1.57121	1.14778	1.22507
NM_018817	2.8716	0	0	0	0	0	0	0	0	0	0	0
NM_001034060	0	0	0	1.23379	0	0.342822	0	0	0	0	0	0
NM_001170641	0	6.86551	7.66243	0.0278155	6.88767	0.0388724	7.41578	6.45189	7.15151	7.11814	7.8763	7.36611
NM_010518	5.82627	0	0	0.75951	0	8.05561	1.38975	0	0	0	0	0
NM_178241	0	6.07144	6.55267	0	6.02885	0	6.78538	5.89551	5.82328	5.89274	6.72954	6.3607
NR_035449	0	3.03742	3.83112	8.90894	3.54358	0	3.84669	3.96549	0.00115435	2.74964	3.99822	4.53656
NM_009909	1.74704	3.54171	4.97821	0	4.54362	1.88394	6.05532	5.17354	4.66042	5.35819	5.27079	5.61327
NM_174985	0	5.32305	5.02635	0.61585	5.90631	1.25004	5.66703	6.37299	4.20166	4.7144	5.29376	5.85298
NM_029711	7.00681	0.00010269	0.000329723	6.94403	1.78552	6.94984	1.98521	1.47321	0.000263986	1.91377	0.000478747	1.36195
NM_146110	6.24145	5.35682	5.26721	6.65326	5.23978	6.83218	4.68162	6.04787	3.63781	4.62968	5.46789	4.97987
NM_001190444	0.00130071	0	0	4.40121	1.33661	4.38973	0.466503	0	0	0	0	0
NM_001033345	0	0	0	0.809573	0	0.722069	0	0	0	0	0	0
NM_013612	0.602896	4.31679	5.4586	0.297241	4.98174	0	5.70434	4.56604	4.9395	4.75135	5.63348	5.46781
NM_153088	5.103	0	0	5.96635	0	5.74421	0	0	0	0	0	0
NR_029743	0	0.0211714	1.12648	0	0.0273067	0	0.0120109	0.0363884	0.0313214	2.81203	1.2224	3.16642
NM_025580	5.67496	1.77509	2.48499	5.60274	3.3279	5.80411	2.62622	1.35834	0.534908	2.76104	2.7083	2.81743
NM_001039509	4.38654	2.05007	0.000145514	5.00732	2.65924	5.23098	3.88341	0.039367	0	3.32093e-05	0.000169107	2.70718e-05
NM_019999	2.54916	0.00338984	0	1.18427	0.00600787	2.61751	0.00285247	3.97252	3.16908	0.610356	0	0.119843
NM_027154	5.26787	2.86247	0	6.44407	4.11143	6.8352	4.44253	2.1918	4.68684	0	0	0
NM_001305652	3.68977	2.85263	3.19135	3.28556	0.0028902	0.0062988	2.39076	2.1813	0	1.6009	3.35161	0.00994451
NM_025784	0.00240176	1.3977	0.00647598	0.000657643	2.02217	2.59001	1.0515	0	0	3.43151	0.00671133	2.251
NM_001305230	2.28451	2.82788	3.8085	0.00120884	2.88868	0.0188679	3.15716	3.84511	2.58357	2.074	3.98298	3.54472
NM_021313	3.0789	0.000309364	1.25071	4.52962	0	4.50276	0	3.84713	3.88429	3.80957	1.30815	3.51753
NM_175031	0.651588	0.427339	1.35679	2.49386	0	2.69498	0	3.71781	0.000941566	0.576515	0.0331033	3.89621
NM_001014974	3.14875	0	2.58382	2.63359	0	1.08615	0	0.000384642	3.52776	3.00955	3.04609	0.00244985
NM_024264	0.396377	0.625435	0	0.354912	0	0.4447	0	2.31622	0.00121385	1.49256	1.46833	0
NM_153744	0	0.808524	0	0.246269	1.48244	0.311436	0.67197	0.49707	1.47634	0.38143	0	3.56582
NM_009526	0.658063	0	0	1.47732	2.94245	0	0	0	0	0	2.73421	5.19063
NM_009518	0	0	0	0.620699	0.00161274	0	0	1.4175	2.77599	0.52311	0	4.98703
NM_009872	0.528093	0	0	0	0	0	0	0	0	2.0599	0	2.15862
NM_153111	0	0	0	0	0	0	0	0	0	0	0	3.34628
NM_021541	0	3.21552	0	0	1.12788	0	0.40945	0	0.808895	0	0	2.97437
NR_029876	0	4.33148	0	0	0	0	4.82592	0	0	0	0	0
NM_001039495	0	2.50461	0	0	0	0	0	0	0	0	0	0.442493
NM_010544	0	0.000144162	0	0	0	0	3.37916	0	0	0	0	0
NM_029342	1.82719	2.8624	3.72199	3.47451	0	3.95875	3.08335	0	1.44629	3.05479	0	1.20928
NM_194333	0	2.66512	0	0.328997	0	0	3.5799e-05	1.55628	0	0	0.751949	0
NM_026977	3.96568	0	0.0230239	5.59003	0	5.2717	0	0	0	3.75712	3.8879	0
NM_009509	0	0	2.8911	6.25949	3.69597	5.33019	0	0	0	0	0	1.89606
NM_176972	2.9026	0	4.88994	4.77211	0	4.71575	4.81984	3.08071	2.10945	3.36316	5.06296	0
NM_021383	4.67352	0	2.71944	0.0259085	3.09965	5.51918	0.620271	4.69594	4.17285	4.71106	2.89046	0
NM_001081456	0	0	3.17092	3.72998	3.83277	0.000352038	3.19386	2.53887	1.90433	0	3.31746	4.54973
NM_148937	0	0	0.016837	0.00040872	4.92166	2.40721	5.77975e-09	2.96899	2.23691	0	0.0195851	0
NM_029888	2.34454	3.09934	3.46327	4.00792e-05	0.000429307	2.18481	3.82031	0.0135623	0.0201773	2.82359	0	1.17279
NM_001159905	3.23935	0.609013	0	2.59272	2.89423	0	0	3.47768	3.39812	0.838227	2.94171	0.353419
NM_001159906	0.00197963	4.93383	2.78756	0.00252803	5.37112	2.56823	3.50663	0.0010655	1.73879	2.8782	4.8737	4.60236
NM_026846	5.07583e-05	2.31389	4.70147	3.44586	2.79684	3.71343	4.91763	4.37848e-05	3.68476	2.69481e-08	3.29207	4.01986
NM_023732	3.72523	2.40255	3.13266	0	3.06684	5.41653	4.91586	5.20918	3.34067e-05	3.52602	0.000125584	0.00654474
NM_170755	3.89939	0.0206988	0.000115924	2.50799	0.0162976	1.48675	1.59494	1.84196e-09	0.65456	0.000246253	2.74281	9.79249e-06
NM_001305231	4.19712	3.35049	2.59225	4.11283	2.56503	3.05409	2.95655	2.8232	0	1.30498	3.62665	3.87253
NM_001305232	4.75419	5.24786	2.8295	5.05305	5.30266	2.37507	4.95083	0.153144	4.65191	4.61955	3.31412	5.61408
NM_027884	0.00638558	4.66203e-06	3.74932	0.000256627	1.20024e-06	0.000735183	4.7179	1.42479	0.381395	2.21596	3.70209	0.000290977
NM_001289895	1.98256	2.28901	4.45167	2.97144	3.78574	3.16842	4.82231	1.82158	4.42922	4.25459	4.70979	3.93516
NR_051999	1.96623	3.04369	3.15534	1.85466	3.64994	1.11179	2.14334e-05	2.68451	2.18305	0.0205351	0	0.0251625
NM_001267620	0	0.0033868	6.81952e-07	1.67093	0	5.7059e-09	1.21031	3.30772	0.000861157	2.01249e-09	0	2.50714
NR_051998	0.0310905	0.000154519	0.134344	3.38698	0.0722471	0.00125418	0.000231328	8.58678e-05	1.61394e-07	3.84339	0.0939197	1.42939e-08
NM_026187	2.27267	2.78886	2.88129	2.42358	2.64746	2.81004	3.15653	0.288647	1.82979	1.17146	2.31771	2.0477
NM_029010	2.04162	1.95631	0	0.00081791	2.81498	3.12288	2.37393	0	1.48657	0	2.07586	2.0515
NM_001243091	0	0	0	1.53251	0	0	0	0	0	0	0	0
NM_001243090	0	0	0	2.25726	0	0	0	0	0	1.34166	0	0
NM_001277992	0.000334322	2.59009	0	2.48139	2.82879	3.20343e-16	0.00144268	0.947646	4.918e-09	0.000516248	3.31376	5.98951e-10
NR_102731	5.45036e-05	0.0692596	0.0896432	3.20921	0.000586029	0.00423613	2.00467	0.000787116	0.00175468	1.11547e-11	5.74791e-07	0.00555024
NM_011494	3.39622	1.74924	2.17516	0.858606	0.0902837	3.73291	3.60216	0.000102175	3.49042	1.53041	0.162652	4.00413
NM_009447	0.368593	1.91343	1.94159	0.000248396	2.50684	3.62065	0.832982	0.0013141	0	1.45336	3.037	2.40487
NM_008985	2.95647	0	2.36756	1.31684	0	0.974625	2.21111	9.99673e-07	3.1566	1.14551	2.51332	4.45409
NM_009049	0	0	0	0	0	0	0.000169243	1.3898e-07	0	0	0	1.54153
NM_001159883	2.01256	3.71162	4.57754	5.11486	4.6094	5.13321	5.25517	4.25188e-10	1.15499	1.57624	4.74919	5.51485
NM_020266	0	0.000313614	0.000182211	2.64361	0.000201324	2.08405	0	0	0	1.60171e-15	0.000224219	2.20589
NM_001159884	0.725374	0	0	0.228955	0.606799	0	0.018591	0	1.65111	1.22643	2.02845	0
NM_178055	2.99723	0	0	0	0	4.51663e-05	0	4.17279	0.00204532	0.0014292	0.0162848	0
NM_001159885	8.7238e-05	0.869798	1.89215	3.39157	0	0	0	0.0010635	0.0188222	0.0103047	6.40911e-10	4.47438
NM_010043	0	2.84353	0.0152115	0.096454	3.54919	0	0	0	0	0.00218074	3.63966	3.46921
NR_037976	0	0.105594	4.04976e-10	8.90297e-05	0.0192662	5.05607	5.28238	0	0	3.84186	5.26643e-12	1.74667e-10
NM_016878	4.58695	2.51038e-08	3.47791	3.95933	4.24387	2.75281	2.22379	0	4.96732	1.683	0	0.00738479
NM_001110831	3.13397	1.04417e-06	2.97855e-12	3.91102	2.19405e-05	4.16747	1.83771	2.64956	0.000215867	4.13278	0	4.66786
NM_133708	4.65814	4.68155	4.41418	4.21678	4.15229	1.02145	0.00980213	0.42981	4.83161	0	4.58499	2.77625
NM_001003917	4.62027	0.0209668	1.79358	4.8563	1.49277	2.91962	0.00159605	5.69034e-09	1.74285	0	1.92297	0.00384135
NM_001288612	2.04739	1.1966e-09	4.27006	3.21316	4.54596	3.89188	2.50307	3.21408e-06	0.00122211	4.71372	4.18688	6.03375e-07
NM_001288613	3.20343e-16	5.43821e-08	3.06892	1.47436	2.98938	1.85136	4.20016e-06	0.000734458	4.55475	2.52843	3.66841	2.45213
NR_109938	2.49654	4.14811	0	0.00190525	3.64308	3.91303	4.79549	2.81177	0	3.9578	0	8.30311e-09
NM_183022	2.57563	1.38281	3.57474	0.675146	0.0327177	4.05947e-05	0.381469	0.000307408	1.81393	3.13126	3.94917	0.596471
NM_177056	2.00309	2.90683	2.80393	1.29131	1.30272	2.79358	3.39836	1.83043	2.58045	3.38044	4.95004	2.33238
NM_001001566	4.30362	2.30396	4.74941	3.28841	3.90629	4.90251	5.48666	4.43353	4.23856	4.65045	0.00056955	5.25096
NM_001001565	0.00020432	1.96798	0.000442125	1.66078	0.000826631	0.000449227	0.000590309	3.7595	2.80402	0.000794449	2.95836	0.00046987
NM_010564	1.1541	4.09386	2.12138	5.11276	2.69536	1.9254	2.92198	4.88589	0	1.46334	2.26093	1.2577
NM_178884	2.91171	0.000434032	2.22711	1.84467	2.82995	3.23548	4.01361	0.011913	2.9006	2.33264	2.36435	3.39557
NM_027886	2.16524	1.54172	2.22212	2.93012	2.67636	3.13833	3.52043	2.66813e-12	2.72287	3.22003	2.36946	2.88587
NR_038013	0	0	0	0	0	0	0	0.0117559	2.7182	0	0	0
NR_038012	0	0	0	0	0	0	0	3.7877	0	0	0	0
NR_105761	0	0	0	3.43988	0	0	0	0	0	0	0	0
NM_009208	1.9358	2.82293	2.10831	0	3.10068	3.11809	3.00302	3.68702	0	2.76333	2.2475	3.20932
NM_008781	0	0	0	4.44243	0	3.6105	0	0.00301318	0	0	0	0
NM_001159520	0	0	0	0	0	0	0	3.01144	0	0	0	0
NM_007936	0.811896	2.3962	0.827619	1.07311	0	0.000129665	4.30443	0	0	1.39246	0.908366	3.74805
NR_105770	0	0	0	2.37854	2.73066e-08	1.14574	0	0	2.63367	0	0	0
NM_026713	0	0	0	0	3.8795	0	0	0	0.00236591	0	0	0
NM_001004173	0	0	0.000308283	0	0.0101082	0.227337	0	3.04906	3.62395	0.514745	0	0.226125
NM_001278075	1.29774e-09	5.76617e-14	0.00487982	3.01439	0.00509195	2.58641	4.66573	0	4.2384	3.63701	0.000900646	2.57471e-08
NR_102758	4.42451	1.67145e-05	1.25684e-09	2.77184	0	3.19339	0.682085	0	2.37214	4.23244	0.00429587	0.00835442
NR_102757	0.00254614	0.776641	4.96254	2.00107e-10	3.10396	0.0064102	2.11845e-08	2.41501	0	0.0167409	2.30039e-09	7.60477e-06
NM_011811	0.00228964	4.42972	0	1.31044	0	0.0681803	5.10537	0	0	4.18172e-07	5.13587	5.21308
NM_021342	1.14612	0	0	0	0	0	0	2.01474	0	0.762089	0	0
NM_009129	1.1391	0	0.729123	1.18445	0	0.35003	0.976945	0	0	0.427489	0.802691	0
NM_183027	1.16785	1.573	2.4714	1.75819	2.71642	1.85192	2.37386	0	4.15054	2.91763	2.61947	1.40666
NM_001111279	4.72656	4.93761	4.8873	4.79475	4.60244	4.91107	1.30704e-10	0	4.47135	4.02807	5.07778	4.52746
NM_027057	9.78131e-05	6.02321e-06	2.04131	8.0029e-06	2.36386	1.721e-05	0.0506409	0	1.59219e-06	2.07169	2.17833	7.74633e-06
NM_001081210	3.46886	4.08382	3.88474	4.20152	3.47624	4.49589	3.97585	1.89707	3.81791	3.76969	4.16079	4.7402
NM_009255	8.32463	0.0146494	8.35686	7.78009	8.03482	7.97361	9.936e-11	1.92148e-09	8.90672	9.38524	8.56622	2.38886
NM_173425	0	5.00595e-09	0	0	0	0	0.019676	3.36158	0	0	0	8.78768e-05
NM_016716	4.52693	9.33972e-11	1.16416	5.05445	4.63067	4.65496	2.50968	3.66626	6.40685e-16	4.09634	5.3862	0.00165532
NR_040460	0	3.11189	0.118551	0	0	0	0	3.05302	2.84955e-09	0.00217	0	5.2778
NM_001001981	2.63587	6.2978e-06	3.41032	1.46146	1.47098e-05	1.05606	4.79642	1.78956	1.4633	3.96192e-05	1.28218	3.11601
NM_001136226	1.06216e-11	1.34546e-07	2.28208	0.000938993	5.1845e-07	0.0474502	6.22397e-05	5.07359	3.52377e-15	5.65884	0.0970733	0
NM_001136222	0.188178	0	6.17866e-05	1.71724	0.000633909	5.68706e-09	4.48565	6.76311e-06	9.32864e-09	5.01498	3.57383	10.8113
NM_001033606	5.35249	0	0	4.1335	0.0528919	5.06802	0	0	1.88188	0	2.4244	0
NM_028817	4.00977	7.74978	5.25734	3.66189	0.00166398	2.71632	10.9829	9.2759	0.00300224	5.02803	5.33868e-05	5.51322
NM_172849	0	0	0	0	0.911492	0	0	0	0	0	0	0.352268
NR_105762	0	4.46378	0	0	2.91268	0	5.64504	4.64684	5.2739	0	0	0
NM_010570	2.47649	0	0.000310915	3.94857	0	0.768228	2.77074	0	0	9.93062e-15	0.000348138	9.44732e-05
NM_001285927	0.000394245	0	0	4.86253	0	0.0200817	0.000880008	0	0	0.98533	0	0.00396246
NM_175291	4.44972	2.28541	0.220438	0.000492415	0.643702	6.47105e-06	0.00203023	1.284	3.94662	0.0117506	0.24715	2.62901
NM_029777	4.68338	0.0181338	2.49637	3.87345e-05	0.383544	2.10507	5.50762	0.0177539	0.0019743	0	2.64498	0.000543059
NM_001122685	0.000623975	4.19649e-13	4.87815	1.62844	0.00986864	2.9865	3.94265	7.44552e-08	0.00644205	5.20174e-07	5.05112	0.0184291
NM_001276413	0.0775341	4.81599	0.00108857	0	3.85335	4.84834	0	3.26945	4.76634	5.13063e-09	0.00127732	4.23693
NM_001276411	0.000279621	7.68444e-08	0	6.19687	0.00102254	0.000490519	0	3.79672	3.70043	1.82595e-14	0	0
NM_001276410	0.130652	1.66589e-08	0	0	5.41142	0	6.25605	5.33575	3.54018	3.89929	0	5.62449
NM_001276412	2.1155	0.732819	5.87855	3.99597	0.00208492	5.92212	0.000897993	0.0015737	0.00188058	0.00110236	6.07577	0.000841711
NM_001276409	0.0183819	4.1619e-08	3.38578	0	0	0	3.64003	0	3.05253	2.82369	0	3.50658
NM_001276408	2.498	1.28096	0	0	0	0.0370452	0.387552	3.66065	0	0.286329	3.92139	0.902169
NM_010233	0	2.53723	0	0	5.66789	1.18974	8.29106	5.55348	0	7.05409	0	8.11424
NM_007735	0.298208	0	0	0	0	0	0	0	0	0	0	0
NM_025453	0	5.91639	0	0	3.27574	3.59614	5.19139	3.38965	7.16555	0.000971697	0	4.82013
NM_029409	5.5192	0	0	0.182724	0	0	0.0010874	0	0	4.74417	0	0.000129634
NM_030556	0	4.46235	0	6.01884	0	0	4.62677	0	0	5.03087	0	0
NM_016960	0	0.00160517	0	0	0	0.120871	0.344481	0	0	0	0	2.02351
NM_001159738	0	0	3.69842	0.00101455	0	0.589006	0	0	0	0	5.78391	2.9826
NM_027725	0	0	5.60866	1.42938	0	0.000132675	0	0	0	0	0	0
NR_027636	0	0	0	1.17828	0	5.09847	0	0	5.23566	0	3.573	0
NM_172430	0	3.95299	0.0040319	1.91396	5.71913	0	0	6.98805	0	0	5.32965	0.000942353
NM_010472	5.03625	0	2.90249e-05	0.571134	0	0.0193615	0	0	6.94072	0	0	4.43968
NM_001003948	6.45848	0	4.59912	4.7426	2.86719	1.06392e-11	7.66815	6.76679	0	0.136918	4.68161	0
NR_105771	0	6.55747	0.00128583	6.66233	6.27307	0.207938	0	0	4.80583	6.70703	0	0.586325
NM_007463	1.00776	0	1.12104e-05	0	0	1.1003	0.803501	0.0013016	0	0	0	0
NM_001085371	0.444743	0.241093	2.80651	1.08545	3.75112	1.75166e-09	4.09097	4.02856	1.44765	2.93847	2.15203	0.54224
NM_001085370	0.366479	5.28277	1.04653e-05	0.377967	0.00144797	3.37146	7.10071	3.42212	1.21652	6.01598	0	0.838373
NM_001173477	1.16316	0	5.15567	0.408398	4.05041	2.65277	0	0.49203	0	0	0	7.16696
NM_025386	3.45421	4.42718	0	0	0	5.85611	0	4.05658	2.76361	1.06666	6.98931e-05	0
NM_027921	0.818226	0.682205	0	0	1.24154	0	3.14623	2.09011	0	0	3.22536	4.3107
NM_152915	5.69608	0.522231	4.5103	0	0	5.33716	0	0	0	0	0	7.17447
NR_039588	0	0	2.01551	0.347417	0	0.472694	0	0	0.00506891	0	0	0
NM_001081746	0	0	0	0	2.99342	0	0.582912	0	4.60883	0.615418	0	0
NM_213615	0	0	0	0	0	0	0	0	0	0	0	2.93407
NM_001037909	0	0.911924	0	0	0	0	0	0	0	0	1.72108	0
NM_175219	0	0	0	0	0.000267237	0.660809	0	0	0	0	0	0
NM_013673	0	0	0	1.45706	2.78703e-09	0	0	0	1.83765	0	0	0.881454
NM_007734	0.272921	0	0	5.52619	2.08485	0	0	0	0	0	5.54708	0
NM_177055	0	0	0	2.07527	1.09641	0	0	1.96215	0	0	7.43305	0
NR_106172	0	0.000888956	0	8.91144	0	0	1.73287	0	0	1.47182	2.0781	0
NR_108086	0	4.39339	0	0	0	0	6.09002	6.6864	5.55743	6.14707	0	0
NM_030194	0.376241	0	1.59896	0	0	0	8.19504	0	0	1.31796	0	0
NM_175397	0.0204079	0	7.41336e-05	0	0	0.646032	0.764403	6.11137	0	5.4546	0	0
NM_001013817	0.992353	0	3.06685	0	1.58015	0.143763	0	0	0.000437083	0	0	2.45755
NR_037692	1.84914	0	7.22463	1.61692	5.47377	5.51449	0	0	7.93329e-12	0	1.29323	6.01649
NM_001033290	0	6.66305	5.27966	4.8176	0	3.61979	0	0	1.21021	0	6.78976	1.9836
NM_027029	0	0	2.7429	5.99585	8.70833	0	0	0	1.32152	0	0	8.20273
NM_028647	0	0	0	0	1.65188	0	0.394555	1.24617	5.85488	0	0.00583545	0.931253
NM_027300	0	0	0	0.266799	9.64691e-05	0	6.42603	5.18831	6.16341	0.902078	2.04682e-05	3.70344e-05
NM_001122732	0	0	0	0.00687922	1.03511e-05	0	0	0	0	0	4.8055	3.06232e-06
NM_022417	7.52868	0.638708	0	5.58611	1.18603e-05	9.66257	5.17222	4.34004	1.6088	0.00819822	0.00181072	3.32818e-06
NM_133781	5.14736	5.58767	1.19013	0.874017	1.17438	1.76905	0	0	0.437418	0	7.86901e-06	1.51718
NM_027357	5.68577	5.66459	6.61277	0.899622	5.51698	6.03444	0.0215548	2.86894	0.00106774	5.99798	2.96811	6.38388
NM_008311	0	0	0	0	0	0	5.99746	2.86893	0	0.499412	5.27166e-06	0
NM_145222	0.299003	0	0.0152662	3.50405	4.59261	0	0.708007	0	4.94029	0	0.0182257	0.606788
NM_001144992	0.000902187	4.01674	5.55912	2.51729	0.693836	4.11351	0	0	0.67733	4.94941	5.77874	4.26153
NM_001144993	2.19875	0	0.704655	5.33842	0	6.40483	0	0	1.63287	1.34592	0.776356	5.88372
NR_015507	0.557826	0	4.39373	3.12222	0.0295617	0	0.000153216	1.53217	1.63305	1.34882	0	0.61906
NM_010341	0	0	0	2.2141	6.04416	0.641749	3.20343e-16	0	0	0	0	0.638762
NM_027966	0	3.71691	0	4.87655	0	0	2.56799	0.813742	0	0	0	0
NM_133975	4.58607	3.7185	0	5.48303	1.2115	4.07019	4.23242	2.593	0	0.745865	4.58764	2.16898
NM_030184	1.00718	0.455762	1.63818	1.40284	4.0996	5.46321	1.74529	4.44802	4.48272	1.40941	10.0782	0.177422
NM_027456	1.71809	2.23635	0.323874	1.96532	8.89361	9.39578	2.22123	9.36306	2.1738	2.06516	5.32046	5.78266
NM_010880	6.23239	4.8233	5.08422	5.25436	1.3437	1.11061	5.75178	0	0.325087	5.99521	0	10.0739
NR_028478	0	10.4945	9.72838	9.45972	3.80013	2.53834	0	0.64983	10.723	10.0962	3.33915	0.723403
NR_106184	0	1.24058	0	3.539	2.03791	1.2077	9.93372	1.04987	0	0	0	4.49762
NR_002851	0	0	0	0	0.0039503	0	0	3.1443	0	0	0	0
NM_010933	0	0	3.05746	3.59754	0	3.30299	4.66941	0	0	0	0	0
NM_008801	5.55368	0	0	0	0	0	0	0	0	4.22274	1.9518	0
NM_008972	10.6168	4.02482	0	0	0	0	0	0	4.02968	0	0.0030189	4.79519
NM_007433	0	0	0	0	0	0	0	0	0	0	0	0
NM_001081082	0	0	0	5.61684	0	0	0	0	0	0	0	0
NM_007432	0	0	0	0	0	0	0	0	0	0	0	0
NM_027084	0	0	3.78618	2.19722	0	5.4747	0.18765	0	1.05555	0.531311	3.95333	6.80844
NM_172974	3.64597	0	2.79212	0	0	0	0.189498	0	1.06147	0.53607	2.94501	0
NM_021600	0	4.42337	3.86599	0.86649	5.00341	0	5.11983	3.54367	3.7553	3.10386	4.03312	0
NM_009604	0	3.37715	6.9646	0.616696	4.03255	0	4.10307	4.83641	3.60857	6.68551	1.19032	0
NM_028889	2.57684	4.10957	0	4.06784	0.000503553	4.39477	3.36785	2.78608	1.44511	0	1.19798	4.81052
NM_001277925	0.390169	6.71976	3.59897	2.04102	0	0.437704	0	0	0	0	0	0.160246
NM_021306	0.393641	0	0	0.00077968	5.93929	0.44182	7.06798	0.00083045	7.22291	0	7.47734	0.161877
NM_028473	0	0	1.09288	0	0	0	0	4.33746	0	0	0	0
NM_153530	3.76109	0	1.09969	3.74029	0	3.46214	0	2.63245	0	3.87282	3.76374	3.83133
NM_001172157	2.21022	2.02644	0	1.46652	0	1.66097	0	0	0	3.01294	0	2.45525
NM_001160164	0	0	1.15227	0	0	0	0	0	0	0	1.59306	0
NM_001160163	0	0	4.77117	0	0	0	0	0	0	0	0.000311926	0
NM_001160165	0	0	1.96395	0	0	0	0	0	0	0	0	0
NM_015750	0	0	0	0	0	0	0	0	0	0	0	0
NM_010566	0	0	0	0	0.143672	0	0	0	0	0	0	0.000345108
NM_001110192	0	0	0	0	4.56626	0	0	0	0	0	0	4.59427
NM_001110193	0	0	0	0	2.14508	0	0	0	0	0	1.22931	4.22944
NR_122078	0	0	1.47609	0	0	0	0	1.18372	0	0	4.94397	0.317892
NM_001039170	0.00183368	0.00182597	0.000251552	0.000418448	0	3.98933	0.36902	0.000304134	6.09211e-05	2.59034e-05	2.10669	0.000126824
NM_023314	4.25329	4.90073	0	4.36288	0	9.62209e-05	0.000102868	6.40773	4.89974	4.59555	0	0.480149
NM_001039169	3.67042	3.09423	0.0391026	3.46204	0	0	0.000230843	0	3.21272	3.72445	0.0415863	3.5606
NM_009118	0	2.10655	7.88544e-07	0	1.92544	0.000771563	4.7117	0	0	1.66934	9.00673e-07	0.016
NM_019867	1.76108	0.600336	2.53538e-10	3.17757	1.11431	3.90931	4.15412	0	2.60567	0.00013558	7.51289e-10	8.20114e-05
NM_001111314	9.26945e-05	0.000219377	1.00311	5.27331e-05	0.000246021	3.68333	0	1.01314	6.54005e-05	0.583873	1.0967	0
NM_177646	3.73115	2.22063	3.39738	2.82065	4.31162	2.44609	4.64077	2.96265	2.81507	2.46577	3.62876	4.51871
NM_001205392	0.00333264	0.0466151	0.0405384	1.79087	3.21902	1.56048	2.68034	0.0436751	0.0419248	2.33363	3.63208	0.238623
NM_029846	2.49069	0.000525557	0.000250002	0.000960499	0.0379357	0.000183727	2.36827	0.000312626	0.000268015	0.000586198	0.0426595	4.6706
NM_001205391	2.23753	0	0	0	0.000254444	0	0.000631813	0	0	0	0.000212563	0
NR_028519	0	4.30059	3.42737	3.74474	0	3.65811	0	3.62854	3.84604	0	0	0.00052597
NM_146112	2.94695	0.445128	3.98139	4.21524	0.525654	0.267064	0.274196	3.26332	4.21586	0	4.25049	0.000547442
NM_001110212	3.09908	4.00159	0.00299616	0.0689298	4.42988	3.81001	4.79125	3.33552	0.0228273	0	0.00404804	0.118404
NM_001110227	0	0	0	0	0	0	0	1.19966	1.10609	0	0	0.078822
NM_134252	0	0	0	0	0	0	0	0	0	0	0	0
NM_029269	0	0	0	0	0	0	0	0	3.76823	0	0	0
NM_008132	0	0	0	0	0	0	0	0	0.00109272	0	0	0
NR_037971	0	0	0	0	0	0	0	0	0	0	0	0
NM_177305	4.14779	3.75842	0.00679689	5.30057	4.74748	4.17256	5.49466	0.0510003	0	2.12794	5.61584	5.40003
NR_040493	0	0	3.59245	1.07548	2.93826	0	0	3.39362	0	4.03147	0	0
NR_040471	0	0	0	0	0.00109408	0	0	4.52704	0	0	0	0
NM_001033291	2.0876	5.01431	0	5.30764	0	0.93845	7.12356	0	0	0	0.00841178	2.68295
NM_001198573	2.76423	0	5.42726	0	0	2.43088	0	0	3.91778	0	3.7571	3.56107
NR_040482	0	0.000443474	0	0.00338225	0	0	1.69457	0	0	0	0	0
NM_133816	5.77756	3.08406	3.02127	3.10988	5.05693	4.72525	4.02029	4.93218	7.24511	3.53467	3.17912	6.49525
NM_010262	1.56934	0	0	1.99109	2.0055	0.972959	1.09207	0	2.21933	0	0	1.54331
NM_139152	0	0	0	0	0	0	0	0	0	0	0	0
NM_029122	0	0	0	0	0	0	0	0	0	5.5536	0	0
NM_007722	1.86458	1.92224	2.07403	4.67786	3.27177	5.00132	4.73369	1.44282	2.26849	0	2.21225	2.69331e-07
NM_001271607	0.000108066	2.77752e-05	3.2724e-05	5.8427e-05	0.000307186	1.20089	0.000119754	7.49632e-06	0.000291864	0.287548	4.04425e-05	3.32717e-07
NM_133805	5.17073	4.54516	5.07931	5.42777	4.26761	5.38288	6.8403	4.01684	6.00617	4.33916	5.25304	2.16514e-07
NM_201641	6.12548e-08	6.24322e-07	2.52544e-08	1.28091e-10	0	0	2.28423e-07	1.35292e-08	4.45853e-12	0.709578	1.58985e-08	1.19553
NM_201644	7.52824e-08	8.92872e-07	3.64931e-08	2.58124e-10	0	0	2.74519e-07	2.19138e-08	1.34323e-11	1.85021	2.33633e-08	0.965761
NM_201642	5.40292e-08	4.55033e-07	1.89183e-08	0.501913	0.440854	0.93587	1.9102e-07	7.87354e-09	1.27227	3.19629	1.18551e-08	2.89214e-07
NM_201410	1.69429e-06	0.762933	2.30685e-05	7.65567e-05	0	0	0.685393	3.97365e-05	0.00141043	0	3.98131e-05	2.91199e-07
NM_145079	1.06068	3.25521	3.07446	2.80127	0	0	1.02511	3.98503	4.38869e-13	0	3.31656	2.86098e-07
NM_201643	6.88588e-08	8.02114e-07	3.34998e-08	2.13731e-10	0	0	2.44196e-07	1.83721e-08	9.4767e-12	2.07896	2.26102e-08	0.737321
NM_013701	6.99632e-08	7.54222e-07	3.15168e-08	2.07974e-10	6.50296e-13	9.9508e-12	2.44776e-07	1.48083e-08	7.38838e-12	6.15421	2.1144e-08	6.36372
NM_201645	7.52068e-08	9.26794e-07	4.29571e-08	1.9496e-10	3.74737e-12	1.9728e-11	2.40539e-07	1.85443e-08	1.4057e-11	1.42421	2.77365e-08	0
NM_008299	0	0	0	2.03912	1.02189e-13	5.5919e-12	1.36587	0	2.48198	0.000156999	0	0
NM_053015	0.180501	1.36939	0	0.667026	0.00217484	9.94417e-05	0	0	0	0	0	0
NM_001101647	0	0	0	0	2.54904	3.44877	0	0	0	0	0	0
NM_001159725	0.467941	0	0	0	1.41656e-12	1.87919e-11	0	0	0	0	0	4.36873
NM_008998	0.000247436	0	0	0	1.27689e-12	1.83986e-11	0	0	0	0	0	8.93115e-05
NM_001111312	5.02664	0	5.94594	0	2.02008e-12	1.57676e-11	5.79079	6.15748	5.23595	0	6.12046	0.903129
NM_001111311	4.44275	5.4824	4.63472	4.31746	0	0.740662	5.89999	2.76722	5.03437	0.252338	4.80879	0.0002592
NM_008515	1.58362	6.40691	0.85927	4.98839	0	0	2.39995	2.72205	2.74868	0	0.941113	0
NM_001033408	0	2.36574	0	1.8197	5.67907e-06	0.000313712	0	0	0	2.43532	0	2.80361
NM_178401	1.22466	0	0.000291758	0	1.45598e-06	1.07681e-06	0	0	0	0.000887775	0.000283147	2.02426
NM_001168392	0.000558428	5.99252e-06	4.52541e-06	1.20397	4.9331	3.17484	6.04038	4.66675	6.45062	4.46295	4.52335e-06	6.33365
NM_016894	1.64705	1.19035e-06	4.51084	0.000439079	4.61565	4.49357	7.25982	5.38982	7.21237	4.40065	4.68215	4.72162
NM_026454	4.40387	3.84516	0	3.67417	3.28004	3.07385	4.84034	3.17656	4.51056	4.14555	5.18128	3.26409
NM_016717	5.15623	4.51608	4.57583	4.81108	0	3.66239	5.11029	3.64981	3.98459	0	3.84898	0
NM_001033292	0.150319	3.57765	6.06528	2.94256	4.80518	1.69484	3.38528	3.59664	2.77429	0.648545	0	5.3516
NM_027551	0.260489	0	2.26618	0	2.96642	2.11831e-06	4.62084	0.000251901	0.00127376	0.686093	0	6.61715
NM_173395	0.510549	0	4.95301	0	1.80162e-06	0	0.000237787	6.42594e-06	3.77473	4.80424	0	4.37373
NM_023343	5.21951	0	0	0.458927	0	0	6.60848	3.20724	3.61732	0	5.37726	0
NM_001281466	0.110578	5.00332	0	4.8644	0	4.92736	0	0	0	4.47155	0	0
NM_198652	4.9284	3.29478	0	0	0	0	0	0	0.634454	5.67884	0	5.25527
NR_040291	6.57169	2.19733	3.68342	5.39456	4.53969	5.20079	5.39375	4.5861	4.82162	4.60604	4.74873	0
NM_172505	2.74488	0	0	3.78616	6.06664	0.322818	0	0	0	3.48116	6.24042	7.02322
NR_026924	0	4.37329	5.05546	2.90392	2.97606	2.17288	7.35064	4.54087	4.4571	2.56009	2.40983	5.66974
NM_019479	5.75015	4.67059	5.1406	0.420821	2.63614	1.46127	0.19835	0.402145	0.652079	1.86512	5.31453	5.93211
NM_028718	2.34991	2.21782	2.50314	2.4243	0	0	2.31757	2.743	2.55746	0	2.76837	2.02538
NM_011066	1.28296	1.7795	1.42215	1.66331	0	0.125592	2.75041	2.16957	2.24164	2.99324	1.53673	2.92416
NM_007855	0	0	0	0	5.32601	2.98743	0	0	0	6.26401	0	0.698944
NM_001243009	0.0925005	3.68906	2.36424	4.01098	6.62168	5.02155	3.58443	2.75995	2.70627	0	2.50992	0
NM_001243008	2.75484e-05	5.75115	6.40609	6.22276	3.93447	0.807604	7.18611	6.25257	5.67686	0	6.58281	2.37411
NM_024197	6.24108	0	0	0	6.42352	3.63611	0	0	0	0	0	3.54576
NR_105865	0	0	0	0	0	0	0	0	0	0	0	0
NM_147038	0	0	0	0	0	0	0	0	0	0	0	7.05993
NM_001037136	2.45181	0	0	0	3.05718	6.07891	0	0	0	0	0	0
NM_178119	3.99453	0	0	0	0	0	0	0	0	0	0	0
NR_015540	0	0	0	0	0	0	0	0	0	0	0	0
NM_001011525	0	0	0	0	0	0	0	0	0	0	0	0
NM_147039	0	0	0	0	0	0	0	0	0	0	0	0
NM_147037	0	0	0	0	0	0	0	0	0	5.57781	0	0
NM_146277	0	2.27129	1.55574e-05	1.22907	0	0	1.07411e-05	3.2299e-05	1.94491e-05	6.85264	3.34849e-05	0
NM_146490	0	5.55425	6.43987	6.33575	0	0	6.9506	6.40731	5.93896	2.78347	6.67742	0
NM_146491	0	0	0	0	0	0	0	1.80116	0	2.4786e-05	0	0
NM_206896	0	5.55397	0.00221879	0.232986	2.43506	1.42425	6.91772	5.04501	4.18818	6.71023	0.268985	1.234e-05
NM_153114	0	0	2.39103	2.21666e-05	5.90877	6.03116	0	0	4.86652	1.14888	7.57842e-05	6.85322
NM_207225	2.75814	0	0	0	0	0	0	0	0	0	0	0
NR_028108	1.38006	3.72216	4.37737	2.28954	2.07881	2.07159	1.60573	1.11991	0	2.15345	1.16388	2.47251
NM_001163425	7.1615	3.61791	0	4.77429	4.49962	4.84111	5.17297	4.1914	1.62558	5.98854	4.54797	6.76956
NM_172850	0	0	1.06767	6.01162	5.86544	0	0	3.97949	4.31691	0	0	0
NM_175118	2.32427	2.26604	4.22849	0	0	4.80445	2.89826	4.99716	5.83368	4.62583	0.00250393	5.10792
NM_181405	4.57357	0.210836	0	0	0.00201085	0	5.29533	0	0	0	2.53733	0
NM_016696	5.69985	6.52186e-05	0	0	2.44388	3.28916	0	0	2.83877	0	0	0
NR_029559	0	2.5181	0	0	0	0	0	2.39412	2.20188	0	0	0
NM_177587	0	0.0421212	0	0	0	0	0	0	0	0	0	0
NM_001159658	0	0	0	0	0	0.996674	0	0	0	0	0	0
NR_015525	0.440871	0	0	2.84002	2.44794	3.50397	0	0	0.948558	0.00114587	0	0
NM_011796	3.15274	3.95298	2.73991	3.11131	0	0	0	0	2.67908	3.65317	0	3.72923
NM_001276710	0	0	0	0	0	0	4.00491	0	0	0.597024	2.89323	0
NM_001159940	0	3.3053	0.240101	0	0	2.32171	0	0	0	3.75615	0	0.371529
NM_172411	0	0	7.41744e-05	3.66975	2.82569	0.000642162	0	0	0	0	4.43925	0.375015
NM_172463	0	0	0	0	0	0.0393891	0	0	1.3511	0	0	0.000939995
NR_105866	0	0	0	0	0.0463635	0.344591	2.58968	0.255626	2.04486e-05	0	0	3.34584
NM_178051	1.88913	3.65158	4.24965	0	0.458386	0.0200847	0	6.62392e-05	0.430321	0.377173	2.94407	2.30525
NM_080850	2.17067	1.82352	4.37861	2.9994	1.534e-07	0.414119	2.10628	3.29057	0	5.53936	1.1637	0
NM_001039126	0.00093682	0	0	1.40573	4.27582	6.45131e-09	3.1205	0.00702073	0.0439318	0	0	3.51566
NM_023046	2.89115	0.0193817	2.78988	0	2.92233	3.47067	3.73763	3.06838	0.447461	2.20775	3.01596	3.93547
NM_207031	0	0.772226	1.06751	0.000290532	0	2.01802	0.122831	1.11973	1.83628e-07	0.655069	0	0
NM_001271884	0	3.35813e-08	0	2.35318	0	0	3.82932e-05	0	1.74209	0	0	0
NM_001104529	0.0197026	0	0	0	4.26915	0	0	0	0	3.82156	1.29005	2.23598
NM_001271766	0.367038	0	0	0	2.95936	0	0	0	0	0	0	0
NM_022320	6.93469e-09	0.636791	1.18712	3.20558	0	3.17505	3.91189	1.01811	4.30219	0	0	0
NM_023200	3.95977	3.70619	2.94681	0	0	0	0	3.46689	0	2.54976	4.42464	2.33907
NR_105867	0	0	0	0	0	0	0	0	0	0.00183826	4.55645	4.74893
NR_105763	0	0	0	0.783109	0.955474	1.30233	2.76497	0	2.30704	0.285106	0	0
NM_145519	1.42245	0.787487	1.62701	1.05519	1.1564	0.607175	1.15715	1.22749	2.31458	1.85957	1.75024	1.45111
NM_021537	5.1207	4.76482	4.96037	5.35801	5.16864	5.27594	5.64533	4.80123	5.14584	5.47439	5.13367	5.18756
NM_016778	4.63155	2.98954	2.47634	2.43758	2.72153	3.52143	4.40353	4.0774	5.43783	5.40247	2.62452	4.44924
NM_025920	3.55952	3.04131	2.65445	3.69579	3.76693	3.38916	4.05275	3.05126	3.56043	4.11005	2.80621	3.88943
NM_174874	4.30385	3.75036	3.65288	3.73025	0.0112232	3.9545	0.00173279	3.01485	2.5414e-05	4.46652	3.88062	5.08574
NM_001105667	5.56364	3.69921	0.000873681	3.5636	5.94975	3.73788	7.13791	3.94811	7.04078	4.77636	3.88606	5.58005
NM_023136	5.55562	5.87542	0.264835	3.3515	4.60124	4.57536	5.038	4.02996	0.148864	5.67254	5.49112	6.25901
NM_001159718	4.15368e-09	4.09448	6.48642	7.98391e-05	0.000111622	0.0429761	3.38411	4.61572	4.37995e-09	0.00140696	0.00355246	6.86696e-05
NM_010891	7.13976	0.0202581	4.75628	6.81215	3.80495	5.84665	5.48981	6.74747	3.87389	7.12402	0.304465	7.4347
NM_001159717	0.0239315	2.7297	3.72329	0.0602821	3.49582	4.6641	6.73744	0.0467161	5.54499	0.307009	6.75596	0.023537
NM_001159719	3.46981e-08	0	5.31505	2.91531e-10	4.09707	6.68416e-08	5.02948	2.42374e-06	4.23541	3.77815	4.90937	5.69928e-08
NM_178882	1.65521	0.00601945	1.0488	2.096	1.36301	2.26102	3.81909	4.14854	2.60516	2.99781	3.75788	3.05751
NM_001301364	5.48803	6.67765	0	0.245155	2.57148	0.310057	0	0.0309277	0	2.66108	5.04148	4.00772
NM_133808	0.00734239	0.00609493	0	2.40543	0	0	0	0	0	0	1.14388	0
NM_199366	0	4.72342e-06	2.202	0.530911	0	1.63463	3.10434	0	0	0	0	0.308449
NM_001205249	0	0	0	0.433897	0	0.203385	0.26015	1.10043	3.03479	0.508225	0	4.86093
NM_001039219	0	1.73209	0	5.22355	0	0	0	1.54969	0	0	2.34371	4.05287
NM_008798	0	0	0	2.26652	0	0.224172	0	0	0	0	0	0
NR_040473	0	0	4.17501	0	4.66333	0	4.5521	0	3.21408	3.44472	0	0
NM_025454	2.70731	3.85605	0.786754	0	3.73455	4.2085	5.25568	0.517028	3.40509	3.63103	0	4.06842
NM_026321	3.59236	1.26276	0	0.831238	4.40395	3.52763	3.43107	4.54955	0	0	4.34437	0.679965
NR_040479	0	0	0	0	0	3.83358	0	0	4.91907	0	0	0.222976
NR_040467	0	0.70506	0	0	0	0	0	0	2.93541	0	0	0
NR_040478	0	0	3.61072	0	0	0	1.04807	0	0	0	0	0
NM_173772	4.48208	0	4.84848	4.37605	1.1273	0	0	0	0	0	0.864587	0
NM_172658	0	0	0	0	0	0	0	0	0	0	0	0
NR_131964	0	0	0	0	0	0	0	1.11402	0	0	0	0
NR_120500	0	0	0	0	0	0	4.09691	0	2.85733	4.72187	0	0
NM_028942	0	0	0.503055	0	0	0	0	0	0	3.13026	0.558	0
NM_133825	3.14691	3.95637	3.47854	4.16529	4.3855	3.82866	0.495216	3.7844	0.482283	3.28757	3.56183	3.94215
NM_026250	1.7409	2.37155	2.53709	1.19621	0.836095	1.00213	2.78548	1.83651	1.71609	2.25679	0.540125	1.22007
NM_009183	0.412738	2.34511	0.487897	0.134068	2.69348	1.23145	5.26802	2.2541	0.654887	0.21205	0.918788	2.7235
NM_001159745	0	1.71412e-06	0.833574	0	3.47968	0	0	0	0	0	2.68654	0
NR_040439	0	1.01348	0	0	1.23907	4.75187	0.483657	0	0	0	0	0
NM_001164233	0	0	0	0	0	0	0.811411	0	0	0	0	0
NM_027584	0	0	0	0	0	0	0	4.50751	0	0	0	0.740875
NM_173760	2.18329	0	2.08015	1.86822	0	0	0	0	2.99661	2.40868	0	0.393682
NM_013626	4.27443	0	0	0	0.917015	0	0	0	0	0	0	4.51259
NR_037993	0	3.63487	4.21141	5.40056	0	0.17128	0	0.526578	4.20415	4.4243	4.38101	0.656181
NR_037989	0	0	0	0	0	0	3.20333	1.6109	0	0	0	0
NM_011800	4.29464	0	0	0	4.83578	5.24915	6.20206	5.57085	5.08756	5.16995	2.21855	6.39118
NM_172851	0	0	5.61054	5.47507	0	0	0.393205	1.90053	0.382594	1.58915	5.7858	0.339145
NM_013784	2.54845	4.60142	2.81322	2.82111	3.13813	2.32982	4.4166	1.48903	2.54054	2.68661	3.01729	4.30157
NM_009399	0	0	0	0	0	0.1838	0	0	0	0	0	0
NM_029349	0.00652186	0	2.48185	0.945632	2.37784	1.82982	0.0099552	0.0039725	2.83026	0.02156	2.62999	0.0504123
NM_173187	2.88893	2.43316	0.0134643	2.4968	0.0124166	0.00505416	3.28493	2.83712	0.0134703	2.67252	0.0161983	3.08653
NR_040630	0	0	0	0	0	0	0	0	0	0	0	0
NM_133821	5.56106	5.51322	5.02644	5.59984	5.33567	5.47887	6.09887	1.66185	0.93755	5.48567	0.0002024	5.7253
NM_001160368	0.274841	0.00550484	0.00016086	1.73015	0.000482877	0.212373	1.72765	1.86498	0.0135584	1.29472	2.94453	0.400008
NM_178779	0.0048551	2.81526	2.73033	2.08626	4.97823	0.00533043	2.95413	6.09492	9.88269e-05	2.98235	5.23523	0.00469818
NM_027534	2.18047	3.27058	0.655813	0.393458	0.658607	1.38313	0.734587	3.09116	3.08873	2.15337	0.723652	2.76393
NM_001122675	1.34461	1.43111	0.0109462	1.30044e-05	0.00888016	1.06643	0.00566614	3.08498	5.11371	2.12261e-05	0.0124353	1.34242
NM_001122676	1.5051	2.30127	3.82522	3.95415	3.34871	3.77831	4.51202	0	3.88566	0	3.86469	3.05175
NM_009257	0.302159	0	3.69899	0.269645	4.52613	3.23659	0.392535	0	0	2.36333	2.59645	1.86588
NM_009190	3.6234	0	0	0	0	5.30932	0	0	0	0.594595	0	4.03062
NM_027971	0	0	0	0	0	4.8645e-06	0	0	0	5.98642	0	0
NM_001199213	0	0	2.44886	3.5565	0	2.67597	0	0	0	5.71013e-10	0	0
NM_172852	0	5.38137	0	0	0	0	0	0	0	4.21047	0	0
NM_009126	0	0.0741944	0	0	0	0	0	0	2.37246	0	0	0
NM_201376	0	2.23369e-11	0	0	0	0	0	0	0	0	0	0
NM_198680	0	2.55986e-12	0	0	0	0	2.59194	0	0	3.55329	0	0
NM_201363	0	0	0	0	0.000175176	0	0	0	0	0	0	0
NM_025867	0	0	0	0	3.21579	0	0	0	0	0.415905	3.99202	0
NM_027548	0	3.27513	0	0	0	0.340304	0	0	0	0	0	0
NM_001174170	0	0	0	0	0	0	0	0	0	0	0	0
NM_011111	0	0	0	0	0	0	0	0	0	0	0	0
NM_001160307	0	0	0	0	0	0	0	0.263768	0	0	0	0
NM_198028	0	0	0	0	0	0	0	0.0106371	0	0	0	0
NR_102306	0	0	0	0	0	0	0	0	0	0	0	0
NR_102307	0	0	0	0	0	3.18077	0	0	0	0	0	0
NM_172853	0	0	0	0	0	0	0	0	0	0	0	0
NM_001159748	9.3729e-06	0	1.04978	1.35245	0	0	1.03599	0	4.00615	0	0	1.87408
NM_011459	4.74674	0	8.69898e-06	4.19074	7.71672e-06	0	9.48745e-06	0.649776	4.15218	0	0.0807237	3.38798e-06
NM_001081386	2.97249	0	2.23884	4.08485e-05	0.955689	0.231297	3.44781	0.653369	0.0134709	0	5.37709	3.26368
NM_001077425	0	0	0.0673731	0	0	0.227108	0	5.21003	5.19809	0	2.55579e-06	2.32917
NM_011650	5.73629	2.23884	5.19529	1.03564e-05	0	2.63397	6.41711	4.85654	0	0	3.73579e-07	0.905255
NM_026472	4.5486	0	2.53624e-06	3.70042	0.605188	1.2751e-05	5.54645	0.0132229	1.33167	3.39801	0.959723	0
NM_009741	1.35626	0	4.68726e-07	0.344023	0.608582	0	1.86566	3.73505	0	0	9.86533e-06	0
NM_177410	0.0618456	1.50964	6.80447	4.1456	0	0	2.71369	0	3.34543	0.000237082	2.38149	5.65623
NR_106164	0	4.80705	0.87566	6.13715	3.47948	1.35839	0.0187013	2.87013	4.93328	0.876634	4.66763	6.26073
NM_023755	0	6.09368	4.44016	2.248	6.41576	1.55703e-05	0	2.26895e-05	6.62531	6.94909e-05	7.02277	0.0138483
NM_001081316	1.84497	0	0	1.84529	2.80528	3.01807	3.93471	0	0	0.768386	0	5.26182
NM_001294150	3.25693	2.41508	1.57773	0	1.56048	4.24894	5.11376	4.06199	1.53038	5.03015	3.07774	7.27376e-07
NM_001110315	5.54939	0.00717229	2.92139	3.48437	0	0	2.14243e-06	0	1.97209	0	0.000432011	2.20086
NM_008440	0.000128007	0	0.000382652	5.66028	0.638004	6.26053	3.32558	6.48627	4.95632	6.11958	0	2.38899
NM_001294149	3.37379e-05	1.79257	0	1.31617e-07	3.66402	1.64673	4.72506	0.934098	3.02547	1.62389	1.699	4.05529
NM_008381	0.507261	5.14176	5.23277	2.32814	1.95119	5.04722	5.62229	5.38268	2.22263	5.24363	4.16623	5.24584
NM_022327	5.02214	1.22347	3.27231	5.34296	0	3.51395	0.877339	2.10071	0.000779341	2.68957	5.48757	3.23117
NR_126486	0	2.46375	0	2.76007	5.12034	0.359142	0	0	0	0	0	0
NM_146103	2.38499	0.667493	3.96297	0.423511	0	2.20686	0	2.23544	0	2.38678	3.43351	0.590412
NM_001081125	0.123123	0.27705	1.67473	0	2.13678	1.73967	2.96384	0.334339	0.30076	2.47326	1.7998	0
NR_105764	0	0	0	4.24515	0.428425	0	2.19508	0	0	0.173468	0	2.87638
NM_019933	1.53846	2.11089	2.04452	2.12588	2.76326	1.73115	0.428777	2.23802	1.2737	0	2.18189	2.88604
NM_001115074	0	0	0	0.505751	0	0	0	0	0	0	0	0.370429
NM_001012322	0	0	0	2.69792	0	0	0	1.37587	0	2.75084	0	0
NM_019432	0	0	1.38234	0	0	0.740662	0	0	0	0	1.49508	0
NM_175106	1.66891	1.19849	2.31434	1.0262	1.29945	2.17818	2.87549	0	0.000877591	0.531986	2.45885	0.737321
NM_001172074	5.6361e-07	1.26922	0.000305634	0.605546	2.49298e-05	2.8236	0.973114	0	9.17604	0.992694	2.67775	3.15706
NM_028439	2.81236	0	9.96243	0.00560587	2.08102	5.82572e-06	3.37355	3.00974	2.21238	2.06145	0	2.31746e-06
NM_001037999	2.88757	3.75794	7.66385e-07	2.81038	3.23846	2.52877e-07	3.34032	0.000552624	0	3.55937	0.000333696	2.24798e-09
NM_007830	9.57781	9.61975	3.44418	10.8702	9.8251	2.70106	10.745	8.4622	2.04782	10.0242	10.2001	3.87556
NM_207233	1.13437	0	0.861643	1.03863	0	0	1.38081	2.64347	1.35324	2.71608	8.67587e-07	2.33321
NM_010766	0	0	0	0	0	0	0	0	0	0	3.60737	10.6207
NM_010133	0	0	2.52847	0	0.702651	3.02514	4.91677	0.709297	0	1.22792	0	0
NM_133186	1.33248	0	0	1.47908	2.56646	11.6744	2.86463	0	1.74738	2.03941	0.944751	0.747101
NM_001085409	0.000114319	0	1.54577	0.88207	3.78394e-06	0	6.68663e-06	3.09336	0.000198816	0.000182976	1.66572	4.42313
NR_110450	0.539055	2.30064	2.18867	4.39851	2.49914	0.208426	1.73506	3.36236	2.60388	1.20129	1.56706	3.23789
NR_038008	7.37431e-05	1.23763e-05	0.000301567	9.13037e-05	0.000291471	1.59912	0.000147942	0.000219143	0.000292454	0.000122897	2.6748	1.93915
NM_001271531	2.51951	1.83884	0.78946	2.94875	0.290467	4.00971	1.66654	2.54527	2.84998	2.3073	2.33002	1.57041
NM_001271532	3.00694e-07	0.000292056	2.47598	7.28838e-07	3.31363	0.000137003	2.53207	3.08964e-06	5.69865e-06	1.18384e-05	0.000356668	0.000127429
NM_133748	1.85043	0	0	0.839255	0	0	0	0	0	0.513665	0	0.420651
NM_178082	0.256139	4.40648	4.0232	4.02104	2.89012	3.64722	5.10951	4.11565	0.000384157	4.68764	4.43039	4.78374
NM_010483	0	5.06016e-11	0.770553	2.83754	3.63488	3.18572	0.900077	1.20504	1.60788e-10	4.0963	0.0235918	4.0325
NM_025860	4.40565	0.00298453	0.0229338	3.36098	0.0020363	0	2.12261e-06	5.6893e-08	0.000450144	2.535	2.7417	3.18374
NM_145506	1.72027	2.72371	2.57991	0	0.00195386	2.77317	2.68512	0.000478565	2.99081	6.08651e-15	2.68447e-13	0
NM_001113416	7.59569e-07	0.266169	1.31661e-13	3.25848	8.63685e-08	0.290765	0.793754	1.34561	4.76933	1.58084	5.29322	0.273391
NM_199021	3.21113	2.22676	5.12113	0.274678	4.88998	1.80957	3.90249	4.4198	2.94794	0.000773543	0.847206	0.525647
NM_028787	3.17857	3.82013	4.00921	5.02067	3.52241	4.66876	4.06618	4.37053	3.40319	3.53114	4.17744	4.14721
NM_027677	0	0	0	0	0	0	0	3.29247	3.21292	3.5271	5.66515	0
NM_145100	4.72446	2.9906	3.292	3.43296	4.18977	4.72089	4.39318	5.89405	5.90628	2.12923	3.38205	3.86871
NM_023735	3.79221	3.2267	6.15606	4.57148	4.13615	0	3.81495	4.36006	5.98838	6.52014	6.05222	4.76103
NM_001205385	0.199016	5.99212	2.97528	0.0836778	0.0562388	6.01802	5.29336	0.722984	0	0	0	1.00297
NM_001205386	6.35568	0.125412	4.70408	5.56376	5.79066	0.396374	6.37366	3.6985	3.10551	4.79885	3.19291	6.79058
NM_145128	2.33432	2.59284	3.15337	5.09954	2.94711	3.38579	3.90241	3.05778	3.39472	2.76519	3.31306	3.98752
NM_028135	4.19633	4.02098	0	1.03362	0	1.23602	0	1.62534	2.03165	3.02691	0	0
NM_001033041	0	0	0	0	0	0	0	0	0	0	0	0
NR_045298	1.19406	2.02174	0	1.71023	2.15508	1.30485	0	0	0	0	0	1.2999
NM_028399	2.76177	3.36393	1.97291	3.16198	3.92011	2.64221	3.98515	3.24237	2.55268	3.09775	3.4596	3.91586
NM_011737	0	0	1.97505	0.954187	3.93065	1.25513	0	0	0	0	0	3.35701
NM_178690	2.97975	2.41767	3.22821	3.16694	0.18525	2.99158	2.29882	3.04106	3.05577	3.21197	2.10821	0.0144683
NM_001025156	2.50889	2.2372	0	0.0142474	0	0.00782284	2.30139	0.00309595	0.084525	2.73699	2.1103	0.601303
NM_029955	0.0040028	2.2401	3.05384	4.00039	0	3.77407	3.90325	2.75735	4.47377	0.00405003	3.40228	4.00014
NM_027678	2.41985	0.000138505	2.28339	3.74995	0.492796	2.64578	4.63433	4.08717	0	4.50648	4.78258	4.21901
NM_001285945	1.23424	1.77968	0.00102101	1.86338	3.09423	2.37474	0	0	0	0	0	0
NM_181750	4.17108	4.00466	4.59058	1.98763e-06	2.31373	0.000370712	3.74898	4.06892	4.83114	0.00367262	2.42715	3.06815
NR_029543	0	0	0	0	2.3165	0	3.99382	0.20435	0	2.98567	0.00113655	0.0015985
NM_026390	4.55369	3.38571	0	4.10541	5.02854	3.41176	0.00022801	0	1.79156	4.52271	5.26714	0
NM_008567	5.96322	0.149581	4.48585	0	0	0	0	0	1.79399	6.05074	0	4.9465
NM_177445	5.81823	0	3.80111	0	0	0	0	0	0	3.13617	4.72817	5.93312
NM_145507	1.34556e-06	0	0.00682199	3.90607	5.2554	4.90726	0.00257414	3.41262	5.89291	2.52401	6.56447	2.64059
NM_001081078	0.133459	0	2.77096e-13	5.54995	3.83375	4.20207	3.11364	0.00532239	4.68327	0.000190269	4.37638e-05	3.82743
NM_009911	3.3067	4.752	0	7.26813	5.93254	1.70519	6.13743	1.64961	5.69637	0	0	3.26739
NM_007827	0	4.97884	5.05922	0	0	0.00126675	4.78924	5.00907	1.06555e-05	5.54517	0	1.78656e-08
NM_172484	0.000167774	0	5.37643	2.39032	0	0	0	5.84383	2.61892	1.93926e-05	5.58213	0
NM_176957	2.64156	0	0	0.000471789	5.63881	0	2.84603	4.14609e-05	0	2.92876	0	0
NM_001081756	1.57907	3.67169	0	0	1.40397e-05	6.34699	0	0	0	0	0	6.05187
NM_010016	0	0	0	6.10889	0	2.24176e-05	0	4.19845	0	0	0	1.57469
NM_009581	0	0	0	1.06257e-05	0	0	0	0	0	0	0	0
NR_028304	0	0	6.38777	0	0	6.64283	0	0	0	0	1.18379	0
NM_007576	0	5.9854	4.17338e-05	0	0.708804	0	0	0	0	0	0	0
NM_001293301	2.78477	1.59919e-05	0	0.764788	2.37087	0	6.01357	0	3.29767	0.187764	0	0
NM_029709	3.2627	0	0	0.701373	0.00141205	0.623174	2.31908e-05	0	0.00176439	1.30633	3.96769	0
NM_001293300	5.16009e-06	0	0	0	0	0	0	0	0	0	0.00800785	0
NR_027901	0	0	0	0	0	0	0	0	0	0	2.48906e-13	0
NM_001170632	0	1.78283	1.08648	2.02876	2.27989	1.52432	2.28098	0	0.61777	0	0	0
NM_144960	0	0	0	0	0	0	0	0	0	0	1.76674	0
NM_177604	1.79295	0	0	0	0	0	0	0	0	0	0	0
NM_026976	0	0	0	0	0	0	0	0	0	0	0	0
NM_053095	0	0	0	0	0	0	0.835145	0	0	0.877969	0	0
NM_021380	0	0	1.64289	0	0	0	0	0	0	0	0	0
NM_001009940	0	0	0	0	0.502201	4.27361	0	0.932846	0	0.185312	0	2.31168
NM_010548	0	0	0.838922	1.47554	0.82657	0	5.66335	4.32786	0	0.499412	0.92046	1.98068
NM_011082	0.208224	4.78428	4.72601	5.14971	5.09122	1.57333	1.55361	0	4.69121	4.48336	4.89835	5.61764
NM_008551	4.74639	0	0.00266109	0.389154	0.000204395	0.679143	0	0	1.87543	0.22656	0.00273302	1.13452
NM_145508	0	0	3.44922	0.000196019	3.71869	0.000215021	7.4847e-05	0	3.52488	3.69621	3.61247	0
NM_172485	0	4.04037e-05	0.565544	4.19691	0.55647	4.04781	4.03777	0.00204759	0.00390227	0	0.625958	2.50328
NM_010709	9.15893e-05	2.59239	0.00124966	1.72424	2.17071	1.31686	0.585755	4.00445	2.73906	0.323895	0.00132211	3.86047
NM_001136070	3.8984	0.743878	4.12928	0.585772	0.000194008	0.980001	0.000230764	0.872703	2.63412	2.08991	4.25785	2.62214
NM_018750	0.233288	0	3.16044	0	4.93514	0	4.30253	0	0.542645	0	3.27789	0
NM_019777	0.246808	0	1.60447	0	4.1469	0.000180088	1.86323	0	1.98354	0	1.72682	0
NM_011924	0	2.30459	0	2.68532	0.816673	3.1039	0	3.32397	0.57089	0.747941	0	3.48773
NM_007799	0	0	0	0	0	3.2207	0	0	0	0	1.86242	0
NM_175382	1.70983	0	1.73511	6.81842e-05	0	0.402572	2.90256	0	0	0	0	0.468099
NM_177243	0	0.00048303	0	4.92143	0	1.39106	0	0.000130591	0	0.00020797	0	1.63074
NM_178079	0	4.37471	0	3.67522	0	0	3.10931	4.75806	0	3.62589	0	4.36268
NM_145509	2.45955	2.34702	1.19878	0	0.70947	0	0	3.3806	2.23194	2.5164	1.30234	1.45739
NM_144875	1.32646	1.13385	4.01068	4.38891	2.95221	3.64128	3.07388	1.30531	2.63942	1.66105	4.17892	4.25189
NM_173865	3.14124	3.34238	4.2918	5.5028	4.41215	4.76609	3.79793	3.61618	2.8757	2.82156	4.43567	3.25681
NM_001177628	0	4.51748	0	4.48797	0	0	0.31368	0	0	4.46641	0	5.99118
NM_145977	0	0.516515	0	2.36856	0	0	0.00370044	0	0	2.82174	0	0
NM_007923	2.08945	0.00591349	2.85447	0.401563	6.21633	3.8742	3.0374	5.77467	2.87839	0.605709	3.00974	0
NM_172510	1.23081	3.36244	6.24412	0.00248283	3.98578	1.99059	5.96698	2.403	5.13874	0.00414372	6.43219	2.75038
NM_001114662	0	2.39726	0	0	0	1.01815	0	0	1.60494	2.18318	0	0
NM_001081011	3.79276	0	0	0	0	0	0	2.92066	0	0	0	0
NM_001033250	0	0	0	0	0	0	0	0	0	1.08779	0	0
NR_029777	0	0	0	2.12644	0	0	0	0	0	0	0	0
NM_144810	0	4.07487	0	0.35015	3.56233	0.29162	2.20653	0	1.97103	0	0	2.02085
NM_008795	4.40655	0.998571	0	2.89161	0.519883	1.46374	8.11566e-08	0.495493	2.55749e-07	0	0	0.234824
NM_178874	4.66449	0.889676	2.64885	4.01341	0.537334	1.66477	1.60154	0.565634	3.12953	0	2.98188	3.578
NM_028778	0.230524	0.0849619	2.94745	2.89264	0.0893103	0.0351129	0.0421287	0.113982	0.511088	4.34716	0.59982	1.44362
NM_001195025	0.0269779	3.88203	0.538957	0.0265933	1.93352	3.72314	5.82022	3.42595	0.103769	0.680133	2.8005	0.0370646
NM_172517	3.58788	3.48111	2.67793	3.30061	3.08767	2.55696	0.0314227	4.03682	3.69897	3.59583	2.92992	4.61679
NM_029025	0.425526	0	0	0.381399	1.50588	2.04741	3.67361	1.58907	0	0.577243	0	1.3549
NM_172516	4.25279	0.00230285	3.45705	3.2303	3.44017	3.76663	1.50676	5.30196	3.98683	3.7531	5.44014	3.49907
NM_175294	4.7629	2.00706	5.21474	3.23192	3.44201	2.29813	4.74618	0.00804077	2.43127	0.659271	0.090701	4.07837
NM_001145804	4.23845	1.57177	0.0771549	4.20319	3.52881	2.29839	3.87699	0.000216317	0.00236016	1.32879	3.62038	4.61558
NM_010732	4.84216	0	3.8265	4.74615	3.74987	4.34861	6.42789	2.26114	1.81614	1.65617	3.99331	5.42526
NR_027859	0.281241	1.69	0.982268	2.33981	2.89219	2.44683	0.00595158	2.533	0	4.4848e-15	1.0553	1.30996
NM_001162415	1.0933	4.5668	1.671	1.25133	0.000131663	0.209954	1.86221	0	0.858041	1.36045	1.80749	0.879381
NM_008825	1.76478	4.56928	1.81768	2.09248	1.70939	2.26588	2.27061	1.90411	5.23691	5.3778	1.94883	1.93052
NM_001162416	2.99743e-06	3.37042	2.48266e-13	1.88967	0.000229212	0	0	3.51244	6.40144	2.79903	2.5275e-13	1.97359e-09
NM_178691	1.74087	4.32912	1.43728	1.61641	1.97503	1.1687	1.72482	5.72142	4.08317	5.8353	1.55254	1.27392
NM_177129	0.170376	0	0	1.44812	0	0	0.667964	2.54944	0	1.88841	0	0.279116
NM_133819	5.2642	1.88233	4.8324	0.221386	3.94022	5.08617	5.60872	0.24303	2.29924	5.22302	5.1057	2.37643
NM_001099276	1.45076	5.68149	2.2357	4.8867	4.91902	1.39785	2.77969	5.9407	5.26918	0.535482	2.09288	5.39769
NM_026680	0	0	0	0	0	0	0	0	0	0	0	0
NM_178260	0	0	0	0	0	0	0	0	0	0	0	0
NM_031193	0	0	0	0.000679949	0	0	0	0	0	0	0	0
NM_031192	0	0	0	0.454381	0	0	0	0	0	0	0	0
NM_175443	0	0	0	0	0	0	0.43503	0	0	0	0	0
NM_011439	1.42894	2.54262	2.08397	2.09907	3.45748	1.64417	2.28142	2.44866	0.526416	0.978849	2.22248	2.09297
NM_009227	6.84772	5.94527	6.50275	5.85262	5.20284	6.24587	7.65476	6.02246	6.67425	7.11496	6.92252	7.29292
NM_144530	4.2128	1.38009	0.298305	4.86083	6.41897	3.89879	0.000204656	7.85721e-05	4.07826	3.91293	6.08772	0.467409
NM_001276767	4.8652	0.00103717	0.00132521	0.010207	0.042892	3.65575	0.900968	1.64548	4.98113	5.20119	0.051403	0.000541744
NM_001166552	2.64424	0	0	2.32211	4.42524	2.30804	0	0	3.02545	2.6568	3.24744	0
NM_172842	0	0	0	0	0	0	0	0	0	0	0	0
NM_001159649	0	0	0	0	0	0	0	0	0	0.445169	0	0
NM_001160268	1.6749	1.59185	5.66049	1.42005	2.57906	0.427735	5.5701	5.70288	1.05	1.91905	0.333507	0.810644
NM_182930	0.000147028	4.73679	0.0445193	0.862124	0.00119355	2.29654	3.97543	0.0559025	0.900288	0.000698932	0.0013835	5.75505
NR_037984	0	2.73829	3.08863	0	0	0	2.85746	2.168	0.999473	0	0	3.07932
NM_001160421	0.000969285	0	0.00240576	0.00130228	1.17412e-05	0.00432254	1.28295e-06	0.00443938	0	0.00129653	0.0026889	2.68597e-07
NM_054076	1.54808e-07	0	1.08497e-06	1.60913	1.82471	3.09599e-10	0.985894	3.06555e-08	0	1.29724e-07	8.45236e-07	0.864179
NM_001160420	0.796283	0	1.00459	0.894226	0.000214886	1.42253	0.00325412	2.05303	0	1.04018	1.097	0.00456172
NM_001160422	5.56115e-13	0	0	0.000178416	2.00302e-08	0	1.10715	2.48621	0	9.38284e-13	0	0.992173
NM_054077	3.76689	2.1857	3.86935	6.5539	4.16284	5.89148	1.78663	0	0	0.561702	4.0365	1.78625
NM_021355	0.702291	0	0.652237	4.54286	0	2.75018	0	0	0	0	0.719823	0
NM_007570	2.80923	5.1703	4.20886	4.66962	6.28418	4.22544	5.2556	3.16097	0	2.11634	4.41948	5.17824
NM_001284524	0	0	0	0.415221	0	0	0	0	0	0	0	0
NM_001284525	0	0	0	4.85e-05	0	0	0	0	0	0	0	0
NM_027979	0	0	0	0.000110953	0	0	0	0	0	0	0	0
NM_007695	0.437043	1.81661	1.96447	2.33836	1.53491	2.97598	1.27776	1.02559	0	1.01069	2.09945	1.14078
NM_213616	2.81083	1.9278	1.14208	5.35554	3.445	4.5103	1.79701	2.41011	1.22673	0.0223903	1.24252	1.77759
NM_001167949	2.42111	0.00028777	0.00476617	1.5447	0.0013953	1.80498	0.000302263	0.00554605	0.00448258	2.82434	0.00545488	0.00011419
NR_105868	0	0	0	0	0	0	0	0	0	0	0	0
NM_031189	0	0	0	0.775974	0	0	0	0	0	0	0	0.544377
NM_001144855	0	0	0	0.231152	0	0	0.338458	0	0	0.509741	0	0.640717
NM_001042485	0.00339768	0.00676504	0.0139736	1.92933	1.83036	0.000778774	0	4.05061	2.98438	0	0.0147321	3.76915
NM_020588	4.2413	3.85198	4.39931	3.144	0.000878011	3.50269	0.000590883	1.00358	3.87773	0.000134244	4.53419	4.01864
NM_173771	0	0	0	0	0.00453831	0	3.28298	0	0	2.46545	0	0
NM_028057	4.07073	4.66992	2.746	4.30765	2.68842e-06	5.19653	6.30038e-09	4.96003	3.93958	3.13276	5.13453	6.67789
NM_028320	5.41041	0	0.000184243	4.59454	0	4.14805	3.39111	0.00765752	4.55296	2.54859	5.22498	5.3317
NM_001306069	2.74972	2.32477	0.000141614	4.78097	0	4.87367	2.54674	0.00674675	2.74396	0.0497141	3.12808	4.04897
NM_153128	2.84209	0	0.00012657	2.79446	6.51849	3.00819	3.50925	0.00166776	2.87274	0	3.18628	3.80204
NM_145510	3.88046	2.22886	2.4745e-05	3.62076	0.00903534	3.96617	4.64643	0.00113615	3.39567	0.000404453	4.09184	0
NM_001145300	0	2.30048	0.00171501	0	4.14424	0	0.539181	5.6117e-06	1.43308	4.42988	0	1.53367
NM_001291015	0	0.118163	4.96123	0	3.32568	0	7.01404	4.04404	2.24541	3.82552	0	3.02182
NM_016749	0	3.42975	3.02833	4.27857	2.56279	0	3.70555	3.92903	1.64886	2.84153	3.12975	2.29969
NM_001291928	5.0036e-09	5.19509	3.92424	0.208743	0	2.78712	3.97631	3.17589	0.0044539	3.28539	0.00022505	0.0228261
NM_001008533	1.36652	3.39192	0	3.12594	0	3.94565	0	0	4.12331e-09	0	0.000150295	3.37074
NM_001291930	8.72581e-12	0	0	1.44353	4.08441	0.00363411	0	0	1.15078e-09	0	0.000132011	0
NM_001039510	3.57432	0	5.02596	0.639292	3.37143	4.49436	5.44852	5.26833	0	3.80028	1.76074e-05	0
NM_001282945	0.0442607	3.47888	2.98072	1.73165	0	4.7451	4.32486	0.00393639	0	0.00599862	0.00352953	4.02126
NM_009307	0	0	0	0	3.67244	0	0.306703	0	0	1.86249e-05	0	0.263466
NM_152895	3.56243	3.45415	3.75519	4.49625e-06	2.75524	0.000169269	4.53309	0	4.41426	0.00141579	3.88748	4.42359
NM_001278115	3.41267	2.08525	2.39657	2.04829e-07	4.6823	2.98564	4.77299	4.16803	1.82231	1.625e-11	3.92139	3.78236
NM_026024	3.62928	0.00010973	2.97036	1.96009e-05	0.000208297	0.00144203	4.89453	3.47335	3.9816	4.06037e-06	2.54299	1.35016
NM_001033409	0	3.88636	0.000477558	0.00391644	4.3787	0.00106659	0	3.79769e-11	3.1858	0	0	0
NM_007955	0	3.66926	0	1.69711e-07	0	1.3278e-08	4.09659	3.51315	3.30523	4.06641	0	4.93437
NM_177081	0	0	0	2.93972	0	0.0020382	2.04971	0.115402	0	4.11256	3.41602	3.25931
NM_026823	6.67418	0	3.69292	0	7.60712	0	0.576729	2.21995	0	3.46819	0.000406563	0.501513
NM_001081307	3.44708	0	7.49627	0	3.71067	0	7.66652	0.00139666	6.28055	0	7.6969	7.39585
NR_015606	0.98178	6.79627	1.00098	3.80929	0	0	0.00131917	0	0	0	1.09315	6.9098
NM_134438	7.44688	0	0	3.63744	0	0	0.000620325	0	0	3.06647	0	0.430662
NM_007921	0.38544	0	0	0	0.337526	2.73453	2.26705	0	0	3.0689	0	0.00258256
NM_001163131	0.00250278	5.02315	4.31173	0.631395	0	1.07938	0.954299	7.25858	2.81582	6.86189	4.48194	0.639611
NM_011590	5.25351	4.04328	0	3.98318	2.553	0	0	4.67457	0.0560582	3.84671	7.57449	5.85714
NM_001159624	0.740011	3.1378	0.245127	7.43889	3.5518	7.71888	8.09267	1.09866	2.57256	1.56432	0	0.397513
NM_145417	4.17191	0.00192901	4.21732	0	2.31928e-13	3.91458	0	0	0.00721742	0	7.10629	4.68706
NM_175259	6.88279	1.27785e-10	3.96936e-08	0	2.06151	0	0	0	0.00441877	0	0.00117996	6.72653
NM_053106	0.203642	1.80449e-12	3.90469	0	0.11289	0	5.9796	6.91385	7.91481e-05	0	3.51723	0.229096
NR_126506	2.35284	2.52533	0.00496718	5.28318	5.83101	7.68252	0	4.88835	6.71713	7.05117	0	5.65509
NM_001302804	0.00048653	0.0456324	7.41195	7.30159	3.49477	5.13869	7.51023	0	0	5.90404	1.17933	6.96792
NM_001302803	2.76075	1.63495e-05	0	7.33806	0.00050166	7.38617	1.36906	3.78384	4.97823	0	4.38789	6.33166
NM_001302801	0.000193442	2.74965	6.9126	0.00183841	6.76473	0.428886	3.27542	6.45512	7.11055	6.95602	3.05105e-06	0.700167
NM_008575	0.000800678	0.443892	0.0010146	3.90432	1.39298	0.00228949	4.26682	0.010935	0.0026064	2.97589	4.08235	0
NM_001302802	7.11084e-05	7.11107	3.35504	1.52212	3.48095	4.08847	4.44109e-07	3.2259	4.0479	2.9104	0.0198139	0
NM_007791	7.16812	5.49601	5.3139	6.57604	0.0456457	7.29581	3.74455e-05	6.76466	4.62751	6.08367	5.52157	0
NM_013750	4.69207	3.41696	3.60167	3.76304	3.07178	2.08947	4.81778	7.44226	4.66548	4.67454	3.76647	0
NM_153774	4.6958	0.00590324	0	0.00184721	0.00404777	0	0.00147517	0	0.00649474	0	0	0
NM_021467	0.00202912	1.24117	0	1.33467	1.2671e-08	0	4.85749e-06	0	1.31801	0	0	0
NM_001112702	1.44664	0	0	0	0.0273088	0.296378	0.0188109	0	0	0	0	0
NM_133664	0	0	0	0	5.98811	0	6.59514	0	0	0.217955	0	0
NM_001130180	0	0	0	0	0	0	7.35872	0	0	0.402978	0	0
NM_011619	0	0	0	0	0	0	0	0	0	0	0	0
NM_001130174	0	0	0	0	2.69203	0	0	0	0	0	0	0
NM_001130177	0	0	0	0	0	0	0	0	0	0.301805	0	0.203176
NM_001130181	0	0	0	0	0	0	0	0	0	0	0	7.18205e-06
NM_001130175	0	0	0	0	0	0	0	0	0	0	0	1.21421
NM_001130178	0	0	0	0	0.428863	0	0	0	0	0	0	0.293368
NM_001130179	0	0	0	0	0.609734	0	0	0	0	0	0	1.12732
NM_001130176	0	0	5.59009	4.42902	0	0	0	0	0	5.10997	5.77315	0
NM_019645	0	0	0	0	0	4.35593	0	0	0	0	0	1.47742e-12
NM_177642	0	4.42603	0.789591	0.304527	0.555811	0	0	3.05309e-06	2.27428e-08	3.93378e-11	0.867628	6.88941
NM_001270609	0	0	0	0	0	0	0	6.57978	6.64437	6.47649	0	0.00880869
NM_014193	0	1.03234e-06	0	2.66307e-11	0	0	0.342636	0.00799647	0.0101311	0.00940881	6.62748e-07	0
NM_001081023	0	6.00505	0	6.83297	0	0	0	0	0	0.252235	2.23961	1.11082
NR_046170	0	0.00428268	0	0.00445229	0	0	5.96532	0	0	0	0.00274938	0.000909222
NR_046169	0	0	0	0	0	0	0	0	0	0	1.39399	0.000245875
NR_046168	0	0	0	0	4.54383e-08	0	0.237312	0	0	0	0	4.22723
NR_046167	0	0	0	0	6.70287	0	0	0	0	0	0	0
NM_001160145	4.80514e-15	0	1.08957e-07	0	0.0106888	0	0	0	0	0	0	1.65641e-06
NM_025439	6.1823	0	6.80488	3.72215	0	6.76748	3.20343e-16	0	0	0	0	0
NM_001160146	0.0164935	0	0.00720552	5.85266e-13	0	0.0196394	6.90923	5.24911	4.93881	0	0	0
NM_028872	6.2361	5.45592	2.4166	1.01647	0	2.20898	0.0234043	4.88024	6.81336	5.91088	0	0
NM_001101516	1.90463	1.66619	0	0.519817	0	0	0	1.47776	1.75698	1.45895	0	0
NM_001081360	4.5284	4.65188	3.85207	1.91537	5.63145	3.34461	0	3.93661	4.98602	5.00913	2.29182e-07	0.104891
NM_001039472	4.65809	0	3.0551	0	3.94123	0	1.95877	5.44592	0	0	6.98209	4.81525
NR_024328	0.361752	2.44942	0	1.05366	0	2.89365	0.364578	0	1.92277	2.3872	0.00711212	0
NM_026500	2.89482	4.05419	1.97598	3.31073	0.304286	0	0.494896	2.86427	4.98223	5.09434	0	0
NM_173437	4.5584	3.97118	4.50032	0	0.034127	3.12221	3.66822	6.27797	3.46857	0	2.56347	3.11363
NR_049188	0	0	0	2.73948	0	0.864876	0.819642	0	0	4.70533	0	1.19791
NR_045324	1.2862	0	2.1379	0.315512	3.26779	0.874236	3.5607	0	0	0	2.11132	3.50499
NR_045325	1.29793	0	0.632414	0.0157774	3.2941	0	4.18781	0	0	0	3.21344	3.99241
NR_037986	0	0	0	3.11077	4.25563	0	5.87526	0	0	5.7143e-06	4.08954	5.49321
NM_001159769	0	0	2.23708	0	1.55156	0	0.14132	0	0	3.35067	0.289057	0
NM_030676	0	0	2.23991	1.18069	1.56261	0	1.50987	0	0	2.24558	2.43486	0
NR_029795	0	0	1.48182	0.00931387	0	0	0	0	0	2.51408	0.0857737	0
NR_029820	0	0	0.00745895	0	4.70629	0	2.69668	0	4.97485	0	0	0.129343
NM_001111316	0	0	0	3.84215	0	0	0	0	0	0	0	0.0224452
NM_001268286	0	0	0	1.00962	0	0	5.55804	0	0	0	0	0
NM_011210	0	0	0	0.00245404	0	0	0	0	0	0	0	0
NM_177397	0	0	0	0	0	4.77364	0	0	0	0	0	2.14317
NM_021605	4.86935	4.93236	0	0	0	0	1.67955	5.9129	0	0	0	0
NR_040304	0	0	0	0	0	2.56488	0.00453831	0	0	0	0	5.86893
NM_001025565	0	0	0	5.47183	0	0	0	0	0	0	4.68789	0
NM_010714	0	0	0.258213	0	0.523773	3.40054	0	0	0	2.35376	0	0
NM_001042577	0	0	3.63785	0.171773	0.00446882	1.70554	0	0	0	0	0	0
NM_001081226	4.23207	3.99305	5.16818	3.21857	5.16014	1.70825	0	3.34929	4.32635	5.25454	0	0
NM_001287179	2.4821	1.60593	0	0.00296088	0	1.11167	0	0.879128	5.22854	0	0	5.09876
NM_133239	0	0	0	3.37832	0	0	5.28267	0	0	0	0	0.455545
NR_040455	0	0	0	1.53896	0	0.295012	5.94867	0	0	0	5.3422	0.00277152
NM_001160251	2.0601	2.29291	0	0	0	7.67744e-06	2.65958	0.0053408	2.13268	4.72882	3.80299	0.657302
NM_177643	2.06232	2.29578	0	0.237046	0	0.162383	2.66201	3.65682	2.13644	0	0	0
NM_172643	2.73248	2.19112	2.40586	2.85472e-05	0.656835	0	0	0.000123478	2.18045	0.284811	0	2.57265
NM_031164	0	0	0	0.670648	0	0	0.227224	1.46788	0	0.0244993	1.59883	2.57476
NM_015780	0	0	0	7.73104e-10	2.69006	0	0.350936	2.69647	0	0	0.00908549	2.5587e-10
NM_001160304	0	0	0	0.134238	0.00195658	0	7.48604e-06	2.9382	0	2.03036	2.42737	0.330997
NM_001160303	0	0	0	0.00611938	2.94254	0	0.162794	0	0	2.03256	2.43045	0.00597317
NM_001029977	0	0	0	0	0	0	0	0	0	0	0	0
NM_001025575	0	0	0	0	0	0	0	0	0	0	0	0
NM_009888	0	0	0	0	0	0	0	0	0.0142573	0	0	0
NM_009791	3.26324	1.52171	0	0	0	0	0	0	3.06588	0	0	0
NM_001081027	0.202922	1.0543	0	0	0	0	0	0	2.8266	0	0	0
NR_040604	0	0	1.31659	0	0	2.27359	0	0	2.39168	0	0	0
NM_145991	3.57709	3.72216	3.42811	0	0	2.77828	0	0	0	0	0	0
NM_020025	1.43137	0.696384	0.777318	2.62509	0	0.803431	2.87393	3.09283	3.36433	2.37914	0	2.79131
NM_001160316	0.00214852	0.00594373	5.61461e-07	0.485064	0	2.46794	0.490974	2.03379	0.776039	0.519224	0	0.228292
NM_001160318	4.507	1.26513	2.09905	0	3.48201	0.136431	0	0	0.478133	0	1.42618	0
NM_001160317	0.876491	0	0.00245724	3.6569	1.03577	1.11084	3.55852	2.29854	0	3.53122	3.59112	3.94858
NM_182716	1.16222	0.000837752	1.28864	1.02596	3.1154	2.53869	1.46049	0	3.7838	1.08629	0.854465	1.12798
NR_045892	0	3.11842	0	1.83578	2.63181	0	5.28412	1.64517	1.43199	3.46948	2.5525	4.374
NM_013835	3.42382	2.25575	3.70593	0.000268286	2.63101	0.0651825	0.00238713	0.000837883	3.12679	2.89261	3.87692	3.20994
NM_001038593	0.051425	0	2.90716	0	0.000395127	2.42882	3.76393	3.25088	3.20769	3.00232	3.0541	2.48085
NM_001038592	3.21525	0	2.41815	2.02773	4.07087	3.997	4.97212	1.96607	2.03578	3.29715	2.22908	4.91096
NM_023505	0.372587	0	3.63599	2.06791	0	0	0	0	0	0	0	0
NM_001038594	0.0264009	0	0	3.97413	0	0	0	0	0	0	0	0
NM_153171	0	3.4292	0	0.617577	0	0	0	0	0	0	0	0
NM_015811	0	0	0	0	0	0	0	0	0	0	0	0
NR_110891	0	0.000125802	0	0	0	0	0	0	0	0	0	0
NM_001290269	0	3.76686	0	0	6.97432e-05	0.937108	0.00125294	2.06977	0.000576269	3.65486e-05	0.0361096	4.15898e-05
NM_022881	0	0.000301143	0.0187542	0	3.65022	0.000148728	3.67703	6.49429e-05	3.27446	3.91019	3.79228	3.55244
NM_009061	2.91726	0.000768408	3.61756	0	0.000807607	0	0.00951604	0	0.0698437	7.31486e-05	2.03818	7.48876e-05
NM_019562	2.3473	0	1.71429	3.55585	0.0133803	0	0.000524213	0.00344812	1.852	0.000135006	2.90253	0.00010748
NM_001159866	2.40943	0	2.86544	0	3.60701	0	2.29548	3.36103	1.86885	3.41035	3.80111	4.78104
NM_001166501	1.85662	0	0.00641886	0	0	3.04917	0.00141499	0.153376	0.000888866	0	0	7.89786
NM_181347	0.000719123	0	1.7762	0	0	0	0	1.23644	0	0	4.05058	3.72406
NR_108103	0	0	0	0	0	0	0	0	0	4.4641	6.1674	0
NR_106112	0	0	0	0	1.97445	0	0.020645	4.14174	0	7.24814	0	2.5142
NR_015466	0	0	0	0	6.91723e-05	3.87224e-05	3.93671	0	4.49497	0	0	0.000215834
NR_110420	0	0.000438304	0	0	0	3.48849	0	0	8.20158	0	0	0
NM_024458	0	4.99427	0	4.91252e-05	0	0.000229386	3.92267	0	0	0	0	0
NM_001159730	0	0.000288059	0	3.56007	0	0.00413528	0	0	0	0	0	0
NR_040603	0	2.1641	0	2.22185	0	0	0	0	0	0.863999	0	0
NM_001305632	0.00110042	0	0	0.00194738	0	0	0	0	0	0.112859	4.29896	0
NM_008869	2.25309	0.000255187	4.12757	0.714793	0.00717737	0	0	0	1.0877	0.271148	0.168927	0.0023613
NM_011198	0.656916	4.30968	0.186243	0.13484	3.96253	0	6.08554	3.48109	0	0	0	4.12055
NR_038011	0	2.71433	0	0	0	0	8.3987	7.85973	0	1.8516	0.00772418	0.294655
NM_153539	1.38794	1.43776	3.89773	0.000127651	2.48364	0	0	0	0.000215398	0.00349285	1.90485	0
NM_001145807	6.11536	0	6.00093	5.65726	6.05857	1.52979	0.660389	0.000283097	2.0934	0	0	1.7187
NM_025819	2.19673	2.16499	2.76382	2.36951	3.72614	5.168	3.28491	2.2254	4.12139	2.38013	2.91756	2.44332
NM_026876	3.21678	2.88652	3.35024	3.52148	3.40895	2.88772	4.00434	2.48418	3.28564	2.89672	3.42184	3.83161
NR_106150	0	0	0	0	0	0	0	0	0	0.0128349	0	0
NM_011277	3.468	3.86804	4.31394	4.30753	4.77943	1.7733	5.13628	2.94059	1.64131	5.63047	4.48417	4.80145
NM_001039511	1.89112	1.48683	1.16648	2.54045	4.29203	3.47776	0.492874	4.15015	4.28435	3.49711	3.33865	2.64733
NM_001039512	0.00676294	3.72837	3.17928	2.8269	3.35279	3.10803	1.77909	0.530205	1.12711	0	4.45208	0.0017401
NM_054102	6.04891	1.28841	4.30159	0.140033	6.32975	3.04136	0.0110984	3.37686	3.17073	4.21325	5.20152	5.93358
NM_022018	0.814415	5.33627	4.99558	6.30989	3.9678	2.50893	6.63356	4.44608	2.97595	0.903291	1.2683	1.35054
NM_001077237	0.00282394	2.76687	3.08523	0.000957872	3.35355	0.0470696	3.93841	5.2183	3.27748	0.000345288	3.28221	3.78013
NM_145511	4.34719	3.29014	3.84819	4.49982	2.73616	6.07375	4.76638	2.03241	0.0656349	4.24612	4.04378	4.53446
NM_001110146	0	0.00297625	0	0	3.82978	3.7066	0.00410225	2.52815	5.06318	0	0	0.00540661
NM_021400	0	4.51733	0	0.317813	3.89393	4.14379	4.83079	4.32035	2.02389	0	0	4.90082
NM_133780	4.3941	0	4.30971	4.49214	0	0	0.511698	0	0	4.71778	4.61586	0
NM_025677	4.07363	0	3.27231	3.66012	0	0.00277459	0	2.86811	6.24008	3.87067	3.63671	0
NM_001039644	3.24889	3.93507	3.5101	3.51809	4.50152	4.28685	5.11588	0	2.20168	3.55785	4.80253	4.87307
NM_177756	4.86503	3.65016	4.63063	5.04462	4.73133	0.445917	3.9482	6.03464	0.677121	3.6195	3.67399	3.74173
NM_001081197	0	0	0	0	0	0	6.08084	0.00413604	0.000636219	0	0	0
NM_026369	6.1095	5.71854	5.85442	3.79353	5.12848	4.06399	0	5.21536	3.98798	6.47735	6.212	5.70433
NM_010877	0	0	4.40468	5.81501	0	0	3.07527	0	0	2.7977	0	0
NM_016846	1.65647	3.48932	0	0.686318	5.73819	4.50474	0	0	0	0.411584	4.57543	5.72482
NM_175460	3.95736	4.33765	6.14432	3.63477	5.22153	5.56685	6.13629	4.16311	4.86859	5.12592	6.32064	3.1745
NM_008485	0	0	0	0.385417	0	2.61572	4.33284	0	0	0	0	3.87276
NM_197990	4.07102	2.98328	4.95374	3.58794	3.74431	0.179047	0.208291	6.66626	5.10082	5.1039	5.17324	0.336568
NR_033736	4.30846	4.32839	2.98857	1.42125	3.55716	2.98652	1.27417	5.97036	6.0057	2.30486	3.14594	1.86384
NM_001033162	0.663994	1.62452	0	0	0	0	0.477377	0	2.278	1.63017	0	0
NM_007842	5.83202	5.94601	6.11678	5.26179	5.21455	1.42738	6.02973	4.5409	0	6.26309	6.36455	6.24241
NM_028749	1.83014	1.00881	5.5369	2.35978	6.20458	2.66672	1.94801	3.08433	2.70956	2.82959	5.71198	2.76608
NM_026380	0	4.36207	6.18112	6.19655	3.76183	0	6.28009	0	6.95451	4.62137	6.3064	6.10484
NR_046171	0	0	0.575046	0	0	0	0.186745	0	0	0	0.63627	0
NM_010683	4.56912	2.69464	3.7653	1.70378	3.49764	1.29932	0	1.32103	2.80592	1.50347	3.93159	2.16559
NM_011267	1.34234	0.315786	4.62361	1.28703	3.17114	5.14832	1.24731	6.0075	4.1969	0.66963	4.84432	1.51278
NM_001243223	0	2.80109	0	0	1.74751	0.247876	0	0	0	0	0	0
NM_178243	0	0	0	0.627548	1.55477	0.498296	0	1.04104	0	0	0	0
NM_001008426	0.773552	0	0	0.399121	0.911162	4.94539	0	0	1.65222	0.421327	0	0.95241
NM_178244	0	0	0	0	0	0	0	0	0	0	0	0
NM_011882	2.36313	1.42546	1.24724	0.229833	0.708583	0.516249	0	4.84662	0.691802	0.623294	1.35335	0
NM_001204908	0.398775	0	0	0	0	0	6.39489	0	0	0	0	0
NR_040629	0	0	0	0	0	0.622973	1.12433	0	0	0	0	0
NR_108050	0	0	0	0	0	0	0	0	0	0	0	0
NM_009782	0	0	0	0	0	0	0	3.06242	0.725592	0	0	0
NR_106194	0.00382542	7.39632	0	0	8.0235	0	0	0	0	6.35061	3.91422	6.58471
NM_008131	6.6284	3.3392	7.91207	7.36911	4.6727	6.41123	4.55863	8.00648	5.8455	2.75833	4.21218	4.04963
NM_010500	2.52398	2.31099	4.5843	4.76102	0.523601	4.46438	3.00592	2.40054	0	0.247552	0.0078906	2.79673
NM_008209	1.75783	4.00146	3.14014	3.76616	4.02944	2.74656	5.60353	1.62845	2.74544	1.01777	0	1.68823
NM_021433	4.24673	0.035521	0.123313	4.52858	5.09755	4.7295	4.96792	3.78722	4.17572	4.72483	8.0112	5.38653
NR_132128	0	3.6089	0	0	0	0	0.544054	0	0	0	3.29965	0
NM_026683	2.54382	3.3024	4.85363	2.87321	2.82577	2.87936e-05	0.130693	5.18735	3.18134	2.75366	4.75598	2.87366
NM_001145781	2.07525	0.30175	0	2.07562	2.61955	0.962972	4.30771	0.000113552	1.06569e-05	3.9606e-06	0	0.959889
NM_028250	6.18874	0	5.03948	3.11168	6.5599	6.41683	2.72351	7.37214	7.26235	6.50916	5.05942	7.06372
NM_010712	0	0	3.52494	0	0.01071	0	0	0	0	1.25645	0	0
NM_001160257	2.25897	0.000257618	6.54395	2.98319	3.9249	2.6762	3.78081	4.90259	4.86172	3.03675	5.09502	4.04306
NM_001005507	3.77069	4.23039e-10	3.75413	0.825024	3.58075	4.24013	1.24494e-05	3.80133	3.53065	3.09322	3.65512	3.06695
NM_001160256	0.572193	7.17244	3.98835	6.35837	0	4.19391	7.45773	5.18751	0.0312984	3.70264	6.71689	0.640358
NM_001024945	3.58174	2.28617	0.00692932	4.90324	4.79738	0.0407763	1.67345	4.25914	4.60708	4.70555	4.1411	4.90196
NM_023268	1.79238	3.47835	3.97135	4.92024	4.08043	3.46343	4.06587	0.10103	3.43235	3.75136	3.57782	2.84984
NM_011273	4.13416	4.38276	3.41849	4.62246	4.2959	2.61593	4.66877	3.17612	2.39342	1.63169	0.138814	4.58289
NM_001024720	1.05439	0.448793	4.33796	0	0	0	0.867364	4.63363	3.16833	3.08528	4.52358	0
NM_177838	2.52608	0.152965	0	0	0	0	0	0	0.537515	0.000470594	0	0.000397989
NM_130456	0	0	0	0	0	0	0	0	0	0.346786	0	0.281038
NM_001134741	0.000299858	0.000716146	0	0	0	0.286344	0	0	0	0	0	0
NM_001277730	0.463842	0.53636	0.50578	4.37291	3.70678	0.343356	0.0883723	1.07195	0.166663	3.4634	0.56097	0.0750962
NM_009230	4.56106	3.9582	3.8051	0.221649	0.171489	4.5121	3.74459	5.72565	5.03759	0.344831	3.97173	3.76749
NM_023141	2.65608	2.53114	3.08763	4.11199	3.22292	2.53663	3.53026	5.50564	4.21754	2.51617	3.33	2.47692
NM_145413	4.46015	3.67001	4.36919	4.46892	3.79256	3.63593	5.17799	6.56538	6.5631	4.92236	4.53974	4.77679
NM_001039184	2.35943	1.49279	1.78917	2.49436	2.41566	1.83344	2.94307	3.06388	2.7989	2.18344	1.91841	2.62039
NM_001305059	0	0	0	0	0	0	0	0	0	0.00016229	0	0
NM_001305061	0	0	0	0	0	0	0	0	0	3.04888e-07	0	0
NM_028540	0	0	0	0	0	0	0	0	0	0.000133351	0	0
NM_001305063	0	0	0	0	0	0	0	0	0	0.668218	0	0
NM_001305062	0	0	0	0	0	0	0	0	0	0.554172	0	0
NM_001160019	2.86618	3.29866	4.0413	4.61541	2.94808	4.35245	3.69889	1.35449e-07	2.92876	3.41704	4.17768	4.36139
NM_144791	2.41122	0.00031323	3.99582	0.00474725	1.45956	0.00124312	0.00719424	0.00122147	0.000425133	0.00578532	4.19304	3.4752
NM_001160018	0.000364449	3.25397	0.00407615	4.88047	3.98801	4.20774	3.98289	5.26348	3.95662	2.31766	0.00559716	1.76544
NM_172843	4.16418	3.87558	4.67605	4.35233	4.89965	3.94617	5.25095	5.32857	5.50663	4.62014	4.84951	4.9923
NM_001160180	2.47063	3.61223	4.30538	1.99171	0	1.86287	1.51609e-11	7.6627e-10	8.97274e-10	2.49954	4.47178	3.41978
NM_001160182	2.56536	2.51735	0.0112648	1.27493e-05	0	1.45755	2.95658	0.00927463	7.67624e-06	7.35086e-05	0.0124729	0.000392772
NM_022329	4.39768	1.89912e-08	0	3.81054	3.55964	3.00643	4.86467	3.70082	2.61391	3.51779	0	3.89896
NM_001160181	3.31403	3.77955	6.99528e-08	4.19838	2.24881	3.9407	3.45746	3.54309	4.65153	4.43455	8.22942e-08	4.36297
NM_001033284	2.08589	2.92801	0	0	0	0	0.697989	0	1.77083	1.22021	0	1.63471
NM_177644	3.22161	3.70225	4.04036	3.61841	4.14978	0.00313293	4.49548	0	0.00795648	3.30342	4.20881	4.43726
NR_027984	5.00144	3.39444	5.13821	3.91911	4.49029	2.26911e-07	6.47572	0	7.68374e-06	5.43797	5.31214	5.90909
NM_207583	4.70401	4.87758	5.83762	0.0022581	6.17239	1.06786	6.37753	0	0.773636	5.81715	0.00470076	5.9894
NM_009595	2.37159	0.00348549	0.00289647	2.33468e-07	0.00263156	4.55226	0.00325776	6.56757	3.60215	0.00759496	1.97231e-05	0.00257005
NM_001136104	2.09872	1.54554e-05	3.33772	0.885231	4.19012	0.00120944	6.83679e-08	4.40603	5.4152	1.64778e-05	0.508003	4.45354e-08
NM_001085376	0	0.405072	0	4.72523	0	3.02667	2.3897	3.49267	5.66299	0.253056	6.01339	2.42412
NM_011931	3.97956	0	0.00394805	0.576489	0.00649036	0	0	0	0	0	0	0
NR_028518	0	4.74641	1.66397e-05	4.6487	1.7876e-06	2.97456	4.81388	4.46642	4.37029	4.29619	0.00328871	4.75654
NR_039543	0	0	0.457386	0	1.68119	4.8001	0	0	0	0	3.54436	0
NM_022312	6.46957	0	4.86396	0	4.85268	4.42718	0	0	0	0	4.73385	0
NR_027641	0.00139111	2.5618	0	1.96206	0	0	3.2096	0.00277141	6.37243	5.86663	0	2.52061
NM_033354	1.42751	2.59733	0	2.87606	0	0	3.38786	4.72212	0	1.9869	0	3.40578
NM_001159986	9.34568e-08	6.55746	0	4.47266	0	1.81949	5.83411	0	0	3.23265	2.974	4.59322
NM_177839	0	0	0.490683	0.612224	0	0	0	0	0	0	0	0
NM_025474	3.42054	0	0	2.22647	0	1.23462	4.14509	0	0	3.89934	0.544516	4.21437
NR_028111	0	0	0	0.000551652	0	0.00088892	5.59704	0	0.00258968	1.85558e-05	0	0
NM_001162896	0.530503	0	2.81931	1.91888	4.8689	0.925635	0.523394	0	4.12439	0.88739	0	0.742178
NR_038030	0.000733071	0	4.32767	0.787397	3.3145	4.22225	0.261623	3.1687	3.4932	0	4.3728	0
NR_038031	0.838227	3.27066	5.03033	5.26895	4.70074	4.65516	0.00116867	4.43823	5.75306	0	5.45463	0
NM_009786	5.00367	4.61482	0.357635	0.00101406	0	0.160228	1.63941	6.0763	0.342174	5.41746	0.398812	5.3943
NM_001038621	2.39509	5.7459	4.67714	0	6.23538	2.58951	6.40965	3.62804	5.67906	5.70964	2.56181e-10	3.17816
NM_013862	3.83352	0.000392006	2.81514	3.44633	0.00229376	3.4844	2.75546	5.40617	3.03288	3.75998	1.94191e-10	3.91025
NR_035448	0	0	0	4.81592	0	0	0	0	0	0	2.39791	0
NM_001146330	0	0	0	0	0	0	0	0	0	0	1.94765e-11	0
NM_080844	0	1.06849	0.506768	1.66543	2.67205	0	1.61616	0	1.76662	1.07286	5.9872e-13	0
NM_007495	5.18415	5.52485	1.49053	3.76449	4.78075	4.89584	4.72452	7.18076	4.31272	4.25709	0.0143192	6.08406
NM_001205204	2.13553	0	4.0009	0	0	1.68322	0	0.000795097	0	0	0	2.91447
NR_030441	0	2.20211	0	2.55034	0	0	3.9175	0	2.42699	2.98926	0	0
NM_173424	0.692089	3.97323	0	1.10226	2.10494	1.1571	3.58124	0.536589	4.02536	2.98551	1.606	1.70986
NR_002840	4.38469	0	4.54815	4.32293e-10	5.56786	4.09002	4.00516	5.6132	0	3.47501	4.16976	5.22463
NR_028543	0	0	0	0.000723275	0	0	0	0	0	0	0	0
NM_172644	2.94024	2.71199	2.28061	1.36466e-13	2.80063	1.94793	0	2.87793	3.51359	0	0	2.64087
NM_001024952	2.12598	2.65263	2.35254	2.82778	2.5663	2.01311	0.00133117	0	0.0036087	0.00253405	4.75877	4.01399
NM_028664	0	0.0035871	0.525017	4.21773	0.00452916	2.38559	2.86941	0	2.57321	2.17283	0	3.20702
NM_001195189	0	1.19549	0	0	1.96881	0.00188377	0.0011601	0.005501	1.10801e-07	2.7524e-08	0.562047	0.934415
NM_001159930	0.00173046	0	2.73711	0	1.96078e-07	1.80044	1.99564	1.31688	0.000131953	3.30544e-05	2.49795	0
NR_131030	3.06059	0	0.00428674	2.75389	0.000115525	2.73649e-08	3.66926	2.15925	0	0	2.89038	0
NR_131028	4.38293e-12	2.56683	1.69082	0.647412	2.7132	3.13604e-05	1.32657	2.16845	0	0	0.0046127	1.98309
NR_131029	1.52551e-08	0	0	0	0.896022	0.24279	0	0	2.38866	2.33162	1.81657	5.28201e-05
NM_009452	0	0	0	0	0	0	0	0	0	0	0	8.23969e-05
NM_001039482	3.21566	0	0	1.34049	0	0	0	0	2.73301	0	0	1.24804e-10
NM_183391	0	0	0	2.39527	0	0	0	0	0	0	0.581914	0
NM_001205243	0	0.81797	0	0	0	0	0	1.74395	0	0	0	0
NM_010177	0	0	0.841385	0	0	0.412072	2.51974	0	0	2.50339	0	0.410005
NR_130150	0.00048865	1.5072e-05	0.000685259	0.000130474	0	2.50361	1.83261	0.0209671	0.000123627	5.54099e-10	2.4243	2.23645
NM_007453	4.31091	5.64304	5.92571	8.12677	0	8.39875	5.47122	5.67278	4.72793	4.10588	0	6.00175
NM_001303408	9.67576e-07	0.000139625	8.51365e-06	3.16328	0.595427	3.40832	2.31592	6.09388e-12	4.57701e-05	6.03539e-05	0	1.35963
NM_001204905	0.00396132	0	0	0	2.13303	0	4.05655	0	0	0	0.923095	0
NM_001204904	0.684341	0	0	0	3.02036	0	0	0	0	0	4.86934	0
NM_026078	0.00179674	0.497355	0.000551522	2.08411	0.000278868	3.24346	0	0.000141265	6.90231e-05	0.280744	2.9898	0.00535859
NM_001039045	2.64839	2.52855	2.57769	3.48723	6.24174	0.00643982	0.277214	2.66006	1.53182	2.38283	0	3.49988
NM_172645	3.16319	2.8235	2.85154	3.72254	2.31888	2.92571	3.49527	2.98795	3.30987	3.3938	0.000732446	3.75228
NM_144877	3.12286	3.83134	2.77766	2.65312	2.87156	2.29664	3.80609	2.25164	4.30058e-05	2.77327	6.10165	2.87227
NM_016796	2.97172	3.79706	1.91961e-10	4.37698	0	3.98385	2.87274	0	4.59357e-05	0	9.33724e-06	0
NM_010865	0	0	1.67912e-10	3.14671	0	0.988525	0	0	0.00829934	0	3.05846	0
NM_001177581	0	0	2.25484	0	3.63145	0	0	3.21587	6.0542e-06	3.68337	3.5799	3.44806
NM_144878	0	0	1.41361e-11	0	0	0	0	0	3.2838e-07	0	0	0
NM_010231	0	2.01893	4.22532e-13	3.36342	2.8482	3.3278	0.00223681	0	3.76776	0	0	0
NM_018881	0	0	0.0127238	0.396191	0.565988	0	3.3458e-09	0	0.773983	0	0.000767954	0
NM_001178038	0	0	0	0	0	0.0959173	4.59681	0	0	0	2.84553	0
NM_008030	0	0	3.3271	0	0.845849	0.00202823	6.64353e-05	0	0	0	2.93165	0
NM_030071	0	0	0	0	0	8.92321e-09	0.00213257	0	3.33916	0	0	0
NM_001081290	4.30929	0.00643698	0.836474	0.0336468	1.12029	0	0.000502555	4.9139	0	4.61776	0.917841	0.713868
NM_178883	2.98321	1.24293e-13	0	6.79107e-10	3.02768	0.698795	1.30157	1.25975	3.35209	3.03094	0	3.50234
NM_001143956	0	3.35592	0	2.95266	0	1.7428	1.25054	0	0	0	0	0
NM_001038619	1.5411	0.000503992	0	5.62682e-05	0	0	0	4.02048	0	2.47853	0	0
NM_172646	5.32392	2.18929e-05	0	0.000109372	0	0	0	0.0121158	0	5.61368	0	0
NR_040562	0	9.78017e-05	0	1.3345	0	0	0	3.97104	0	0	0	0
NR_002870	0	0	0	0.566964	1.54411	0.268484	0	1.43244	0	0	0	2.55264
NR_029810	0	1.43195	3.02941	2.64442	0	2.62462	2.45299	6.38531	2.84743	0	3.18738	0
NR_029796	0	0	0	1.09028	5.43802	0	0	0	0	0	0	5.02832
NM_011127	4.5869	3.26707	1.40178e-05	3.24584	5.61278e-08	3.98898	4.70118	0	1.30032	1.0029	1.3622e-05	4.79601
NM_175686	4.27841	0.0213552	1.94422	0	2.99146e-11	0.000826008	0.000594034	0	6.15856	0.947805	2.07857	4.71178
NM_001025570	3.36054	4.42848	0	0	1.83969	4.00241	4.96521e-06	0	0	1.15757	0	4.29408
NM_001305643	3.71373	1.56045	0	0	1.30697e-09	1.52271	4.55715	1.13798	0	1.36533e-05	0	1.51728
NM_010629	0.00240363	0	0	0	1.60047e-08	0	0	0	0	0.00609836	0	0
NM_027279	1.4009	0	0	0	3.8522	0	0	0	0	3.06822	0	0
NM_011345	0	0	3.70021	4.75723	0.792263	0	0	0	4.39937	0.476484	3.86612	0
NM_001164059	0	0	0.025913	2.08955	4.87777	4.54338	0	0	0.00440519	2.7829	0.0265032	4.35307
NM_011346	0	0	1.08517	0	0.0105384	3.13664	2.27901	0	2.39744	0	1.1824	0.0013778
NM_011347	0	0	0	0	2.53709	3.811	0	0	0	0	0	0.479911
NM_007976	0	1.88757	4.25935	0	0	1.69461e-13	0	4.44921	0	0	0	0
NR_037987	0	5.75	0	0	4.44098	0.00130482	0	0.00447181	0	4.67547	0	0
NM_029115	2.66865	0	0	0	0.00436704	2.09118	0	3.06723	0	0.00240656	0	3.63809
NM_001276455	1.35324	0	0	0	0	1.26718	0	2.38077	0	0	0	1.73481
NM_054087	0.00137798	0	0	2.39647e-05	0	3.51561	0	1.21111	0	0	0	2.48162
NM_001159966	0.000422691	0	0	1.02382	1.07035	0	5.30288	0	4.95066	0	4.46439	0.00925649
NM_001159968	0.000349068	1.69916	3.26593	4.25112	0	0.126708	3.03414	1.00141	3.32493	1.89227	1.87705	2.0311
NM_001159967	3.11924	0.495131	1.74922	0.0019331	0	0	0.10836	1.00766	5.01515	6.19237	0.00293132	1.80069
NM_023884	0.00408574	0.00190459	0.00258883	3.38583	0	0.572326	2.55234	4.94112	6.2011	5.42174	3.42705	2.86683
NM_001159965	5.90852e-05	0.0152256	0.837651	4.33085	2.95645	2.96051	0.822953	0	5.14638	4.98662	0.919211	0
NR_027640	2.25167e-05	3.13251	0.00208392	4.09807	0.548064	0	0.858719	0	1.48411	0.00161581	0.00216743	2.28895
NM_028333	1.24148	2.84214	0.00058768	3.64783	0.00204375	0.331366	2.89547	0	0.00229368	1.95567	0.00065856	0.000297169
NM_019759	0	0	1.92901	0	0	0	4.54207	0.0220362	0	0	2.06288	0.00011417
NR_040303	0	0.921681	0	1.41129	0.937035	0	0	3.09721	0	0	3.92867	0
NM_001286002	0	0	0	0	1.64249	0	0.589841	8.69971e-11	0	0	5.02044	0.890975
NM_028776	1.83898	0	0	0	1.65733	0.58062	4.0233	0	0	0	3.11291	0
NM_001286003	0.0311263	0	0	0	2.96467	0.561426	4.66847	0	0	0	0	0
NM_201364	2.66437	6.29005e-07	0	3.20343e-16	1.59379	0	4.07035	0.0649482	3.9058e-06	7.08663e-07	0	0.00692123
NM_008510	0	2.08088	0.00203827	2.85924	0	0	0	2.67659e-09	3.21837	2.37244	2.40153	4.39725e-11
NR_040480	0	2.10589	1.78605	3.30839	0	1.65464	0	4.10893	2.38137	2.37924	3.07429	3.33701
NM_032005	0	2.69674	0.0655751	7.17885	0	0	0	2.47392e-08	3.56145	4.67171	3.63538	5.51273e-06
NM_145513	3.35704	0.0111458	3.77158	0.000355506	0.000697237	0	1.40128	0.00139363	1.70085	2.23948	0	0.00304543
NM_001081126	2.40763	2.63105	4.83898	1.44984	2.07111	3.58219	2.13768	2.67291	0.00151355	2.03129	0	3.02955
NM_178071	8.31568e-06	5.18728e-08	2.97527	0.639467	0.086641	0.00484682	0.00125817	1.37722	0.000427329	3.57536	0	0.695601
NM_138314	2.14444	1.56176	0	1.29229	0.0096148	6.23447	3.55452	2.20211	3.25536	0.000755552	0	0.915841
NM_001293313	1.45081	0.00099092	2.33303	3.10373	4.39738e-07	3.38983	4.10786	1.18045	1.37878	2.41031	1.53803	2.89542
NM_009721	2.60318	2.19155	2.86859	3.43764	2.52011	4.27612	3.0756	0.000611047	3.19171	0.000395257	4.88475	1.21031
NM_145512	2.96591	0.0669845	3.4719	4.68406	1.67938	5.94776	5.71851	0.000249154	4.82326	3.06402	3.47259	4.93541
NM_027430	4.63184	1.67481	1.4234	0	3.07439	0	0	1.48725	2.72845	4.15833	0	3.33316
NM_173029	0	3.21954	5.42959	5.36182	3.48673	3.38827	4.07217	2.42723	0	5.29042	5.60439	5.50736
NM_028759	3.80932	0	0	4.54408	4.66652	4.21211	0	4.98768	3.91778	0	0	3.8338
NM_001160209	0.00670693	2.83584	4.68501	4.01184	0	3.61338	0	0	1.30065	2.14252	0	3.77163
NM_001160208	1.95853	0	3.31093	2.15934e-05	0	4.80559	3.03152	4.07724	0	0.00139685	4.27874	0
NM_025505	3.59687e-10	0	4.1098	2.53909	0	4.71264	0.0237311	3.4435	0.662065	8.16874e-14	4.33271	0
NM_001038846	0	3.12267	4.16341	0.0286778	4.54261	0.337045	0.000768083	3.25516	0	0	0	3.90287
NM_178593	0	3.65559	0	0	3.09453	0.00182422	4.16895	0	0	0	0	3.94172
NM_001160049	0	0	0	0	4.64796	0	0	0	0	0	0	0
NM_001033344	0	0	0	5.12357	0	0	0	0	0.00236701	0	0	0
NM_021610	0	2.94171	0	5.56739	0	0	3.70909	0	1.7331	2.81758	5.12809	0
NM_175296	0	0	4.95465	0	0	0	0	6.39253	0.0694155	0	4.69322	0
NM_011804	3.19467	0	4.52206	0	0	0.00738683	0.602935	3.78643	0	0.45814	0.00284709	5.62011
NM_001001880	6.52517	5.67456	0.7039	0.49329	0	1.17223	5.85091	0.74334	7.18295	6.09972	1.91244	3.97656
NM_001083897	7.32688	3.93217	0.00628001	0.00136839	0	2.19762	4.08451	0.0056098	4.47486	5.18977	0.083188	0.176628
NM_001164306	0	0	0	0	0	0	0	0	0	0	0	0
NM_001164312	0	0	0	0	0	0	0	0	0	0	0	0
NM_172844	0	0	0	0	2.93278	0	0	0	0	0	0	0
NR_037988	0	0	0	0	4.25935	0	0	0	0	0	0	0.786432
NM_001164528	0.956469	0.600084	1.66735	3.44517	0	2.47079	3.36763	2.99807	2.46409	1.75978	1.79215	2.90467
NM_030724	4.7767	4.72963	2.02878	4.81993	3.23316	3.02781	5.52545	4.17279	4.79638	4.66651	3.59507	4.90526
NR_105765	0	0	1.95293	0	0	0	0	0	0	0	0	0
NM_001039483	4.26049	3.77581	0.000877006	1.67067	3.09125	3.72259	4.12872	2.39241	3.86332	3.79023	2.16595	4.29655
NM_019993	4.38052	4.13282	0	1.58273	4.2123	5.19562	3.86687	2.3207	1.44124	3.98402	2.08728	4.07082
NM_001160261	0.794065	2.45233	3.43203	0.000253011	3.47186	3.68035	4.01411	0.000998914	1.38703	3.18557	0.000995957	3.54643
NM_175461	0.743601	0	4.44404	5.07674	0	0	0	3.75625	0.000932131	0	4.615	0
NM_001160262	0.000364093	0	3.12444	3.9948	0	1.33876	1.21025	4.03897	1.78601	1.77053	3.28375	0
NM_025569	3.09237	0	0	4.05921	0	1.25977	1.15295	2.70267	0	0.000341858	0	0
NM_001013382	0	0	0	0.549541	0	0.000360799	2.6289	0	3.768	0	0	0
NM_033652	0	2.05606	0	0	1.93881	6.50804e-05	0	0	0	2.52559	0	2.87968
NM_009107	2.12554	1.97346	4.21202	0	1.87174	0.492695	0.809326	0.000139876	0.000136383	2.43929	0	2.81718
NM_001159731	2.47003e-05	0.000744304	0	2.39611	0.000948624	0.494504	3.37298e-05	1.03118	0.946808	0.000428053	4.40996	1.70696
NR_105766	0	0	0	0	0	0	0	0	0	0	0	0
NR_105772	0	0	0	0	0	0	0	0	0	0	0	0
NM_023284	5.53833	4.13211	2.34399	1.94463	2.66242	2.13903	6.09523	3.65978	6.82646	5.50924	2.4892	5.39864
NM_009063	1.57634	0	0	1.45858	0	1.09193	0	0	0	0	0	0
NM_009062	0.686704	0.568413	0	2.93202	0.627535	4.42069	0	0	0.612292	4.66588	0	0.547303
NM_001033185	0	2.79024	1.70918	4.95501	1.68968	5.53885	5.01901	1.77812	0	2.5094	1.83554	4.76889
NM_010476	3.1651	4.23915	2.49689	4.04348	2.64516	2.41311	2.65553	4.62723	4.9502	3.80322	3.96962	2.41985
NM_030245	4.17017	0.000330785	3.80301	1.05354	3.77687	4.02471	4.10083	3.63501	5.10266	0.906313	0.0145146	4.17848
NM_001142948	0.361677	4.59218	0.010301	4.44528	2.46614	3.51958	0	4.26367	2.90157	0.673717	4.57448	2.25368
NM_175170	3.98998	2.41869	4.3578	3.0054	4.43849	3.30607	3.20815	4.59706	3.74243	3.52268	2.64551	2.79344
NM_001305046	2.87809	1.42066	2.99819	0.0342971	3.15568	2.773	3.20125	1.3456	3.99036	3.10818	2.94323	3.63308
NM_133806	1.76605	0.835264	0.00863038	2.78483	0.00890456	1.41574	0.000246758	7.19169	0.667021	0.00463642	0.0103896	0.000432387
NM_001305045	1.76545	0.840548	0.012013	2.78333	0.0113795	1.41483	0.000243078	5.07587	2.79509	0.00477005	0.0139247	0.00042198
NM_010633	3.16545	3.23573	3.18177	2.95819	3.77283	0.679143	3.28068	3.27258	3.5552	3.42482	3.34183	3.32913
NM_001033499	0	0	0	0	0	3.5885	0	0.00177579	0	0	0	0
NM_012009	0	0	0	0	0	2.67673	0	0	0	0	0	0
NM_001198955	0.952689	1.31154	0.889635	1.54861	1.93508	0	2.53924	0	3.25076	0.811566	0.974641	0.676018
NM_001039593	0	0	0	0	4.15533	0	0	3.50744	0	4.03599	0	4.94813
NR_040438	0.610258	0	1.28679	0	1.81092	0	0	0	2.04892	1.7906	1.3949	0
NM_022563	3.75182	4.71056	3.56587	4.98408	0	1.64903	5.46754	3.57942	5.58827e-05	0	3.75436	1.79822
NM_177068	1.81154	1.54026	3.02607	1.93995	1.61882	2.60188	3.00259	3.45989	3.25406	1.91424	2.8025	2.02459
NM_001109985	1.93137	0.00644216	2.01014e-05	1.14251e-06	0.622048	2.59678	5.38315e-06	2.48739e-05	0	2.33225	3.184	2.14499
NM_027528	2.66762e-05	0.544844	2.6508	3.19775	0	9.20911e-06	2.12729	1.70531	4.62249	1.70948e-05	1.1309e-05	1.00421e-06
NM_023173	2.41939	2.36021	2.52545	3.11653	2.16966	2.69215	3.5245	5.33881	4.33898	3.53655	2.67466	2.56986
NM_001029984	0	0	0	0	0	0	0	0	0	0	0	0
NM_145141	0	0	0	0	0	0	0	0	0	0	0	0
NR_027666	0	0	0	0	0	0	0	0	0	0	0	0
NM_001160215	0	0	0	0	0	0	0	0	0	0	0	0
NM_010187	0	0	0	1.52323	0	0	0	0	0	0	0	0
NM_001077189	0	0	0	0.0003513	0	0	0	0	0	0	0	0
NM_144559	0	0	0	0	0	0	0	0	0	0	0	0
NM_010188	0	0	0	1.73882	0	0.589113	0	1.19724	0	0	0	0
NR_106103	0	0	0	0	0	0	0	0	0	0	0	0
NM_001081275	1.9597	1.247	0	1.3388	1.35045	3.15687	2.28643	1.42864	0	0	0	1.20928
NM_025321	7.49128	7.36476	7.63817	7.81377	7.24682	7.68158	8.0272	8.49221	8.2865	7.59179	7.93178	7.88476
NM_008623	0	0	0.86392	0.33856	0	0	0	0	0	0	0.947184	0
NM_025557	2.26134	0.927292	2.36468	2.0044	0	2.29253	1.60265	0	0.990748	0	2.51038	3.84328
NM_001081304	3.24613	0	0	3.81426	3.81754	3.27589	4.46367	0	0	0	3.5432	0
NM_010185	0.932233	0	0	1.37975	0	0	1.14988	0	0	0	0	0
NM_153064	6.71177	0	0	6.77668	0	0	0	0	0	0	0	0
NM_001243062	0	0	0	0	0	0	0	0	0	0	0	1.7454
NM_009803	0	0	0	0	0	0	0	0	0	0	0	0
NM_001243063	0	0	0	0	0	0	1.57478	0	0	1.64429	0	1.89264e-05
NM_001305585	1.33639e-10	0	0	0	0	0	0	0	0	1.10562	0	1.6308e-05
NR_131173	1.35176	0	0	0	0.0148709	0	0.00803871	0	0	0.0276527	0	6.78766e-06
NM_013474	4.78339e-06	2.13899	3.46909	2.25978	0.0792402	0	0.0439928	3.76358	4.33411	4.24063	0	4.10964
NM_001305549	5.28017e-06	0	0	0.332771	2.03519	3.9747	1.22343	0	0	0	0	0
NM_001305550	7.40163e-06	6.71901	6.63958	0	3.02413	0	4.43303	8.01167	7.53852	6.50231	3.77287	4.24093
NM_001037170	3.40859	3.97204	3.35007	3.62914	6.50479	6.50896	7.68833	4.92134	3.68403	3.0215	6.80178	7.55886
NM_020579	4.56876	2.78643	4.67456	4.67448	4.50188	4.63843	5.26054	2.64138	4.09106	4.85211	4.84667	4.90022
NM_172845	4.89718	3.92752	3.94099	4.5053	5.60063	4.43357	4.41013	5.17088	5.26131	3.87272	4.89264	4.87351
NM_008911	3.25288	3.75257	4.67078	4.32824	3.98504	3.10714	4.49943	4.46829	4.63853	4.47379	4.10872	4.24156
NM_025388	6.09956	4.7823	5.87377	6.22537	4.817	4.59405	5.07596	4.81873	4.73687	3.3026	6.04961	6.39305
NM_013919	3.9306	3.9979	4.30249	4.89539	5.46676	6.03149	6.5187	5.01271	5.88424	6.00278	4.47266	4.67658
NM_011070	5.98758	6.72833	6.16869	5.62371	5.97355	5.8591	5.94501	7.14599	7.51951	6.21001	6.34506	6.27331
NM_001033039	2.27595	1.903	2.37956	2.68345	1.02192	2.30722	3.28815	2.12933	1.58488	2.43544	2.5256	2.99648
NM_001122680	0	0	0	4.27369	4.40223	4.14279	4.79343	2.99717	4.77934	4.3909	0	2.90045
NM_027893	0	0	0	0.0138974	0.0508985	0.021233	0.00658788	2.42368	0.0403194	0.026275	0	4.14543
NM_001005508	0	0	0	2.25358	7.57542e-05	1.35027e-05	4.16584	5.02768	7.05944e-06	2.50613	0	2.39399
NM_011615	3.74248	4.27663	4.58476	4.03462	4.04654	4.54672	4.60218	3.63966	3.65377	4.21411	4.75644	4.85779
NM_001128609	0.0149347	0.0393465	0.00471505	0	0.545219	0	0	4.39843	0	0	0.00561081	0
NM_001242580	2.27306	2.22582e-05	0	0	0.011432	0	1.26508	3.22013	1.23442	2.08561	0	0.256139
NM_012049	3.44359	3.39565	4.5185	0	0.4406	0	6.67261e-05	3.63897	0.0105043	0.00663188	4.68985	0.00503039
NM_001164525	1.05977	0	0	0	0	0	1.29611	0.00222539	0	0	0	0
NM_172647	0.311246	0	0	0.887163	0	0.350406	0.403981	0	0	1.61911	0	0.629164
NM_019484	3.16683	1.69209	0.0101666	2.1086	2.25604	3.90048	3.6254	0	3.05806	0.00162881	1.29457	2.88658
NM_010584	0	0	3.00885	0	0	1.70567e-05	0	0	0	3.03215	0	0
NM_018729	0	0	4.65599	0	0	4.56469	3.83623	3.88193	0	5.28917	0	3.62016
NR_102726	0	0	0.000188666	3.69375	0	0.00319378	4.54172	0	6.44336e-05	0.000190182	0	2.85718
NM_001277968	0	0	0	2.56398	0	2.24857	4.3835	0	3.08231	0	0	4.25671
NM_008534	0	0	1.1914	4.33266	0	0	4.08041	0	5.28367	0	0	3.85342
NM_001305677	0.000103004	0.440526	0	2.48213	0	0	0	0	0.0388087	3.38206	0	0
NM_001305678	2.70228	0	0	0	0	0	0	0	0	0	0	0
NM_001305676	4.74096	2.57216	0	0	0	0	0	0	0	0	0.0118617	0
NM_009480	0.00052613	0.371617	0	0	0	0	0	0	0	0	3.20673	0
NM_007649	0	4.69139	0	0	0.000395533	0	0	0	0	0	4.86745	0
NM_144539	0	0	0	0	3.71523	0	0	0	0	0	0.000278716	0
NR_106151	0	0	0	0	5.33204	0	0	4.28704	0	0	0	0
NM_013730	0	0	0	0	3.68629e-08	0	0	6.32332e-09	0	0	0	0
NM_001252472	0	0	0	0	0	0	0	0.0324702	0	0	0	0
NM_013489	0	3.38211	2.76231	4.81363e-05	3.78285	4.18664	3.95892	4.6546	0	0	2.91603	4.10518
NM_001289470	0	0	0	0.313761	0	0	0	0	0	0	0	0
NM_030710	0	4.17891	2.99694	6.20428e-05	0	0	0	3.11163	0	0	0	0
NM_010916	0	0.0135658	0.0114102	4.03511	0.572496	0.271563	0.165592	0.0130764	0	3.62957	0.357004	0.141303
NM_033509	3.46577	3.88622	4.33009	0.277339	0.572686	0.272322	0.166331	0	3.09895	0.427192	0.357885	0.141872
NM_001159525	0.0216469	3.89317	2.64211	2.47107	6.28361	0.00116928	3.94953	3.74259	0.0040689	0.000962173	0.00133042	0.00123762
NM_023041	4.82174	5.73419	0	0.0217387	5.81747	5.40621	0.00348437	0	4.71832	5.22519	5.16409	5.79143
NM_153555	4.74767	5.36425	0.319703	5.09363	0.000952633	5.80876	2.89184	0.339656	6.02822	5.93166	6.4022	3.98075
NM_008783	2.51458	6.61017e-06	0.320453	2.25227	4.58694	5.49874	3.49598	0.340702	5.9805	6.29264	6.18045	0.00238191
NM_001291509	0.0147082	0.517468	5.37866	0.000259731	5.75735	6.12292	0.000333338	5.44402	4.4165	4.69812	7.20324	4.48465
NM_001291508	1.19907	0.51805	0.00117834	5.45719	7.53948	1.49599	5.45221	0.00200741	0	0	3.18975	2.59845
NM_183355	3.38319	0.000855007	4.9668	6.26117	4.25756	2.8794	5.8419	4.47451	6.62825	7.68292	0.0121951	6.7729
NM_021607	5.42171	4.86403	0	6.38672	0.0797888	0.00247729	0	0	0	3.83111	4.47263	6.40153
NM_009938	6.38364	0.8138	0	5.86589	5.90727	3.80563	7.82871	6.48946	5.46567	0.00171347	2.8036	5.84219
NM_009813	0.399332	5.08788	6.22574	2.60008	4.32929	4.06977	6.79241	6.2083	0	3.91628	0	0
NM_011063	6.94062	0	6.00436	9.00109	2.14429	8.50481	6.69213	0	5.4495	2.83524	5.55332	8.34433
NM_013734	0	7.04764	7.01115	0	0	5.6325	0	8.18976	4.07505	0	0	0
NM_080419	4.46937	0	4.52138	5.21468	0	0	5.23472	6.94571	0.00274245	0	4.69275	5.21607
NM_008429	0.791627	5.44728	0.999653	0.569113	4.8934	0.503184	0.575856	2.07382	4.35287	6.0835	1.09175	0.500735
NM_001039484	6.48965	6.78457	3.77548	5.57587	4.8804	4.06862	5.212	10.0281	3.18966	6.5058	4.63016	7.00678
NM_029612	0	0	0	0	0	0	0.765956	0	0	0	0	1.12764
NM_178405	5.8219	0	4.4418	3.65507	6.86171	4.20283	7.42032	7.88598	6.22142	6.37318	0	5.62564
NM_178598	7.69836	0	0	8.21427	3.68449	8.25568	6.83507	0	9.10339	8.83938	0	7.9307
NM_027972	0	6.3135	0	1.10921	6.01748	0.458912	0	0	0	0.556202	7.77587	0
NR_040558	0	0	0	0	0	0	0	6.3354	0	0	0	0
NM_177723	7.7518e-05	0	0	0	0	0	0	0	0	0	0	8.93836e-05
NR_027644	0.478302	0	0	0	0	0	0	0	0	0	0	0.53232
NM_029084	0	0	0	0	0	0	0	0	0	0	0	0
NM_001164725	0	6.90935	0	0	0	0	0	0	0	0	0	0
NM_026234	2.50039	0	7.59803	3.19915	0	2.85998	4.25649	0	2.43006	3.83859	0	3.40264
NM_007768	0	0	0	0	0	0	0	0	0	0	3.94186	0
NM_026725	3.3011	0	0	0	0	0	0	0	0	0	0	0
NM_011318	0	2.58766	2.98545	0	0	0	0	3.98325	0	0	0	0
NM_008763	0	0	0	0	3.15655	0	0	0	0	0	3.14278	0
NM_146764	0	0	0	0	0	0	2.83716	0	0	0	0	0
NM_146763	0	0	0	0	0	0	0	0	0	0	0	0
NM_001001809	0	0	0	0	1.10627	0	0	0	0	0	0	0.85778
NM_146881	0	0	0	0	0.0138917	0	0	0	0	0	0	0.0114396
NM_010184	0	0	0	0	0	1.57057	0	0	0	0	0	0
NM_146651	0	0	0	1.40624	0	0.0141256	0	0	0	0	0	0
NM_001205011	0	0	0	0.00961863	0	0	0	0	2.88131	0	0	0
NM_010045	0	0	0	0	0	0	0	0	1.22818	0.692698	0	0
NM_001145800	1.00297	1.15472	0	0	0	0.668343	0.656764	2.00773	1.15429	0.00779241	0	0.665258
NM_033608	0.0106982	0	0	0	0	0	0.00760571	4.4616	0	2.73587	0	0
NM_001013779	0.556913	0	0	0.493002	0	0	0	0.756658	0	0	0	0
NM_001177350	0	0	0	2.88894	0	3.14455	0	0	0	0	0	2.8979
NM_001177349	0	0	0	1.769	0	0	0	0	0	0	0	0
NM_001024721	0.547779	0	2.25965	0.256665	0	0	0	0	1.99669	0	0	0
NM_053199	2.00631	3.59339	0	0.00828085	0	0	0.297906	0	0	0	0	0
NM_175026	0.227609	0	0	0.680737	0	0	0	0	0	0	0	0
NM_001204910	0	0.750987	1.64903	0.234473	0	0.375533	0.343146	0	0	0	0.852779	1.39572
NM_001162938	0.263121	0.694939	0	1.41016	0	0	0	0	0	0	0	0.373627
NM_001170853	0	0	1.73837	3.90795	0	1.40089	0	0	0	0	0	0
NM_001302651	0	0	0	0	0	0.441085	0	0	0	0	0	0
NM_001302649	0	0	0	0	0	0	0	0	0	0	0	0
NM_001302650	0	0	0	0	0	0	0	0	0	0	0	0
NM_008329	0.333879	0.561159	0	3.63671	0	0	0	0	0	0	0	0
NM_172648	0	0	0	0	0	0	0	0	0	0	0	0.828631
NM_146717	0	0	1.00945	0	0	0	0	0	0	0	0	0
NM_146716	0	0	0	0	0	0	0	0	0	0	1.04117	0
NM_146718	0	0.485809	0	0	0	0.253557	1.45189	0	0	0	3.82746	0
NM_146722	0	0.480073	1.25065	0	0	0.250857	0	0	0	0	0	0
NM_207158	0	0	1.2422	0	0	0	0	0	0	3.36082	0	0
NM_001206926	0	0	0	0	0	0	0	0	0	0	0	0
NM_001301745	0.22417	0	0	3.04955	0	0	0	0	0	0	0	0
NM_001033450	0.222195	0	3.6621	4.3197	0	0	0	0	0	0	0	0
NM_001005520	0	0	0	0	0	0	0	0	0	0	0	0
NM_146721	0	0	0	0	0	0	0	0	0	0	0	0
NM_011940	0.222908	0	0	0	0	0	0	0	1.5081	0	0	0
NM_008327	0.221497	0	0	0	0	0	0	2.78429	0.0499268	0	0	0
NR_047667	0	0	0	0	0	0	0	0	0	0	0	0
NM_146305	0	0	0	0	0.470237	0	0.291975	0	0	0	0	0
NM_011465	0	0	0	0	0	0	0.290007	0	0	0	0	0
NM_146715	0	0	0	0	0	0	0	0	0	0	0	0
NM_025470	0	0	0	0	0	0	0	0	0	0	0	0
NM_207137	0	0	0	5.39217	0	0	0	0	0	0	0	0
NM_146714	0	0	0	0.32293	0	0	0	0	0	0	0	0
NM_207694	0	0	0	1.57075	0	0.188995	0	0	0	0	0	4.83779
NM_146761	0	0	0	0.681972	0	0	0	0	0	0	0	0.0021293
NM_011825	0	0	0	2.26294e-06	0	0.789779	5.09984	0	0	0	0	6.13794
NM_010209	4.98912	4.89321	5.39423	9.89684e-06	4.4985	4.58471	0.00257855	4.79697	4.93238	5.60849	5.56893	0
NM_133809	0	0	0	4.94092	0	0	5.66215	0	0	0	0	4.21622
NM_011880	3.11931	2.90285	0.150779	0	3.05524	2.31115	0	6.5426	5.64523	5.30086	0.213687	0
NM_001199003	0.000826781	0.00811925	4.16816	2.36611	0.00785455	0.00375578	4.4864	0.00931071	0.00794848	0.00442314	4.33506	1.69055e-05
NM_029453	0	0	0	0.00292364	0	0	0	0	0	0	0	0.354242
NM_019445	3.72742	4.13211	4.01978	0	0	0	0.363208	0.99241	5.31685	2.82185	4.21063	5.09804e-06
NM_001290692	0	0	0	0	0	0	0	1.8377	0	0	0	0
NM_010098	2.13099	1.38214	0	0	0	0	1.49295	0	1.86328	4.57792	0	2.07162
NM_021350	2.01046	2.00673	0	0	0	0	1.69128	6.20517	1.92468	2.54784	0	0.50104
NM_012012	2.50263	1.61517	3.70225	0.131904	1.89506	5.29027	2.64251	0.709704	3.3272	2.12539	1.88267	0.000107448
NM_029756	3.53203	4.03347	2.66541	4.40359	1.85614	3.93379	4.03042	3.76837	3.31874	3.31753	3.86798	1.88207
NR_037996	0	0	1.75465	0	4.73466	0	0.614636	1.72994	0	0	2.87798	1.91576
NM_001195816	4.5499e-05	0.000134555	4.26921	3.12961	3.43723	1.34697	2.68305e-06	5.0016	4.69515	4.54	4.43918	3.97174
NM_176916	2.06339	1.37335	0	2.28645	0	2.12003	1.69869	1.87846	0	1.84641e-05	0	0
NM_011785	4.64999	4.83763	3.36718	4.06571	3.29278	3.87678	4.54595	0.000828502	4.60376	2.59457	3.52951	4.29469
NR_037994	0	0	0	0	0	0	0	0	0	0	0	0
NM_027077	0	0	0	0	0	0	0	0	1.69367e-05	0	0	0
NM_007422	3.93349	4.73275	4.86617	0.768745	4.30246	3.6687	4.94228	4.75498	2.63806	3.91644	4.23903	4.77262
NM_001099637	4.07617	4.03297	0	4.24515	0	0	0	0	0	4.87387	0	0
NR_029775	0	0	4.0083	4.46211	1.96017	0.864432	0	2.05517	0	0	0	0.493594
NM_001034899	0.442927	0.890632	0	1.37011	4.44065	4.13512	5.1264	4.12482	4.66456	1.022	5.07055	4.75712
NM_025511	4.29832	2.06006	5.36197	4.02648	4.23928	4.26882	3.75834	2.29426	3.51248	3.64136	5.53658	3.87075
NM_024282	4.39237	5.08896	5.62898	4.35006	5.59005	4.17041	4.49268	5.262	5.25835	5.18575	5.81558	4.92924
NM_016805	7.03101	3.68199	0	2.30634	1.81795	6.43506	1.68355	0.756426	0.689419	0.419743	0	1.52162
NM_026626	1.40504	3.67981e-05	0	6.4765	0	2.61075	7.50051	7.22619	7.83879	7.46064	4.63849	7.43392
NM_027188	4.45776	7.28702	7.27263	4.47575	6.77211	4.15653	5.08035	4.92904	5.0188	4.58428	1.39717	5.45717
NM_001012330	3.46093	2.59362	3.97146	1.26715	4.2344	1.50092	1.28004	1.33937	3.90434	2.88421e-05	0	2.75043e-05
NM_013915	1.59184	4.90723	5.26185	4.87342	3.2993	4.88187	4.49981	4.23772	4.75031	4.26344	4.19998	4.29041
NM_008249	3.92211	5.06498	4.23692	4.28679	4.32087	3.7595	5.26004	5.57032	4.50382e-05	4.81341	5.43616	4.79163
NM_178653	5.32832	3.68061	4.15803	4.81518	4.53344	4.8603	5.31505	4.82307	4.83316	5.04903	7.46267	5.41451
NM_146105	2.79014	2.50769	1.29532	2.55366	4.91571	2.57394	3.13172	2.15842	2.44556	2.926	4.40669	2.73815
NM_001161665	0.111957	0.253095	1.81432	1.27712	2.17827	0.243997	0.405883	0.558209	0.505782	0.760729	1.94443	0.544009
NM_011183	0.106509	0.000525618	0.244042	0.00651608	0.214344	0.116643	0.00102055	0.904592	0.760016	0.240876	0.357504	0.144485
NM_001128605	3.26325	2.74177	2.88001	3.95545	2.01762	4.32552	2.81226	0.907758	0.895742	2.85898	3.02281	2.66213
NM_026375	3.07792	0	0	1.35799	3.3583	2.5717	1.22889	1.97497	4.04388	3.09929	2.90558	3.45771
NM_001081227	0.54172	0	0	0	0	3.68519	4.9918	4.89766	0	1.86103	0	0
NR_003623	0.585591	0	0	0	1.22811	2.52699	3.6992	3.18938	1.20326	4.20741	5.10224	0.813768
NM_001081175	3.70787	0	0	0	5.98201	6.77812	6.09772	4.36854	3.78684	0.72556	0	4.74424
NM_007415	6.15524	0	0	0	4.70741	4.59567	0	0	6.3903	5.96777	1.02366	5.65703
NR_105869	0	0.0322539	0.0577198	3.82018e-11	0	0	0.450979	3.86207	0	0	5.80104	0
NM_013729	0	6.52961e-05	0.000103274	0.0125283	0.765653	0	0	0.913022	0	3.69829	0	0
NM_133225	3.83363	1.80872	2.08597	1.21184e-08	3.89254	3.76357	4.48572	0.0108961	4.34072	1.85391	2.17375	4.18586
NM_001103182	2.69663	0.00693294	0.00790964	1.87657	7.65873	1.05569	2.50922	0	8.2501	0.00492541	0.000238501	0.472139
NR_120498	0.00223216	1.13077	0	2.86208	1.33389	1.05748	0.0046441	3.18019	2.2291	2.95985	8.00642	3.26832
NM_008210	8.79691	5.26999	2.71185	3.14071	1.3352	8.80556	0	1.04769	2.23101	0.0001147	3.94377	9.24983
NM_177099	0	3.2269	0.935621	4.76399	0	0	0	7.59137	0	0.458826	0	0
NM_001033285	3.44265	5.91589	5.62574	0	3.17282	4.71024	0	0	4.76843	4.19253	4.66065	4.67852
NM_001163290	2.11914	0	0	0	0	0	0	1.41066	4.00988	0	0	0
NM_023341	0.00390948	0	4.88804	2.90245	3.40974	3.46642	0	1.4137	0	8.78097	3.95384	3.98977
NM_010094	0	0.282843	0	6.55468	2.98643	3.59277	0.0159937	0	2.91398	0	5.60793	2.59141
NM_133705	5.344	3.03897	7.76941	8.60545	0.0152122	0	1.40158e-05	3.57784	0	5.00395	0	7.37521
NM_145943	3.76041	2.2045	3.62055	0.220524	3.17604	2.82971	1.84671	3.3678	0	3.5619	3.42066	0
NM_001033819	0	0.00894338	0	1.32421	0	3.68014	0.00310641	5.65489	0	0	4.61911	4.47792
NM_010145	5.31339	7.86602	4.48945	0	3.40944	5.49365	4.38354	0	0	3.82424	5.51458	5.3452
NM_144794	3.77935	0	2.03661	4.0568	3.7409	3.64491	0	0.623042	0	1.75764	3.40818	4.28515
NM_026171	3.73377	2.95257	0.000209086	0.409949	4.79235	0.0272145	9.57942	5.18315	0	3.73592	0.950664	1.77195
NM_030131	4.54287	0.000110317	0	4.9074	4.9502	2.67919	0	4.27014	0.0386146	5.07819	0.0126794	0.00396646
NM_207280	0	0	3.78736	3.81296	0	0	5.23332	0	0.000100994	0	0	0.457291
NM_133815	3.65638	4.18465	0	4.32163	3.38887	1.72475	3.69244	3.68039	1.64887	4.59477	6.04074	4.20011
NM_001160212	1.90892	4.74184	5.43312	0	0	0	0.00210909	2.70905	0.00764353	0.00435187	1.67578	5.5492
NM_001160211	2.53088	3.60051	4.44812	3.11255	1.76262	0	4.21725	0.00231783	2.27511	3.53481	0.00245279	0.000436708
NM_028408	0.000433074	0	3.25961	3.98321	0.0109628	0	0	3.23034e-12	3.77643	0	0.000121223	1.47422
NM_145514	5.19447	2.61301	5.24811	5.42961	4.65805	0	6.74118	5.23081	4.42349	5.55747	5.10082	8.74535e-14
NM_012058	5.11201	2.74417	0	0	0	0	3.11711	0	3.9754	5.27299	0	5.58262
NM_001166728	0	3.36208	2.48564	3.87196	6.33671	2.11596e-10	4.70946	6.37537	2.18728	0	2.75024	0
NR_015458	3.2797	0	1.55542	0.763647	0	0.0166128	0	1.8279	0.011358	1.80682	0	0.992004
NM_007853	5.84879	4.99343	0.00218679	2.60413	4.39114	3.16128e-08	5.46584	5.82927	0	5.63605	5.52998	5.86253
NM_001113391	0	3.51039	9.27945e-05	1.81676	0	1.41729	4.92386	4.08858	4.10404	0	3.98319	3.94839
NM_031162	0	4.35336	4.87072	4.82498	0	0	5.71231	3.67252	5.0655	0	3.9361	3.57396
NM_001113392	0	0	0	0	0	2.19304	0	4.65353	0	0	0	0
NR_103716	0	5.48915	3.21832	6.13768	0	0.00728078	5.99561	0	4.60079	0	0	0
NM_001113393	0	1.61835	0.866438	0	0	0	0	0	2.56624	0	0	0
NM_198933	0.0151543	0.00252327	0.0125126	0.867726	0.0518184	5.45186	2.35813	0	0.00231517	0.0165211	5.45865	5.4106
NM_198934	0	2.88385	0	2.05945	0	0	0.00106241	0	0	1.78401e-05	0	4.22256
NM_198932	1.5978	1.77581e-06	5.35538	0	2.10969	5.9039	0	0	3.33146	1.78365	1.49462	1.26492
NM_011137	0	5.87375	3.76977	5.1999	1.28137e-15	5.19506	3.2109	6.9733	5.82839	0.00360537	0	0.277475
NM_175127	3.51866	3.54787	3.81647	3.57821	4.71724	5.95055	5.91949	0	3.86875	4.56094	0	0
NM_001145806	0	4.35749	0	0	0	0	4.31741	0	0	0	0	2.32264
NM_130890	0	0	0	0	0	0	0	2.07908	0	0	2.52966	0
NM_001033547	0	0	0	0	0	0	0	0	0	0	3.50315	0
NM_173378	3.47506	0	5.84178	4.45077	2.78064	2.22909	0	1.78429	3.6306	3.0794	0	4.27255
NM_144796	5.40623	0	0	0	5.31269	0	0	5.59642	5.66289	0	0	4.91567
NM_028516	0	1.30372	0	1.06368	0	4.64651	0	0	0	6.2312	5.10429	0
NM_009794	4.68749	2.99617	1.3819	3.0895	0	0	5.44489	1.15471	4.82468	0	0	0
NR_040472	0	5.04896	0	6.13981	3.67953	0	5.20424	2.04015	0	3.68509	2.97972	3.78458
NR_040627	0	0	5.26514	0	0	3.15648	0	0	0	0	6.28803	5.5834
NM_016928	0.457988	0	0	0.746358	0	0	0	0	0.57148	0	0	6.7305
NM_001290273	0	0	0	0	0	0	0	0	2.15055	0	0	0
NM_022019	2.75046	2.22208	3.34112	2.77213	4.63406	2.06286	5.1291	0	2.76418	3.60611	0	0
NM_008250	2.51902	1.21596	2.38352	2.62199	0	0	2.90813	0.0431467	0	2.74167	0	0
NM_133684	5.39029	0	0	5.24613	2.24252	2.81526	5.26618	4.71234e-05	0	0	0	0
NR_035502	0	4.56233	4.93111	0	2.18448	5.24648	0	2.33109	5.19009	5.83248	0.0674168	0
NM_178692	0.504811	0	0	0.244602	0	0	0.357419	0.00597083	0	0	0.000121777	2.5956e-08
NM_011794	6.47438	6.32922	6.48182	4.69394	5.47034	4.83386	5.70305	5.75265	6.00944	6.18744	2.22401	0.0176836
NM_145515	3.41785	3.3692	2.82493	3.23719	2.93928	2.94978	4.05635	4.06285	3.9035	4.05162	0.00900447	4.72079e-06
NR_038006	0	0	0	0.550212	1.93477	5.46571	0	1.61096	0	0	0	1.67044
NM_029735	5.8775	6.34399	5.59016	5.33043	5.93403	1.13883	0	6.79464	6.00352	0	5.77545	0.483742
NR_033600	0	0	0	0	0	0	0	0	0	0	0	0
NM_146106	2.14097	3.03641	2.3632	2.66636	2.8273	3.20493	0	3.45735	0.989839	0	2.50887	2.97876
NR_131158	0	0	0	0	0	0	3.66652	0	0	2.68588	0	0
NR_131124	0	0	0	0	0	0	0	0	0	0	0	0
NR_040305	0	0	0.670742	7.21527	6.35867	6.821	0	4.61665	0	0	0.7398	3.91429
NM_001033286	0.268839	1.87864	1.56584	0.252079	3.15821	3.67955	7.20963	3.73929	0.340815	5.85553	1.68662	5.10207
NM_026041	4.0244	4.53886	4.65824	1.17936	0	0	4.97345	0	4.58934	4.51748	4.83028	0
NM_033077	0	0	0	0	3.28019	0	0	0	0	0	0	0
NM_028848	0.544628	0	0	3.21052	4.32294	0	4.40601	0	2.64735	0	0	0
NM_029067	0	0	0	0.490114	0	0	1.15775	0	0	0	0	0
NR_040554	0	0	0	0	0	2.83828	3.92644e-05	3.47193	0	0	0	4.5808
NM_009367	2.71481	4.68069	6.95568	0	0	4.1823	0	0	0	3.18609	7.12091	0
NM_026367	2.81622	3.45396	0	3.38257	0	0	3.39522	0	2.90579	3.67697	3.88404	0
NM_021408	0	4.4236	0	4.5628	0.000195543	0	0	0	0	0	4.58441	0
NM_001243792	0.152664	0	0	0	1.32055	0	4.37447	0	4.34448	4.50819	0	0
NM_011935	0	0	0	0	0	0	5.28778	5.51729	4.10793	4.68788	0	4.66724
NR_038007	0	0	3.66596	0	0	1.16072	0	0	4.07144	4.54063	0	0
NM_001163754	4.89408	0	4.41361	0	0	2.6996	0	1.48487	0	0	0	0.431676
NM_198653	3.94012	0	0	0	0	0	0	0	0	0	0	3.43868
NR_034044	0	3.49857	0	3.34405	0	3.00899	0	2.75887	0	0	0	4.37757
NR_035529	0	3.68809	0	3.78783	4.10483	3.69794	4.2788	4.70262	0	0	0	2.37334
NR_029580	0	0.0221588	0	2.6529	4.325	0.594328	1.76422	0.0240842	0.0388217	0.0185094	0	0.000129651
NR_029908	0	1.76537	3.83715	1.5945	1.11163	2.36186e-05	1.59029e-05	0.981646	0.641577	0.200239	3.99869	0
NM_172650	5.49889	0	3.83184	0	3.90761	0	0	0	0	0	4.00404	1.30341
NM_001081363	3.77974	1.745	2.75672	2.56605	3.95048	2.86069	2.71471e-05	4.22361	3.72897	1.59208	2.91089	0.000105919
NM_026796	5.8005	0.0698014	1.49209	3.11704	2.79413	2.64096	2.00715	1.83487	2.42027	2.62859	1.60572	1.59548
NM_008976	3.42412	0.0617651	9.05017e-05	1.41604	1.49525	0.00356357	0.936806	0.000269151	6.56983e-05	1.93374	0.000103059	3.55667
NM_001159850	3.36378	2.22712	1.39019	3.37406	3.38902	3.13649	0.60936	3.97611	2.72673	3.70114	1.50657	2.71296
NM_010607	2.73931	6.05482	6.50147	4.78676	5.31984	5.37115	6.07605	5.61353	6.18365	5.82107	6.67831	5.94121
NM_001281847	0.000381428	2.35655	3.089	4.24602	3.12953	3.01717	2.4996	1.17528	3.21297	3.08094	3.24782	3.62593
NM_001281848	3.13125	2.39667	2.227	0.605356	2.07356	3.14679	3.54111	1.63942	4.36262	3.1599	2.49315	3.17621
NM_008937	2.06335	2.30988	0.794666	2.49011	1.59327	0.316615	4.3402	2.92003	3.13489	3.80762	1.35019	3.64933
NM_178775	3.0583	0.00649671	1.1485	2.62097	3.00193	0.00320921	2.54904	4.12007	3.45755	3.56869	0.998461	0.11822
NM_001081259	1.80149	1.82633	0.00025678	0.00285417	0.00712748	2.05291	0.00394316	0.00252231	0.00806785	1.97667	0.000255182	2.16539
NR_027298	0.446161	1.86539	4.97214	2.73967	3.38591	0.917726	2.61885	0.00260725	3.55666	2.36679	5.14548	1.15978
NM_029336	0	0	6.69122e-05	0	2.24623	0	0	0.000135956	0	2.6567	7.07991e-05	0
NM_001199020	1.72212	0.00785892	0.000158464	0.0018204	2.51236	3.4783	2.78397	0.00827258	3.21585	0.0160856	0.000180732	1.70524
NR_037579	3.76235	3.90707	0	4.27113	2.28909	1.5723	2.13907	1.88267	0.00193983	0	0	2.13975
NR_037578	0.00266119	0.000172164	2.72203	3.7052e-06	0.00858464	0.00197626	0.00037352	0	3.06036e-11	2.44648	1.60524e-06	4.61187
NM_021421	0.000238008	3.10961	1.57631	0.915742	4.35137	2.02847	4.91428	0	2.01562	1.95538	3.31677	0.00175959
NM_144879	1.87489	0.645235	1.47706e-06	2.44418	1.27496e-13	1.38217	7.52942e-07	0	0.958221	0.000171008	0.000530256	0.00165338
NR_027352	0.00225196	3.71218	3.15703	0	1.70083	2.27304	0	0	3.64454	0	2.87503	8.65656e-05
NM_001163422	2.5837	0	0.000463445	2.94615	0	0.0146608	0	3.11266	0	0	1.69752	0
NM_026895	2.72211	0	1.39067	1.69496	2.33777	4.68892	4.64448	0	0	3.86286	1.5038	0
NM_001163421	5.50007e-07	0	7.63916e-05	5.21141	2.90086	3.97545e-13	2.65002	2.8455	5.27829	1.20239	8.28672e-05	0.000925592
NM_030060	0	2.46397	1.72038	3.51147	3.96472	0	5.36546	0	1.36387	5.17664	0	4.37345
NM_001109759	0	1.84146	3.02608	3.86677	4.93092	4.57374	4.39652	0	1.78498	3.78431	1.84716	1.05257e-07
NM_025424	5.18669	3.58339	0	2.87371	0.016921	3.70996	4.08474e-06	4.47702	3.04038	2.79054	0	4.94953
NM_198654	3.56739	1.28536	0	0.0805253	0.000219763	3.14518	3.11614	1.65088	2.93011	1.85227	3.184	3.76028
NM_007498	0.931538	2.41052	3.7461	6.42099e-05	3.22426e-06	1.9622	0.0319692	1.64239	0.0357006	0.0326944	3.91223	2.53769
NM_025864	3.37603	3.38666	3.61743	1.84311	3.76341	3.62779	4.35476	2.8564	3.304	3.65769	3.82779	4.0295
NM_144880	4.1117	4.79318	5.76963	0.0489092	5.24487	5.71051	5.37844	4.66722	4.22168	4.48623	6.24832	5.47846
NM_029766	4.18038	3.371	3.7004	3.34389	2.34252	1.0707	4.19263	2.24181	4.70307	4.09046	3.86612	3.80531
NM_001305233	0.000585294	0.103333	0.00347565	5.57053	0.142466	0.0439106	0.00888764	0.000375016	0.00197275	0.0075836	0.00393801	0.0540495
NM_010892	4.44289	3.30516	0.595667	1.10715	2.00279	0.279096	5.98228	1.40143	4.24755	4.39959	0.658626	5.17895
NR_030669	0.496731	1.20309	0	0	1.11281	0.555119	1.58695	0.486524	0	0	0	0.552463
NM_009579	2.59161	3.10489	3.23828	2.91675	0.170861	2.93619	0.00113793	3.77727	3.31018	2.71626	3.39906	2.74578
NM_001306204	0.00138395	2.68652	0	0.00412363	3.5185	0.00782315	4.28479	0.413024	3.30625	0	0	1.50906
NM_001306203	0.000991193	0.12812	0	0.190932	0	0.00034391	0.795356	0.167951	0.11773	0	0	0.0206289
NM_178632	4.01729	3.33494	0	5.88266e-07	0	2.66729	3.03701	3.6252	4.34987	0	0	4.38704
NM_172266	2.58605	0	1.73272	0.584631	0	1.38788	2.26342	1.80214	1.68289	1.94235	1.85994	2.61927
NM_001134829	0.00251721	0	0	0	1.43609	0	0	0	0	0	0	0
NM_011633	0.887282	0.000450535	1.56368	0.00736615	0.155984	0.794471	0.00674346	1.69394	0.0141125	0.00999152	2.52858	0.000102075
NR_039566	0	2.59116	0.178689	0.648453	2.26233	0.779612	0.28091	0.000238426	0.501775	2.89203	0.00387603	1.44817
NM_001038607	0	0	0	3.00534	0	0.00430634	6.42879e-06	0.0139007	1.20169e-05	3.85143	4.24426	0.0048487
NM_010600	0	0	0	0.0073415	0	0.243541	0	0.555251	0	0	0	0.452386
NM_023727	0.00398373	2.58724	0	2.43233	0	2.63873e-07	0	5.50561e-08	0	0	0	4.5879e-09
NM_001177900	0.215255	0	0	1.3147	0	0.972875	1.09804	0	1.67528	0.682235	0	1.65705
NM_001303132	3.81935e-07	0.0120793	2.24703	0	0	0	1.65787	0	0	0	0	0
NR_040468	0	0.823428	0.0028925	0.00560322	1.83666	3.06298	0	0	3.04489	0.725303	1.66857	1.21195
NM_144881	1.03843	6.82517e-08	4.06114	2.95805	4.29955	3.30834	0.646931	1.15975	0.324801	3.12661	0.243845	0.000507452
NM_001177794	0.000155064	0.000982788	0.611253	0.614839	1.35305	1.24835	2.12859	0	9.61153e-05	1.76188e-14	0.67531	0
NM_198247	2.30136	3.30927	0.00148583	1.08503	0.00123451	2.82668	0.000555377	0.606771	2.08841	0.010528	0.00197008	0.00227427
NR_131748	0	0	0	2.82386	0	0.00587821	0	0	0	1.7464	0	3.43643
NM_145415	2.8359	3.38837	1.98024	7.09559e-13	2.63216	1.76974e-05	3.27413	3.8558	3.40574	0.988679	2.11571	4.80514e-15
NM_016851	0.367172	0	0	0.962586	0	0	0.256392	0.0115506	0.0154252	0.000941255	0	0.627229
NM_144814	2.82523	0.0291789	0.0734971	3.83956e-08	3.37336	1.24058	0.96378	0.00452844	1.78098e-09	2.63608	0.112488	0.196173
NM_001290278	0.00496333	3.64477	6.00488e-05	1.49381	0.0162922	1.20551	3.27718	0	2.69334	1.80528	9.41531e-05	0
NM_001290282	6.44529e-13	7.98543e-08	3.45074	2.45039	4.30058e-05	2.11128	1.48352e-08	0	5.72379e-06	0.000646073	3.61113	2.64572
NM_001290279	0.686319	0	1.21557	0	0	0	0.00718076	1.22622	1.13129	0	1.32408	0
NM_001290280	7.55777e-07	0	0	0.452282	0	0.12418	1.00726	0	0	0.272407	0	0.12408
NR_033536	0.297244	2.26484	1.17076	1.68535e-05	1.78837	0.00773759	1.50712	2.15983	1.69691	2.74755	1.27281	0.00706541
NM_001044751	0.914612	1.0345	0	0.000415507	1.12763	0.586689	2.66876	0	0	0	0	1.81379
NM_008288	0.0032001	0.00835912	0	1.88254	0.00675342	0.0067399	0.000283971	0	0	0	0	0.00368819
NM_008059	6.0021	3.47354	3.65894	4.16055	4.78739	2.73682	6.78681	4.29846	3.79816	5.60832	3.82428	5.90081
NM_008484	0.0366583	0.23109	0.0436165	0	0	7.27772e-10	0	0	0.00113585	0.0371431	0.0386522	2.46859e-06
NM_001277928	0.506337	0.236613	1.37668	0	0	1.83688	0	0	9.72895e-06	0.690549	1.4931	0.00274835
NM_144817	3.39251	3.00724	2.66213	1.92358	0.725375	0.18089	2.71338	2.58311	3.06694	2.27599	2.81404	2.67023
NR_029592	0	0.00194357	0	0	0	0	0	0	0	0	0	0.400382
NR_040477	0	0.000823017	0	0	0	0.875392	0	0	2.26399	0	0	1.9129
NM_001160360	3.07168	0.739486	3.41469e-05	1.37429	3.29689	0.115523	0.796924	3.41098	0	2.78689	3.96108e-05	0
NM_001160359	0.00089427	0	0.000339806	0.0183348	0.00190316	0.118666	5.33122e-07	0.00202617	0	0.00110034	0.000380184	0
NM_181048	0.000393912	0	3.05764	0	0.000761112	0	3.26316	0.000863177	0.0128231	0.000506371	3.21602	0.114858
NM_153137	1.57159	1.45253	0	2.74509e-07	0.81196	0	0.812549	0.867755	0.81993	0.489626	0	0.118035
NR_039539	0	0	0	1.70678	0	0	0	0	0	0	0	0
NM_001111059	0.296322	0	0	0.143866	0	0	0	1.05807	0	0	0	0
NM_133654	0	0	0.73376	0.582136	0	0	0	0.0392473	0	0	0.807677	0
NR_033564	0.310234	0	0	0	0	0.630267	0.402708	0	0	0	0	0
NR_015566	0	0	0	0	0.387905	1.77562	0.668512	0	0	0.220301	0	0
NR_029809	0	0	0	0	0	0.000626726	0.0300534	0	0	0	0	0
NR_029745	0	0	0	0	0	0	1.21565	0	0	0	0	0
NM_010778	0	1.11823	0	0	1.86489	3.1376	4.53601	0	0	0.724626	0	0.640887
NM_181546	1.32373	2.97012	4.2249	0.509172	2.54135	0	0	0	2.91624	3.60629e-05	0.23696	4.18143
NM_001301370	0.0191495	0	0	1.45328	0.460402	0.336505	3.96855	0	0.322507	0	0.0783303	0.309993
NM_013499	3.37141	1.73146	4.4808	3.39439	0.0434263	0	0	0	0.822457	0	0	0.026322
NM_172546	4.92084	0.031184	0	4.65279	0	0	0	1.03746	0.029427	3.03905	4.53971	3.51451
NM_001039652	0	0	0	0	0	4.81311	0	0	4.06894	0	0	0
NM_001304950	0	0	0	0	0	0	0	0	3.65008	0	0	0
NM_001304955	0	0	0	0	0	0	0	0	0	0	0	0
NM_001302796	0	0	0	0	0	0	0	0	0	0	0	0
NM_001302795	0	0	0	0	0	0	0	0	0	0	0	0
NM_001302793	0	0	0	0	0	0	0	0	0	0	0	0
NM_001302794	0	0	0	0	0	0	0	0	0	0	0	0
NM_001304938	0	0	0	0	0	0	0	0	0	0	0	0
NM_001304948	0	0	0	0	0	0	0	0	0	0	0	0
NM_001304937	0	0	0	0	0	0	0	0	0	0	0	0
NM_001033391	0	0	0	0	0	0	0	0	0	0	0	0
NM_001170802	0	0	0	0	0	0	0	0	0	0	0	0
NM_001170801	0	0	0	0	0	0	0.388228	0	0	0	0	0
NM_001170800	0	0	3.30533	0	0	0	0	0	0	0	0	0
NM_007758	0.132617	5.55861	0.207324	0.117597	4.25755	0	0	4.10736	0	3.20205	4.68242	0.149648
NM_175374	1.90154	1.05914	0.0737335	2.43953	1.50302	2.04407	1.33918	1.58613	0.355695	1.85438	2.73245	2.03776
NM_025995	3.92799	2.86542	1.89264	1.11562	2.66024	1.09278	3.69871	0	1.754	3.83595	2.02535	3.47726
NM_011702	0	0	2.58209	0	0	0	0	0	4.79049	0	0	0
NM_026793	0	0	0	0	0	0	0	0	0	0	0	0
NM_008882	1.95244	0	0	0.202887	0	1.98844	0.654787	2.81237	0	4.01994	0	0
NM_153399	0.424787	2.55839	0	3.97389	2.49758	0.370933	4.16474	0.32258	0	0.452338	3.46694	4.3217
NM_001302531	0	0	2.00678	2.53703	0	0.0897285	1.52443	0	0	3.52957	0.220672	2.1993
NM_007956	0	0	5.2512e-05	3.71524e-05	0	0.0579845	4.13913e-05	0	0	3.95485	0.16013	2.61568e-05
NM_001302532	0	0	0	0	0	0.00613773	0.457208	0	0	0.00439158	0.0199625	0.395497
NM_001302533	0	0	2.19161	2.65406	0	0	4.18287	0	0	0.000391846	0	3.5803
NR_126357	0	0	0.00375007	4.33329	0	0	2.6949	0	0	0.845502	0	3.85698
NM_001195672	0	0	2.72393	3.36244	0	0	0.707483	0	0	3.77871	0	3.38415
NM_024261	3.37779	2.23909	0.612201	0.00346542	2.9997	2.58472	3.61793	4.48482	3.56848	2.98441	2.33305	0.00271073
NM_025343	0.00143187	3.45513	1.82212	0.000218129	3.95285	1.08794	0.00148762	3.51189	0.00342084	0.0580662	3.00029	1.85264
NR_002891	2.61523	0.0269558	2.82314	2.46751	1.12463	2.28498	3.31437	0.000682428	1.47327	3.32625	0.0016725	0.00161241
NM_001033466	2.34319	2.84022	0.196995	0.0459646	3.45056	0.00159899	4.01465	2.41603	2.41589	2.19806	2.75103	3.25357
NM_031185	3.56194	0.933084	0.140359	2.74788	1.48326	3.00455	4.30678	5.91575	4.83933	3.28235e-05	0.928254	3.16813
NM_019958	1.12269	4.40256	0.019397	3.51084	1.36676	2.91742	0.00185473	1.42652	7.17799e-05	5.91332	1.98216	0.300336
NM_001161822	5.11537e-05	0.0337647	0	2.25693	2.72712e-05	3.70683	0.000578204	0.0500662	2.30855	1.49137	3.50632	0.129787
NM_001170785	8.82378e-06	0.0215127	0	1.98309	3.67577e-05	3.08679	4.87651	4.17627	2.66195	1.47595	2.14304	0.00183129
NM_001170786	3.78533	3.64312	1.98328	0	1.87234	0.00412471	0	4.99102	1.37947	0	5.94098e-05	0
NM_172308	3.6192	2.37779	3.77158	5.49401	1.65108	0.000715024	6.21118	0.0161749	4.80408	0	0	0
NM_027391	0	0.000259856	0.00435257	0	0	0.628671	0.36146	0.000472467	0.0676474	0	5.51425	3.65765
NM_133485	5.09373	0.942755	0.000690737	0	4.97626	0	0	0	0.00065097	0.000343502	0	0
NM_001204916	0	5.27422	0	0	2.13018	2.52676	4.31389	0	0	0.764759	0	5.37805
NR_045946	0	0	3.26795	0.00252633	0.44669	2.64473	0.414408	0.00133859	6.22735	0	0	0
NM_172784	4.73795	0	5.3397	3.10898	0.649762	0	0.164277	5.33579	0	0	0.149559	1.99367
NM_008786	4.82952	3.28975	0	3.91849	0	4.9671	0.00165879	6.95856	0	0	3.36647	2.18496
NR_030698	1.53992	4.58291	0	2.09392	4.00433	0	0.518432	0	1.44533	6.39562	3.3585	0
NM_145706	3.07249	1.09317	4.94659	5.37233	0	5.43821	0	0	0.000167277	5.26884	5.11983	4.45153
NR_033219	1.39988	3.71261	1.85139	1.17766	2.85034	0.627206	2.68888e-09	3.57907	1.33366	0	1.98275	1.05857
NM_001079686	2.31344	0	2.87463	2.04683	1.74798	3.23824	1.82817	0	1.88712	4.71313	3.03024	3.96152
NM_022027	1.98077	2.13657	3.19823	3.30879	1.67689	2.65295	5.6899	2.68361	4.95468	3.768	2.7903	0
NM_011835	3.38227	0.000288918	2.63884	5.25707	3.32608	0	4.42748	1.37803	0	1.35999	1.87188	0.00034891
NM_145418	3.73144	1.76567	3.59075	3.4609	4.49923	1.52731	4.75172	3.79441	3.56656	2.65794	4.12722	5.69296
NM_026141	3.41938	3.78344	4.92546	0	3.90358	0.00127588	0	1.70788	3.40763	3.77193	0.00524223	3.76783
NM_172785	0	1.28669e-11	0	0	4.18133	3.08485	1.67783	1.95294	1.27576	1.3826e-12	0.000767683	1.35067
NR_039563	0	0.000628164	0.0950026	3.83027	0.00516958	3.45877	3.86355	1.98434	3.52504	0.000205709	3.75543	3.99151
NM_010690	3.12153	3.98593	3.2104	3.20343e-16	0.000675023	5.10041	4.46732	4.0644	3.45763	3.28228	5.09862	4.30276
NM_138667	4.39069	3.83194	0	0.120937	0	0	0	0	0	0	0	3.58619
NM_177387	4.09106	0	0	1.15049	0	0	0	0	0	0	0	4.721
NM_001033253	0.000109152	0	3.9701	1.37266	4.63202	3.50681	3.78032	3.33075	4.00299	4.13528	4.13804	0.22126
NM_001159942	2.14161	4.16435	4.09121	2.15219	3.01931	5.00463	4.89169	4.44995	4.5323	4.75725	4.41426	0
NR_038036	0	4.13549	2.7489	5.26062	5.30691	2.78519	4.21716	5.10794	4.5788	3.50266	2.90238	3.73528
NM_177271	1.2852	0.650039	0	3.8857	0	3.73277	0.402145	3.84157	0	4.68971	0	0
NM_001127353	0	3.80646	0	0	0	0	0	0	0	0	0	0
NM_026405	1.11357	0	3.72586	1.42772	3.57095	1.40104	3.59892	1.26445	3.8223	0.426006	0.00011995	4.04608
NR_033630	0	6.10432e-05	0	0.000157759	0	0	4.11293	0	0	0	3.25559	0
NM_001083121	3.0638	1.55133	1.37365	4.39695	2.03104e-05	2.49847	1.78784	0	1.05536	0	0	0.9934
NM_001083120	3.29686	1.62024	4.46979	0.265491	3.24761	0	0.00217461	0	0.00449662	0	3.91651	0
NM_008680	0.00138112	0	0	0	0	0	0	0	1.32998	0	0	0
NM_010135	1.51512	0	0	0	2.04298	0	0	0	0	0	0	0
NM_175155	4.277	0	0	0	0	0	0	0	0	0	0	0
NM_001081344	1.75316	0	0	0	0	0.00251061	0	6.40205e-05	0	4.58666	0	4.43226
NM_010146	3.52648	5.07983	1.81614	5.12535	0	3.15121	1.90051	1.65108	0	9.427e-05	1.48599	8.21478e-06
NM_027968	0.0373967	0.347291	5.33552	2.83982	5.09777	5.30626	0.206283	5.43078	4.64545	0.860465	4.65571	2.53516
NM_001168297	2.34602	3.52727	0.000102536	3.05799	3.30913	4.0159	3.76944	5.06295	0	2.06254	5.51006	3.38283
NR_038028	0	2.14539	3.09667	1.78237	0.0770046	2.10726	2.00192	1.54991	1.69046	1.7079	0.101323	2.14002
NR_038027	0	0.000118702	0	0	3.12533	0.70143	0.795783	0	0	0	3.07226	0.000132805
NM_016976	0.328287	0	0	0	0	0.000619307	0.000664912	0	0	0	0	2.10086
NM_001114333	0.00586173	0	0	3.43277e-06	0	2.9734	0	0	0	3.5815e-06	0	0.698257
NR_046010	0	1.87212	0	4.45831e-05	2.77153	0.00168937	0	0	0	1.08141e-05	0	0.00057014
NM_175102	6.1666	5.16299	0	1.67809	0	5.89643	0	0	0	0.778542	0	5.88824
NM_001163590	0.00106387	0.00315222	5.43638	5.77775	0	0.00123892	6.21361	4.99931	5.50733	6.26486	0	0.00122462
NM_001163591	1.07938	0.730726	0.0858218	2.85587	0	1.82489	1.62981	1.41286	2.42589	0.0531467	5.68372	0.70608
NM_029075	6.97833e-07	3.61478e-06	2.91658	0.0138445	5.1673	2.93534e-07	0.000420835	0	0.000198596	1.60543	1.94631	1.81715e-06
NM_029172	0	0	0	0	0	0	0	0	0	0	0	0
NM_181470	3.92569	4.15936	3.35661	3.43817	3.04469	3.35933	3.95579	0.0538989	4.28306	4.3151	3.64483	3.68877
NM_009538	0.749799	1.98892	2.03783	4.06992	1.90366	4.7655	1.33603	2.27942	1.12577	1.20368	2.3838	0.826772
NR_131912	0	0	0	4.69203	0	0	0	2.98669	0	0	0	0
NM_025799	2.9355	2.40874	2.1065	2.82006e-09	1.94006	3.41468	2.69531	2.31674	1.74822	2.63277	2.24564	2.53709
NM_001164195	0.00406344	2.45238	0.00191333	3.38757	0.00509187	3.63952	0.000228417	1.64218	0.883512	2.70333	0.00232745	0.00638951
NM_019961	3.60366	5.97685	3.1383	6.67985	3.68121	6.36756	3.6827	3.37335	3.21261	2.25244	3.29777	3.53633
NM_025748	2.46578	0.000383903	1.70019	0.000524698	3.44979	0.000207932	3.94037	3.94938	2.40065	2.65734	1.82622	3.36991
NM_025446	5.63696	2.84127	5.97773	3.55553	5.44541	3.71674	5.49623	6.83121	5.63464	5.70676	6.15376	5.05237
NM_011682	2.85323	2.29562	2.73883	2.84146	3.33059	2.82883	2.28192e-05	1.63911e-05	2.64942	1.79858e-05	8.64018e-07	3.16983
NM_001284354	0.888144	2.42396	1.91206	7.2442e-06	1.14832	1.02377e-05	1.49286e-06	2.2552e-06	4.58235e-05	1.17583e-06	4.01668e-07	5.91289e-05
NM_172937	0.000357194	1.99763e-05	5.20037	0.267847	0.000932558	7.26416e-07	3.02789	2.91564	3.0371e-06	2.9604	1.51767	8.23859e-07
NM_001077707	2.68734	2.28735e-06	0	2.92799	2.89023	3.3268	3.16472	2.4276	2.39267	2.67784	2.0454	2.81821
NM_025418	4.94335	2.65848	0	4.61309	4.90827	5.19115	5.22188	4.28427	3.91474	4.91205	5.37449	5.30016
NR_045824	0	0	1.41848	2.57123	0	0	0	0	0	0	0	0
NM_029722	0	0	0	0	0	0	0	0	0	0	0	0.545297
NM_008703	0	4.74007	0	0	0	0	0	0	0	0	0	0
NM_010437	1.65138	0	0	0	2.15232	0	0	0	0	0.942813	2.89213	0
NR_131087	0	0	3.74949	0	0	0	0	0	0	0	0	0
NR_038020	0	0	2.56125	0	0	3.89354	1.93957	3.16936	2.70657	0	0	4.01437
NM_138628	0	0	1.59457	4.46922	3.42856	2.56806	3.76848	0	0	0	3.91565	2.0088
NM_010828	3.24767	3.1593	1.30255	2.73921	3.46622	3.14	2.53903	1.77419	1.85969	4.2025	2.81825	1.94395
NM_028440	4.66547	3.52768	0	3.74203	2.31091	4.01632	4.63194	3.56223	4.46868	5.32904	1.71652	4.28162
NM_001033432	2.3432	3.30854	1.92718	3.48624	1.0557	2.40236	1.95379	2.58851	3.03708	3.0021	1.41145	0.204409
NM_001195036	0	1.53111	7.78651e-07	0	0	0	0	0	0	2.05613	0	0
NM_144820	0.596967	0	3.66348e-07	3.11861	3.88211	3.52778	2.3582	2.45973	1.2225	0	1.53289	2.34279
NM_001111065	0.230353	3.60779	1.40393	3.20207	2.15353	3.1083	0.238734	4.32791	2.11862	2.22502	2.061	2.6702
NM_009048	3.64086	0.0061118	0	3.36645	0	2.73207	1.17619	0	0.859226	1.2303	0	0.438497
NM_001002268	1.59509	1.78073	0	2.33986	0	1.28036	3.81857	0	3.2646	0.00343106	0	3.49012
NM_019487	0.392743	0	0	1.68163	0	2.4332	3.37221	0	3.61531	3.88237	0	3.28362
NM_177706	0	0	0	0	0	0	0	4.01521	0	0	0	0
NR_102728	0	0	0	0	0	0	0	0.00143929	0	0	0	0
NR_038035	0	0	0	0	0	0	0	0	0	0	0	0
NR_038034	0	0	0	0	0	0	0	0	0	0	0	0
NM_022032	0.39455	0	0.0207379	2.01858	0.0391809	0.442683	0.883061	0.744334	0.86263	0.927641	0.0134368	0
NM_001166402	1.32704	0	3.61141	0.657582	3.72426	0.32095	0.573485	0	0.764151	1.24808	3.62006	0.383766
NM_009397	0.0101654	0	0	0	0	0	1.07199	0	0.0263837	0.0117973	0	0.0115285
NR_038021	0	0	0	0	0	0	0.0106427	0	0	0	0	0
NR_038022	0	0	0	0	0	0	0	0	0	0	0	0
NM_053008	0	1.319	3.83144	5.14591	2.82947	0.55073	0	1.50666	0	0	3.99829	0
NM_010511	3.52787	0	0	0	0	0.0102598	0	0	3.0717	3.4329	0	3.54423
NM_178258	0	0	0	0	0	4.1882	0	0	0	0	0	0
NM_001033258	1.11357	0	1.16557	0.263645	0	0	0	0	0	0	1.26733	0
NM_172786	0	0	0.000455753	2.55423e-05	7.79812e-06	0	0	0	0	0.503106	0.000508902	0
NM_029529	1.37363	3.72015	2.40977	1.35051	2.38702	0.332905	3.4509	3.2226	0.648691	0	2.55649	0.319292
NM_001161825	0.000206227	3.65126e-05	1.51679	0.00074254	1.63211e-05	2.15674	2.6652	0.0177375	0.000216816	7.98181e-05	1.82262	5.17018e-05
NM_008822	3.25084	2.64358	0.0321055	2.99231	1.49185	2.95808	2.87004	3.59363	2.9198	2.05919	0.0312626	3.20764
NM_008580	0.82838	1.21207	0	1.97539	1.62301	1.33245	1.13079	0.721402	1.84591	0.966076	0	0.461934
NR_105840	0	0	0	0	0	0	0	0	0	0	0	0
NM_001198635	2.9822	0.0100153	0	0.000219821	0.828187	0.111774	3.4418	0.229619	0.184491	0.146649	0	0.00028419
NM_008635	5.0957	4.45319	2.70509	2.52757	0.655926	2.15198	3.58123	2.4184	2.02719	1.82749	0	1.63361
NR_045350	0	0	0	0	0.00297809	0	2.46458	0	0	0	0	0
NM_001101561	1.59405	0	0.683517	1.47554	0.00026242	0	0.146779	0	0	0	1.02073	0
NM_027930	3.17478	2.40849	1.64391	0.296891	0.233137	0.373813	2.27173	0	3.63895	2.44838	1.7678	1.97845
NM_001033257	0.65875	3.62714	3.49768	2.62477	2.31138	0.000379676	0	5.07213	2.15979	3.31715	3.66143	3.62557
NM_001195096	0.441811	4.05428	3.06827	2.50378	0	3.07528	0	0.000797114	5.20319	4.04978	0.00104046	3.09731
NM_001195066	0.000346635	3.27793	0.0782207	2.15337	0	1.65507	4.01427	5.10683	4.51423	4.35903	4.4384	3.47581
NM_001195065	5.8727e-05	1.97172	0.410516	3.6334	1.62482	0.484244	3.97386	0.595542	0.138471	4.15174	0.455433	3.61664
NM_173390	1.2918	0.0415225	0.332558	0.000721549	4.59617	0.000236195	0.00904275	0.000644761	0.115954	2.24874	0.372836	0.194478
NM_001163592	3.84671	4.95279	0.00336632	3.2094	0.0308471	3.92051	1.2672	4.52566	0.00324855	0.808655	0.00373729	0.000187039
NM_013875	4.64604	0.000887241	0.000909334	1.83947	0	2.35352	0.000266386	1.78935	0.00117283	0.000293484	0.00096768	0.924459
NM_010848	0.607913	4.63336	2.53055	0	0	0	0	0	1.89816	0	3.22859	0
NM_001198914	0.000221167	0	0.000637339	0	2.99817	0	0	0	0.000585628	0	0.0506502	0
NM_178713	0	0	0	0	0	0	0	0	0	0	0	0
NR_027968	0	0	0	0.342683	0	1.39869	1.10294	0.795892	0	0.835323	0	0.990084
NR_045843	0	0.82997	0.000912915	4.42651	0	0.589048	4.10071	0.611664	0	4.69083	0	3.94054
NM_026203	4.16007	0.669846	4.25033	0.000978146	2.74534	2.62519e-09	3.30828	0.00268815	2.94309	2.54015	3.27105	2.55542
NM_001177776	7.87912e-05	0.00246412	0	2.74571	2.44373	1.81054e-11	3.68275	0.000359209	4.96985	3.103	0.000231512	2.5044
[truncated: 32,502 more rows]

## Sheet: Human GSE119834 (log2 FPKM)
transcript	GSC1_0	GSC2_0	GSC3_0	GSC4_0	GSC5_0	GSC6_0	GSC7_0	GSC8_0	GSC9_0	GSC10_0	GSC11_0	GSC12_0	GSC13_0	GSC14_0	GSC15_0	GSC16_0	GSC17_0	GSC18_0	GSC19_0	GSC20_0	GSC21_0	GSC22_0	GSC23_0	GSC24_0	GSC25_0	GSC26_0	GSC27_0	GSC28_0	GSC29_0	GSC30_0	GSC31_0	GSC32_0	GSC33_0	GSC34_0	GSC35_0	GSC36_0	GSC37_0	GSC38_0	GSC39_0	GSC40_0	GSC41_0	GSC42_0	GSC43_0	GSC44_0
NM_000014	6.44279	4.40206	4.2558	7.24661	2.15457	7.67148	0.371928	8.12347	2.86343	2.75229	4.383	7.23206	7.00382	9.46059	6.24865	0.795425	3.8363	1.00163	6.16697	3.77709	4.20592	5.18253	4.88526	0.959018	7.09848	2.07062	7.57534	7.82633	4.77868	4.62384	2.39792	4.80931	1.74159	4.52953	3.86506	0.335772	6.13257	7.9068	4.04622	4.22243	4.04869	8.1713	6.83248	5.69565
NM_000015	0	0.198544	0.26529	0.0831036	0.11929	0	0	0.430581	0.0919515	0	0.310888	0	0.500689	0.0531647	0.159158	0.0541101	0	0.0373538	0	0.277754	0	0.0580118	0.0650002	0.0482807	0.153672	0.174874	0.13376	0.408035	0.0833577	0	0	0	0.471955	0	0	0	0	0	0	0	0	1.06118	0.0973907	0
NM_000016	3.71387	4.11897	3.64866	3.93843	3.84679	3.50237	3.58795	3.56847	4.05302	4.45084	4.13194	3.04699	3.41509	3.53578	3.29857	3.51987	3.64768	3.48215	3.68474	3.46597	3.86337	3.35745	3.77472	3.87793	3.56421	4.10094	3.55518	3.83608	4.22385	5.08689	3.95118	4.5566	3.14133	4.25141	3.09828	4.73879	3.47202	3.61804	3.49517	5.13769	2.80903	4.4913	4.42591	5.10917
NM_000017	2.82834	1.76349	1.58631	2.59301	2.89588	2.97005	3.0449	2.29427	2.04907	1.92133	3.07256	2.72644	2.17657	2.07017	2.60925	2.96807	3.66073	4.13225	2.86622	2.43403	2.32339	2.81769	2.582	2.37562	1.18086	1.53388	2.55526	3.21782	2.60158	3.40657	3.24051	4.1357	1.41959	4.352	1.61805	0.00239382	1.01005	2.59761	2.07804	2.75185	1.74689	0.332751	3.12102	3.54144
NM_000018	5.32163	5.2927	5.723	4.50915	5.19277	5.78325	4.85946	4.66883	4.64783	3.73789	4.23006	4.80209	4.83245	4.31159	5.17858	6.49315	5.18144	5.91028	5.36299	6.68309	5.95305	5.92179	6.18665	4.97746	6.15851	5.68621	5.97581	5.10571	3.80145	5.00249	5.5375	5.42858	4.26703	6.59549	5.00692	4.36745	4.78551	5.77052	4.57005	5.50008	5.40175	4.46948	4.83703	5.01672
NM_000019	5.38392	4.78755	4.77569	4.64522	5.26896	4.99714	5.36068	5.09697	5.30316	4.87275	5.48342	5.17392	4.15053	4.91158	4.98805	4.77327	3.636	5.42976	5.1463	4.85123	4.65109	4.48196	5.51174	4.17595	4.50828	4.21383	4.33385	4.92851	4.66323	5.47912	5.02552	4.89287	5.3901	5.64612	4.16347	5.15464	3.9797	5.11144	4.29477	6.19934	4.32925	4.44554	5.02359	5.88889
NM_000020	0	0	0.000299977	0.000194433	0	0.000201675	0.000161466	0.000104606	1.30299e-07	0.0647171	0.00017107	0.216692	0.000203057	0.000128214	6.40783e-07	0.000120919	0.000380655	2.97553e-05	0.00017295	0.000117387	0.000264735	0.130031	1.87666e-06	0.000269401	2.1529e-05	0.000508993	0.000250182	4.09995e-06	0.411151	0.000266252	0.971932	0.000661014	0.000596239	0.000157994	1.89569	0.000340747	1.12107	0.00046041	0.000307628	0.10579	1.59098	0.000162471	0.000164547	2.4525e-05
NM_000021	3.13427	3.08368	3.26935	2.75147	2.75995	1.90233	2.67149	3.05472	2.65719	2.70507	2.83968	2.19536	3.23215	1.86148	3.32809	3.00654	2.16123	3.88069	2.71216	2.27955	1.75052	1.75599	2.43153	2.85507	2.77177	2.32047	3.67567	3.28791	2.56029	2.37622	2.93119	2.85091	3.30724	2.4749	2.89285	3.24742	2.78733	3.20062	3.30417	1.9306	2.49402	3.22968	1.8461	2.21152
NM_000022	2.16673	2.43214	0.987997	0.493426	3.00715	4.15733	2.77806	1.3865	4.35885	2.16319	4.02135	3.61208	3.78058	4.34095	5.60269	1.96023	3.9018	1.90725	2.96855	4.12065	3.17106	1.22672	3.35486	0.303397	2.15258	1.21995	1.50454	1.24719	1.3985	2.09132	3.88565	1.73046	0.846736	4.13373	5.31581	0.239873	0.47898	0.159315	2.75899	3.28861	3.4706	2.97276	3.20554	2.58464
NM_000023	0	1.25062e-07	0.304335	0.149245	0	0.462132	0	0.0453904	3.9198e-06	0.596308	0	7.76855e-08	0.18278	1.08917e-14	0.0506496	6.176e-07	3.60297e-06	1.44972e-07	0.108443	0	2.57446e-06	0.543846	6.15356e-06	0.044432	0.426865	0	0.157054	0	0.252574	0.0963202	0.37745	0.405674	7.55826e-06	0	2.44189	0	0.207331	0.0873425	0	4.16281e-08	0.521008	4.60249e-06	0.172247	0.164306
NM_000024	0.0413736	0	0.0309722	0.0273255	0.039556	0.0334333	0	0.123957	0.0302974	0	0.0625532	0.0837123	0.0346748	0.284391	0.070595	0.953579	0.0286336	0.80269	0.219527	0.269502	0.0935542	3.01177	0	1.79006	2.4706	0.0872385	0.115756	0	0.602072	0	1.14819	0.346837	0.201325	0.0353277	1.41238	0.520322	2.29105	0.43337	0	0.212694	1.64044	0.117628	0.0635605	0
NM_000025	0.0633708	0.0348897	0	0	0	0	0.0584847	0	0	0.0264177	0	0	0	0	0	0	0.0221473	0	0	0	0	0	0	0.0242329	0	0	0.0230682	0	0	0	1.11993	0	0.429438	0	0	0.0299071	0.0295949	0.0713514	0	0.0250469	0.0284694	0.0234534	0.0248586	0
NM_000026	6.9753	5.74428	5.79201	5.03205	6.10489	6.19905	5.27539	5.74752	5.9181	7.2215	6.35154	5.9589	5.1318	5.96878	6.86337	5.87961	4.93327	6.30334	6.43004	5.53445	5.86776	5.39622	6.32116	4.76331	5.33221	4.96718	5.47738	5.88298	4.42426	5.32727	5.49921	5.62487	4.64736	4.88154	5.44829	5.52011	6.2367	4.77201	4.45929	6.47297	5.53851	5.80217	6.15136	8.21366
NM_000027	2.62752	2.64474	2.47549	1.9752	2.94019	3.66283	2.15606	3.22923	2.44473	2.75315	2.57117	2.9398	3.17601	3.52983	3.25942	4.36566	4.70126	3.52366	2.99145	3.43563	3.73653	3.1566	3.57072	2.44795	2.68312	3.07004	3.06554	2.72285	1.99238	3.85858	2.52265	2.19035	2.62964	3.11712	3.2396	1.66306	3.38657	3.29024	2.1227	3.85714	2.96069	2.70261	2.95534	3.54776
NM_000028	2.09886e-07	0.687344	9.02436e-07	0.312685	0.735075	5.55513e-11	0.709709	0.853023	1.06578	0.426346	0.402227	3.25985e-10	8.17845e-09	0.690457	0.308291	1.48462e-08	2.10365e-09	0.26603	1.63463e-08	5.07368e-11	0.183603	0.299384	3.29953e-14	8.56641e-09	0.43659	0.495078	0.155564	6.01744e-09	1.10437	1.35499	1.23604e-11	0.213823	0.311409	0.810158	0.297704	0.620221	0.440862	0.94362	2.10971e-08	6.24919e-08	0.506053	0.347606	0.773178	6.71006e-08
NM_000029	5.87031	5.12943	4.15585	2.85756	4.90728	4.64076	4.65638	5.94989	2.73882	0.402801	7.5174	5.12862	4.5756	6.04839	1.09139	0.628583	0.04505	0.750686	2.50616	0.914349	2.55927	0.607302	5.68023	5.07983	1.56071	8.22031	6.50974	4.26853	3.45354	6.28101	0.566734	1.09733	1.98623	6.74841	0.0862776	2.23726	1.32687	3.68573	6.39418	0.281486	0.113335	0.11638	3.68955	0.0732081
NM_000030	0	0	0	0	0	0.0425868	0	0	0	0	0	0.0362526	0	0.0439569	0	0	0	0	0.0976183	0	0.0800756	0.0479783	0	0	0	0.037806	0	0	0.0349352	0.389094	1.55723	0	0.399377	0.0449918	0.179786	0.0491895	0.753908	0.0398172	0.040763	0	0.0468398	0	0	0
NM_000031	2.118	2.84927	2.26738	2.91188	2.34083	3.15565	2.25794	2.5232	2.33057	2.8307	2.07462	2.67609	2.49839	2.66516	2.5779	3.59138	2.50288	3.5324	2.87307	3.52507	3.15515	2.57463	3.32195	3.37154	2.65217	3.00926	3.44472	3.62244	3.08436	3.42137	2.96862	3.17314	3.41998	2.51283	4.20217	2.14172	3.25222	3.05406	2.16868	2.28896	3.8811	2.1704	3.0271	2.2753
NM_000032	0.0416754	0	0	0	5.34924e-05	0	1.67064e-06	3.1146e-05	4.30906e-05	6.30107e-06	0	1.47228e-07	0	0	2.2618e-05	0.000112302	0	0.00013185	0.0392714	0	0.0320968	1.23813e-05	2.22791e-06	0	0	0	1.4531e-05	0	4.79642e-05	0	0.000340631	8.57951e-05	0.00010563	0.000303472	0.00274565	1.84612e-05	0	3.22543e-05	8.88638e-05	0	0.0370525	7.29625e-05	3.70707e-05	0.0623793
NM_000033	1.7585	1.57525	1.60591	2.0095	1.56169	2.43732	0.911781	2.49191	1.573	1.13822	1.82525	2.50395	2.32565	1.84424	1.80795	3.75793	3.05421	3.17968	2.9163	3.06859	2.40091	2.37939	3.65862	2.78578	3.18484	1.53562	2.31639	3.3547	2.91296	3.24061	2.34123	1.81942	2.8035	2.81221	2.70978	0.682635	1.4363	2.68779	1.62048	3.6507	2.4108	1.35746	0.668941	2.61094
NM_000034	2.68375	2.68104	3.14281	3.44384	3.56287	2.14935	3.78881	3.01533	2.67553	5.79357	2.88851	3.92731	2.51795	4.04243	5.91614	3.65843	4.27284	3.87431	4.48655	3.07633	3.85108	4.27114	5.99145	4.00912	4.60106	3.88085	2.40169	3.61019	3.72909	3.92865	2.44366	2.4829	2.56388	4.69639	3.91983	4.53149	4.46585	3.66117	3.08539	3.7826	3.64412	3.40687	4.07219	5.21534
NM_000035	0	0.111158	0.0517634	0.132994	0.0978707	0.0829771	0.124654	0.0794826	0.258817	0.111864	0.0528308	0.0936237	0.167169	0.0291044	0.0596485	0.0296262	0.266005	0.0405118	0.065038	0.0543874	0.0791442	0.0317819	0.0704392	0.394045	0	0.0737765	0.255051	0.235667	0.175252	0.113121	2.41987	0.242453	0.846648	0.11565	0.0916185	0.269768	0.154486	0.288291	0.0534638	0.205151	0.148848	0.0996362	0.273238	0.0523039
NM_000036	0.0181527	0	8.38409e-07	0.011556	2.1499e-05	0	0	0	0.00717644	0	0.0244143	0.000714931	0	0.00767457	0.0151921	0.00115675	0.110182	0	0	0	0	0.0160708	0.0357631	0	0	0	0.0253598	0	0.0140847	0.0436147	0.133589	0.0247968	0.0596	0	0	0.0091179	0.00919508	0.0526636	0.00866474	0.0137419	0	0.00633698	0	0.01328
NM_000037	0.291819	0.053419	0.245134	3.48741e-05	1.61048e-06	0.000475502	0.139733	1.91146e-10	1.30774e-05	8.31643e-06	1.38664e-06	2.6808e-07	3.01296e-05	0.632165	0.297574	0.530192	3.2005e-09	0.616211	5.66061e-07	0.97743	0.022008	0.172708	1.21449e-07	5.11944e-05	2.14014e-06	8.63798e-08	1.8112e-06	3.75545e-05	2.4585e-09	3.75549e-06	8.59779e-06	5.41742e-09	0.223582	7.95557e-08	0.267451	2.9543	3.27692e-06	1.42762e-06	1.26914e-08	0	4.23511e-06	0.093028	1.92206e-15	2.4507e-06
NM_000038	3.72876	5.66248	4.56107	5.47915	5.34228	4.12618	5.32128	5.31021	4.37485	3.88774	4.54272	3.79849	4.11542	4.20233	3.55614	3.10889	3.23834	3.11802	3.16177	3.6881	4.09476	3.20495	4.31224	4.10946	4.00295	4.92642	5.04727	5.48716	4.13849	4.18992	2.91142	5.04016	5.26079	5.22498	3.66381	4.91694	3.56714	3.20322	4.70471	3.28668	3.52892	3.49249	4.89056	4.41198
NM_000039	0.261459	0	0.13593	0.0614704	0.171925	0.0750143	0.166123	0.595135	0.420282	0.149293	0.070991	0.183963	0.221731	1.31504	0.362231	0.356783	0.0643771	0.0545168	0.247407	0.142616	1.55181	0.311464	0.183108	0	0.0772538	0.306269	0.513909	0.214096	0.335706	0.15095	1.6214	0	0.155279	0.15428	0	0.245333	0.166425	0.201079	0.140264	0.445322	0.0824147	0.703545	0.495844	0.0702872
NM_000040	0	0	0	0	0	0	0	0	0	0	0	0	0	0	0	0	0	0.0905982	0	0	0	0	0	0	0	0	0	0	0	0	0	0	0.252468	0	0	0	0	0	0	0	0.260476	0	0	0
NM_000041	1.74887	8.94226	2.68598	6.96461	2.20067	3.76396	0.345118	2.47543	1.279	0.883701	6.27222	7.25516	6.96588	0.450037	4.97092e-05	5.22142	1.89183	0.952092	5.37017	3.86624	3.69225	2.34811	5.06135	1.54509	4.44953	1.98852	6.75089	8.23295	7.48933	7.97788	6.36804	4.22369	1.00411	3.45637	1.98468	2.00779	1.93527	3.93704	3.28921	3.21524	1.88394	2.19195	5.57669	5.35357
NM_000042	0	0	0	0	0	0.0563921	0	0	0.0511406	0.112939	0.202492	0	0.114661	0.0581975	0.0602321	0	0	0.0409109	0	0.0549207	0.0537645	0	0	0	0.0580868	0.0500882	0	0	0	0	0.601244	0	0	0.0595607	0	0	0.0644162	0.376146	0	0	0	0	0	0
NM_000043	1.95618e-07	2.64408	0.880765	0.355962	4.04702	2.36515	3.85287	2.8496	2.09871	2.88308e-15	1.42409e-06	3.10776	2.20003	4.81535	3.19048	2.41742	2.96998	2.27655	2.73956	3.58765	2.73421	3.12283	0.809197	2.12661	2.7613	2.95091	1.45529	0.00259165	2.01588	2.24883	3.73476	1.50132	2.07796	4.49121	4.11849	0.000343729	3.20026	3.26984	2.87504	2.33764	4.17604	1.63816	2.39757	0
NM_000044	2.15866	2.20952	1.68974	2.45168	2.58115	2.67312	2.45443	2.33964	2.11156	2.53743	1.77094	1.79711	1.71027	1.81692	2.02192	1.29376	1.52382	2.30044	2.03499	2.03741	1.50588	3.96178	0.219092	8.17816e-07	2.99078	1.58609	1.01473	0.36434	1.72871	1.15057	1.29677	2.53709	3.10618	1.14098	2.2354	0.0512017	1.41048	1.92788	0.836348	0.0233756	1.91377	2.73818	2.31274	1.46159
NM_000045	0	0	0.0499922	8.78283e-12	0.00974343	0.0555651	0	0.752355	0.0812198	0.0556201	0.00106118	0.151209	0.00202035	0	0.0151921	0.00104283	0.207041	0.0661719	0.00158008	0.041371	0.037911	0.225202	0	0.0383304	0.0928178	0.361256	0.0412047	0.0454902	0.00892988	0.0348531	0.494213	0	0.185401	0.0461004	0.0350207	0.0523153	0.199735	0	0.235877	0.0407959	0.19224	0.136429	0	0
NM_000046	2.49719	3.05299	2.29524	3.46369	3.29666	3.54218	3.26967	3.31692	3.19079	2.18385	2.85742	3.59482	3.77848	3.35219	3.35122	3.75053	3.16592	2.92755	3.49913	3.60475	3.25263	3.68376	3.0757	3.7034	3.47121	2.89924	3.50321	3.99233	3.012	3.44165	3.68786	2.25943	2.44587	3.62999	4.0383	3.84687	2.34566	2.07713	3.35832	3.41091	4.03129	3.32554	2.93084	2.77643
NM_000047	0.957663	1.23728	1.29101	1.59817	0.412417	1.51747	0.000215373	0.686834	0.450753	1.40687	0.226308	0.978781	1.63434	7.67603e-05	0.000327419	0.591651	1.42798	1.4098	1.81366	1.43165	1.08255	0.294034	0.952035	0	2.13876	0.205112	0.567435	1.70094	0.850607	0.677305	0.00148376	1.70862	6.03441e-05	5.5335e-08	2.36842	1.37148	2.26793	1.97952	0.141616	1.22791	2.2579	1.73808	0.0295802	2.96539
NM_000048	3.53056	2.51182	2.32513	2.83712	2.51089	3.08895	3.26775	2.76568	3.25019	3.25147	3.01467	3.43818	2.25174	2.72458	3.95154	3.98726	2.51544	3.51364	3.81882	4.01944	3.56986	2.10056	3.20796	0.000579432	3.97142	2.95971	2.62157	3.36516	2.16459	4.08534	3.86245	3.45452	1.93952	3.71611	3.33709	1.95038	4.65867	2.86311	2.7715	3.49007	4.10521	2.537	3.59198	3.53077
NM_000049	0.000265498	1.42733	0.000186651	1.5898	0.356351	0	0	2.89726	0	0	0	0.000237314	0.000269806	0	0.000294511	0.0989485	0.39784	0	0	0.784907	1.53474	0.000365204	1.9192	0	0.000420226	0.000346556	2.14688	0.000419354	0.780843	1.78323	2.42718	2.95802	0.000337651	0.000594491	2.24458	0	0.253717	5.26241e-05	0	1.3972	2.3688	0	0.175967	1.51741
NM_000050	0.844694	0.000129382	4.02224e-05	1.9288e-05	0.538891	0.000336589	4.78812e-05	0.000208519	0.000303465	2.37588e-05	0.000275878	0.853315	0.000123845	0.000167617	0.921393	2.27712	0.840443	2.19808	1.93421	3.34931e-05	0.870202	1.81387	2.37148	2.98087	2.09275	4.99584e-05	4.9364e-05	1.06199	0.65281	0.649019	3.03953	5.27919e-05	0.738965	3.71335e-05	4.49083	0.420675	4.76582e-05	3.53336e-05	0.636008	0.000246475	2.49994	3.765e-05	0.000173269	0.793953
NM_000051	3.9471	3.67353	3.84066	3.81461	3.75941	3.85569	4.2028	4.28018	4.13291	3.40695	4.42487	3.58816	3.92375	3.90255	3.20684	3.3937	3.21345	3.35186	3.6206	3.54114	3.78215	4.01715	4.50625	3.08052	4.10357	3.46384	4.34145	4.03123	3.97458	3.84453	3.43302	4.03626	4.28076	3.78764	4.35691	3.63023	4.21874	3.87848	4.06921	4.73735	3.99541	4.2649	3.50734	3.79665
NM_000052	2.33294	2.12067	2.67149	2.96085	2.1892	2.3246	1.58903	2.20772	1.92889	2.14016	2.17195	2.5704	1.93935	2.31739	1.61574	3.07212	2.31641	2.88742	2.43544	2.58773	1.99885	2.62967	2.44306	2.50078	2.98923	2.06782	2.82646	2.00822	2.11413	3.46271	2.58917	3.49293	1.91784	2.87572	3.51058	2.05614	3.12751	1.90545	2.11178	2.01011	2.59678	2.17965	1.49781	2.99563
NM_000053	1.03955	0.28429	0.959427	1.45741	0.721554	1.4641	1.21381	0.827993	0.995796	1.85738	1.32258	1.43627	1.11902	0.897896	1.62715	1.06354	0.625151	1.34937	0.42284	0.528058	0.634952	0.546009	0.729418	0.654124	1.34076	0.32185	0.728381	1.27562	1.39722	0.112262	1.77326e-05	1.68328	1.33427	1.16993	0.907485	0.596761	1.669	0.981968	0.703764	1.42295	0.87883	1.77786	0.782551	2.13925
NM_000054	0	0.0103766	0.038787	0.0676967	0	0	0	0	0	0	0	0	0.0434117	2.06161e-05	0	0	0.00063507	0.218862	5.96519e-05	0.0406985	0	0.0019805	1.07847e-05	0	0.0850273	0	0.0373235	0.0824757	7.54256e-06	4.3329e-06	0.679797	0.0952832	0.00347683	0	0	2.82851e-05	8.30315e-07	0.0772565	0	0.810339	0	0.214235	0	0
NM_000055	5.21435	4.67002	6.35277	7.18045	0.929545	8.18896	4.89447	6.38513	5.48533	6.87553	5.07657	5.13066	3.70238	5.22679	4.09341	3.79244	3.641	4.03205	4.93446	4.79874	4.93955	0.879037	1.7254	4.38864	4.42945	5.15769	7.46289	4.92783	2.45045	3.94809	3.54322	7.51157	0.906721	6.56892	2.29919	4.51028	1.15873	0.894451	4.41568	6.20209	3.35686	4.76049	5.6002	7.13172
NM_000056	3.50669	3.395	2.18578	2.57984	2.4789	0.715929	2.49525	2.92158	2.67685	2.597	3.15535	2.88188	1.9626	1.51076	2.1892	3.21627	3.04472	3.12699	2.83695	2.59549	2.59154	2.50242	1.76379	1.88037	2.5436	2.8175	2.8054	3.88344	2.57489	2.61127	1.26063	1.6826	1.65629	2.35953	2.21182	1.14482	1.64569	4.23679	2.36646	2.46571	2.56552	3.1358	1.88121	4.57338
NM_000057	3.76005	4.60701	3.12567	3.47997	4.94274	4.05071	4.59938	4.26341	3.5722	4.0109	3.91461	2.59281	3.36185	3.79365	3.11451	2.74774	2.97855	2.36337	2.74179	2.91175	3.65692	2.43512	2.20577	1.57088	2.47969	3.08791	4.23274	2.95538	3.8408	2.8039	0.969765	3.45867	1.58535	4.15429	0.957085	2.66087	4.28991	3.01276	3.94624	3.01686	2.51984	4.69835	4.80574	4.17433
NM_000059	2.56184	2.60809	2.36856	2.77905	2.96531	2.8825	3.76854	2.9765	3.10192	3.64594	2.74802	1.60033	2.67239	3.13008	2.92288	2.43494	2.04659	1.89233	1.91483	1.7992	2.9472	1.97387	2.1569	2.31948	2.64738	2.81416	2.21671	0.413466	3.33071	2.16355	2.09496	3.17432	2.39544	1.47191	1.45009	3.73502	3.19822	2.78228	3.37453	3.21254	2.99715	3.90846	3.44939	3.05516
NM_000060	2.18308e-06	0.130741	2.16183	1.51111	0.508303	1.97639	0.213467	1.01561	0.251379	3.20343e-16	1.90191e-05	0.928539	1.4407	6.9088e-11	2.14452e-05	3.05637	1.13512	0.493343	2.38321	2.04896	0.00163693	1.13984	0.755342	1.79054	1.03324	1.54692	1.16487	0.000214775	1.18262	2.31536e-05	2.16754	2.44931	0.820827	1.01536	3.71401	0.0255167	0.981372	1.08421	0.859452	2.38873	3.28702	2.777e-07	0.544342	0.0274121
NM_000061	0.0324083	7.96579e-06	0	0	0.0310278	0.0518736	1.12351e-07	8.64925e-15	0	3.99881e-06	0	0	6.13114e-06	5.83781e-06	8.76723e-06	8.58257e-06	1.48248e-06	1.49892e-05	0	0	0.166398	0	3.33968e-06	6.63044e-06	0	0.0232045	0.389939	0	0.572919	0.0994576	0.000110998	0.117659	1.1959e-05	7.99979e-06	0	0.144772	1.08639e-09	1.66786e-05	0.0739344	0.3999	3.39321e-06	0.0483025	0	0.185452
NM_000062	0.000116218	7.7716e-05	4.95101e-05	0.162401	8.3775e-05	5.91503e-05	5.77114e-05	0.407124	6.0311e-05	6.53921e-05	3.96873e-05	0.875769	3.60215e-05	0.948289	9.38893e-05	0.405826	3.41863e-05	4.70045e-05	0.429282	4.60934e-05	2.68138	7.19848e-05	8.58169e-05	8.10254e-05	3.85515e-05	1.10818	1.36782	3.22906e-05	0.847212	0.939619	1.57279	9.59531e-05	0.000283984	0.443598	2.93311	6.80607e-05	9.42444e-05	0.0952287	0.426178	6.36741e-05	7.73375e-05	2.93181	3.99229e-05	0
NM_000063	0	0	0	0	0	0	0	0	0	0	0	0	0	0	0	0	0	0	0	0	0	0	0	0	0	0	0	0	0	0	0	0	0	0	0	0	0	0	0	0	0	0	0	0
NM_000063_1	0	0	0	0	0	0	0	0	0	0	0	0	0	0	0	0	0	0	0	0	0	0	0	0	0	0	0	0	0	0	0	0	0	0	0	0	0	0	0	0	0	0	0	0
NM_000063_2	0	0	0	0	0	0	0	0	0	0	0	0	0	0	0	0	0	0	0	0	0	0	0	0	0	0	0	0	0	0	0	0	0	0	0	0	0	0	0	0	0	0	0	0
NM_000063_3	7.14823e-06	0.705822	6.77595e-07	0.157971	1.08373e-08	3.80714e-11	0	3.72944e-08	6.78e-09	7.43942e-10	0	0.400081	0.191505	1.65603e-08	0	6.0092e-10	1.62733	0.33587	2.07631	0.000162995	1.45936	1.15357	0.43751	6.8701e-06	0.278708	0.00192337	2.66361	1.42588e-06	2.75809	1.34658	1.5566	0.686937	0.00206348	0.000327932	1.15598	1.52298e-06	0.0160679	0.967746	0.396138	1.56503	1.06275	0	0.381106	0.0016616
NM_000063_4	0	0	0	0	0	0	0	0	0	0	0	0	0	0	0	0	0	0	0	0	0	0	0	0	0	0	0	0	0	0	0	0	0	0	0	0	0	0	0	0	0	0	0	0
NM_000063_5	0	0	0	0	0	0	0	0	0	0	0	0	0	0	0	0	0	0	0	0	0	0	0	0	0	0	0	0	0	0	0	0	0	0	0	0	0	0	0	0	0	0	0	0
NM_000063_6	0	0	0	0	0	0	0	0	0	0	0	0	0	0	0	0	0	0	0	0	0	0	0	0	0	0	0	0	0	0	0	0	0	0	0	0	0	0	0	0	0	0	0	0
NM_000064	0.0330206	0	0	0.085242	0	0.0133959	0.0749527	0.0752571	0.0241618	0.013681	0.0499977	0.0670077	0.46204	0.0545473	0.0143227	2.46504	0.858824	1.58132	2.1197	0.19571	4.97506	1.94221	2.13949	4.38809	0.0138047	0.0118786	1.83508	0.140813	2.6066	0.460414	5.62461	0.1197	1.4373	0.16139	0.0440358	0.369152	0.317042	0.468213	0.0505973	0.657988	0.0438013	0.0241785	0.0256269	3.32021
NM_000065	0	0	0.0085665	0	0	0	0	0	0.00837397	0.00372034	0	0.0156227	0	0	0	0	0.00791222	0.0097746	0.0321807	0	0	0.0147351	0.0116429	0	0.00872894	0	0	0	0	0.00955333	4.12874e-06	8.70216e-07	0.00906377	0.00981807	0	0.0107001	2.80598e-07	0.282409	0.00887594	0	0.0201705	0.0167885	0.0176175	0
NM_000066	0	0	0	0.0257689	0.0372641	0.0315073	0.0359486	0	0	0	0.02979	0	0	0	0	0	0.0270064	0	0	0	0.0300178	0	0	0.0295402	0	0.0279573	0.0281194	0	0	0	5.62184e-06	0	0.190683	0	0	0.106778	0	0.0294714	0.030152	0	0	0	0.0302612	0.0295159
NM_000067	0.835513	3.48862	1.53027	1.58116	4.71781	3.47071	1.91006e-05	3.19183	1.9969	1.19624	6.03574	4.72295	4.23724	3.33349	2.60924	5.96886	3.63802	1.05535	3.63404	1.35975	3.656	1.9722	4.05878	5.77049e-05	0.588313	3.09397	4.4888	5.09736	4.69211	4.56776	1.99338	6.02468e-05	2.10565	2.87781	0	1.4836	0.299144	3.1524	2.85594	0.000143779	0	2.45344	2.35415	5.4414e-05
NM_000068	0	0.000285462	0.000328281	0.00030251	0	1.33901e-08	9.64186e-06	0	0.00144588	0.000858354	0	0.0002685	0.000596685	0.00032767	0.000376673	4.16509e-10	5.88314e-09	0	0	3.69739e-12	1.80162e-07	0	0.000839961	0.0005214	4.72484e-08	0.000193232	3.32979e-05	4.66357e-08	6.83843e-06	3.51416e-13	0.0023804	1.70415e-06	0.000378981	3.6161e-06	0	0.000605394	0.000694313	0.00106852	0	0.000212666	8.26503e-08	0.000389347	4.543e-08	0
NM_000069	0.0138291	0	0.0307635	0	0.013216	0.0222235	0.0253801	0	0	0.0226951	0.0105437	0.0650885	0.0344415	0.0566894	0	0.0117253	0.0563315	0.00805743	0	0.0639611	0.031649	0.0125841	0.0281169	0.0311123	0.0228996	0.0197132	0	0.0440725	0.00913248	0.0115248	0.488194	0.0257299	0.11454	0	0	0.0256973	0.0254286	0.0310421	0.0106719	0.0427159	0.0485126	0.0596121	0.0213542	0
NM_000070	0	3.71941e-06	0	0.00713807	3.97818e-06	2.1572e-07	8.62731e-07	2.13095e-06	6.55549e-08	2.56106e-09	7.16831e-12	6.70986e-06	0.000472545	0.0712642	8.85046e-11	2.16161e-11	0.0864961	0	0	0.00516792	0.00476624	3.33249e-06	1.74571e-05	0	1.60089e-06	3.84059e-06	0.169495	2.63045e-06	9.5596e-06	0.003459	0.727148	1.91237e-05	0.00386315	0	0.3908	5.71717e-06	0	0.00211143	1.51552e-09	1.14747e-05	0.590256	0	2.36941e-07	0.0474397
NM_000071	6.35946	4.72984	6.35297	5.4183	5.76756	5.57174	5.23985	5.15006	6.27278	6.81719	5.6721	5.10962	4.68604	4.15677	6.42735	2.9818	3.59902	4.95618	4.52726	1.20792	3.91696	5.14163	5.62455	4.54478	1.72469	5.11898	5.19923	4.52168	6.01443	4.34182	3.49024	5.56145	4.45214	5.10223	5.11264	4.95352	4.07692	4.42628	4.13315	5.21197	5.46531	6.23049	5.67762	7.1506
NM_000072	3.20343e-16	0	0	1.28352	8.32835e-09	0	3.44589e-07	3.0217e-09	0	0.530973	0	6.95144e-14	0	0.010226	0	2.87041e-10	2.44421e-13	5.02807e-11	0.522633	6.89884e-11	0.0466358	3.70615e-08	0	0	5.20449e-09	0.057043	0.263138	4.2292e-10	0.894343	3.31755	0	2.11524	1.36573e-06	3.02465e-06	4.41526	6.01876e-08	2.43978e-06	0.248211	0	4.42696	0.0678522	0.000491179	0	0.0166971
NM_000073	0.183894	0.0695716	0.0479575	0.200271	0.230435	0.0517443	0.170246	0.0495427	0.30029	0.103795	0.0489479	0.128363	0.105383	0.249204	0	0	0.0873892	0.275958	0.278968	0.0503921	0.314391	0.058272	0.127755	0.0484981	0.104704	0	0.295982	0.149855	0.377142	0.380589	0.961465	0.172477	1.39659	0	0.165208	0.225405	0.273996	0.308906	0.188686	0.0501133	0.357909	0.220819	0.18943	0.048459
NM_000074	0.175866	0.23472	0.133167	0.227015	0.128163	0.334774	0.16278	0.292649	0.161194	0.074989	0.135836	0.34052	0.148476	0.0383957	0	0.0771329	0.15271	0.104852	0.242562	0.297263	0.103846	0.0419157	0.339018	0.315586	0.249058	0.127752	0.274297	0.580931	0.227676	0.249649	2.82735	0.0848145	1.50341	0.151163	0.230882	0.312543	0.0425295	0.22746	0.350294	0.265727	0.119432	0.0666991	0.202301	0.134519
NM_000075	10.8474	6.93379	6.83393	10.3163	7.7664	7.17209	7.29614	6.29441	7.26799	7.67168	10.9951	6.78125	7.66247	7.25056	6.85275	6.68191	6.42205	7.22014	7.19951	7.38804	6.72646	6.50205	7.08683	6.59355	6.66825	6.78771	6.54982	5.90724	6.65337	6.93983	6.39444	10.7501	5.55387	6.80443	5.77788	6.32811	11.4879	5.1583	6.50362	6.8993	5.83754	7.07008	7.31115	7.57087
NM_000076	0.148419	1.0772	0.768534	1.41116	1.68297e-05	1.30121	0.203988	1.07593	0.404186	0.38082	0.342605	0.911429	0.473249	0.575012	0.138113	0.256112	0.717468	0.461523	0.303885	0.785636	0.571965	0.199449	0.394469	2.29087e-05	0.920004	0.592584	0.960362	0.214713	1.34794	0.266176	1.29852	0.38895	1.95353	3.3182e-08	0.300802	0.0878624	0.35788	0.455575	0.499878	1.25666	0.224833	1.29539	0.685032	0.590218
NM_000077	6.33273	0.0726315	5.54868	5.69372	1.07254e-05	3.16866e-05	0	4.62942e-07	5.69479	0	6.13992	0.0906429	0	1.38755e-05	0.838005	5.86144	3.14816	1.49115e-05	5.00378	0.526098	0.166874	4.12846	4.3525	5.42942	6.28587e-05	4.55886	0.643563	5.04348	4.18541	4.26723	4.54787e-06	5.09999	2.01363e-05	6.34732e-06	4.7051	3.29869	4.57439	3.22249	0.132674	4.09631	1.91009	2.4181e-05	1.92812e-06	5.65256
NM_000078	0	0	0	0	0	7.72039e-05	0	0	2.889e-05	0	0.144559	0	3.85343e-05	1.56809	0	0	4.75862e-05	0	3.37584e-05	0	2.12621e-05	0	0	0	3.36167e-05	4.71531e-05	4.61058e-05	0	2.2824e-05	3.34911e-05	0.785123	3.27126e-05	6.2891e-05	0	3.1963e-05	0	2.49499e-05	2.01201e-06	1.08202e-07	0	0.363736	0	0.487214	2.50229e-05
NM_000079	0.70463	0	0.0161925	0.0278359	0.306149	0.592153	0.634574	4.0725	1.83544	0.0692658	0	0.959202	3.64571	0.169495	0.175169	0.0521124	4.02563	0.374216	0.039637	0.86654	0.481677	0	0.12628	1.61846	2.62247	0.254298	1.1725	3.18772	0.0555788	0.995229	2.7927	9.15883e-05	0.328716	3.84726	1.48499	3.88084	0.000227364	0	2.35766	0.275368	0.000866608	0.0915352	0.0645802	0.000158072
NM_000080	0.471339	0.424686	0.797873	0.592547	0.157524	0.698445	0.391213	0.334182	0.578466	0.441261	0.351482	0.612553	0.83795	0.507955	0.857386	0.956949	0.484755	0.357102	0.807635	0.717281	0.374729	0.959432	0.480015	0.920489	0.800859	0.727189	0.913938	0.552537	0.752447	0.528481	1.17765	0.602988	0.769274	0.693605	1.36365	0.444119	0.850026	0.833216	0.355284	0.697434	1.19294	0.561669	0.534718	0.428558
NM_000081	0.000179076	2.19022	2.62504	3.91151	1.05823	2.51092	2.19841	2.06267	1.52948	0.578591	2.20529	2.63648	3.28021	2.37555	2.96757	2.19708	3.06368	2.30984	1.25642	2.56818	2.0177	2.85586	2.57674	1.17734	1.85531	1.66563	3.15127	2.09522	1.60289	2.9895	1.23151	2.89348	3.06871	2.85459	2.47554	1.86319	2.60159	2.5452	1.75058	1.20505	2.4074	0.70832	2.91187	0.487567
NM_000082	4.06385	4.08534	3.8586	3.2472	4.12886	3.81403	3.60233	3.58381	4.01435	3.94405	4.1603	2.98183	2.71002	3.09301	3.44845	2.7318	2.8727	3.41756	3.32007	3.15981	2.91162	2.56964	3.45894	3.2458	3.32849	3.54927	3.63247	3.83485	2.70173	3.03348	2.78996	3.73971	2.543	3.4135	2.76943	2.7878	2.91456	2.46324	3.5186	1.87366	2.33883	3.58531	3.34093	3.53319
NM_000083	0	0	7.03869e-05	0.00011206	0	7.32436e-05	0.000212056	3.1407e-07	7.82497e-05	0.000127629	3.33704e-07	3.34229e-07	0.000128163	0.000132368	0.000123857	0	9.87899e-05	6.18793e-07	0	0	7.55846e-05	0.000140521	0	0	0.000256837	8.51234e-05	0.0717005	8.59887e-05	0.000132372	9.67085e-05	0.000600942	0.00024073	0.000188606	7.91911e-05	0	0.193248	0.000105928	9.84034e-05	8.09016e-05	0	0.00012049	9.35452e-05	0.000124047	0
NM_000084	0.625772	1.27578	1.508	1.37103	0.230155	1.58714	7.83522e-05	1.04224	0.483996	1.41205	1.4307	2.03269	1.72846	0.713865	0.573433	0.450672	0.178846	1.06528	0.41956	0.515195	0.644725	0.00444245	0.503748	1.34721	0.371339	0.388561	1.52407	0.86169	1.43235	1.0976	0.00346337	0.317922	0.553702	0.848393	0.00226259	0.26746	0.830276	1.64782	1.0038	0.880722	0.530177	1.04095	0.53446	1.4264
NM_000085	0.0638416	0	3.03445e-07	4.68952e-06	0	0	0	0.0249463	0	0	6.95605e-06	0	4.68637e-06	0	0	0.054271	1.02557e-06	0.146795	0	1.93934e-07	0.0732668	1.33864e-06	5.82415e-06	0	0	1.08441e-06	7.54211e-08	0	0.0625543	0.167195	0.773451	2.19046e-07	3.3182e-07	0.0811025	0	0.423659	0	0.193921	4.83226e-06	1.98189e-07	5.77109e-06	4.5274e-06	0	4.63393e-06
NM_000086	3.00332	2.73566	3.524	3.25541	3.49598	2.79573	2.3035	3.07387	2.54392	3.03999	3.34495	4.31632	3.00002	2.02763	3.42868	2.69243	0.641849	2.52364	3.17015	3.04132	1.91479	2.42252	3.12386	1.92335	2.81609	2.22752	3.6734	3.13843	2.99356	3.91207	0.00105032	2.52413	3.06754	3.2553	2.88618	2.54194	2.87389	1.90448	3.07171	2.32302	3.31441	2.19585	3.13577	3.53404
NM_000087	0	0.0204725	0	0	0	0.0246068	0	0	0.0222901	0	0	0.0396441	0	0	0	0.0512638	0.0622838	0	0.0568537	0	0	0	0.0311253	0	0.0502714	0	0	0	0	0	0.919619	0	2.08974e-09	0.0260055	0	0	0	0.174465	0	0.0238241	0.105401	0	0	0.0230307
NM_000088	0.0705497	0.0916223	0.481552	0.186934	0.252826	0.322386	0.669956	0.0546936	0.0313036	0.515009	0.106125	0.669053	0.521862	1.83555	0.509247	6.27214	1.01094	1.39293	7.85042	4.89078	4.51853	6.02725	2.76902	0.268044	7.4249	3.06704	0.247426	0.122704	1.84684	1.28427	7.35261	2.50391	1.25884	1.49088	10.6439	0.269901	6.33849	1.49482	0.187865	3.16459	10.3226	0.472789	0.809515	0.0216383
NM_000089	0.121458	0.131933	4.10076	1.76982	0.628065	0.245859	0.926204	1.85759	0.0566457	0.777288	0.212711	4.11772	0.832128	1.17687	0.896163	5.15923	6.57181	0.406636	6.78157	5.78742	6.7693	10.7185	1.25076	3.17149	8.14238	8.70221	2.50835	2.05821	1.07554	2.07033	9.25106	5.23516	2.90672	0.44874	11.4605	2.87383	2.22306	7.4793	0.465556	8.39103	10.2279	3.64765	1.00818	0.524713
NM_000090	0.119781	0	0.600814	0.127577	0.77687	0.049465	0.908694	0.035664	0.0883448	0.798474	0.0582539	0.983833	0.894962	1.14776	0.864523	0.690885	2.14722	0.847291	6.13841	5.78211	0.668799	10.9106	3.80974	0.177118	8.43927	4.01188	0.208354	0.393591	0.677436	0.783135	9.89984	1.54626	1.67396	1.72872	11.0266	0.570059	8.43288	0.145207	0.0119844	5.00883	9.41349	6.39809	0.844608	0.0233469
NM_000091	0	0.0454388	0.069364	0.151743	0.0100785	0.114735	0.0384914	0.056024	0.0229806	0.125103	0.0630898	0.221232	0.280621	0.0937807	0.0798569	0.017826	0.178159	0.667897	0.0681291	0.171998	0.153984	0.0473545	0.173038	0.635558	0.0433017	0.0225032	0.0955517	0.0747348	0.189393	0.488756	2.858	0.410323	0.352709	0.0179269	0.0646579	0.571432	0.0385646	0.634385	0.183631	0.0487074	0.15149	0.0679181	0.110382	0.13692
NM_000092	0.0327775	0.0705368	0.0782084	0.263174	0.0235637	0.0843151	0.0227283	0.110664	0.0765313	0.0601264	0.0798064	0.291771	0.682796	0.298046	0.109993	0.075247	0.192194	0.271562	0.053616	0.350376	0.0743924	0.0877423	0.204893	1.31168	0.086824	0.0580118	0.058306	0.121527	0.250213	0.554652	1.26969	0.830375	0.438141	0.0486069	0.106895	1.28475	0.0451896	0.531474	0.168639	0.0256303	0.298044	0.0592675	0.105143	0.570496
NM_000093	0.28477	1.67927	4.18017	3.50755	2.77363	3.28253	0.378168	3.40983	1.13855	0.0851059	0.739944	0.0782454	4.30274	1.27359	0.101382	2.14274	3.48612	4.04991	5.99075	4.0526	2.68252	3.01119	3.90925	0.0302909	3.19655	0.0447841	1.36836	0.428357	3.52629	1.16524	5.56208	3.86628	5.92271	3.13222	8.04495	1.40513	8.09662	0.0227548	0.971169	0.027127	8.02303	0.107114	2.77415	0.0114126
NM_000094	0.125267	0.234625	0.53069	0.545877	0.160434	0.697184	0.139446	0.603609	0.214993	0.207463	0.306668	1.05806	0.257049	0.652178	0.416906	4.02286	4.65643	5.04709	3.8737	3.59695	4.69084	1.60365	2.50924	3.53028	1.75871	1.3108	0.339286	0.83392	3.39707	2.64501	3.04374	1.29431	1.00039	0.454064	6.79699	1.83063	4.42565	3.00062	0.898444	0.431587	6.39354	1.01888	0.340077	0.0620635
NM_000095	0	0	0	0	0	0.0278966	0	0	0	0	0	0.0926621	0	0	0	0	0	0.0400882	0.0325407	0	0.0526879	0	0	0.0261329	0	0.14251	0	0.0278727	0	0.0288168	2.1844	0	0.169558	0.0294804	0	0.0322472	0.0319108	0.0516846	0	0	0	0.0745859	0	0
NM_000096	0.106293	0.232237	0.154137	0.348476	0.325117	0.0744527	0.332535	0.0745772	0.277524	0.516049	0.152235	0.312369	0.200592	0.726231	0.62038	0.39887	2.01824	0.291108	0.0927932	0.112618	1.92253	3.12672	3.30078	0.541165	0.299143	0.243983	0.199794	0.0830604	1.94568	1.22178	5.56733	0.695426	1.43906	0.431038	0.303206	0.265563	0.761505	6.12987	1.37394	0.232408	0.371944	2.34744	0.439085	0.102171
NM_000097	2.54758	3.06832	3.48423	3.08169	3.04803	3.43405	2.58269	3.25883	3.12807	3.66636	2.71401	3.29444	2.36804	2.71504	2.79781	3.70075	3.74149	3.6689	3.69544	3.15592	3.21966	3.37228	2.33137	3.59516	3.08818	3.6307	3.02635	2.06291	3.35193	3.14009	2.77505	3.5014	3.04651	3.11457	3.1832	2.23989	3.09948	3.72594	2.70661	4.28347	2.92581	3.01359	2.52437	4.33813
NM_000098	3.77324	3.7524	3.42285	3.05429	3.17561	3.1013	3.05418	2.62097	3.79557	3.49678	3.24061	3.74631	3.65622	3.06457	3.00897	3.51243	3.79829	3.83205	3.32237	3.91339	3.48152	3.33867	3.30257	3.5019	2.65412	3.26278	3.16024	3.73402	3.26239	4.23844	3.14193	3.35828	3.04979	4.12589	2.8418	3.44232	3.4213	4.11175	3.42282	3.92298	2.85899	3.47506	3.7707	3.92592
NM_000099	7.8856	8.84062	7.05767	8.49214	6.56825	7.34152	7.74385	10.0211	7.7825	6.41397	8.83723	7.39725	7.05377	6.50986	7.01192	7.48215	6.2717	7.06375	7.56038	7.92968	6.56963	8.80352	7.11782	6.73982	7.53793	8.07113	7.00635	9.61604	6.32496	6.80065	5.61208	6.12207	4.90834	8.15873	10.9935	5.43482	6.49068	5.32709	6.81282	6.83024	8.37521	5.38752	8.45805	6.49767
NM_000100	4.12367	3.9057	3.98635	4.11818	4.61412	4.73156	3.50648	4.30802	4.5488	4.30969	4.21846	4.44963	3.4578	3.31338	5.08555	5.10264	5.02936	3.80072	5.4582	4.20947	4.59627	4.99412	5.27695	4.54021	3.18328	4.29916	5.16916	4.50965	5.27618	6.33879	4.01733	3.78158	4.35125	5.18722	5.50072	3.31647	3.75326	3.75102	3.90985	5.15206	5.64798	3.79406	3.88238	5.52125
NM_000101	2.93654	0	0.795328	0.282165	0.210413	0.549436	0.295269	0.0886165	0	0.420252	0	0.478924	0.350292	0.348818	0.191108	4.54088	0.0794509	0.0673351	5.10523	0	1.68147	0.103987	0.223911	0	0.268721	0.0822734	3.63736	1.6705	6.41897	4.89088	4.51731	0	1.82283	0.575408	7.08286	0	0.203766	0	1.25911	5.89832	7.81372	3.1073	2.67955	0.0867036
NM_000102	0	0	0	0.0876524	0.0431405	0	0	0.0349103	0	0.0372398	0.0681729	0.0310357	0	0.110113	0	0	0	0.0523409	0.0838233	0	0.0347593	0.11994	0.176102	0.0341705	0	0	0	0.0364388	0.029906	0.0743801	0.413656	0.0421913	0.347719	0.0385341	0.0403356	0.0830803	0.0822287	0	0.0349049	0.0697849	0.190298	0	0.167308	0
NM_000103	0.0756467	0.0416659	0.0284877	0.050124	0.107328	0.0762369	0	0.284828	0.0416804	0.0315913	0.100044	0.115054	0.168607	0.771455	0.0654979	0.213994	0.0781347	0	0.088635	0.0886941	0.499786	0.0348652	0.132741	0.471511	0	0.107008	0.511892	0.35867	0.897184	0.512627	0.883588	0.053405	0.379206	0.402376	0.0341792	0.03575	0.0528062	0.165707	0.128919	0	0.0507545	0.0826191	0.0296636	0.0432643
NM_000104	0.312789	0	0.291111	0.813705	0.165005	1.51036	0.0152432	0.0504024	0.381569	0.0798872	0.0375083	0.733676	0.377215	0.673404	0.162517	2.64504	1.73442	1.86975	5.10525	2.7001	2.89578	2.89708	3.2251	0.503346	2.20774	0.722883	1.1856	0.445747	1.45451	5.6102	2.33251	1.71508	0.579692	1.66045	4.62741	2.99453	2.8122	4.8272	0.0254174	0.789437	3.83728	0.427658	0.421294	0.187834
NM_000106	5.98824e-05	6.96378e-05	1.26069e-06	3.93791e-05	3.15205e-05	4.09355e-05	2.33917e-06	0.287901	0.0372024	7.22172e-05	8.45446e-05	2.91541e-05	2.11639e-05	7.1958e-06	4.67332e-05	0.000160497	0.000207846	0	0.000178509	4.7035e-05	7.72108e-05	8.38447e-06	0	0	5.78903e-05	4.40763e-05	2.11098e-05	4.9538e-05	6.35362e-05	6.61557e-05	0.000166372	3.54137e-05	0.350708	6.96405e-05	3.0779e-05	0.519126	7.72131e-05	9.35293e-05	3.71214e-05	0.000653084	2.72993e-05	0.530445	5.14282e-06	3.96147e-05
NM_000107	2.95293	3.93743	2.55993	1.46575	3.80213	3.82976	3.99007	3.69237	6.49853	1.59022	2.62619	4.24119	4.26172	3.4238	5.24765	3.91928	3.39906	4.02286	3.71227	4.51111	4.20187	5.25373	2.882	3.8637	4.79312	3.39815	2.25148	0.901385	3.23149	2.41586	4.98256	4.0695	3.24697	4.90566	4.49199	4.07234	4.88552	1.95214	2.71793	3.34265	4.85032	3.58082	2.86225	4.04249
NM_000108	4.7164	4.9667	4.50594	5.01021	5.57652	4.70709	4.61169	4.67177	5.28754	4.91117	4.8331	5.18957	4.34636	4.25809	4.4351	4.71176	4.80609	5.18393	4.89682	5.19557	5.17968	4.5905	4.77567	4.23942	4.92632	5.149	4.55016	4.5248	4.52902	5.54489	5.33166	5.43765	4.11562	5.63289	4.3884	3.86971	4.81579	5.11318	5.24174	5.74694	4.5639	4.3321	4.85596	6.13329
NM_000109	1.20509e-05	0	4.46473e-06	0.162978	1.2279e-07	0.0299194	1.73688e-05	1.80033e-13	0.914997	9.91878e-05	2.23329e-05	0	4.04487e-05	0	5.03929e-05	0	1.00729e-05	6.72375e-07	0	2.50087e-06	2.12711e-06	2.11298e-12	0	2.56274e-15	0.149235	0.420444	0.140191	4.49471e-06	5.12548e-15	0.0374996	0	0.0645453	0	4.22436e-12	8.21399e-06	0.954697	6.70324e-07	0	0.100529	1.08612e-11	0	0	0	1.48008e-08
NM_000110	0	2.44124	2.08315	2.72555	1.50846	0.0608251	1.37429	4.30189	2.66034	1.54548	3.90469	2.10982	5.08638	4.97674	0.0384929	4.9023	5.04008	3.96085	4.32812	3.99064	5.46022	4.09268	5.59191	6.39156	3.90778	6.22985	0.748692	2.4508	4.36573	2.90911	4.14205	3.12578	1.33111	5.17619	4.95804	4.14116	3.17383	4.28573	3.55629	3.88222	4.34144	2.33934	4.10382	1.28785
NM_000111	0	0	0.0219227	0	0	0.0236707	0.0270309	0.0449579	0.0425732	0.0479469	0	0.0201304	0.0245527	0.0484676	0.0746127	0.0248764	0	0.0507593	0.0276179	0	0.0225557	0.0266896	0	0	0.0951807	0	0.10257	0.0236504	0	0.0244527	0.716937	0.0274032	0.358144	0.0737851	0	0.0273685	0.0536659	0.0221219	0	0	0.0516412	0	0.0451372	0.0221542
NM_000112	3.64885	3.26523	4.47132	4.18734	3.71664	5.69909	3.47772	3.92682	3.37514	4.02538	4.0985	3.90781	4.03647	3.49875	3.35417	3.99525	4.5242	3.41351	4.08048	3.71677	3.39833	3.57057	3.32691	3.70967	4.47944	3.7442	5.45553	1.82666	2.91521	4.11847	2.75036	4.97571	2.62065	3.61499	4.14116	2.98525	7.36653	2.78497	3.61824	3.48509	4.05719	3.24652	2.55318	5.51885
NM_000113	4.57247	4.4838	4.71651	4.25653	4.31816	4.86168	4.31806	4.30357	4.69482	3.25816	4.47272	4.15368	4.36461	4.15445	4.48356	5.50331	4.74583	5.25619	4.79832	4.76315	4.74706	4.78968	4.3379	4.89492	3.834	4.6837	4.47399	5.14144	4.40458	4.62514	3.92149	4.01127	4.95909	4.32111	4.90338	4.20953	4.99354	4.64105	4.30336	4.19334	4.92346	4.21291	4.2391	4.02585
NM_000115	1.53824e-05	2.84976e-05	2.26975e-05	1.76139e-05	2.64243e-05	8.49391e-06	0.266793	0.364188	4.77609e-06	0.131583	1.66453e-05	5.37475e-06	3.34705e-07	8.62954e-06	0	1.23007e-05	7.95635e-06	0.000199745	4.27116e-06	5.58977e-06	1.01883e-05	9.27045e-06	1.12293e-05	0.148717	0.0917364	8.1711e-06	0.202065	0.149362	0.122598	0.870345	0.000133699	2.54071e-05	4.79255e-05	1.26481e-11	8.21442e-08	1.00525e-05	0.000690535	2.20966e-05	5.49213e-06	3.82676	0.000679897	7.57342e-06	1.06783e-05	1.32823e-05
NM_000116	0.669246	1.81535	0.00187999	0.415333	1.09731	0.5986	0.878017	0.695606	1.79129e-06	1.43376	1.20408	0.987107	1.2998	0.476199	1.75231	2.2424	1.27012	1.53449	1.24548	3.84372e-06	1.02824	1.9586	1.35802	0.0532166	0.000196164	1.63393	0.217788	1.23153	0.44176	1.50194	1.25836	0.836719	3.36078e-11	1.82033	2.63551e-06	1.44258	0.000309637	1.28831	0.0108362	0.734658	1.82091	1.50874	1.11831	1.33145
NM_000117	3.72743	3.80361	3.95987	3.47489	4.0823	3.96892	3.45602	3.63913	4.23519	4.25097	4.14498	3.73987	3.53728	4.1716	4.50347	5.14088	4.69739	5.63765	5.55564	4.38833	3.9326	4.98323	4.78699	3.85361	4.19531	4.01031	3.01274	3.78543	4.15304	3.93524	4.32289	3.85496	3.66941	4.55652	4.13352	3.91393	6.42048	3.91903	3.87581	4.79448	4.58493	3.86175	2.90519	4.89707
NM_000118	2.13627e-07	0.216285	0.29054	0.708545	1.70034e-05	0.446438	1.92414e-07	0.277867	0.391088	1.24824e-06	1.69345e-07	0.389962	0.409841	1.5485	0.622181	0.326252	0.431837	0.505462	0.684728	0.476553	0.693741	0.87764	0.439165	1.15682e-05	0.361558	9.18585e-05	0.909126	0.652057	0.855984	0.239875	0.000366208	1.1075	1.09346	3.41668e-05	0.876815	0.330378	0.443336	1.34784	0.409004	1.05185	2.0296	0.435028	1.00213	0.673071
NM_000119	0	0.000245794	0.000165613	0.022008	0.00020597	0	0	0	0	0.000149758	0	0	0	0	0.000274178	0	0.000149252	0	0	0	0.00010519	0.000174134	0	0	0.000277037	0.000158523	0	0.0003912	0	0	0.00132999	0	0.00094199	0.000210428	0.000159882	0.000169054	0.000302598	0.000232369	0.000178587	0	0.00017011	0	0.000176411	0
NM_000120	0.315727	2.61146e-05	1.20273e-05	9.54031e-06	0.249559	0.244411	1.68507e-05	1.56624e-05	1.89002e-05	1.8181e-05	1.52804e-05	1.31096e-05	1.7482e-05	1.51235e-05	0.289001	1.61643e-05	0.186522	8.97794e-06	2.01912e-05	0.57538	1.47828e-05	0.733233	0.568698	1.07118e-05	1.61164e-05	0.200762	0.177997	1.48552e-05	0.212175	0.958786	1.36868	0.286045	1.95863e-05	1.86359e-05	0.290469	0.285168	1.58984e-05	0.225343	1.16424e-05	1.34904e-05	2.4686e-05	0.1804	0.244248	1.5605e-05
NM_000121	2.13989	1.25082	0.904074	1.27715	1.21751	0.866883	1.40019	1.30074	1.10293	1.05777	1.36254	0.69275	1.08893	1.02423	1.35118	1.11555	1.46492	3.70364	1.83676	0.849447	1.80533	1.52902	2.19813	2.47819	0.771859	1.00586	1.01603	0.867307	1.00676	1.12129	1.66093	1.88243	2.2473	1.86142	2.65305	1.142	1.32493	1.60965	2.22245	1.98703	1.40617	1.80208	0.971447	1.2924
NM_000122	4.17178	3.51493	3.85391	4.01858	4.50067	3.93631	4.09103	4.30895	3.89801	4.29924	3.94284	4.38842	3.76247	3.78886	4.20224	4.07337	3.90545	4.27421	4.0554	3.92242	4.00435	3.93217	3.82314	4.54402	3.69517	4.01442	4.12468	3.94711	4.07493	4.8863	3.45058	3.78629	3.7065	4.03405	3.82885	3.96556	3.95864	3.36247	3.70402	4.05432	4.2535	3.89476	4.08299	4.58753
NM_000123	2.35465	3.4335	2.62419	3.62122	2.6832	3.22152	3.29737	2.01829	3.29824	3.28101	2.98088	1.9205	3.28309	2.59001	3.46399	2.45006	2.68291	5.34658	3.41856	2.76098	3.17038	2.89392	3.94931	3.24389	3.30614	2.32152	4.1091	3.53035	4.18688	2.91012	2.80476	4.38758	4.98084	2.79016	4.41441	3.26272	4.30644	3.37492	3.74463	3.83354	4.38241	3.67089	3.27299	3.03191
NM_000124	0.979459	1.11057	1.24475	1.3995	1.11983	1.25576	1.67627	0.840458	1.41431	1.04435	1.09674	1.06798	1.50667	1.55082	1.35106	1.39874	1.61064	1.56147	1.84564	0.940139	0.930239	0.860983	1.09934	1.35559	1.33052	0.903806	2.23019	1.82241	1.14384	1.28792	1.82596	1.71778	1.3727	1.12996	4.17093	2.09042	1.33305	1.22534	1.11736	1.31943	4.71979	1.5808	1.7251	1.41879
NM_000125	0.000696051	0.00103021	0.000250672	2.36918e-06	4.9218e-07	0.0011648	0	0.000489513	0	2.30764e-05	8.06179e-05	2.7534e-08	0.000689852	4.01646e-06	0.00138531	0.00390355	2.10931e-05	2.76852e-08	2.67287e-07	0.000210386	4.14439e-07	0.148734	0.000136376	2.86795e-08	4.96495e-07	0.0229271	0.00309055	3.95802e-08	6.85355e-07	3.00199e-08	0.728394	1.08371e-06	1.23502e-05	0.011493	1.67314e-06	0.00280768	0.00352471	0.015053	0.0254761	2.33411e-06	5.24772e-06	0	0.000459044	4.14471e-06
NM_000126	6.27479	5.93786	3.7781	5.28769	6.00538	5.10326	5.69295	5.75552	5.53167	6.11966	6.43285	6.01942	4.6121	6.33667	5.40058	5.99586	5.667	6.83098	6.01659	5.45019	5.56472	5.72879	6.54544	6.05215	5.04179	5.125	5.78964	5.86684	5.28622	5.63039	4.47895	5.53335	4.23431	6.41491	5.50855	5.20348	5.75303	4.89279	5.16192	5.53102	5.45538	5.48876	5.32167	6.59828
NM_000127	3.73473	3.1501	3.17594	3.83144	2.857	2.9243	3.52938	3.16687	2.30545	3.18106	3.13576	2.63212	3.5275	3.87928	4.30656	3.57239	3.51181	4.75425	3.75746	3.10792	3.26664	4.51732	3.61396	2.56181	4.72232	4.14396	3.15803	3.63474	2.76803	2.717	6.80577	3.10556	4.68214	3.49577	6.08521	3.33118	3.22482	4.07695	3.02422	5.01557	6.06607	4.5775	3.13211	3.02461
NM_000128	0	0	0.0193719	0.0339659	0	0	0	0.0200187	0	0.0213617	0	0	0	0.0428735	0	0	0.0703193	0.015124	0.0244099	0.0203654	0	0.0235884	0.0779904	0.0195923	0	0	0.0186493	0	0.0837159	0.14488	0.250268	0	0.0441787	0	0.0231482	0.0241892	0.0706489	0.076651	0	0	0.0899705	0	0.0399221	0
NM_000129	0.022018	0	0.0327241	0	0.0210446	1.71928	0.0600565	0	0	0.0537706	0	0.0448551	0.0546073	0.0894836	0	1.66719	0.30231	0.123566	3.50866	1.50266	5.96394	0.020041	0.0446365	0	0	0.206354	0.684565	0.119922	2.0648	0.140711	3.58626	0.138239	0.276312	0	6.61727	0	0.278511	0.112409	0.0338064	0	4.63189	0.949925	0	0.0166288
NM_000130	0.00930734	0.0202178	0.0613587	1.55568	0.035252	0.0297886	0.0340072	0.0633772	0.0269914	0.030419	0.0489374	0.0686449	0.0308962	0.0903548	0.0396877	0.0235402	0.0567708	0.0215561	0.00876473	0.0574371	0.116973	0.10639	0.0833977	0.0416597	0.111877	0.065192	0.295923	0.156584	0.0837106	0.168587	0.936029	2.73791	0.605906	0.0392423	0.057185	0.164481	0.0755604	0.127717	0.0633675	0.425769	0.156914	0.0600764	0.0636283	2.76782
NM_000131	0	0	4.30127e-06	1.50313e-06	0	2.18336e-06	1.55991e-07	0	0	2.94071e-06	0	0	0	2.10909e-06	0	2.37456e-06	6.54591e-06	1.12057e-06	0	0	2.52246e-06	6.08201e-06	3.81183e-06	0	0	0	1.21364e-06	0	3.59443e-06	0.000190989	1.00906e-05	2.19369e-06	1.46931e-06	1.61446e-06	2.26419e-06	3.37609e-06	0	3.3025e-06	0	0	0	2.31065e-06	7.19423e-06	5.45105e-05
NM_000132	0.357536	0.465985	0.357823	0.622596	0.134094	0.957689	0.325673	0.169653	0.112627	0.0608476	0.377274	0.669853	0.912818	0.158129	0.896083	0.502102	0.370269	0.0215964	0.302909	0.373782	0.523834	0.208244	0.498996	0.0938288	0.416481	0.576808	0.489723	0.475866	0.382916	0.963531	0.906581	0.380348	0.389685	0.129566	0.609799	0.27204	0.268438	0.47023	0.626236	0.101502	0.68706	0.42823	0.0567912	0.181353
NM_000133	0.0302684	0	0	0.0396572	0	0	0	0	0	0	0.0231086	0.0207866	0	0.0500317	0	0.0256858	0	0	0	0	0	0	0	0.0228943	0.0251842	0	0	0	0	0.0252485	0.636005	0.0282942	0.195995	0	0	0.0282584	0	0.0228425	0.0233884	0	0.026899	0	0.0234859	0
NM_000134	0	0.0807926	0.0557594	0.142958	0	0.0303882	0.0346907	0.029086	0	0.0614089	0.111656	0	0	0.0313702	0.155536	0.0319322	0.149525	0.0219913	0	0	0.0573503	0.0342538	0.14789	0.0284686	0.0313099	0.178952	0.0271022	0.0303624	0.0493962	0.0621112	0.8705	0.10303	0.493556	0	0.0336168	0.102903	0.0347568	0.0835881	0.0855431	0.0294235	0.0334371	0.0275541	0.0578259	0.13693
NM_000135	2.69157	2.55792	2.74961	2.40366	2.36879	2.19889	2.87421	2.70625	3.05527	3.54934	3.50589	2.37672	2.09621	2.7654	3.8173	2.64042	2.2358	1.43572	2.83185	2.42629	2.25612	3.32218	1.91535	3.0948	2.2965	3.0025	1.78063	1.29789	3.07305	2.28842	2.38001	1.79278	1.66009	2.48022	1.41329	4.07779	3.60174	2.66329	2.73218	2.40666	2.69406	3.94373	2.98571	2.95305
NM_000136	2.04747	1.92019	2.06314	2.07	2.25807	2.12723	2.00856	2.39378	2.24371	1.84299	2.02097	1.14714	1.7406	2.48784	2.47339	2.17592	1.96685	1.61567	2.07412	1.70758	1.37854	2.12954	1.6514	2.23359	1.04325	2.05202	1.5363	1.55312	2.2681	1.60483	2.19141	1.81769	1.68186	0.999205	1.41749	3.20913	1.80374	2.42356	2.24823	1.31238	2.40034	2.57604	3.04467	1.46041
NM_000137	3.06563	2.06068	1.94877	2.08321	1.63986	4.08616	0.739928	0.977131	2.51771	3.25051	2.87668	3.82245	2.74294	2.71311	1.9339	4.60313	4.14356	3.68276	4.18443	4.21385	4.12256	3.84914	4.0854	4.62028	2.96525	2.02483	2.23339	2.69081	2.62428	4.29753	3.74842	2.6223	0.974017	3.6879	3.75596	1.83185	3.1741	0.0700724	2.65551	4.75589	3.83432	2.50634	1.87243	4.57759
NM_000138	2.51836	2.3978	3.45034	2.61466	3.08065	2.80083	2.84448	3.91226	4.4376	2.65189	1.29548	2.84023	4.40691	1.21345	2.03708	4.64674	3.21702	4.21391	5.11345	3.64843	3.15946	7.25979	2.20541	4.56514	4.7064	2.83416	3.81492	2.77066	2.84112	2.12106	5.85527	2.96696	2.39802	3.06916	8.41943	1.24176	5.34191	2.98635	1.07866	2.69948	8.11524	3.60777	2.21696	1.05383
NM_000139	0.000179189	0	0	0.000117227	0	0	0.000191247	0	0.000130295	0.000181575	0.000128352	0.000130267	0.000181169	0.000203564	0.000198058	0.000157013	0.000118693	9.51459e-05	0.000174576	0.000137043	0.000138091	0.000185136	0.000235253	0.000139036	0.00016672	0.000120786	0.000113279	1.69996e-07	0.000135765	0.000150961	0.328052	0.000150918	0.000294323	0.000160919	0.000194723	0.000234187	0.000181875	0.000116125	0.000140683	0.000425062	0.00019619	0.000129752	0.000168882	0.00013513
NM_000140	2.93728	2.76152	2.51481	1.59595	2.14684	2.72523	1.84234	2.7271	2.38015	2.54424	2.29654	3.29123	2.72691	1.32084	2.96908	3.98049	2.3085	2.0202	2.62018	2.7056	2.28935	2.19047	2.77882	3.45066	2.47392	2.30694	2.18563	2.63802	2.17884	3.90138	2.45683	2.51974	1.6926	2.64993	2.72537	2.9527	1.80435	3.72506	2.29665	2.90319	2.39724	2.21128	1.5806	3.01332
NM_000141	1.42375	1.81538	0.930727	1.80096	2.84371	1.60159	3.81543	2.74267	2.24059	2.40834	2.44486	2.56991	2.40063	1.19431	0.45961	2.36317	4.03182	0.257378	1.1212e-14	2.54705	1.12076	0.803621	0.549698	1.45317e-11	0.258714	1.33221	3.04985	3.0755	2.62487	3.27293	2.8744	2.89544	1.21122	2.79031	0.47668	1.80333	0.139815	1.54394	1.59109	0	0.277879	2.74982	2.35654	3.53975
NM_000142	1.22875	3.33902	1.23538	1.36066	0.40255	3.24808	1.17642	2.5992	1.80356	1.15678	5.17176	1.15181	7.17815	0.563923	0.91365	3.21509	1.06852	2.24891	0.944158	3.16737	0.802818	1.98984	0.685964	1.45975e-05	1.35621	0.481157	0.33861	3.70549	2.72442	0.360099	1.49804	0.94739	0.904924	1.44568	2.35087e-05	1.52773	0.676118	2.90064	0.848929	1.86434e-05	0.302864	4.45965	4.5295	0.815623
NM_000143	5.57146	5.63338	5.26324	4.86747	5.65636	5.70265	5.98208	5.73946	6.07338	5.89443	5.37396	5.7535	5.29301	6.41781	5.13972	5.86849	5.53145	6.11426	6.24771	5.82112	5.83492	6.02799	5.80245	5.46792	5.1717	5.98963	4.49011	5.70922	5.36737	7.06624	5.31276	5.34526	4.74841	5.44788	5.35503	6.33357	5.20531	5.89341	5.35518	5.95668	5.88509	5.54287	5.03235	6.53676
NM_000144	1.11553	0.930531	0.780559	1.12742	0.663669	1.1137	1.00519	1.08497	1.28547	1.07007	1.07644	1.13667	0.959048	1.24113	1.48771	0.860896	0.680149	0.825932	1.01472	0.583731	0.678859	0.861031	0.921024	0.991771	0.512376	0.99048	0.937196	0.866711	0.792442	0.727758	0.900156	1.16228	1.27306	0.637938	0.616299	1.18176	1.25363	1.34324	1.12072	0.818364	1.01456	1.65244	0.745748	1.54309
NM_000145	0	0	0.000272541	0.000415963	0.000257976	0.00028086	0	0	0.000275774	0	0	0.000293873	0	0.000230746	0	0.000259839	0	7.99657e-07	0.000162444	0	0	0	0.000279905	0	0	0.000217859	0	0.0016872	0.000267846	0	0.0019557	0	0.000335167	0.000278778	0	0	0	0.00020979	0.00028832	0	0.000424515	0	0.000321092	0
NM_000146	9.22881	9.18836	9.40697	9.42747	10.1335	8.31629	8.05221	8.02491	7.87925	8.61931	8.81877	10.1048	10.1944	7.38391	8.919	9.09871	9.13427	11.1521	10.4601	9.72082	9.46142	9.02793	10.3394	9.27214	10.1324	9.00521	10.0287	10.4795	10.2319	11.4937	9.10873	10.3309	10.8858	10.4194	11.1614	7.94057	9.06079	8.70093	9.01224	10.2591	10.5365	9.10897	8.28239	9.87914
NM_000147	0.589884	2.62541	1.49623	1.76455	1.62826	1.35636	0.828339	1.70048	2.46037	0.944043	1.48294	3.59264	3.21457	0.766033	1.15931	4.06725	3.91235	4.53556	2.3788	4.15703	3.56761	3.8709	2.70146	2.54801	2.85727	2.79337	5.29191	1.97721	6.23286	4.36986	3.6024	3.03257	3.23667	3.90114	3.18022	2.18091	2.73274	2.67023	2.76038	3.94308	2.40854	2.01873	0.476137	3.54893
NM_000148	0.588515	0.0645561	0.939894	0.162913	0.111313	0.0479926	0.158359	0.119418	0.304217	0.157255	0.352805	0.628438	0.357016	0.469088	0.16426	0.250561	0.218951	2.37798	0.0740859	0.1359	0.104577	0.356125	0.210686	0.212055	0.033147	0.150456	0.251984	0.0321443	0.288529	0.0816862	0.791783	0.436046	1.08972	0.192904	0.185686	0.273639	0.360807	0.474748	0.242879	0.586906	0.0699472	0.0996247	0.572779	0.144662
NM_000149	5.40463e-11	0	2.70885e-11	0.0428547	9.96266e-14	0	0	0	8.35133e-13	0	0	3.33384e-11	0	1.03506e-11	5.09851e-11	0	4.65778e-13	1.53454e-11	2.45946e-11	0	0	2.16513e-11	0.219132	0	0	0	0	0.0777932	0.0640077	9.80741e-06	2.6335e-11	5.38144e-12	0.558036	2.59478e-14	0	7.95959e-10	0	1.11441e-10	3.40364e-12	1.04204e-11	0	0	5.59398e-11	0
NM_000150	6.26865e-05	0	0	7.18744e-05	0.000113061	8.35693e-05	0.000110285	9.60418e-05	0	4.66146e-05	8.71758e-05	7.67149e-05	0.000108394	0	0.000104648	0.000110089	7.94441e-05	8.26982e-05	0.000122788	0.000102269	9.53133e-05	9.47882e-05	9.66755e-05	7.66341e-05	1.64179e-06	9.55804e-05	8.55768e-05	9.78495e-05	8.70773e-05	9.42257e-05	0.84129	0.000102362	0.000193561	0.000118143	0.000115789	9.69724e-05	0.000113755	7.96611e-05	0.159335	0.00010991	8.65871e-05	0.238255	9.55804e-05	7.99447e-05
NM_000151	0.000635023	0.000579943	0.000470279	0.0917751	0.000669513	0.000400037	0.000395514	0.000337264	4.33617e-06	0.000394774	0.000347185	0.000327225	0	0.000369389	0.000335528	0.000471123	0.000360268	0.000267025	0.000376108	0.000470522	0.000321749	0.000388822	0.000430287	0.000454007	0.00037639	0.0004622	0.000387033	0.000404551	0.000374573	0.00041884	0.00216027	0.000555996	0.000977122	0.000388187	0.000313875	0.000345186	0.000500637	0.000330153	0.00051554	0.000381538	0.000491497	0.000453633	0.000150687	0.000431865
NM_000152	0.54403	0.86645	0.960241	1.74851	3.39156e-05	1.68386	7.18561e-05	0.743365	1.54157	2.4174	1.1251	2.35037	1.37845	1.03469	1.70658	0.806844	1.13078	0.634475	0.686534	0.634859	1.63644	1.06347	1.44315	1.42682	1.50048	2.28622	0.562388	0.265344	1.5847	0.472752	3.93253e-12	0.984894	6.33606e-12	0.804858	5.56575e-05	2.22153	0.344669	0.337942	0.848858	1.27488	0.534009	1.36525	0.937732	1.71686
NM_000153	3.35627	2.66774	3.55563	3.39287	1.58623	3.83328	2.24775	2.69708	0.00535908	0.000148985	1.93475	1.14716	3.02243	2.9258	0.000262629	3.06397	0.00120843	2.88291	3.31465	1.91084	2.38292	0.409902	2.1245	3.21171	2.89328	2.7308	4.61077	4.45549	2.36621	3.75213	1.93994	0.728888	1.99732	3.22005	3.27908	1.43972	1.76585	2.37944	3.56877	2.88451	2.87346	0.000628807	0.934922	0.00039625
NM_000154	4.21655	3.09876	2.11136	2.47548	3.7517	3.69205	2.5123	2.74145	4.07528	4.11664	2.92889	3.86143	3.02096	4.14348	3.80134	5.23883	4.09766	4.31722	4.67211	3.94948	3.84488	4.74028	5.40849	3.95938	3.78257	4.07889	3.60728	3.11465	2.91319	4.09304	4.55974	3.71263	2.39754	4.87669	4.47453	3.79798	2.48375	4.69334	3.04165	4.85734	4.0942	2.97282	4.19911	4.51196
NM_000155	2.41798	2.06554	2.82517	1.67601	0.359291	1.19952	0.390579	0.404656	2.46027	2.3226	1.73052	1.38999	2.51152	1.20284	2.65113	2.69311	3.04357	4.13572	3.02963	2.13195	2.04978	1.3135	3.37491	3.60063	2.67994	2.91129	3.50475	1.23988	3.26516	2.7172	3.17317	3.33973	3.20405	1.13023	3.47081	1.62795	2.3989	2.22341	1.35869	3.59575	3.45224	3.21882	2.18732	3.05297
NM_000156	5.83113	5.32418	3.11155	4.48151	4.31755	5.11014	5.91892	4.70953	5.59816	4.78142	4.0285	4.67033	5.15199	5.13778	4.23368	3.6256	3.49564	3.94405	4.00903	5.30855	4.72691	5.50694	4.96638	5.33719	4.9234	4.30867	3.25776	2.52417	3.2816	4.17327	4.10518	4.12611	1.83969	4.83408	5.10814	4.75624	3.97701	4.15398	4.07796	4.64356	4.2777	4.75148	4.69485	5.24838
NM_000157	2.92176	3.18017	3.72303	3.80524	2.90871	4.44874	3.9188	2.96124	3.3527	2.68022	3.02618	4.44035	3.36479	3.66101	3.61251	4.19889	3.22814	3.13065	4.4116	4.29629	3.95404	3.95641	4.17512	4.78983	4.02089	3.58874	4.69739	4.951	3.62792	6.37578	2.9459	2.81595	3.96514	3.5721	4.60603	3.70115	4.24608	4.55431	2.6448	5.50504	4.79291	2.92616	3.93791	4.48161
NM_000158	2.94665	3.6861	3.13634	3.50707	3.75987	3.31838	2.41815	2.67016	3.4829	3.26294	2.54407	3.89429	3.48056	3.01491	2.8238	4.59072	4.85545	5.51376	4.08521	4.34825	4.80214	4.65348	3.67475	4.8267	3.59854	4.05974	2.64867	3.21546	3.39987	4.29959	3.6578	2.69193	4.32276	3.50538	6.1802	3.78902	3.59004	4.50752	4.05866	5.6559	5.71073	3.16389	2.58161	3.32443
NM_000159	3.77027	4.39725	3.85888	3.80532	3.09031	3.54334	4.09826	3.22905	3.31411	3.8925	4.11729	3.16565	3.14407	2.96464	2.94288	2.73521	1.88636	3.22525	3.33984	3.41588	3.18676	2.3497	2.63685	2.85531	2.82766	3.34882	3.09126	3.16002	2.21432	2.67096	3.20459	3.19061	2.20312	3.41962	2.70518	1.78401	2.70632	2.23303	3.34751	3.67856	3.02325	2.90378	2.21964	3.79847
NM_000160	0	0	0	0.0271805	0	0	0	0.0629778	0	0	0	0	0	0	0	0.0349442	0.0284817	0	0	0.0323817	0	0.0374817	0	0	0	0.0295121	0	0	0.0540248	0	1.14394	0	0.136587	0	0	0	3.90147	0.0913207	0	0.0322014	0.0365893	0	0	0
NM_000161	1.06816	0.579291	0.558456	0.666618	0.452806	0.875565	0.412404	0.570874	2.10068	0.60593	0.801107	1.25197	1.02817	0.542326	1.99958	2.26393	1.48145	1.75893	1.45426	1.13415	1.18464	1.75837	0.904197	3.32635	0.895545	1.50412	0.833591	0.408237	2.51037	1.38221	1.30521	1.04437	1.85858	0	1.46375	1.87826	2.0465	1.88389	1.35075	1.35836	1.42169	1.39465	0.55745	2.34688
NM_000162	1.78143e-11	2.6656e-10	2.34745e-10	0.121639	4.3573e-12	7.50002e-11	1.8755e-08	1.77502e-11	1.44529e-11	5.77078e-09	5.64469e-11	0.407889	1.25046e-07	0.124876	0.104245	6.11758e-12	1.49349e-10	1.51032e-11	2.16103e-12	9.75443e-13	1.75452e-12	0	2.5316e-08	5.1937e-08	4.0639e-09	0.255746	3.25171e-10	1.20823e-10	0.135918	0.156236	1.38164	1.08308e-12	1.14074e-11	5.19692e-12	0.175275	2.66053e-09	5.56815e-10	0.09145	5.2436e-08	0.0481109	1.4427e-09	0.0227127	0.149278	0
NM_000163	0.944228	0.483307	3.59535e-07	0.796765	3.80853e-08	1.31388	0.799054	2.18542e-07	7.14146e-08	0.884446	1.04039	0.161262	0.335936	1.26589	9.61028e-16	4.28808e-10	1.29723e-11	0.212274	5.07018e-08	8.17731e-10	0.350231	3.09741e-08	0.145361	3.63559e-07	1.23106	2.46945	1.15142	0.949466	3.67554e-08	0.885399	2.01746	2.45597e-06	2.54476e-07	0.202119	0.721342	1.93237e-07	0.0997367	2.09051	1.92206e-15	5.42596e-08	0.901426	4.71999e-08	0.289556	2.18011e-07
NM_000164	0.148438	0.000314643	0.249278	0.000176695	0.000239701	5.88995e-06	0.00014066	0.000172165	0.367202	0.000140741	0.0772725	0.000165244	0.00019234	0.239183	0.3738	0.00029447	0.558669	1.14005	0.162251	0.000243687	0.398507	0.130205	0.572393	0.000178071	0.000130148	1.77486e-05	0.819537	0.318729	0.000203919	0.566859	0.00127845	0.839545	0.871036	0.000302246	0.000160149	0.325439	0.341558	0.509699	0.000247441	0.000198465	0.000155595	0.450838	0.000117461	0.087793
NM_000165	5.84037	3.69788	4.58509	2.75045	2.31511	5.71175	3.13296	5.16085	5.04976	4.9228	4.30969	4.68233	3.51199	4.39338	5.39535	5.63833	5.94256	3.42563	5.71096	7.10724	3.77828	4.2157	4.90305	0.0985764	6.55938	4.32473	5.04572	7.17687	4.19114	5.09013	6.13878	4.80663	6.60012	4.53725	8.29946	0.432736	5.43435	3.78351	2.43497	0.251074	7.87803	5.26715	5.11851	5.56449
NM_000166	0.238285	1.12001	2.00021	1.54208	0	2.48342	0	0	1.75249e-05	2.33633	2.60591	1.46996	2.18391	0	0.00258338	0	0	0	5.1254e-07	0.117063	1.97177	0	0	0	7.35186e-13	0	3.41192	4.08928	1.56829	2.22614	1.42728	0	0	0.000456637	0	0.0475483	2.08722	0	4.66099e-13	4.9943	0.0248152	4.71673e-12	0	4.86586
NM_000167	0.00822074	1.50672e-06	1.15097e-07	0.00208256	2.77606e-06	0.00477175	5.78037e-07	0.0741012	6.87709e-07	0.00594284	0.00386023	0.0209687	0.331992	0.0149018	0.193574	0.155232	0.792533	1.38087	0.956371	2.89611e-06	0.0622556	0.127735	0.180599	0.10921	3.9097e-06	0.0422896	0.0233569	3.37814e-07	0.122584	0.0186705	3.50386e-05	0.0269592	1.16706	0.0598408	5.48183e-06	0.0847869	0.134885	0.273004	0.062519	3.7947e-06	1.01348e-05	2.73219e-07	1.17395e-06	0.059365
NM_000168	1.82614	1.54406	0.994672	2.40393	2.08441	1.52151	0.0472839	2.63155	1.51457	1.98934	0.873191	2.32052	2.0948	3.06781	2.52981	1.9629	1.8644	0.792247	2.54301	2.56254	1.4704	2.88	1.97037	1.94423	3.09608	2.27131	1.60924	1.63331	2.26461	2.02343	1.88114	4.09877	2.62058	1.45954	1.22014	0.121305	2.49058	1.88125	2.58117	2.64696	2.15923	3.1982	3.11327	2.89615
NM_000169	4.07354	3.4296	4.3106	3.88707	3.5617	3.0101	3.29856	3.87729	4.09386	4.15329	4.48806	4.29783	3.5807	4.04872	5.9514	5.10591	3.89017	5.14462	5.13588	4.08228	4.26802	3.83405	4.81658	4.46277	3.96804	4.84186	3.43363	3.17447	3.50217	5.7331	4.00967	4.46305	4.9829	4.72535	4.02286	2.4581	3.52114	3.61939	3.65097	4.84685	4.15456	4.07399	2.66702	5.46302
NM_000170	4.5607	5.51534	5.07476	4.78985	4.9775	4.96127	4.92671	3.73088	4.45138	4.71503	5.84438	4.01146	4.24768	0.142523	5.47574	2.54183	0.852784	0.465615	3.35569	5.0457	4.81949	2.98864	2.55872	5.08572	0.287141	1.23133	3.76515	4.81764	4.52005	2.57246	2.67348	3.31196	2.1194	3.82477	2.58428	0.10132	1.33693	2.1807	3.71623	1.38848	2.2652	5.1282	5.29146	3.49667
NM_000171	0	7.60215e-05	0	3.62627e-05	0	6.37305e-05	0	1.84665e-07	2.46557e-07	4.72755e-08	1.12961e-07	5.16389e-05	4.47761e-05	2.38045e-07	2.97127e-08	0	8.50104e-08	4.42298e-05	0	1.18624e-07	3.14321e-07	4.90541e-05	2.29188e-07	0	3.61352e-05	2.54005e-07	5.64987e-05	2.73597e-07	1.10158e-07	1.24072e-07	5.2567e-07	5.47156e-05	2.11535e-07	0	0	8.72183e-06	2.63841e-07	1.61021e-08	3.26861e-07	2.78958e-05	5.13758e-08	2.41214e-07	1.48869e-07	0
NM_000172	6.24235e-05	0.0738896	0.0257033	0.0226722	0	0	0	0.0526397	0.0251418	0	0.0773281	0.0236043	0	0.0567378	4.1093e-07	0	0	0	0.0323692	0.0270197	0.0524138	0	0.0855632	0	0.0285928	2.59124e-07	0.0247466	0	0	0.056773	0.586209	5.61956e-07	3.95937e-06	0	0	0.094172	0	0.171414	0.0782453	0.0268677	0.0604417	0.0502689	0.0368538	0.0259742
NM_000173	0.332294	0.692538	0.415436	0.471858	0.319014	0.751125	0.475599	0.87584	0.631943	0.607186	0.534364	0.689262	0.21102	0.667074	0.808092	0.602836	0.79084	0.551417	0.151663	0.636094	0.283202	0.447949	0.589938	0.213977	0.752314	0.867131	1.04611	0.295729	1.48586	0.281765	1.23489	0.63217	0.886299	1.045	0.628898	0.892769	1.12018	1.12929	0.772213	0.392022	0.756798	0.908133	0.727863	0.360646
NM_000174	0	0	0	0	0.0888103	0	0	0	0	0	0.0712234	0.0641729	0	0	0	0	0	0.0546964	0	0	0	0	0.0947636	0	0	0	0	0	0	0	0.430055	0	0.155774	0	0	0	0	0.322044	0	0.0729058	0	0	0	0
NM_000175	7.03121	6.52857	6.15673	5.72119	7.00392	6.11967	6.57145	6.0727	6.39488	6.07869	5.47897	6.20345	5.54234	6.26612	5.87209	5.76828	6.22365	6.02782	5.92048	6.14831	6.13209	5.28462	6.65395	6.64122	5.8155	5.91844	5.30886	4.9604	5.19206	5.57255	6.27031	5.81785	4.78217	5.86805	6.55487	4.99654	6.36155	5.97633	6.52068	6.87225	6.04211	5.14845	5.14515	6.74524
NM_000177	7.08488e-06	3.32632e-06	1.59669e-05	0.900308	2.61105e-05	1.3272	3.35582e-06	1.25219	4.20646e-06	4.4423e-08	2.57094e-11	0.287606	6.78662e-07	6.60239e-06	0.500146	3.29462	3.0072	1.94219	2.92901	1.57381	2.40198	5.78782	2.2673	0.437145	2.75752e-06	0.537418	2.7924	2.54344	1.15405	2.55776	5.52448	1.43319e-05	1.07032e-07	0.304283	3.68732	0.783704	6.20646e-07	1.41464	1.68002	6.44991e-05	2.57017	4.2806e-06	0	0.925178
NM_000178	5.02176	5.22263	5.42559	4.82121	4.00244	5.64191	4.65855	5.38252	5.07793	5.07511	5.87813	5.99776	6.13131	4.33834	5.37519	6.15653	5.10585	4.54391	5.58805	5.17287	5.29842	5.25012	5.72022	5.67137	4.89221	5.64047	5.18313	5.55753	5.54481	5.30693	4.91885	4.10522	2.74131	5.44805	5.15391	4.75129	4.8376	4.15607	4.8774	5.47526	5.45094	4.52803	4.60625	6.15077
NM_000179	5.40507	5.17581	5.43069	5.21297	5.35904	5.4286	5.82252	5.81767	6.637	5.85424	5.28308	4.68908	5.28181	5.88062	5.87385	5.56185	5.61945	4.98587	5.27787	4.78393	5.02765	5.65799	4.9955	6.01106	5.27199	5.65397	4.32439	4.07262	5.14858	5.9171	4.82423	5.12272	4.49122	5.15118	4.53388	6.28454	5.52445	5.40654	5.52541	5.39522	4.63104	6.78005	5.33699	6.35566
NM_000180	0.0234649	0	0	0.0459059	0	0	0	0.0360237	0.0171544	0	0	0.032027	0	0	0.0202464	0.0199051	0.0322367	0.0272526	0.0221031	0.0184385	0.0180454	0.0631504	0	0	0	0	0.0500698	0.0189227	0.203331	0	1.0203	0.0219309	0.292875	0.0200177	0	0	0	0.0695248	0	0.0183354	0	0	0.0181972	0.0352321
NM_000181	2.94284	2.01751	3.11341	2.21168	2.34147	3.30536	2.87904	2.44145	3.91565	2.60465	2.43792	3.79731	2.55884	3.63713	3.49139	3.73257	3.04779	2.74263	3.24048	2.76862	3.13298	4.61801	2.95489	3.82649	2.6565	3.77887	2.4109	2.23804	1.7609	4.39482	3.00447	3.68283	3.25055	4.1248	2.73162	3.29474	4.79795	3.14647	3.80437	3.48765	2.70915	2.81487	2.39421	4.14845
NM_000182	6.57094	6.15441	6.13648	6.32153	7.40572	6.96702	6.04848	6.16968	6.59148	6.61031	6.33849	6.20159	6.33163	6.66099	6.854	6.38376	6.63641	6.77526	6.28854	6.39623	6.37346	6.08347	6.96724	6.15448	6.17024	6.17215	6.2069	6.52189	5.66846	7.23393	6.19125	6.7618	5.55094	6.76276	6.63128	5.78711	6.14033	5.59818	5.94244	6.97459	6.41037	6.01379	6.50838	7.05742
NM_000183	5.57411	5.87202	5.43089	5.43766	6.39839	6.37804	5.2937	5.76449	6.03897	5.33662	5.69776	5.77904	5.55234	5.55493	5.2389	5.31792	5.58369	5.7929	5.4464	5.91839	5.88533	4.49026	6.45084	5.38772	5.54931	5.32088	6.21533	6.36596	5.48938	6.89114	5.8413	5.74538	4.50835	6.25977	5.73595	4.41722	4.75747	5.31503	5.17856	5.97547	5.35703	5.15674	5.81384	5.86396
NM_000184	0	0	0	0	0	0	0	0	0	0	0	0	0	0.117428	0	0	0	0.616619	0	0	0	0	0	0	0	0	0.101857	0	0	0	0	0	0	0	0	0	0	0	0	0	0	0	0	0
NM_000185	0.0751862	0	0.0838661	0.189845	0.106578	0.060892	0.373763	0.0866028	0.134301	0.260804	0.166359	0.101967	0.0631312	0.391363	0.157393	0.063952	0.102618	0.128718	0.0708958	0.0880686	0.086235	0.165621	0	0.0288239	0.151964	0.106234	0.321503	0.202583	0.29779	0.23657	0.878716	0.232545	0.498817	0.0325124	0.415987	0.405351	0.428336	0.215459	0.270458	0.143158	0.853809	0.233559	0.142125	0.335857
NM_000186	0	0.129813	1.10828	0.502108	0.095951	0	0.0562823	0.365747	0.0150703	0.0830316	0	0.0460069	0.0511713	2.8829	1.09813e-07	3.26105	2.73584	1.45874	0.112786	1.82923	3.15293	3.08951	1.27103e-07	0.0699779	4.62687	2.52569	0.0467277	0.112542	0.44163	1.26113	4.08343	0.395197	0.160403	2.31807	6.03636	0.0911709	5.48798	0.096029	0.0543013	3.19975	5.5668	6.52265e-08	0.0159872	0
NM_000187	0.0420229	0.773089	0.207044	0.208397	0.190552	0	0.0765071	0.60796	0.0609064	0	0.0635275	0.0850065	0.0352202	0	0.0716914	0.104504	4.23881	0.163892	0.039599	0.127948	0.321421	0.075557	0.0429188	0.814058	0.0691475	0.349839	0.0302913	2.13068	0	0.55348	1.16073	0	0.0713682	0.105078	0.109875	0.0774462	0.184492	0.341385	0.213484	0.157394	0.037362	1.23833	0.185582	0
NM_000188	5.22918	4.7321	4.62208	3.98486	5.72328	6.1641	4.29087	5.32758	5.75006	3.59622	4.911	5.81181	4.81953	5.29912	6.44431	5.83637	6.91112	5.85488	5.99373	4.91564	5.31232	4.42815	5.92161	6.75169	4.8867	5.77112	4.65515	6.38167	4.54905	5.84633	5.48147	4.51235	4.91266	6.00137	6.42605	6.50353	4.86809	5.21156	4.97243	5.08776	5.89475	4.5047	5.71356	6.27095
NM_000189	2.76111	0.439495	2.95249	2.78798	1.26811	2.09314	1.38984	2.36335	3.18514	3.63895	2.53997	2.68333	2.31551	2.36182	2.65006	2.31849	3.82234	3.12502	2.66599	1.90292	1.54393	1.93885	3.05888	2.74136	2.18957	1.16621	2.15813	2.03873	2.26777	3.0401	2.11325	2.63113	0.744532	1.28361	2.92182	0.983125	2.46139	0.272678	3.00325	3.55741	3.78529	2.2966	1.49665	3.96848
NM_000190	2.5996	1.68568	1.78502	1.78026	1.32313	2.48801	2.35416	2.46506	2.36511	2.3192	2.1405	1.57894	2.3528	2.32186	2.03636	1.86182	1.29525	1.63732	2.38785	1.62566	1.57387	1.40391	1.89205	0.938376	2.24528	1.9311	2.1229	1.61767	0.841224	1.13374	0.00730608	1.8118	2.26536	1.84888	1.17399	1.71682	2.33604	1.96149	1.25403	2.78973	2.91084	1.8671	1.79934	2.15831
NM_000191	3.98766	3.83281	3.19076	2.77704	3.34833	3.77396	2.40977	2.6641	3.23637	2.71179	2.56788	4.72325	3.72285	2.16163	3.63582	4.67724	4.42911	4.02187	4.46763	4.84702	4.50606	3.70524	4.25605	4.38937	2.86081	3.91837	3.32822	4.02994	3.42717	5.09651	4.43692	3.57048	3.02899	4.9724	4.58388	2.90073	3.15717	3.95688	2.96052	4.60142	3.95679	2.79489	3.62075	3.5226
NM_000192	9.93243e-06	0	2.88765e-06	0.0837041	0.305546	0.105208	0.413457	0.00860234	8.08705e-06	0.424245	8.2034e-11	0	6.02901e-06	5.85931e-06	1.11177e-05	0	0	1.19191e-05	0.195814	0.462646	1.40351e-06	0.364885	0	0	0.432928	0	3.65313e-07	1.63357e-05	0.0673519	0	0.000425408	1.16301e-06	1.94764e-07	2.26178e-05	0.0394409	0	1.07461e-05	1.58675e-06	3.30384e-06	0.00140171	9.88406e-05	0	3.32538e-07	0.420061
NM_000193	0	0.167734	0.643706	0.0697708	0.10035	0.480164	0	0.0815094	0.25397	0	0.0408327	0.0725915	0.395269	0.210198	0	0	0.0369925	0.178256	0.14597	0	0	0	0.157734	0.0404564	0	0.0383267	0.282726	0.085019	0.320229	0	2.05381	0.0499274	0.404238	0	0	0	0.0493475	0.0403653	1.36127	0	0.047483	0	0.121068	0.0404237
NM_000194	2.68168	1.2744	1.83508	1.45334	2.69056	2.01614	1.82903	1.74972	2.70327	2.75937	2.31172	2.24364	0.935633	2.50634	3.00361	2.78017	2.70604	3.19055	3.42281	2.19842	2.61451	2.47104	2.68873	2.653	2.54771	2.1435	1.79557	0.829847	1.6721	2.70571	4.17907	2.66308	1.90204	2.33413	2.1284	2.92228	2.4583	2.77537	1.84363	2.79232	3.78089	1.68106	1.09592	3.2785
NM_000195	2.02182	1.60031	2.23382	1.62397	0.0218767	4.21027e-08	0.0826119	0.797594	0.113243	0	0.172879	1.34862	0.092354	2.18936	2.36445	2.79872	2.58816	2.12627	3.3056	2.66494	2.50627	0.101201	2.30734	2.44338	1.96564	0.0432962	2.27412	3.6161	0.845087	4.08322	1.36047	0.934459	1.30235	2.29841	4.72718	0.0360409	2.18088	2.53217	1.25753	3.25196	4.58649	2.49002	2.87477	2.57651
NM_000196	0.360758	0.141756	0.579615	0.246981	0.124966	0.172731	0.927195	0.256642	0.523572	0.553533	0.163755	0.83013	0.337928	0.366205	0.924342	0.181069	0.204453	0.243124	0.440048	0.199838	0.19583	0.364151	0.255196	0.0339552	0.24309	0.26652	0.321091	0.543485	0.247694	0.306344	1.31309	0.235021	0.463762	1.01585	0.32602	1.54311	0.232458	0.5375	0.641233	0.198787	0.258385	1.75421	1.0868	0.222272
NM_000197	0.394328	0.542933	0.475873	0.0960769	0	0.172041	0	0.216062	0.20522	0.281669	0.213611	0.479694	0.178124	0	0.962143	0.180349	1.64602	0.242177	0.135732	0.6928	0.215184	0.608019	0	0.396369	0.0614466	0.247415	1.16421	0.419481	0.312408	0.477796	0	0.068929	0.991872	0.660201	0	0.476122	0.0681337	0.161309	0.0571154	0.113336	0	0	0.112509	0.055878
NM_000198	0	0	0	0	0	0	0.0450379	0.0380164	0.0358643	0	0	0	0	0	0	0	0.0340252	0	0	0.0385678	0	0	0	0	0	0	0.0700627	0	0	0.0408585	0.44603	0.133844	2.19777e-05	0	0.0437215	0	0.0451649	0	0	0.0760369	0	0	0.0375515	0
NM_000199	1.43057	1.61314	2.07648	1.81182	0.912104	1.93978	1.26541	1.93092	1.86007	2.3699	1.51769	2.66283	2.35826	2.25896	2.1387	2.3837	2.51535	2.227	1.80138	2.12669	1.76778	2.16186	2.52561	1.41565	2.68637	2.12332	2.3717	1.99623	2.28605	1.57714	1.88439	1.69843	1.68236	2.30213	2.36104	1.20258	2.4325	1.4396	1.70778	2.67972	2.8115	1.74419	1.95391	1.79717
NM_000200	0	0	0	0	0	0	0	0	0	0	0	0	0	0.118404	0	0	0	0	0	0	0	0	0	0	0	0	0	0	0	0	0	0	0	0.121119	0	0	0	0	0	0	0	0	0	0
NM_000201	0.450001	1.36533	1.39205	1.54229	0.432679	1.86978	0.0711947	0.928321	0.326151	0.0637684	0.504001	2.39488	1.93197	3.81275	0.527747	1.92264	1.4139	2.33762	4.15249	1.98457	3.79227	3.75688	4.59831	5.23495	0.923608	1.97857	2.20576	1.04334	4.85109	5.37002	2.12024	1.81979	4.27579	0.74034	2.68689	0.495482	1.48069	6.09317	2.13289	5.03464	1.64532	1.73899	0.277999	4.00468
NM_000202	3.30426	5.82026	5.09297	4.11562	4.6933	0.0691281	3.05856	4.42192	4.32148	2.66131	5.27589	5.3167	5.70699	2.80972	5.48752	6.29134	6.68402	5.79999	5.60444	6.06339	5.95065	4.25489	5.28716	5.65291	4.91345	5.95454	5.38632	6.28669	5.34729	6.54376	5.29411	3.20521	5.06555	5.76004	5.48876	4.71808	5.07379	4.70975	5.21545	2.98714	5.21962	3.30878	2.57367	2.5139
NM_000203	0.198997	1.36724	1.39512	1.5644	0.157147	1.15243	0.955618	1.49594	1.29187	0.733243	1.51355	1.5042	1.02294	0.833102	0	1.75033	0.944402	1.51436	0.989353	2.15467	1.8683	2.44694	2.67957	1.54753	1.7677	1.34092	1.65107	1.42499	1.64235	1.44385	0.00193491	1.15589	2.38838	2.19836	2.24751	0.996086	2.04297	0.77139	0.975541	0.550138	2.11544	0.34962	0.788261	0.469107
NM_000204	0.0772188	0.947957	0.0861264	0.124779	0.144134	0.151559	0	1.33687	0.0286454	0.0638549	0.223409	0.178517	2.18995	2.79662	0.0667961	4.13043	4.20222	1.46383	3.38866	1.96762	2.45805	1.35069	3.98198	0.542297	1.74494	0.258629	2.89027	0.791141	2.29187	4.72551	2.98116	0	0.249357	1.78079	0.135062	0.036535	3.537	1.89173	3.77544	0.735297	0.0687461	0.0286652	2.45126	0.029592
NM_000206	0.107628	0	0.119901	0	0	0	0	0	0	0.0891624	0	0	0.0459765	0	0	0	0.400765	0.21118	0	0	0.0422623	0.0982201	0.0559812	0.0415483	0.0456746	0	0.637885	0.0872778	0.901599	0.293654	1.3891	0.239867	0.735079	0.0922043	0.0490219	0	0	0.0817517	0	0.413904	0	0.0402196	0	0.159339
NM_000207	0	0	0	0	0	0	0	0	0	0	0	0	0	0	0	0	0	0	0	0	0	0.0325063	0	0	0	0	0	0	0.116669	0	0.737117	0	0	0	0	0	0	0	0	0	0	0	0.136049	0
NM_000208	1.45465e-05	6.86678e-05	0.000111427	5.27653e-05	8.58045e-05	0.428834	0.000103969	1.31471	6.94409e-05	0.240389	5.52918e-05	1.46668e-05	0.000288199	0.0002764	4.11566e-05	1.26394	0.000395332	1.6198	0.764132	0.000187972	1.01947	0.784815	0.246893	4.45624e-05	0.586628	0.240069	0.000126946	4.82376e-05	5.98785e-05	2.72527e-05	0.000618269	0.000207981	0.000355586	0.29776	1.72992	4.61948e-05	9.86271e-07	5.38925e-05	0.000107802	2.62597e-05	1.48882	5.07536e-05	0.000231067	0.430046
NM_000209	0	0	0	0.0217284	0	0	0	0	0	0.0271601	0.0498641	0.0226222	0.0812266	0	0.0284278	0.0279499	0.0227708	0.0192405	0	0	0	0	0	0	0.0806995	0	0.0237174	0	0.0852766	0	1.36101	0.0307857	1.41353	0	0	0.0307467	0.0304258	0	0	0.0257512	0.029269	0	0	0
NM_000210	3.05538	2.33448	3.43964	4.19689	4.90929	4.8402	0.640176	3.43618	1.08762	3.12183	2.6841	3.63718	2.50536	3.81557	6.41542	5.45866	4.85748	3.39996	4.02169	3.93932	3.94993	6.30467	4.21208	3.57125	3.76266	1.13936	2.44958	3.39587	3.53278	5.32477	4.55517	3.88191	3.06769	2.68359	3.02681	1.53819	5.70523	2.76352	2.98999	5.69753	2.8333	1.10378	1.57101	6.34884
NM_000211	4.3522e-06	0	0	0	0	0	4.6415e-07	0	0	1.0198e-05	0	0	7.56082e-08	0	0	4.71327e-08	2.16625e-06	1.00267e-13	7.89027e-07	0	0.000783351	8.70824e-08	0.193682	4.00019e-07	9.14208e-05	0	1.67453	0	2.18163	5.08613e-06	9.58389e-06	5.47523e-07	3.54231e-08	0	4.03233e-06	0.000234471	8.82481e-08	0.000152323	0	1.02639e-07	8.24593e-06	3.1635e-10	5.80752e-07	4.82071e-06
NM_000212	1.1146	0.179315	1.88329	0.193593	1.37238	1.51532	0.588113	1.24269	1.32501	1.92129	0.736049	1.6099	1.59931	2.4014	0.655747	4.3848	1.71149	1.95076	3.86684	2.67785	4.20063	2.58273	4.97026	0.881705	0.753251	0.438777	1.0928	0.445336	1.97424	2.41039	1.56882	0.47045	1.75463	1.49061	4.07928	2.65017	7.23912	0.880199	0.506989	5.52931	2.73952	1.1524	0.368822	1.08782
NM_000213	5.19954e-05	0.0608439	2.26478e-06	9.29883e-08	0.193889	0.106599	0.127596	0.252473	0	0.160409	0.000301337	0.455427	0.331834	0.217886	2.03638e-05	1.10311	1.8205e-05	1.90882	0.40043	0.845194	0.166111	1.89127e-05	2.40549e-05	3.22693e-05	0	3.01221e-05	0.249375	0.181049	2.49216e-05	4.30971e-05	1.38355	2.56577e-06	0.725413	0.079917	0.784538	0.292438	2.36857e-05	0.380562	0.407538	0.304298	0.170547	1.3612e-05	0.109676	0.178688
NM_000214	5.94646	6.19701	6.16237	4.7165	5.545	5.48916	6.20267	6.86631	4.73701	3.28379	6.31358	5.05227	6.81806	4.83612	5.63633	7.83253	5.15804	6.30016	7.01606	5.46138	5.52237	5.68013	6.41798	6.27169	4.82714	6.25022	5.89513	7.04836	5.54466	4.95045	4.36109	3.29091	5.62556	7.74868	6.25297	4.5314	4.24088	5.8454	7.49824	3.4151	5.17216	4.88668	6.42666	3.0584
NM_000215	0.163834	0.0170944	0.113095	0.119322	0.358438	0.244903	0.0982956	0.12792	0.223393	0.124309	0.211874	0.03203	0.196934	0.348162	0.380204	0.103131	0.766001	0.748643	0.953601	0.290391	0.825424	0.200583	1.29396	0.114341	0.284426	0.357374	1.64113	0.255387	0.459239	0.0891263	1.74094	0.462436	0.954505	0.640554	2.14877	0.514381	1.51955	0.219816	0.182489	2.00981	1.96407	0.459525	0.256584	0.230287
NM_000216	0.637036	2.11908	1.08126	1.67595	1.17542	0.455786	0.251825	0.318043	0.185576	0.0111298	0.41876	0.270336	0.210818	1.26867	0	0.556144	0.0093227	0.031232	0	1.86191	0.44479	0.0244849	0.853963	1.51233	3.17279	0.232312	0.660744	2.89223	2.91663	0.375986	1.98197	0.0375477	1.56238	2.91341	0.0593362	0.915772	4.3913	2.20539	0.743749	0	0.0119991	0.228613	2.67576	0
NM_000217	0.0213144	0	0.621458	0.621071	1.56334	0.0257249	0.00985788	0.715977	0.00781063	0.0175664	0.00815325	0.00733018	0.0786123	0	0.00922388	0	0.0220234	0.0124321	0.0398779	0.0250468	0.133708	1.17137	0.0217722	0	0.955683	1.9203	0.0229392	0.0171861	1.2292	0.0177704	0.302582	0.0199202	0.570668	0.0626565	0.763303	0.824279	0.00987681	0.0160731	0.0327303	0.00835019	0.118857	0.00781606	0.285587	0.0160965
NM_000218	0	0.00103451	0.000578509	8.22313e-05	3.2641e-07	0	0.000337374	0.000416486	0.310691	0.000158995	0.0100237	0.217671	0.280043	0.527639	8.6915e-05	0.000622929	0.0510959	0.00022767	2.01702e-06	0	0.00118565	0	0.000188336	0.52792	0.000145398	0.000578513	0.144182	2.15655e-07	0.775619	0.00262597	0.467359	0	0.393925	0.000185172	0	0.1407	0.0943384	0.000970648	0.000167767	0.000191358	0	1.61225e-06	0.0854097	0.000198514
NM_000219	9.82022e-09	0.148972	0.0698609	2.81217e-09	0.0227456	6.99574e-10	0	0.0721606	0.034588	0	1.25254e-13	0.110611	0.0395771	0	1.00989e-08	0.244681	0	3.77947e-08	0	0	1.72665e-13	0	0	1.81955e-13	0.0197924	6.86494e-13	4.677e-14	0.129256	2.13292e-08	0.221803	0	0	0.506602	0	6.83291e-12	0	0.0436315	0	0.0335483	0.0435048	0.0553631	2.97867e-10	0	0
NM_000220	0	0	0	0	0	0	0.0316033	0	0	0.0171548	0	0	0.028687	0	0	0	0.11748	0	0	0	0	0.0628937	0	0	0.0291509	0	0.0246408	9.28221e-08	0.0460719	0	0	0	0.509937	0	0	0	0.0952153	0	0.0798392	0	0	0.0757173	0.104556	0
NM_000221	1.9645	1.48384	0.9113	1.57167	1.90689	1.34837	1.77614	1.6866	2.19405	2.19655	1.69959	1.57714	1.00567	0.9874	1.36118	1.19674	0.987739	1.69856	1.44038	1.44222	1.53021	1.6949	0.929606	1.35555	0.761006	0.854535	1.01741	1.3588	1.48557	2.40321	1.84535	2.0919	1.93657	1.47595	0.892372	2.73242	0.212826	1.32184	1.33172	2.05201	0.340905	1.48169	1.27988	3.38389
NM_000222	0	0	0.566586	0.269864	0.0991732	0.000942293	0.0013422	0.0126299	0.425746	0.001683	0.00788243	0.00115673	0.00610846	0.00682419	0.0141414	0.000135237	0	0.00571833	0.0078301	0.769931	0.00371569	0.0734054	0	0	6.92503e-05	0.00585952	0.260315	0.0264317	0.823572	0.263824	0.087263	0.302167	0.00606307	0.00703282	0.580682	1.25745	3.35493	0.0184858	0.00186489	0.419636	1.0716	0.000180614	0.612022	1.15323
NM_000223	0	0	0	0.0554763	0	0	0.0771804	0.0327963	0	0	0	0.0857522	0	0	0	0	0.0293452	0.25188	0.0788272	0	0.064586	0.0386143	0	0	0.0353003	0	0.08981	0.0342333	0.0826867	0.0699332	0.699053	0.0396425	0.495048	0	0	0.0395924	0.0391805	0	0.0327912	0.217649	0.145209	0.0912749	0	0
NM_000224	0.000176634	0.255922	0.618674	0.000665793	0.00133387	0.606007	0.00118016	2.23042e-07	0.615168	0.0931058	0.00483198	0.00419381	4.24587	0.265678	3.11815	3.83137	7.10141	7.9982	5.95614	3.90735	2.10266	5.78454	1.89618	2.47308	3.37624	5.59171	1.03322	0.695561	2.56822	0.000592526	2.7471	0.201905	1.99559	0.464214	7.48028	2.21042e-05	6.0972	1.12385	0.00528381	4.4587	8.50447	0.0272325	0.00186916	5.41757
NM_000226	0.0369659	0	0	0	0	0.0298626	0	0.0285827	0	0	0	0	0	0.0308277	0.123635	0	0	0	0	0	0.028459	0	0	0	0	0	0	0.0298372	0	0.203243	0.346275	0	0.575163	0.031557	0.033036	0	0.0341565	0.0279127	0.0285783	0	0.0328595	0.0270772	0.0286974	0
NM_000227	7.63185e-07	0.239641	0.106347	7.09033e-05	0	0	0	0	0.0438428	9.09485e-06	0.000419152	0.187989	0.0393145	2.26838e-06	0.000115936	0.281248	0.168357	0.269772	0.171321	7.68822e-15	0	6.40685e-16	9.06643e-08	0	2.25986e-05	1.85715e-07	4.16445e-15	0.00976864	0.260267	1.43144e-05	0.409427	3.14178e-05	1.10551e-09	9.14865e-09	0.0498294	0	0.0623154	0.00103964	0	8.36094e-14	0.000171727	6.23681e-05	0	3.60837e-11
NM_000228	0.819824	0.00169125	0.000829157	4.24935e-06	1.57147	1.17117e-05	0.00127056	3.09778	0.000760342	0.00110691	0.000894367	1.15543	0.963801	1.05158	0.500705	2.96578	0.000336244	1.11587e-07	1.27385	0.854332	0.00069964	4.94634e-07	0.80605	1.96048	0.69741	0.000680217	1.52708	1.87025	0.558838	2.37265	1.36155	0.00162918	0.00822297	1.24833	1.05289	1.29435e-05	3.44389e-05	0.00134411	4.54865e-06	1.13684e-06	1.2916	0.00524692	0.00115476	0.00126962
NM_000229	1.59374	1.72077	1.48542	1.54206	0.977576	1.22872	2.11111	2.02494	1.49792	1.48836	1.93563	2.13769	1.36598	1.4608	2.73378	3.7206	1.90429	1.12024	1.36166	2.79749	1.53117	3.27518	2.44301	2.24505	3.73743	1.93194	2.21132	1.84087	2.74899	3.18426	2.77401	1.63236	2.41749	2.95492	2.34613	2.26577	3.86673	2.35252	2.14285	1.30546	2.59171	1.71847	3.68164	0.760921
NM_000230	0.0731432	0.0270123	0.0185349	0.0953988	0	0	0.0893436	0.0567156	0.0181294	0.0204396	0.0560363	0.0668994	0.0412283	0.0206638	0.042479	0.0210353	0.0340588	0.0709396	0.0233571	0.0387122	0.0748156	0.10948	0.0502176	0	0.0610078	0	0.0178434	0.0397215	0.0801753	0.119836	1.12284	0.133776	0.646287	0	0.128066	0.0904352	0.0229037	0.0734017	0.0751244	0.019377	0.0220307	0.0885108	0.0754324	0.0187307
NM_000231	0.100026	0.108721	0.247834	0.190999	0.185473	0.194888	0.612734	0.413702	0.422672	0.161156	0.149712	0	0.757302	0.0837158	0.282817	0.204223	0.230364	0.170229	0.225258	0.0400617	0.287391	0.442711	0.450729	0	0.342926	0.206421	1.24232	1.65019	0.306456	0.504339	0.954557	0.138285	0.51716	0.126654	0.253648	1.82585	0.300945	0.148061	0.413646	0.153153	0.500008	0.335751	0.256418	0.0385196
NM_000232	2.93552	4.26601	4.01996	4.40181	4.23282	4.20145	3.20353	4.03682	2.48751	2.54444	3.40029	3.10317	3.85922	3.11438	3.14369	4.43668	3.22367	2.35764	3.12523	4.41132	3.76744	4.26379	3.46869	4.05189	3.59473	3.33382	4.63812	3.9225	3.5269	3.32446	3.86475	3.53876	3.39625	3.40196	4.62665	4.63192	3.54385	4.03046	3.94835	2.26011	5.04515	2.69212	3.30411	2.11025
NM_000233	0.0543827	0.0591915	0	0.0536276	0	0	0.025307	0	0	0.0226296	0	0.0558083	0.111432	0.0228775	0.0236874	0.0909805	0.0189675	0.554916	0.171961	0.0215745	0	0.0495489	0	0.0613924	0.0674439	0.0196561	0.0584778	0.0221404	0	0.0228919	0.379774	0.0508632	0.0920881	0	0	0.0256232	0.0502727	0.194815	0.021204	0.0214539	0	0.116532	0	0.0207389
NM_000234	4.03159	4.46484	3.89035	3.42358	4.62082	3.07506	4.65007	4.04092	4.21243	4.5672	3.45653	3.43867	3.33938	4.74459	3.78034	3.21355	2.46344	2.58495	3.52008	3.21641	2.60282	3.58924	2.67236	3.30282	3.9143	4.17092	2.25028	1.58322	2.9165	2.53904	3.05508	3.47008	2.22684	3.59122	2.29194	5.12595	4.11368	2.94002	3.58189	4.04509	3.59887	5.34016	3.95472	3.61886
NM_000235	3.72484	3.47376	3.28301	3.6656	4.9864	6.64418	3.36449	3.77538	3.27059	3.57367	4.59028	5.27365	4.26782	6.27209	4.53325	0.266028	4.17413	4.55269	5.2286	4.23995	4.34391	2.88501	5.45513	4.00359	4.27387	4.26845	5.46054	4.86283	4.23377	5.34938	4.25431	4.50318	3.46968	7.15376	4.46906	2.60735	4.34647	4.80738	4.5785	4.99291	4.71553	3.27248	4.28861	3.39947
NM_000236	0.859833	0.48934	0.528088	0.369729	0.711042	0.675306	0.0484088	1.17404	0.405135	0.0433236	0.450677	0.438211	0.319327	0.043795	0	0.525389	0.901233	0.516751	0.27409	0.492359	0.56882	0.138901	0.155124	1.34304	0.54738	0.612629	0.278237	0.273512	0.134453	0.127665	0.827206	0.272128	0	0.429906	0.70314	0.0490087	0	0.0782789	1.54245	0.922636	0.729031	0.282491	0.0804409	0.416881
NM_000237	6.36511	5.59584	7.84637	7.38665	4.09875	6.37993	3.777	4.47221	3.27069	1.68638	5.15451	4.34925	6.05274	5.3688	5.31154	2.92006	4.21461	1.6587	3.17967	5.63707	5.74349	3.38487	0.906655	0.163004	5.82534	2.31128	5.37733	7.7993	3.4083	4.46062	4.02936	4.98044	2.51941	0.721117	0.0794295	4.13962	5.29759	4.91549	3.66216	4.70419	0.657195	6.12814	6.04651	5.92956
NM_000238	0.0508352	1.06893	1.49842	0.168869	1.81727	0.668261	1.35123	1.02242	1.21853	0.0351329	0.986047	2.4664	1.1559	1.18052	1.99953	0.367872	1.08702	1.1536	0.117656	3.19848	1.86489	0.030486	0.307502	0.906767	0.0192563	0.666953	0.162772	0.0209569	0.325925	2.23385	0.915251	1.61866	1.84768	1.57894	0	2.19829	6.44277e-07	0.00258045	0.749753	1.64069e-10	0.0678643	1.5955	0.0698957	0.941858
NM_000239	0.477031	0.279318	0.268564	0.444219	0.418979	0.250326	0.590206	0.202966	0.362735	0.17507	0.273701	0.215292	0.297911	0.371278	0.382916	0.262084	0.344838	0.269129	0.151454	0.281166	2.41456	3.6079	0.111127	0.373673	0.217526	0.188955	5.13326	0.913385	6.87902	2.23879	0.26879	0.150324	3.74835	0.222746	0.188901	0.41038	1.00925	0.468285	0.312273	0.350608	0.3542	0.456152	0.241241	0.373403
NM_000240	2.01791	0.943743	2.15419	1.90295	1.57634	1.8062	0.281722	0.360044	1.34295	2.74184	2.8745	2.12165	0.78819	1.3834	1.04706	0.811858	0.790417	1.97406	0.35912	0.892829	1.42856	0.600962	1.18609	1.16641	0.654374	1.39172	1.24869	3.85213	1.29358	3.01246	1.63085	1.90875	0.716473	0.307114	1.12021	0.652525	0.618205	3.25759	0.867749	0.353991	0.872686	0.650303	0.601869	0.872477
NM_000242	0	0	0	0.0156975	0.0227645	0.0192235	0.0219572	0.0183967	0.0174124	0	0.0181735	0	0	0	0.0205507	0	0	0	0	0	0	0	0.024328	0	0	0	0.0171377	0	0.0619812	0	0.686111	0.0222603	0.118601	0	0	0.0441265	0	0.0179639	0.0183939	0	0.0211605	0	0.0184708	0
NM_000243	1.04953e-05	0.0779679	0.105656	0.0930165	9.59437e-06	4.68572e-06	0.209568	5.40057e-06	0.0353007	5.16809e-06	7.71397e-06	0.143516	5.19179e-06	5.71031e-06	0.268876	0.175641	0.0978682	0.148734	0.808435	0.0748798	0.10862	1.46586	0.313528	8.184e-06	5.68187e-06	0.149434	0.117762	6.55992e-06	0.418661	0.0984247	0.722713	0.110041	0.761488	0.11113	0.0848767	6.10368e-06	5.3256e-06	0.114928	0.12477	0.308454	5.8686e-06	7.13818e-06	0.103645	0.0894355
NM_000244	3.28541e-05	7.12707e-06	2.3026e-05	2.35955e-05	1.55504e-07	4.94298e-11	6.00303e-11	6.38187e-05	1.99546e-05	5.60977e-05	2.59992e-05	2.73968e-06	3.13845e-05	7.24118e-10	5.30167e-13	2.48926e-05	5.16511e-06	3.19898e-05	4.43162e-05	3.35388e-05	2.0726e-05	3.47572e-13	5.63885e-05	3.49117e-06	3.43666e-05	4.3116e-05	7.01822e-09	3.14849e-05	2.53828e-05	4.83979e-06	0.00023615	7.58375e-06	1.061e-05	2.52481e-05	8.92926e-06	1.21869e-05	2.01137e-11	1.86597e-07	1.25663e-05	5.0335e-05	3.81109e-05	3.88275e-06	7.2936e-06	3.90844e-05
NM_000245	0.049287	0.206194	0.692017	0.820883	0.0449449	2.01307	0.0656421	1.50226	0.0599518	0.0563179	0.0910479	0.770722	0.101982	1.29619	2.05742	4.57599	5.26456	5.43965	3.71845	5.96452	5.24694	7.33103	4.45625	4.21482	2.19719	3.00864	0.857175	3.44763	2.65799	3.31629	3.6915	0.207792	5.10574	1.63681	3.84764	0.0207973	4.53447	3.07521	1.60082	4.58264	4.58386	0.0764008	0.0576241	2.7105
NM_000246	0	0	0.0631162	0.519653	0	0.361827	0	0.00739996	0.000115627	0	0.000115153	0.566071	0.633511	0.0152543	0.116232	0.73292	0.214911	0.000684593	3.27656e-06	0.310513	1.40143	0.695826	0.919319	0.0373069	0.756842	0.0984444	0.208034	0.0198143	1.0011	0.281982	2.19301e-09	0.129586	0.210121	0.089346	0.0237859	0.0472716	7.15456e-11	0.053964	0.000841845	5.79043e-06	0.0182782	0.0317855	0	0
NM_000247	0	0	0	0	0	0	0	0	0	0	0	0	0	0	0	0	0	0	0	0	0	0	0	0	0	0	0	0	0	0	0	0	0	0	0	0	0	0	0	0	0	0	0	0
NM_000247_1	0	0	0	0	0	0	0	0	0	0	0	0	0	0	0	0	0	0	0	0	0	0	0	0	0	0	0	0	0	0	0	0	0	0	0	0	0	0	0	0	0	0	0	0
NM_000247_2	2.54614	3.02107	0.352582	0.465387	2.3879	3.45168	0.304407	2.05216	4.58156	3.20343e-16	1.08718	3.31273	4.07597	0	0.52123	5.32965	4.80443	4.63048	5.64502	4.01608	3.52603	5.29893	5.05053	5.11555	3.97136	4.04087	1.93699	0.26938	3.87279	3.05848	3.78563	2.87281	3.1433	2.5112	4.75166	0	3.79339	3.4137	2.49739	4.06708	5.04505	1.53219	0	3.40537
NM_000247_4	0	0	0	0	0	0	0	0	0	0	0	0	0	0	0	0	0	0	0	0	0	0	0	0	0	0	0	0	0	0	0	0	0	0	0	0	0	0	0	0	0	0	0	0
NM_000248	6.36592e-06	0.746558	0.389777	0.983939	0.167987	0.699793	4.6555e-07	1.44058e-12	0.227981	0.573524	0.185718	0.283129	0.0707726	0.534907	1.5864e-09	0.193747	0.0737405	0.566558	0.364139	0.276455	0.487304	0.221962	0	0.275729	0.209314	0.507034	0.311508	0.0575402	0.198177	0.194115	0	1.51321	1.26434e-06	0.275626	0.344537	9.28033e-13	0.759835	0.800415	0	4.06097	0.427708	4.70183e-11	0.144887	1.06371
NM_000249	4.1363	4.24221	4.5778	4.16925	4.51125	4.58071	4.57999	4.60695	4.49585	4.72479	3.89085	3.93307	4.11277	4.39927	3.10809	4.84085	3.96002	3.88508	3.71371	4.09248	4.36135	3.78087	2.61442	3.90631	3.8768	4.33175	1.07334e-05	3.2512	4.38114	3.71286	3.85149	3.84366	2.33023	3.53518	3.51496	3.44079	4.24527	3.45467	4.39837	4.50067	3.9587	4.80016	4.41293	3.96051
NM_000250	0	0	0	0.0346235	0	0	0	0.0405316	0	0.0432307	0.0400436	0.0181331	0.0221201	0	0.067334	0	0	0.0457706	0	0	0.0203194	0.182007	0	0	0	0	0.0926509	0.0629978	0.0347311	0	0.975044	0.0489653	0.131084	0.0225383	0	0.0246591	0	0.096998	0.0204049	0.0206456	0	0	0.0406934	0
NM_000251	5.07436	4.99689	5.24152	4.89018	4.92926	5.10932	5.2659	5.00332	6.26048	5.66542	5.35776	3.85561	5.02594	5.47757	5.79553	4.7339	4.44761	3.82651	4.96923	3.82855	3.97744	5.0518	3.92875	5.60245	4.68184	5.28008	4.63858	4.2238	5.49554	5.86653	4.37539	4.78873	3.18582	4.49692	3.71256	5.75566	4.89443	5.18233	5.04554	4.89028	4.37062	5.95763	5.33446	5.75267
NM_000252	2.35474	2.56559	2.41151	2.44745	2.54197	2.76176	1.98656	2.34833	1.90185	2.18382	2.60156	2.41454	2.63666	1.33637	2.6531	3.03948	2.19343	2.69807	2.80206	2.91402	2.7711	2.28355	2.62658	2.82613	2.46183	2.38833	3.29466	3.49668	2.73177	3.57971	2.51062	2.60204	2.43836	3.51296	2.34743	1.41221	2.02869	3.83408	2.3891	2.54636	2.40525	2.18878	1.52965	2.30338
NM_000253	2.19631	1.51066	0.623613	0.998417	0.00056822	2.55747	0.127353	0.38245	3.41154	3.25256	2.62022	2.24898	3.82141	1.98629	1.32753	2.14304	3.13365	2.76275	1.73799	3.32214	0.00122239	0.739117	3.87725	0.718751	1.41945	3.5628	0.48842	0.44043	1.97687	0.836078	2.55961	0.40574	0.0005217	1.66695	0.192092	0	0.913689	1.64929	2.20543	9.95421e-05	0	4.9527	0.344242	1.21473
NM_000254	3.7584	3.42796	3.63252	3.79948	2.73456	3.67812	4.07909	3.37975	3.41389	4.43558	3.43828	3.66947	2.92804	4.42994	4.15555	3.27776	3.69607	3.25491	3.60393	3.24704	3.29519	3.6086	3.89793	3.24729	3.56059	2.95729	3.36489	3.60687	2.94101	4.63836	2.71538	3.95936	3.02609	3.49394	3.94652	2.80064	4.11417	2.88174	3.42502	4.10225	3.96687	3.87755	3.33147	3.92533
NM_000255	2.99757	2.96354	2.3292	3.02394	2.50442	2.83246	2.36205	3.07879	2.81418	2.06472	2.88819	3.10208	2.76081	2.40254	2.66665	2.24195	3.28434	3.6401	3.08733	3.08458	2.71421	3.06521	3.5013	3.87341	2.81899	3.23879	3.51842	2.70637	3.52642	3.10004	2.88589	2.80693	3.62122	2.87397	2.80241	2.84312	2.47828	3.22031	2.19614	2.95407	3.32541	2.64014	2.39839	3.71536
NM_000256	0	0.0219851	0	0.0264654	0	0	0.0186006	0	0.0581041	0.0330676	0	0	0	0.0168111	0	0	0.0277327	0.0350177	0	0	0	0.018365	0	0	0.0167787	0.0287363	0	0	0.013335	0.0334496	0.795822	0.0374716	0.254992	0.0172107	0.0180216	0.0188334	0.0186362	0.0302701	0.0155789	0	0.0356295	0	0.0156441	0
NM_000257	1.44722	1.46169	1.81755	1.47161	0.882607	1.26271	0.829768	0.509547	0.802684	0	0.97919	1.40712	1.34613	0.0117315	1.82248	1.13009	0	0	0.56595	0.732819	0.21183	0.0506023	0.0427443	0.637065	0.398143	1.15009	0.135679	2.01203	0.780755	0.477326	0.329269	0.0262057	0.245105	1.76525	0	1.86968	0	0.514344	1.37198	0	0.0249128	0.184064	0.0953908	0.072823
NM_000258	0.328601	0	0.131455	0	0	0	0	0	0	0	0	0	0	0	0	0.076122	0.0622068	0.0526728	0.0843491	0.0706129	0	0	0	0	0.399093	0	0.186152	0	0.0595791	0.0748482	2.58809	0.44193	0	0	0	0	0	0	0.135653	0	0.0796528	0.0658218	0	0
NM_000259	1.43608	1.82387	1.58863	2.18045	2.71101	1.45922	2.33906	2.18747	1.65602	2.50239	1.92509	2.26509	2.5829	2.43365	2.66524	5.07017	2.56376	2.21177	2.93804	3.28087	2.575	1.10779	2.75152	0.544184	2.09985	4.01035	2.49929	1.92514	1.68134	2.29467	3.52398	3.57449	2.16097	3.34431	4.1846	0.617433	3.25157	1.8571	2.48495	2.79749	4.4643	1.96869	2.04431	4.20955
NM_000260	1.02431e-07	0.0520577	0.382916	0.313635	0.000961183	0.00156923	0.000353398	0.0942223	0.000832393	9.9546e-08	0.28472	0.185628	0.475598	1.72899e-05	0.040084	0.000743247	0.199095	0.868257	0.000859938	0.000435746	0.317532	0.000847474	0.0722761	0.00983566	0.000112352	8.89907e-07	0.71794	0.143755	0.623202	0.497615	0.655715	0.00109516	1.11628	0.327254	0.311727	0.39967	0.0011461	0.145027	0.00166294	0.000452076	0.339225	0.0498801	0.126711	0.0125094
NM_000261	0.0413139	0	0	0.0272859	0	0	0.111425	0.0938188	0	0	0.0315697	0	0	0.101012	0.070494	0	0.0566286	0.0241667	0	0.032507	0.0318174	0.426006	0	0	0.0343963	0.0586567	0	0	0.0273709	0.068163	0.814839	0	0.137096	0	0	0.03858	0	0.0617538	0.0319507	0.032326	0.0367305	0.0302742	0	0
NM_000262	3.86163	3.1832	3.54299	3.32216	2.71715	4.07293	3.15907	3.66144	3.39584	3.86229	3.43444	3.469	3.29849	3.41585	4.40792	3.94616	3.13569	2.82603	3.49994	3.64893	3.66121	4.05227	4.06062	2.22678	4.05195	3.33607	3.54871	3.75941	2.28968	3.57774	3.62437	3.52733	2.909	3.45395	4.39671	2.92403	3.70318	3.62404	2.4814	4.94477	4.56689	3.66246	3.6169	4.6619
NM_000263	3.74722	3.88585	3.31031	3.91563	2.77733	3.57204	3.23281	3.34862	2.97915	3.8631	3.20107	4.00235	3.01588	3.10532	2.92741	4.57926	3.68142	3.48472	3.51283	3.98104	3.21123	3.78051	3.56595	3.49552	3.85418	3.82239	4.24542	4.34646	3.51864	3.74926	3.17556	3.80387	2.73968	3.61196	4.11068	3.13254	4.01776	3.80444	3.01699	3.86214	3.75398	2.59336	3.1133	3.63939
NM_000264	1.81032	1.85575	2.50161	3.04636	1.78438	2.99004	1.3359	1.41221	2.22916	2.21899	2.59123	1.77413	1.40519	2.89031	2.62611	2.13075	1.6493	0.836095	1.33922	3.12248	1.08304	0.419333	1.28703	0.427595	2.07672	1.14718	2.57684	1.51621	2.86113	1.58517	1.0308e-10	2.38641	3.0852	1.28309	0.281298	2.09476	6.76093	1.29479	3.08185	2.00665	6.7272e-15	4.89771	2.26938	1.67964
NM_000265	0	0	0	0.0381014	0.0550639	0.0465792	0	0	0	0	0.0868096	0	0.0483008	0.0480756	0.0978656	0	0	0	0	0	0.285447	0	0	0	0	0.158756	0.995571	0	0.645024	0.307248	0	0	0.274523	0.18749	0	0	0.0532326	0.126905	0.210313	0	0.051224	0	0	0
NM_000266	3.2232	3.95062	2.88256	2.37662	2.40861	1.78205	1.77957	2.94119	1.5277	1.10297	4.12718	4.11694	1.8501	0.954856	2.64225	4.77869	2.21394	2.26704	3.95164	4.53646	4.68449	4.09481	4.50505	0.264823	3.5571	1.43054	3.06904	5.08118	2.64682	5.10156	2.71873	1.09526	2.60681	4.03772	0.843588	0.115104	3.53616	0.815119	3.3336	0.593801	0.109723	0	0.832693	0.0319164
NM_000267	0.234012	1.26909	1.55582	1.70506	0.688747	0.535424	0.624677	0.330206	0.837074	1.76108	0.901073	1.82708	2.20634	1.5171	1.14852	1.28129	1.21978	1.49153	0.588472	1.11823	0.823263	1.86404	1.94465	1.14973	1.95263	1.56488	1.97722	2.37189	2.69655	1.06972	0.000555387	1.86288	1.73063	0.310765	1.67434	3.81249	2.00057	1.48488	0.0656616	1.08091	1.72272	1.45082	0.000763778	1.17391
NM_000268	4.54956	4.59418	4.54393	4.33173	4.61938	4.48962	4.60854	4.79382	4.39879	5.061	4.54398	4.31708	4.61849	4.89808	4.36501	4.2445	4.06485	4.58396	4.54944	5.30537	4.82704	3.72138	4.04635	3.9641	4.48391	4.13875	4.3911	4.40353	3.61476	3.07811	3.91428	3.82912	3.46703	4.48936	3.56366	4.10821	4.44227	3.72873	4.82034	3.56041	3.8917	4.09915	4.49067	3.77535
NM_000269	8.79652	7.68794	8.04727	7.32671	8.0081	8.11175	7.44366	7.40541	8.35159	8.92613	8.47397	7.94187	7.01811	8.91611	7.87499	8.06092	7.29671	7.75035	7.75732	7.08256	7.46817	6.79224	7.39815	8.17952	6.40492	7.74459	6.9595	7.45023	6.28693	6.77975	6.78371	7.30769	5.77938	7.4267	6.58945	6.6044	6.72627	6.62933	6.75968	8.44398	6.92751	7.07803	7.4175	8.53543
NM_000270	5.35749	4.20293	3.78979	4.04005	4.47825	4.42668	4.07066	3.43799	5.31433	5.40409	5.16926	3.95532	3.49036	4.06207	5.38753	4.75203	2.64576	4.15911	5.84869	2.23726	4.06581	3.20029	5.10719	6.16132	2.47117	4.58246	3.91917	4.75176	4.44234	4.48503	3.39093	3.62604	4.25266	3.92572	4.30032	4.76378	4.77195	3.57038	3.22078	4.66698	5.0328	3.34389	4.2981	6.2481
NM_000271	3.57699	3.34709	3.24593	2.84244	2.95537	3.81429	2.95488	3.57906	2.7045	2.77411	3.62679	3.51715	4.1207	2.15067	3.16455	4.21618	2.50071	4.0846	3.98317	3.80444	4.41535	3.78505	3.17894	3.72717	3.04916	3.37543	3.96103	3.99495	3.3508	5.33404	3.34456	2.94227	4.50753	3.4089	2.67485	3.13659	4.21636	4.08947	3.94687	3.55485	3.132	3.09729	3.22189	2.79972
NM_000272	1.01308e-05	0.337445	0.0234064	0.000510957	0.413972	1.03223	0.0414419	0.263078	0.818029	1.23852	0.540305	0.164031	0.191201	0.121841	1.05514	1.00522	0.0730449	0.234689	1.9307e-05	0.703485	0.000800968	1.33143	0.983773	3.50187e-05	0.107544	0.40231	0.838765	9.9661e-06	1.01243	0.0134025	0.000105607	0.00648663	0.38492	0.894259	1.00149e-05	5.54566e-05	0.733666	0.765609	0.942424	1.14699e-05	0.114318	0.637349	0.268185	0.0128473
NM_000273	0.189178	0	0.03721	0.0963509	0.303669	0.117274	0.045824	0.0384445	0	0.11968	0.11107	0.840943	0.0416477	0.196291	0.240182	0.161839	0.225208	0.112998	0.136114	0.15044	0.0382786	0.252377	0.147124	0.0743051	0.232119	0	0.0358304	0.225546	0.35291	0.0817985	0.631509	0.046451	0.23916	0.0424299	0.12933	0	0.368504	0.534294	0.249763	4.99185	0.0441743	1.34153	0.112828	0.109983
NM_000274	4.42253	4.30919	3.66105	1.48117	5.28081	5.5736	4.30485	4.26397	0.142164	5.47796	4.9258	5.43133	4.27834	4.95402	5.05778	5.3072	5.93718	6.07834	5.27906	4.78511	4.60947	5.21376	6.04444	5.22828	4.70285	4.40102	4.38946	5.14046	4.31057	6.34247	5.5684	4.99688	5.48555	5.31897	6.69107	4.25312	4.14554	4.78502	4.1647	5.88475	6.02467	4.45816	4.33909	7.01587
NM_000275	0.000444733	0.000688274	0.000711943	0.000325356	0	0.000469692	0	0.000394163	0	0	0.000356929	0.000515664	0.000257696	8.2803e-07	0	0.000417184	0.000508602	0.000273197	0.000939009	0.825528	0.000439404	0	0.000472395	0	0	0	0.00050241	0.000367558	0.000594245	0.764087	0.00141948	0.326888	0.176232	0.000553042	0	0	0.781083	0	0.000606961	0.340038	0	0	0	0.344173
NM_000276	2.06482	1.50477	2.8115	2.24755	1.30218	1.60773	2.03291	1.05182	1.41632	1.37929	1.37002	1.35425	2.03149	2.06192	1.92802	1.26189	0.575717	1.24425	1.14437	0.225882	1.55566	1.0652	1.02289	1.61657	0.943771	0.831709	1.04455	2.06239	0.00194337	2.32514	1.59642	2.33479	1.04572	0.907189	1.09797	3.62367	1.12856	0.480009	0.60813	1.69637	2.13521	1.31539	0.948595	1.13121
NM_000277	0.092853	0.745409	0.300294	0.140054	0.0302262	0.237036	0.0291569	0.227544	0.0231337	0.196494	0	0.313455	0	0	0	0	0	0.0184704	0	0.120233	0.0243327	0	0	0	0	0.0226532	1.03556	0.236848	0.101714	0.244301	0.549146	0.142083	0.155828	0	0.0559626	0.0868096	0	0	0.206308	0	0	0	0.185518	0
NM_000278	6.48212e-06	0	0	0	1.21565e-07	5.19857e-06	0	4.21203e-06	5.446e-06	0	4.86886e-06	3.73344e-06	0	3.72803e-06	0	0.00731433	0	5.84927e-06	1.08707e-05	0.0100336	0.00328383	4.1349e-06	4.60854e-06	0.0174371	7.58048e-06	0	6.24044e-06	4.49345e-06	0.015604	5.53607e-06	0.0351228	0	0.104775	0	4.0001e-06	4.44271e-06	3.64964e-06	4.02014e-06	0	4.80373e-06	0	0	3.53523e-06	0
NM_000280	1.199	1.29456	1.79936e-12	0.809436	2.0917	1.07679e-07	1.94108	1.14008	0.857514	0.354273	1.21069	0.1131	1.47494	0.98253	0.441303	0.480946	0.546229	0.928281	0.376705	0.543398	0.197969	0.522774	0.611944	0.720276	0.803148	0.781066	0.637977	1.13293	1.156	0.301346	0.869813	1.48959	1.20473	0.581284	1.22016e-08	2.21529	0.178504	0.768709	3.40633	7.35709e-11	7.11801e-11	2.41796	2.2636	0.269195
NM_000281	4.52921	3.1614	2.7215	3.52926	4.60084	5.34006	2.76256	3.23032	4.02912	3.70836	4.03304	4.92451	3.9452	2.37049	4.66127	4.70292	4.99894	4.80482	4.54329	3.93264	4.03881	3.68621	4.80745	4.60879	2.56683	2.96432	3.02698	5.12312	3.22124	5.28782	3.83901	3.85764	2.87835	4.88546	4.71805	4.72685	2.29032	4.25914	3.04667	4.7697	4.83897	3.3275	4.02486	5.02239
NM_000282	3.07223	3.2495	2.28066	2.6749	3.82732	3.57005	2.7032	2.74442	2.88942	2.04152	2.97414	1.94709	2.67682	2.19554	2.36256	2.60354	1.40888	2.51423	2.56609	2.7369	2.82337	1.95027	4.00003	2.65492	2.58105	1.39266	3.89718	3.48491	2.89359	0.859245	2.92343	3.06631	2.30688	3.0335	3.33394	1.44703	2.21148	3.78071	2.122	2.65828	1.86986	3.26813	2.62575	2.79876
NM_000283	7.12218e-06	6.74561e-06	2.52707e-06	2.67585e-06	6.507e-06	3.75761e-06	5.04943e-08	1.82961e-06	5.26583e-06	2.40859e-06	4.95797e-06	4.53887e-06	5.50445e-06	2.66053e-06	2.63739e-06	6.2483e-06	5.52551e-06	3.57051e-06	6.02757e-06	4.97814e-06	4.9537e-06	0.119128	5.24634e-06	2.89549e-06	5.20265e-06	4.92283e-06	5.08284e-06	5.45695e-06	0.0513817	6.00456e-06	3.03681e-05	7.38414e-06	7.00473e-06	4.51121e-06	2.71238e-06	6.40327e-06	3.09818e-06	0.109548	5.83569e-06	4.92096e-07	1.96284e-06	0.0387241	0.045671	4.86749e-06
NM_000284	4.15379	4.1051	4.54877	4.2038	4.16693	4.55385	3.57157	3.93734	4.3841	4.81666	4.51206	4.37771	3.70069	4.25795	4.60155	5.48944	5.8653	5.55634	5.10547	4.48892	4.19633	3.68316	4.67998	4.30445	3.92935	4.62229	3.48639	4.2927	4.14228	5.11607	3.81251	4.45342	4.31708	4.69036	4.05622	3.9825	4.43124	4.67693	4.03375	4.41298	3.80832	4.06969	3.21571	6.70981
NM_000285	5.00021	5.62055	4.66604	5.16684	5.32211	5.35913	5.28151	4.99526	4.29291	4.71894	5.04036	5.15225	5.20056	4.44716	3.79196	4.03985	3.28849	4.17619	4.55813	5.2409	4.91811	3.88572	4.23703	4.90325	4.80607	4.52209	5.05691	4.75609	3.74718	4.94869	5.01704	4.18576	4.33045	4.56791	4.62604	4.10085	5.49808	3.47254	4.59806	4.82341	4.48205	3.70477	5.12806	4.54921
NM_000286	2.34947	3.00883	2.23759	2.22259	1.9232	1.20325	2.21141	2.77725	2.13487	2.88695	2.78701	2.72747	3.5891	1.58903	2.75775	3.41434	2.66443	2.84402	2.68267	3.28342	2.69441	3.32523	2.69979	2.20424	2.65876	2.38907	3.29371	3.10346	3.40083	2.02827	2.68679	2.30762	3.14801	2.88673	2.4242	2.25711	2.56207	2.56481	1.88629	2.27328	2.27867	2.03682	2.1798	2.61061
NM_000287	3.62585	3.2308	2.91876	2.87141	2.87673	3.44561	2.44462	2.81749	3.02652	2.43385	2.10372	2.94845	3.00782	3.36453	1.5375	3.22654	3.25258	5.17383	3.75878	3.91726	3.11311	3.98177	4.3131	4.4349	3.23591	3.31493	2.72165	3.26527	3.84157	3.20866	2.83274	2.94094	2.67603	2.99026	2.32237	1.98079	2.51574	3.91653	2.0087	3.84197	2.798	2.59889	1.65813	4.9765
NM_000288	2.15298	2.34042	2.38293	2.25324	1.93896	2.66224	2.2306	2.16746	1.92874	1.60676	3.03107	2.41557	2.6848	1.34171	1.95145	2.31433	2.37035	2.47128	2.96927	2.70107	2.74255	1.91499	1.62698	2.31087	1.69186	1.83862	2.50863	2.6239	1.85459	2.39853	1.62992	2.31304	1.16224	1.97727	2.28209	1.57633	1.5841	1.14206	2.06446	2.46828	1.98308	1.97314	0.99493	3.18562
NM_000289	5.9761	5.14407	5.45479	5.75908	5.16089	5.86283	5.30751	5.49214	4.881	5.80067	5.53858	5.46638	5.47208	5.28389	4.95238	5.00037	5.31094	5.39883	5.01192	5.59452	5.18628	3.95763	6.05097	4.55475	4.6144	5.50812	4.93986	5.81511	4.67247	5.92734	5.31245	4.70313	2.21484	6.11939	5.07655	4.70954	4.74505	4.47999	4.3922	5.96514	4.02326	5.18768	5.0299	6.01387
NM_000290	1.3754	1.92462	2.19147	2.36345	1.44471	2.08407	1.63581	2.3548	2.16645	1.13632	1.53631	2.14285	1.42272	2.19428	1.81121	2.08076	1.7807	2.40953	2.13551	2.62429	2.01186	2.31393	1.91152	4.56668	2.42646	3.14925	2.38682	3.406	2.90496	2.195	2.83971	2.1689	3.29302	3.47254	2.09726	3.04323	2.33096	3.55447	2.53836	1.47734	1.71225	1.90017	2.51656	0.334889
NM_000291	8.12977	7.74197	7.80951	7.36982	7.96444	7.88026	6.96022	7.39385	7.88427	8.28795	7.9623	7.61974	7.1041	7.41064	7.99893	8.19614	9.37967	9.3283	8.35296	7.40103	7.54937	6.74267	8.2709	8.57826	7.89035	7.85791	7.11378	7.11946	7.28174	8.33872	8.54394	6.96102	6.7775	8.27616	9.16607	6.44836	7.58122	8.06944	7.66604	8.70078	7.349	6.5338	7.43726	9.0903
NM_000292	1.148	1.5042	1.53885	1.54289	1.08356	1.4083	0.849393	1.66336	1.95641	2.06887	1.77818	2.23379	1.70787	1.8954	1.89577	2.94341	2.65099	2.51506	2.48564	2.04413	1.82514	1.9378	2.16233	1.87836	2.24314	1.494	1.39718	1.8099	1.70079	2.36271	2.29467	2.30433	1.76247	2.35506	1.54679	2.35955	2.25688	1.99927	1.4527	1.47261	1.96039	2.38141	0.779723	3.00403
NM_000293	0.613396	1.32399	0.163564	0.385216	0.565559	0.756818	0.399966	0.858396	0.280782	0.97602	1.41412	3.27406e-05	1.09536	0.176267	0.722672	1.21324	0.401371	0.75567	0.574944	0.885533	0.31414	1.32312	1.19353	5.1003e-05	1.37131	0.702646	1.03658	1.915	1.46462	1.01068	7.27704e-05	1.46257	0.986939	0.884399	0.944834	1.2754	0.148984	0.730413	1.01538	0.427948	0.466611	0.154209	0.566506	1.45306
NM_000294	1.30808	1.3433	1.22806	1.25261	1.15892	1.11676	0.965182	1.15031	1.47367	1.5916	1.71132	1.37849	1.15037	1.16488	1.76046	1.60287	1.77617	2.02093	1.27835	1.64385	1.36211	2.16739	2.04233	1.01459	1.54933	1.85685	1.83861	1.654	2.05924	1.61585	1.36219	1.06739	2.30909	1.78157	1.54958	1.5915	1.89524	1.61382	1.47644	1.45777	1.33761	1.68397	1.2776	1.56415
NM_000295	0	0	0.0201185	0.0226996	0	0	0	0	0	0	0.037589	0.117452	0.00210586	1.39304e-06	0	0.357676	0.307799	2.63558	2.90814	0.15789	0.268494	3.76407	1.8198	0.000461726	0.00576395	0.212661	9.08663e-09	0.618022	5.82713e-07	0.402019	0	0.000780157	0.614449	0.115711	0	0.0717411	0	0.193376	0.00754037	0	0.000619499	0.0380238	8.36763e-08	0.0216305
NM_000296	1.01305	2.18032	2.36291	2.55934	1.8224	2.16999	0.843661	3.19434	2.51811	1.69217	1.70657	2.68403	1.66793	2.02349	2.53211	1.28517	2.41925	2.71656	2.27951	2.32994	1.8926	3.46162	3.00975	2.70387	2.2181	2.00365	1.99257	2.72768	2.51526	2.25466	0.0497622	1.83993	3.024	2.81903	2.18875	3.92666	2.48241	2.31357	3.29976	2.23042	3.08061	2.38848	1.67165	1.7992
NM_000297	3.59976	3.71453	3.7486	3.63682	3.04495	2.84277	3.3646	4.11081	2.99168	2.82468	3.09507	3.26645	3.64403	3.21769	3.91104	4.91909	4.52873	2.93324	4.20597	4.52601	4.03229	4.41923	3.60706	3.45456	5.27077	3.81579	3.6559	3.85192	3.56594	3.60662	4.82398	3.20766	3.13206	3.65205	4.8443	2.53913	5.37056	3.57181	2.92087	3.70623	5.10655	4.16238	3.30751	2.34051
NM_000298	0.07891	0.080823	0.218167	6.8296e-05	0.14485	0.108575	0.169354	0.200655	0.199358	0.226972	0.178145	0.0298695	0.153835	0.0857266	0.0838625	0.0673039	0.225693	0.20233	0.192761	0.100963	9.18506e-06	0.16813	0.0813925	0.0831481	0.108671	0.288956	0.17966	0.108134	0.572445	0.557155	3.58692	0.0970992	1.05196e-05	0.260787	0.0507829	1.33776	0.293454	0.0436954	0.136277	0.295011	0.0400487	0.465902	0.267435	0.0222952
NM_000299	0.00167047	0.00154547	0.000785368	1.23164e-05	0	0.000478057	0.00263042	0.00104107	0	0.000951968	0.00104072	0.000880471	0.000974203	0.0387567	0.00281152	0.00136558	0.000609107	1.18732e-07	3.64999e-05	0.00114698	3.49705e-05	0.00158853	0.0011457	0.00101255	4.33401e-06	3.92858e-06	0.000910998	1.24754e-06	3.58248e-05	6.9526e-05	0.000395684	0.000632313	0.000103303	0	1.47785e-05	1.87312e-07	0	0.00061509	0.000670741	0.000683099	2.59787e-05	0.000919738	0.0596485	0.00170083
NM_000300	0	0.000409546	0	3.11748e-09	0	0	8.07541e-09	0	0	0	0	0	5.67041e-08	0	0	0	7.57584e-09	3.97954e-09	0	0	0	0	4.96962e-09	0	2.16404e-08	0	2.68165e-09	0	2.95752e-06	7.12934e-09	4.25955e-06	4.74085e-09	1.73315e-07	0	8.93046e-08	1.84666e-10	0	0	0	0	0	0	0	0
NM_000301	0	0.0261798	0.0357033	0.0423995	0	0	0.0221544	0.0185621	0.502411	0	0.0183369	0.032797	0.0201203	0.0200255	0.0207353	0	0	0	0.307092	0.0188838	0.0367291	0	0.0486819	0.0181667	0	0.0342039	0.0343789	0	0.15152	0	0.767425	0.02246	0.230097	0	0	0.170385	0.0221968	0.105487	0	0	1.56478e-08	0.0175812	0.0370359	0.0181519
NM_000302	5.136	4.79575	5.1301	5.27495	4.71805	5.44465	3.96931	5.21043	4.75453	5.53396	4.65428	5.02894	5.13762	4.69252	5.86838	5.64161	7.11043	6.40623	5.90906	5.76993	5.12003	6.40433	7.7768	5.49017	6.4803	4.53702	4.70066	5.4165	3.80604	4.71508	4.86636	5.12551	4.28763	5.82351	8.22638	4.7033	5.74601	4.37333	4.70491	6.87892	7.68553	4.25653	5.68887	5.26065
NM_000303	3.80385	3.78928	3.94861	3.65315	3.34874	3.97971	3.64908	3.5613	3.27701	4.43486	4.32395	4.45292	3.56837	4.06046	4.52203	3.92321	3.71404	5.71376	4.49969	4.1498	4.48018	4.62257	4.71365	2.8697	4.16762	4.5989	4.02459	3.84227	3.71774	3.10832	3.85786	4.21589	5.40675	4.67941	4.97172	3.24698	4.1391	3.48327	3.48185	4.87802	5.04275	3.63734	3.2707	4.74177
NM_000304	6.31802e-07	0.398146	1.34267e-07	3.92387	3.29539	0.543926	5.82849e-07	2.79399	0	1.26167e-06	1.29843e-07	0.545172	0.223351	0.461233	2.31401e-07	5.53778	1.04323e-07	0.262769	2.20689	0.999882	3.00348	1.23028	1.13054	7.68829	2.7338	0.590648	0.712857	2.86134	3.01773	1.66016	4.65169	2.77508	4.63527e-06	0.310426	7.02479e-05	0.289155	2.1187e-06	0.561679	0.722356	5.93938	1.45712e-07	9.20657e-07	0.400259	2.46479e-07
NM_000305	5.44607	7.42504	5.76734	6.22116	6.98968	7.09763	5.06362	6.36233	6.14819	4.78998	7.55298	6.23209	5.92537	6.04783	6.22101	5.23516	6.49523	5.44567	6.17751	7.45288	6.28691	5.38901	5.43009	5.85383	5.09498	7.96052	6.97075	6.69068	4.71294	7.05211	5.70546	5.53491	4.86552	6.55183	5.06272	3.49034	5.61491	6.35205	6.03116	6.28497	4.95218	5.71806	5.95028	5.59904
NM_000306	0	0	0	0	0	0	0	0	0.095773	0	0	0	0	0.20991	0	0	0.0459693	0	0	0	0	0	0.194219	0.191549	0.257555	0.224133	0	0	0.0439426	0	0	0	0.312968	0	0.0592453	0.0619224	0	0.191149	0.0511237	0	0.115653	0	0.0515332	0
NM_000307	2.65134	1.83946	0.197892	0.4465	3.47665	0.131331	3.80388	3.18341	3.25411	0.0460681	1.03616	0.1123	0	5.65925	0	0	0.0763184	0.653582	0.0525778	0.800873	1.69565	0.050825	0.111765	3.59616	0.862788	4.51222	3.30544	3.42976	1.53472	2.03058	1.02155	0.412971	3.35035	3.52528	0	2.68776	2.85254	0.67217	0.790202	0.0861018	0.0496202	3.75065	2.42325	0
NM_000308	3.48481	3.98489	4.47034	4.42608	4.00218	4.70022	4.40175	4.99704	4.04487	4.24199	5.20806	5.05598	4.81984	3.96599	4.59126	5.26162	4.52898	4.78053	5.42552	5.40204	5.05554	5.57455	4.74685	5.3019	5.07426	5.38527	5.03331	4.95421	4.47974	6.0383	4.75795	3.79776	4.92421	5.80564	6.33697	2.95518	4.20789	3.40357	4.46574	5.72261	5.61006	2.82353	4.83444	5.67884
NM_000309	1.26399	1.48552	0.689588	1.10461	1.8325	1.31025	2.0427	0.498493	1.3257	0.987395	0.19927	1.20953	0.876294	1.41618	1.54415	0.814856	1.02914	1.324	1.43524	1.21894	0.700737	0.463664	1.47989	1.8023e-05	1.00377	1.21792	1.52934	1.26826	1.57801	1.83893	0.00035722	0.888962	0.929545	1.17197	1.35102	0.885072	0.994467	1.73128	1.85586	1.33068	0.479242	1.19525	0.672017	1.55876
NM_000310	5.99282	5.70055	6.62164	5.51921	5.72167	5.00909	4.57545	5.53319	5.98266	6.02999	6.07584	6.14331	5.89533	5.39596	5.15375	5.60824	5.38775	5.04095	5.33163	5.4444	4.98461	5.02471	5.84611	6.09987	4.04165	6.0403	5.66971	6.36116	5.72137	6.55477	4.59335	5.57379	4.5224	6.12863	4.37247	4.86347	4.89063	5.41856	5.6392	6.28545	4.90175	5.25292	5.85087	6.57368
NM_000312	0	0.0515637	0	0.0313043	0	0	0.0436939	0.107279	0.068592	0	0	0.126153	0	0.151985	0	0	0.126953	0.279148	0.286842	0.0736296	0.0364948	0.203875	0.423286	0	0	0	0.0341594	0.0382571	0.121703	0.322074	1.15118	0	0.156437	0	0.273225	3.51094	0.206698	0.104829	0	0	0.161568	0	0.0367997	0.035848
NM_000313	4.52383	4.90349	2.87283	4.22843	3.88851	4.09034	1.3472	3.21575	2.74188	2.10615	2.94684	4.37996	2.20835	1.78998	1.84348	2.67783	3.05022	2.95144	2.61096	4.85926	4.27181	4.83601	2.22095	3.35253	3.55465	4.42571	5.90988	4.42869	4.21413	5.50324	5.00992	4.01716	4.04594	5.06396	2.855	1.41793	4.63344	4.20652	3.34105	4.09719	2.01761	3.44423	1.7773	0.945375
NM_000314	1.54075	3.32625	2.40196	1.90302	3.89256	3.48008	2.1822	3.68634	0.407434	3.46132	2.53356	3.41429	3.01461	4.00598	3.14844	1.78056	3.11085	3.20421	3.00301	3.12473	2.77599	3.48077	3.87202	4.8186	2.43366	3.04731	3.25879	2.41323	2.14584	3.7351	6.1384	5.724	3.60647	1.28039	5.04364	4.36524	3.66556	0.168588	3.11008	3.58964	4.58374	3.12702	3.92899	3.85097e-06
NM_000315	0	0.110457	0	0	0	0.0824486	0.0938863	0	0	0	0	0	0	0	0.0880097	0	0	0.0599617	0	0	0	0	0	0	0	0	0	0	0	0	1.10047	0	0.170212	0	0	0	0	0	0.0789638	0	0.0905597	0.0748835	0	0
NM_000316	7.49619e-05	0.000222471	8.22075e-05	4.32349e-05	7.5273e-05	0	0	5.22132e-05	8.99292e-05	0.000173328	6.487e-05	5.21181e-05	8.66206e-05	0.000117496	0	6.21358e-05	5.06819e-05	4.29177e-05	6.74242e-05	0.000124675	6.8534e-05	7.44046e-05	0.000146353	8.12451e-05	8.68413e-05	0	7.29876e-05	0	6.11815e-05	4.92503e-05	1.3484e-05	5.58322e-05	0.000481744	6.57405e-05	7.14959e-05	8.57616e-05	0.000184913	3.09603e-05	0.000113652	5.49319e-05	1.2178e-06	0	6.37112e-05	6.13477e-05
NM_000317	5.13049	4.71763	4.72149	3.81178	4.85881	4.92216	4.18816	4.70911	5.04506	3.79482	4.57674	4.52544	4.26619	4.02186	3.44199	4.38816	2.96218	4.78621	4.71218	4.53001	4.13752	3.86177	3.42592	3.00973	3.62122	4.16912	4.20857	4.55666	3.39499	3.63697	3.69675	3.83289	4.28125	5.02427	3.99365	3.55345	3.8816	5.02677	4.18276	4.70622	4.15583	3.1677	3.46524	4.34504
NM_000318	2.96981	3.27707	3.31568	3.15127	3.08433	3.52393	3.20762	3.15092	2.95525	3.36389	3.63856	3.11804	3.54171	2.80262	2.9102	3.73745	3.65773	2.96871	2.86225	3.7758	3.3258	2.95938	3.46505	2.83792	3.30278	3.52104	2.85509	2.6728	2.00833	3.10607	0.00161859	2.89422	1.52172	2.69817	3.23578	2.45745	2.19361	3.02748	2.4928	2.82292	2.93259	2.80048	2.59419	2.32753
NM_000319	0.809831	0.528264	0.10879	0.609596	0.638381	0.786416	0.91336	0.474491	0.399947	1.35752	0.456845	0.854402	0.760683	0.159366	0.94162	0.169332	0.253177	0.370948	0.828715	0.467236	0.214714	0.799655	0.999636	0.996248	0.596004	1.28107	0.153779	0.899524	0.325162	0.958195	4.48606e-09	0.328425	0.36565	0.22646	0.869308	0.538543	0.408536	0.720855	0.404611	0.727321	1.31062	7.13048e-08	0.910209	0.794709
NM_000320	1.40773	1.70581	1.62954	2.1302	1.2677	1.9295	1.99279	1.5363	1.7926	2.20529	2.05225	2.00928	1.93536	1.8843	2.45433	1.61852	0.603171	0.721266	1.4103	1.50201	2.00922	1.67642	1.80596	1.13859	0.916224	1.77004	2.47304	2.54617	1.09579	2.46429	2.41138	1.32808	2.02008	1.99877	1.3446	1.74288	1.11179	0.878382	1.68533	2.62902	2.1269	1.37935	1.81153	2.25623
NM_000321	4.64256	5.19651	4.40767	4.45106	5.44454	5.04453	5.23839	5.00656	1.35215	4.66138	4.02531	4.00209	5.19706	4.28945	1.19382	1.95195	4.20197	4.04302	1.07965	4.48771	4.6364	0.0481959	3.80721	2.22416	4.22192	0.0254294	4.75719	4.51802	3.45799	2.6476	4.46466	4.97479	2.91386	4.13934	4.50315	1.74249	4.51098	2.25311	4.96039	4.56346	4.94761	4.52706	4.5869	1.07545
NM_000322	0.109032	0.0897589	0.0620069	0.0367467	0.0789598	0.0884985	0.0762117	0.398082	0.118891	0.090333	0.0632811	0.0937884	0.135484	0.238366	0.161447	0.070231	0.165692	0.0800584	0.0264155	0.086214	0.0428264	0.169875	0.111303	1.72677	0.315578	0.0594256	0.293289	0.171741	0.208236	0.0233869	0.387035	0.197446	0.344142	0.0474627	0.751133	0.22007	0.14887	0.421994	0.240676	0.0647801	1.4735	0.246403	0.0851116	0.042069
NM_000324	0	0.0938154	0	0	0	0	0.0403864	0.0669675	0.032069	0.172244	0.0334635	0	0.141507	0.072153	0	0	0	0	0.0412592	0.0344562	0	0	0	0	0.0364575	0	0	0	0	0.0365503	0.402795	0.0807502	0.338394	0	0	0.0408882	0	0	0.0338671	0	0.113773	0	0.0340079	0
NM_000325	0	0	0.586222	0.214657	4.32879e-06	0	0	0	3.60834e-11	0	0	0	1.26311e-12	0	0.262006	0.236003	2.00566e-10	6.40685e-16	2.36413e-13	0.0836446	0	0.887126	1.92206e-15	0	3.31691	0	0.221411	0.066835	0.0721448	0.528027	1.1193	0	0.247454	0	0	3.69579e-12	0.76757	1.50305e-11	0	0.35491	2.87011e-11	0	0.0283904	1.07164e-11
NM_000326	1.50135	4.01412	1.63192	3.03926	2.36374	2.79846	2.1696	3.3247	1.8269	3.01598	3.40686	1.25858	1.79355	3.04475	0.041559	0.156936	0.033319	0	0.252847	0.213619	0.209354	0.387836	0	0	0.792644	0.22592	1.85958	2.04953	2.01452	0.420975	1.37567	3.42282	0.081586	0.265737	0	0.0885077	0	0	2.99148	1.53821	0.0843337	0.0697095	1.36453	6.4385
NM_000327	1.69866	3.12524	1.44491	0.921443	2.32766	1.46412	1.1149	2.8173	1.54364	0.874359	2.04678	2.3966	2.63476	1.7411	0.67791	2.27282	1.00189	0.780209	1.74543	3.19205	3.39487	2.77421	2.40554	2.46222	2.2501	3.1403	4.09218	3.67725	3.47719	2.71327	2.57522	0.93814	2.57027	4.05134	1.10937	2.2293	0.885053	3.66307	1.46243	1.6651	0.814057	0.79821	1.7017	0.930668
NM_000328	1.62694	1.59069	2.71344	1.57684	2.01748	2.23112	1.58477	1.56577	1.70693	2.82466	2.08453	2.25721	1.07852	1.91337	2.55944	2.35405	1.82097	2.36601	2.70823	1.62974	2.66756	1.91206	1.9576	2.95544	1.78059	1.86431	1.67568	1.85806	2.10256	2.24403	1.08979	1.95893	2.06061	1.59005	1.52113	1.42928	1.88011	3.13534	1.13768	2.22202	1.87953	1.72907	0.992136	2.67526
NM_000329	2.29139	4.12645	3.10633	2.40512	2.90837	2.74213	0.628228	1.30756	0.501229	0.419525	4.52446	1.91065	2.03053	1.58035	1.4987	1.45258	0.525535	0.261451	1.66274	1.77826	0.557879	0.0869995	0.328831	0	1.01553	0.0461945	3.01743	4.85557	3.08648	0.464006	2.03393	0.767403	0.209563	2.14277	0.0290355	0.0891659	0.0882536	2.51914	1.03813	0.0254086	0.0571935	0.0237923	1.29038	0.270299
NM_000330	0	0	0.0416462	0.072604	0	0.0226462	0.0512691	0.0640668	0.0205149	0.0458883	0	0.0755365	0.0234904	0.156221	0.0480157	0.242415	0.25021	0.0163764	0.102911	0.1477	0	0.0752895	0.084299	0.0421166	0.257823	0.0594449	0.0201915	0.0226267	0.107907	0.0690757	0.387147	0.0772683	0.590036	0.13799	0.0739088	0.242645	0.148917	0.122563	0.0847926	0.0219254	0.0494267	0.119008	0	0
NM_000331	0	0	0	0	0	0	0	0.266557	0	5.88518e-11	0	0	0	0	0	0.481778	1.12574e-08	1.01997e-07	1.89814e-09	0	7.39625e-10	4.15112e-08	0	0	0	0	0.088137	0	4.60602e-09	6.24407e-08	3.15389e-09	0	0.379765	0	1.34841e-07	3.19105e-10	0	0.179005	0	0	0.108214	0	0	0
NM_000332	2.35763	3.35828	2.73212	2.29324	1.98621	0.751842	0.80813	2.43333	1.22369	4.93664e-05	1.57666	2.87559	3.61645	0.923979	0.452386	0.496267	1.12491	0.811682	0.707757	1.57412	1.85675	1.26836	1.46291	3.52341	0.825545	1.11115	3.26931	4.31952	2.56864	1.37852	0.00140454	0.631723	3.10448	1.67538	0.430264	0.954576	1.45094	0.246334	2.09106	0.799882	0.713881	6.11958e-05	1.25029	0.80115
NM_000333	1.24611	2.56607	1.84638	2.00405	1.68946	1.55457	2.14909	2.39815	1.82772	1.65068	1.00551	1.48477	2.26887	2.14579	1.75131	2.40201	1.3731	2.29096	2.03762	1.91029	1.84995	1.93741	1.45826	2.77556	2.00674	2.32352	1.69213	1.22679	2.25656	1.31772	1.33334	1.59891	1.46709	1.1394	2.22001	1.32777	2.07033	2.50509	2.31076	1.64323	2.25083	2.02566	2.58891	1.07476
NM_000334	0.0109396	0	0	0.0285839	0	0	0	0.0661876	0.0159325	0	0.0248727	0.00749691	0.0272857	0.0181617	0	0.0813944	0.0150536	0.719131	0.0407746	0.00858826	0.0167604	2.06514	0.0332699	3.39126	0.0798345	0.148899	0.00786183	0	0.111423	0.00911519	0.710577	0.526904	0.258096	0.0818449	0.103966	0.0102086	0	0.0487611	0.00844012	0.02547	0.0289497	0.0159435	0.0336074	0.00825421
NM_000335	2.33774e-06	9.54888e-06	0.163293	5.13982e-07	5.0148e-06	2.91739e-08	2.65987e-06	4.08827e-06	7.24883e-07	5.1386e-07	0.082247	1.39888e-06	0	0	3.01924e-06	3.38321e-05	0.0343207	2.28622e-07	7.87094e-07	0	0	1.52588e-06	0	0.000607378	8.64925e-15	4.9722e-07	5.26244e-05	7.30303e-06	0.0265492	0	0.0497757	5.30062e-07	5.39071e-06	1.09735e-06	0.548192	0.00551574	0.00335652	4.62848e-08	1.26655e-07	7.64805e-06	0.678016	0.0642741	1.33607e-09	0
NM_000336	0.0645402	0	0.0244088	0.0215292	0.205391	0.0522335	0.0595657	0.0252223	0.26333	0.0269115	0.0494111	0.476591	0.320375	0.0539083	0.499822	0	0	0	0.030743	0.0508687	0	0.0873569	0.0659053	0	0	0	0.0234999	0	0.12498	0.0539418	0.563843	0.0305042	0.393966	1.76447	0.0291573	1.18935	0.0301476	0.31158	0.145094	0	0.057431	0	0.0746752	0.0489176
NM_000337	0.00118831	0.00248396	0.000678861	2.68578	0.00139843	0.000769588	2.48139e-09	0.00261546	0.001017	0.000967825	0.00200617	0.000821062	0.000510899	0.533022	0.00227606	0.000352756	0.00730193	0.107237	0.402081	0.000812756	0.000672944	0.477461	0.795315	0.000938958	2.66112	0.179624	0.542131	0.990829	0.878194	0.064163	0.00157207	3.76546	0.00174887	0	0.971703	2.06407	2.52782e-05	0.608414	0.000810786	2.61982	0.00101733	0.000937084	0.0022603	3.52261
NM_000338	2.29736e-05	0.132196	0	0.103404	0.0832403	0.0703312	0.00841717	0.10776	0.0382141	0	0	0.164184	0.028608	0.0406505	0.0154548	0	0	1.1508e-06	0.114302	0.135314	0.194999	0.00831295	0.0531681	0	0.00965888	0.0252218	0.0364704	0	0.0217608	0.558067	0.543554	0.0652402	1.08653	0.118529	0	0.0973674	0.0769756	0.117386	0.158792	0	0.00812945	0.0257782	0.0542131	0
NM_000339	0	0	0.00380949	0.00671218	0	0.00412187	0	0.00393627	0.00372596	1.13627e-06	0	0.00350082	0	0.00425702	0.00441081	0	0.00721179	0.00262568	0	1.51099e-06	0	0.00927818	0.0104028	0.00769947	0	0	0.0073318	0.00379984	0.00756141	0.00849831	9.60248e-05	0.00478019	0.0769955	6.70954e-07	0	0.0142622	0.0177291	0.00384491	0.00786451	0.00399034	9.21869e-05	0	0.00790614	0
NM_000340	1.33977e-06	0.000173022	4.15369e-07	0	4.52793e-08	3.1391e-07	8.01095e-07	6.12796e-07	0	1.70133e-06	0	0	1.73132e-06	9.3016e-07	3.04697e-06	0	4.31908e-06	0.0428313	9.8774e-08	4.71111e-07	0	0	0	6.1357e-09	1.06108e-06	0	1.7219e-07	1.4064e-06	0.000114127	1.35054e-07	2.16176e-06	3.34806e-07	2.06484e-07	3.11009e-06	7.96631e-07	0.000201611	1.36348e-06	4.53156e-07	1.02815e-07	5.26112e-07	0	6.10689e-05	8.81957e-07	0
NM_000341	0.0720565	0.0397253	0.0272958	0.0477614	0	0	0.1301	0.0830115	0.0529154	0.116773	0.0551991	0.0977595	0.174363	0.118012	0.17941	0.0612802	0.0983852	0.0423359	0	0.0286918	0.0280824	0.188717	0.210348	0	0.252674	0.126236	0.126861	0.0294426	0.0241536	0.173688	0.618519	0.0341036	0.12151	0.177489	0.375285	0.0673353	0.27827	0.0545704	0.0558598	0.309971	0.321962	0.0787158	0.187459	0
NM_000342	0.0342001	0.108975	0.147122	0.140754	0.0959398	0.120341	0.0926195	0.0394781	0.0250275	0.0964061	0.0894181	0.0806165	0.0567443	0.110833	0.128346	0.204684	0.136417	0.0591433	0.139649	0.166475	0.0901057	0.120722	0.150931	0.0638417	0.0972528	0.129916	0.229236	0.133003	0.231403	0.110901	1.17228	0.196175	0.976186	0.113382	0.0898073	0.209966	0.047142	0.183234	0.139738	0.177573	0.226938	0.12109	0.188112	0.160329
NM_000343	0.016853	0	6.75754e-05	0.0438891	6.42265e-05	0.0536308	0	0.0130105	0	0	0.0631426	4.18971e-05	0	4.14623e-05	4.51406e-05	0	0.0231727	7.98021e-05	5.36882e-05	0	4.60209e-05	4.31534e-05	4.68189e-05	0	3.89623e-05	4.24117e-05	4.67193e-05	0	3.41378e-05	0	0.000304928	7.04067e-05	0.000121733	0.0143723	5.11709e-05	5.47557e-05	3.9559e-05	5.41011e-07	5.79844e-05	4.64305e-05	5.06808e-05	4.5327e-05	5.4383e-05	3.55245e-05
NM_000344	4.55047	4.95667	4.0964	4.45875	5.14123	5.03882	4.39615	4.37705	5.20367	5.61762	5.21093	4.63301	4.72138	5.0928	5.18457	4.59021	5.10714	5.32171	4.68945	4.41973	4.83898	4.79849	5.62632	4.2828	4.09624	5.02989	4.81513	4.56997	4.60542	4.02991	3.62505	4.33683	4.46332	4.57226	4.13745	4.63874	6.00383	2.7422	4.73783	4.59455	4.17154	4.73612	4.66244	5.54723
NM_000344_1	3.90486	4.55004	3.08222	4.0285	4.73529	4.18956	4.18449	3.87459	4.84159	4.32456	5.00477	3.53954	3.99262	0.0508437	4.67414	3.36369	4.40398	4.62096	4.44897	3.88888	4.73191	3.09819	4.7934	4.29681	3.71866	4.1495	3.15537	3.45559	4.11184	3.2643	3.085	4.86119	3.53315	3.86412	3.81894	3.72438	5.08229	3.37361	3.46813	4.26433	3.85521	4.53909	4.61635	4.96141
NM_000345	2.16896e-05	1.69791e-07	1.10719	1.18998e-08	0	4.53956e-08	6.18452e-10	0	0	0	0	0	8.30388e-09	1.88453	1.06025e-06	0	2.48741	2.03049e-06	0	7.82626e-08	0.527587	0	1.02496	0	8.45237e-08	0.213172	0.651086	0.47563	0.605294	1.98607	2.08688	0.499746	0	0	3.27279	2.24577	5.22918e-11	1.94237	1.04447e-08	4.33675	1.05927	1.78359	0.0737141	0
NM_000346	5.42818	6.64218	6.37271	3.90444	6.05009	5.8031	6.34184	6.51732	5.3916	1.30258	6.0193	5.10336	6.44212	5.35003	4.91119	5.03538	4.78471	2.39714	4.17488	5.16819	4.73933	4.99201	5.10247	5.05939	6.16671	5.39436	6.20275	5.38435	5.04959	4.59096	4.02073	0.793724	4.87383	5.25451	3.4345	1.52295	4.42665	5.31947	6.40702	1.97994	3.00913	1.1529	6.04378	0.140717
NM_000347	6.68149e-07	1.55802	0.0204386	1.85434e-08	0.320296	0.0161685	0.217715	3.0849	0.0684628	4.03852e-09	1.29034e-08	1.42456e-06	0.44086	2.45719e-11	0.0111752	2.7347	9.19621e-09	2.0725e-07	0.0376544	2.55549e-07	0.0157937	3.80391e-10	1.53677e-07	7.80077e-08	0.0457956	0.326021	8.46221e-08	1.44156e-07	0.209113	5.42254e-08	1.51813e-06	6.3808e-09	0.0606769	0	1.20309	0.0427929	2.57411	0.916951	1.1312e-08	8.55846e-10	0.0758615	7.4417e-09	1.6942e-11	0.0108663
NM_000348	0	0	0.0763823	0	0	0.0279757	0	0.026776	0	0	0	0.0237968	0	0.057194	0.0299008	0	0.0239531	0.0402013	0.095764	0	0	0.0315376	0	0	0	0	0.0494726	0.0553723	0.0454982	0	0.465659	0.0323795	0.170016	0.029564	0.0612513	0	0.0320012	0.0261478	0	0	0.119385	0	0.0268833	0
NM_000349	1.24289	0.163714	0.259794	0.461204	0.325094	0.146114	0.242189	0.440313	0.174589	0.66048	0.471049	0.258402	0.288277	0.411642	0.105674	0.552788	0.259967	0.299507	0.195705	0.119633	0.183159	0.401424	0.124439	0.551553	0.410947	0.150827	0.211948	0.399967	0.195772	0.10222	0.546772	0.388332	0.781262	0.293248	0.373067	0.538482	0.19212	0.598726	0.267729	0.228904	0.234016	1.63598	0.735953	0.0928418
NM_000350	0.0460599	0.133913	0.0087012	0.022888	0.236622	0	0	0.177994	0.0085102	0.00959871	0.0088834	0.0703379	0.0669084	0.329377	0.097478	0.12344	0.0936383	0.0986079	0.574064	0.0451769	0.0442226	0.160961	0.190122	0.118576	0.389415	0.411606	0.105263	1.37844	0.187802	0.156798	0.782871	0.0324232	0.290013	0.0393385	1.49406	0.010875	0.0425695	0.719938	0.153849	0.0181388	0.656203	0.106971	0.12984	0.0175336
NM_000351	1.18077	2.00961	1.84474	2.02198	1.12687	1.93461	0.87386	1.57644	1.34246	1.40522	1.72808	1.2416	1.31034	1.8623	1.48468	2.52	2.69495	1.66057	2.04047	2.58459	2.06426	2.63687	1.61155	2.22956	1.97829	1.85126	1.66001	2.12445	2.06194	2.52101	1.48614	0.962411	2.70014	1.744	3.14546	2.50043	3.02614	2.59165	1.42246	0.763487	2.49122	1.06218	1.06774	2.57652
NM_000352	0.117111	3.26295e-05	1.06499	0.000122382	1.22446	1.08315	0.215764	0.0133768	0.932095	0.000453281	0.0776365	1.23745	1.17091	0.00723403	0.368966	0	0.0179105	0.0151905	0.024509	0	0.24147	0	0.0807866	0.023167	0.163897	0.105351	1.11766	0.0277438	0.936829	0.000627701	0.52794	0.063693	0.0582924	0.0220764	0.0154716	1.43591	0	0.172746	0.0845303	0.00678193	0.0153874	0.0561144	0.589198	0
NM_000353	0.0903719	0.304428	0.0898919	0.173076	0.0294013	0.0492532	0.0834634	0.137081	0	0.0988829	0.0917211	0.0624645	0.100398	0.0755951	0.0782216	0.0517388	0.0628691	0.0179644	0.0573828	0.0713626	0	0.234376	0.0621618	0	0.0507372	0.106949	0.0866167	0.120018	0.0990044	0.123952	0.744742	0.11172	0.56622	0	0.0274812	0.111582	0.0562814	0.0906894	0.0928051	0	0.0541598	0.0446869	0.0473438	0.112657
NM_000354	0	0	0	0	0	0	0	0	0	0	0	0	0	0	0	0	0	0.0611389	0.0496959	0.121143	0	0	0	0	0	0.0378527	0.038046	0	0	0	0.256446	0	0.173428	0	0	0.0492502	0	0.0398665	0	0	0	0	0.0409826	0.039924
NM_000355	3.14199	1.80757	1.40421	2.51734	2.98249	3.33485	1.32521	1.55766	2.10077	0.419311	1.94489	2.79626	1.76971	2.15695	3.88578	5.53267	4.00427	3.52283	3.94486	5.05765	4.28877	3.25611	0.909772	2.51377	6.27355	1.94349	3.53866	2.96795	2.53168	5.38106	4.26902	0.000482982	0.577057	1.8963	4.61734	1.48136	1.53874	1.66722	2.41949	2.84423	4.76533	3.77657	2.57826	1.44839
NM_000356	0.000812265	0.00673939	0.00535829	0.0041292	1.4898	0.000196747	0.00227471	0.0426942	0.916727	0.00291274	0.225993	0.000104823	0.329854	0.0128674	5.4275e-05	0.579711	0.00173841	8.70044e-05	0.00116608	5.77619e-05	0.00304092	3.9604e-05	0.000361569	2.09781	0.000151899	0.00878103	0.270695	1.23046	0.00320863	0.000630047	6.40685e-16	9.52831e-05	0.764487	0.00037241	3.44498e-05	0.159061	0.000735645	0.897427	0.000493108	0.002865	0.000131354	0.000432207	0.00194186	0.000411349
NM_000358	2.347	0.272403	6.64299	2.36794	1.1729	4.00635	0.454965	1.92924	0.107351	0.0494424	0.553607	7.22127	0.941756	0.645241	2.13595	7.88811	9.98995	8.26429	8.89643	7.31435	7.28898	5.16465	1.55944	6.86983	7.6703	6.93175	1.50576	0.404905	4.38145	7.14473	6.40392	2.87011	1.60171	5.83649	6.65078	2.36441	8.35611	6.23623	0.316022	4.58967	5.13506	0.226589	0.354691	0.382219
NM_000359	0.118455	0.218181	0.173326	0.373247	0	0.22946	0.1356	0.672435	0.303439	0.121733	0.525953	0.10194	0.170197	0.258012	0.510029	0.17233	0.288183	0.10385	0.0846441	0.160234	0.135571	0.474226	0.177772	0.421085	0.169126	0.185878	0.316986	0.0961253	0.342539	0.21453	0.740547	0.163374	0.854021	0.101534	0.27503	0.603043	0.211614	0.195254	0.31888	0.137661	0.597138	0.442733	0.0699503	0.25522
NM_000360	0.0462418	0.0504043	1.47521	0.0605436	0	0.037432	0	0	0.0313046	0	0	0.554982	0.252534	0	0	0.0391027	0	0.444802	0	0.299456	0.0703444	0	0	0.135663	0.464807	0.128828	0.129295	1.98445	0.0607307	0.316182	0.000117856	0.279386	2.58823e-05	0	0.0817556	0	0	0.0692156	0.138391	0.642387	0.0386633	0	0	4.45638e-07
NM_000361	0	0.0456219	0.0157689	0.133351	0.0201686	0.0170291	0.0575889	0	0.0755199	0	0.0477656	0.0288104	0.0176651	0.0858423	0	0	0	0.0723193	1.45836	0	0.822996	0.0753379	0.581835	0.0317229	0.017548	0.0739787	0.225572	0.0170144	0.765053	0.385961	0.622007	0.096017	0.235073	0.0179997	0.609749	0.168276	0.362469	0.0626231	0.254696	0.0164861	1.63491	0	0.0954977	0.0159357
NM_000362	0.162365	4.73507	3.54675	3.04109	2.75328	1.70881	0.961863	3.35293	1.12758	0.158172	4.52219	2.45535	4.04056	4.02936	0.561695	3.57953	5.12627	4.45984	5.68336	4.26332	4.26084	4.72639	3.65978	0.0577615	4.93333	0.35437	1.70243	3.99499	3.65639	1.45437	5.27816	1.68498	1.32482	0.210217	4.01469	3.27175	1.49023	1.24948	1.00123	7.42524	4.05569	0.846716	4.32219	5.09488
NM_000363	0.359027	0.107039	0	0.405983	0.182677	0	0.257309	0	0.207379	0.158707	0.281177	0.0681231	0.082791	0.0824095	0.085266	0.564426	0.134016	3.09726	0.180172	0	0.148538	0.470424	0.282745	0.0749079	0.082254	0.265202	0.0713671	0	0.0656735	0	0.453303	0.411357	0.165049	0	0.462853	0.547272	0.0911349	0	0.521678	0.581011	0	1.40605	0.149733	0
NM_000364	1.36735e-07	0	0	1.66084e-07	0	0	5.08062e-07	0	0	1.16334e-07	0	7.37477e-11	0	2.67644e-07	0	0	0	8.15351e-08	0	0	0	2.86717e-05	8.98521e-09	6.64779e-08	0	0	0	0	0	0	1.60426e-10	5.09015e-11	1.34359e-07	0	3.91609e-06	6.48309e-07	0	1.24046e-08	0	1.03008e-07	9.88661e-07	0	0	0
NM_000365	10.384	9.31039	8.97052	8.24206	9.83498	9.05934	9.04344	9.01416	9.61104	10.2363	9.02479	8.52256	8.92119	9.11087	8.89794	9.17241	10.0697	9.35907	8.97178	9.26238	9.12754	9.21664	9.39857	8.86695	9.66439	9.47581	8.08215	8.347	8.46934	9.0236	8.89059	8.1861	7.4921	9.60519	9.93692	8.28969	9.16446	9.60226	9.33333	9.15714	8.76118	8.35857	9.38603	9.41148
NM_000366	0.352599	0	0	0.802752	0.71243	1.60814e-06	0.500572	0.27144	0.406108	0	1.00363	0	0.194589	1.10921	2.76364e-09	8.56536e-05	1.20246	1.0181	1.15801	0.668285	0.298733	0.588793	4.67926e-05	1.81528	0.150343	0.244201	0.747133	1.27098	0.0617766	0.686954	2.20987	0	2.8959e-12	0.486662	1.08579	2.39698	0.795753	1.55907	0.512904	0.351764	0.801024	2.67913	0.27127	1.17432
NM_000367	3.9391	2.67116	2.89243	3.2612	2.88556	2.88464	1.39183	2.5955	3.20464	1.89042	2.4443	2.9032	2.68364	2.5644	2.87648	3.63336	4.31343	5.22146	3.95987	3.75511	4.1133	3.41996	3.97653	4.39446	3.13065	3.09	3.46371	2.69758	2.92864	3.53895	2.52325	3.80249	4.23063	2.95446	2.77718	2.38919	2.90539	3.78557	2.52331	4.37576	2.96783	2.19174	2.00378	5.22811
NM_000368	2.68692	3.22987	3.23245	3.07426	2.75165	3.17082	3.01662	3.12649	2.6164	2.24319	2.43409	2.1543	2.81711	2.84985	2.65179	2.8387	2.86839	3.25431	2.24269	2.75128	2.48089	2.43004	1.86654	3.07575	2.2225	2.5518	3.83421	4.14734	3.15913	2.00072	3.02983	2.68069	4.09527	2.21093	2.92943	2.67066	3.30382	3.06329	3.03846	2.10469	3.152	3.28147	3.74655	1.94395
NM_000369	0.165451	0	0.0708766	0.0869432	0	0.0764258	0.136809	0.0297272	0	0.042654	0.0147588	0.0132719	0.0792207	0.124179	0.0166917	0.341881	0.065593	0.0335859	0.053997	0.0451263	0.0295985	0	0.096222	0	1.1774	0.125092	0.107746	0.283829	0.0750683	0.124255	0.88695	0.0205814	0.30061	0	0.0233891	0.353469	0.0700885	0.266952	0.121732	0.102619	0.0509609	0.0557846	0.0445413	0.0716119
NM_000370	1.10511	0.504211	0.285541	0.0831649	0.863558	0.6946	1.22091	0.82023	1.26276	0.639092	1.07048	0.638022	0.930473	1.17536	1.65965	0.968045	0.0441903	0.0557156	0.784553	0.0502038	0.39162	0.537718	0.40364	1.74416	0.224933	0.569118	0.112393	0.522224	0.32537	0.44054	0.86847	0.300924	0.918957	0.74256	0.0287734	0.0300647	0.0589005	1.28933	0.412063	0.472311	0.137737	0.0235771	0.822762	0.748975
NM_000371	0	0	0.0672948	0.116564	0	0	0	0	0	0	0	0	0	0	0	0.076202	0	0	0	0	0	0	0	0	0	0	0.18634	0	0.059642	0.214029	1.00265	0	0.150353	0	0	0.309057	0	0	0	0.321547	0	0.0658911	0	0
NM_000372	0.0409194	0	0	0.0535511	0	0	0.0377416	0.0316496	0	0.0667559	0.0312673	0	0	0.193641	0.0353362	0	0.0283179	0	0.0385583	0.0321957	0.0315125	0	0	0	0	0.0293423	0.0583945	0.0653342	0	0	0.679334	0.147303	0.578813	0	0	0	0.0378135	0.0309082	0.0316446	7.24856	0.29846	0.0881449	0.0317763	0.0309531
NM_000373	3.04202	3.06793	3.45575	3.13334	3.12961	3.23619	3.295	3.10846	3.50487	3.56241	3.36831	3.06509	3.18518	3.64557	3.5188	3.37843	2.9648	3.37476	3.28551	2.77099	3.05881	2.74054	2.50296	3.11531	2.55115	3.31731	2.19779	2.19791	3.08337	2.87518	2.41465	3.01865	2.48646	2.83239	2.42011	3.135	2.81761	3.01664	3.06247	3.19235	2.55491	3.64929	2.73963	3.82674
NM_000374	5.50432	5.62431	6.05428	4.53945	5.36166	4.53247	4.48855	4.84851	5.37655	5.26712	5.32653	5.95005	5.26601	4.55906	5.21253	5.47801	5.45345	5.97176	5.79187	5.34471	5.64532	5.0719	6.08098	5.76719	5.26984	5.84052	5.76479	5.75707	4.71991	6.44354	5.83867	4.88381	4.9278	6.24675	5.88281	5.15066	5.17014	5.30701	4.2332	5.74001	5.83591	4.81462	5.49671	6.25131
NM_000375	4.4197	3.99754	4.46227	3.86043	4.64509	5.78945	5.24748	4.13826	5.29335	5.05056	4.76359	4.6711	4.74563	4.50621	3.52042	4.77968	5.56789	5.26215	5.10864	4.21625	4.23391	3.74971	4.73311	5.12364	3.95455	4.6656	4.30086	5.54358	4.0116	5.52279	4.97714	3.80659	3.00023	4.40265	4.87531	3.47918	4.62133	4.55201	3.59213	4.70709	4.80482	4.63024	4.81267	4.57019
NM_000376	0.0538481	0.169898	0.769486	0.530792	0.0923696	0.269732	0.0661032	0.160829	0.115888	0.116252	0.133628	0.00453368	0.636989	0.614698	1.51219	3.4964	2.85595	3.33295	1.87295	2.8735	2.26099	2.79522	2.33055	1.58482	1.08778	0.274441	0.959073	0.083314	1.28729	0.773126	0.000879865	0.757984	0.802706	0.383589	2.48926	0.526756	0.461007	0.466453	0.458188	2.27092	2.57291	0.103502	1.48045e-06	1.89011
NM_000377	0.721829	0.319334	0.28443	0.27901	0.246234	0.305033	0.201065	0.232905	0.488083	0.310901	0.289842	0.415013	0.346463	0.148037	0.355915	0.411488	0.343026	0.294573	0.350597	0.384692	0.320993	0.198671	1.1552	0.873988	0.216333	0.594623	0.704202	0.210176	0.973173	0.405328	1.33738	0.348151	1.32419	1.03642	0	0.655758	0.0425983	0.197382	0.322212	0.296188	0.194189	0.0990836	0.170757	0.550865
NM_000378	0	0	2.28782e-05	2.56274e-15	0.0268137	0	3.20343e-16	0.0217589	0	1.12016	0.873375	5.85681e-09	0.678442	0	6.51825e-05	0.173923	1.93753	0.987747	0	0.518113	9.23884e-05	8.50345e-08	3.90717e-06	4.5689e-09	0	0	0.0804145	0	0.0690361	0.159178	1.46251	0.0784337	0.000138114	1.6247e-05	0	1.11935e-05	5.21678e-12	6.08651e-15	0	0	0	0	0	1.1605
NM_000379	0.0296763	0	0	0.019573	0	0.0120309	0	0.0115122	0	0.0604148	0.0338511	0.0203786	0.0492892	0.0490596	0.0128636	0.266033	0.246296	0.298203	2.00132	0.17686	0.142342	0.179291	0.131652	0.210134	0.197517	0.13288	0.0528331	0	0.029352	0.0490901	3.93894	0.0549572	0.236703	0.0746781	0.620961	0.0815686	0.106669	0.0334628	0.0229297	0.0460325	0.660939	0.0642116	0.0115586	0.0876894
NM_000380	3.03405	2.98513	2.88999	2.87783	3.51549	2.97548	2.84371	3.14025	3.5234	2.60627	2.67661	2.2991	2.97539	2.95324	3.29069	3.37973	3.15115	3.10837	3.10775	2.9273	2.95968	2.58294	2.17959	2.49317	1.76939	2.86435	2.84544	2.9741	3.42851	3.14433	3.29242	3.05333	3.89832	2.37093	2.89683	3.16715	2.38854	3.43307	3.08994	2.30329	2.42409	3.0435	2.56009	2.51484
NM_000381	1.31302	3.59671	3.88339	3.38917	2.83929	4.33783	2.1575	2.4865	0.728611	2.35237	4.19143	3.22385	5.14494	2.24637	0.333679	4.5029	3.98558	4.25679	3.96879	4.1851	3.83731	2.92003	3.35318	3.32667	3.91966	3.47564	3.21924	3.55541	3.58722	4.09769	1.73919	3.31425	4.97839	4.80291	1.29958	2.52124	3.39483	2.15475	3.25683	3.00048	2.01826	3.2746	2.16589	3.47316
NM_000382	5.65252	4.6238	4.391	4.50417	5.81386	4.23323	4.25602	4.62117	4.3618	3.31952	3.49847	5.25014	5.06849	2.37978	5.41264	6.21456	4.39228	4.5153	4.67181	4.7198	4.47184	5.00079	5.17637	6.22911	4.69162	4.86219	4.70411	5.62309	5.0046	5.77604	4.43016	5.52313	4.80205	5.78238	5.2927	4.63353	2.85537	5.45361	6.10018	3.30255	4.44449	3.77082	4.09045	4.85103
NM_000383	0	0.0400832	0.0810991	0.0716953	0	0	0.033945	0.0563688	0.0793617	0	0.0281156	0	0.061034	0.0306951	0.0317788	0	0.0992536	0.0427169	0	0.0289513	0.37577	0	0.0742319	0	0	0.102755	0.12797	0.169715	1.444	0.0607884	0.856214	0.0680211	0.529449	0.121776	0.47722	0.100741	0.067236	0.0277924	0	0.0287899	0.544735	0.0269605	0.0285738	0.0278328
NM_000384	0.0120883	0	0.00452013	0.0198091	0.00578762	0.00974929	0.0276927	0.0139705	0.00442076	0.00498712	0.0183718	0.00414853	0	0.0100666	0.0104247	0.0102484	0.0207599	0.00704139	0.00570334	0.00475324	0	0.0327499	0.00618762	0.00457186	0.024988	0.00864376	0.013013	0.02423	0.0778925	0.0150833	0.672324	0.0280739	0.239353	0.00516245	0.0321406	0.0168884	0.686809	0.0316313	0.0232059	0.00943763	0.0476914	0.013231	0.0140268	0.00912183
NM_000386	4.53162	3.32735	3.38533	3.51146	3.87924	2.85721	3.64625	3.92507	3.81255	4.89327	3.36832	3.88913	2.47562	3.73928	3.54803	4.09342	2.92274	3.03376	3.81498	3.87442	3.04645	3.51291	3.5388	4.44231	3.34766	3.59152	2.83849	3.10087	3.13187	2.7512	3.85416	4.21792	2.3837	3.01849	3.80294	3.63778	3.33942	3.61833	2.53194	3.98804	4.04857	4.39932	3.47205	4.67847
NM_000387	1.71904	3.67153	4.04888	3.36848	3.45424	3.84401	2.74396	3.69317	0	3.25228	3.37487	4.24711	3.47011	3.21463	3.35069	4.47614	2.79693	4.91449	3.87946	4.09871	3.5064	2.75289	2.73942	4.00171	3.49509	3.55359	0.370768	2.36351	3.48621	3.49513	4.34791	3.35193	2.04432	3.56507	3.71217	1.72867	3.36921	2.88853	2.59324	3.43253	3.31424	2.37062	3.55676	3.46724
NM_000388	0	0	0	0	0	0	0.0310252	0	0	0	0.0129618	0	0.013776	0	0.0141396	0	0.0233759	0.0297285	0	0.0129662	0	0	0	0.0124934	0	0	0.0120784	0.0133101	0.011198	0	0.171635	0.0317241	0.194652	0	0	0.0316884	0.03147	0.0255465	0.0129327	0	8.86706e-07	0.0119741	0.0126975	0.012804
NM_000389	4.92392	7.4423	4.20831	4.40637	4.72087	6.25079	6.29924	6.66158	6.28376	0.372312	2.93013	8.42435	7.17327	6.68017	7.81447	6.0162	5.2413	6.89891	6.14448	8.49784	7.4653	8.57674	5.22445	6.7922	8.28011	5.88842	3.55503	2.70901	5.72707	6.08328	6.53052	5.95458	4.90571	8.82342	7.64376	6.03426	6.91291	6.25431	4.8251	4.38018	7.23325	4.95229	4.45535	3.86648
NM_000390	2.87229	2.95296	3.18872	3.13336	3.0421	2.88764	2.92697	2.65371	2.75679	3.28157	3.86032	3.11067	3.40654	2.7268	3.19653	3.7881	3.8203	3.50199	3.62101	3.12241	3.30536	3.79036	3.0616	3.74804	3.0237	3.14285	3.65959	3.19049	3.00743	4.57964	3.07434	3.88896	3.12885	3.72898	3.836	3.51786	3.89064	3.55654	3.16892	3.98525	3.48595	2.72946	2.44552	4.31978
NM_000391	2.93396	3.77466	3.56059	3.31335	2.19116	4.26292	3.20335	3.6527	2.97619	2.60065	3.25615	4.28427	3.74425	3.12272	4.19069	3.32865	4.04761	3.83078	4.22864	3.9526	3.87849	3.89753	3.38997	2.93499	4.01	3.93009	4.90146	4.49531	4.26249	5.49437	3.02114	3.52856	5.6056	4.20228	4.51509	2.01557	3.60228	2.79415	4.58074	3.56803	4.96118	2.82793	3.62802	3.2449
NM_000392	0.177476	0.0339146	0.134405	0.175112	0.0149591	0.09805	0.239895	0.171403	0.213067	0.147626	0.242165	0.1238	0.0892918	0.34748	0.225565	0.695314	1.54802	2.3354	0.5881	0.107035	0.0239606	0.319684	3.46047	0.046728	0.315713	0.218606	0.0224209	0.0860799	0.166415	1.95587	1.01876	0.057638	0.710505	0.103477	0.380512	0.126436	0.190268	0.569934	0.105249	3.69257	0.30146	0.327477	0.150269	0.513597
NM_000393	4.72812	3.04487	3.04682	5.16472	6.03979	1.62264	5.40392	5.65774	4.294	0.928403	0.81337	4.2711	2.68394	5.72382	0.461338	5.39831	6.00068	5.77665	6.7031	6.92574	5.05272	7.28279	1.32057	5.36714	7.3658	7.56732	5.35004	4.32407	3.62898	6.83038	7.45718	5.1161	2.88721	8.15082	9.08816	0.910542	7.61017	5.15406	5.69573	5.20715	8.2823	4.79355	5.08807	0.519008
NM_000394	0	0	0	0.0484183	0.261194	0.059145	0	0.11113	0.0536419	0	0	0	0	0	0	0	0.0507187	0	0.371127	0	0	0	0.0745797	1.1723	0	0.052539	0	0.273886	0.461128	0	0	0	0.341765	0.0624651	0.0653604	0.068255	0	3.6156	0.163617	0	0	0	0.445504	0
NM_000395	0	0	0	0	0	0	0	0.0270167	0	0.0144844	0	0.0240111	0	0.0146435	0	0.0442682	0.012135	0.556286	0.0165568	0.0274836	0.304808	0.0934313	0.017957	0	0	0	0.472213	0	0.861036	0.126807	1.26873	0.0164276	0.171471	0.0298297	0	0.0164066	0	0.0132518	0.0135695	0.0137299	0.0156145	0.0128532	0.0136263	0.0132712
NM_000396	0.915485	0.619899	1.60026	1.14276	0.616479	1.05966	0.908397	2.37869	1.02115	0.462803	0.405937	1.49558	0.469068	1.17405	0.566485	1.47496	2.80124	0.562802	1.20033	2.3414	5.14836	2.63103	1.85421	2.37431	5.04219	3.18386	4.11708	2.17466	4.53217	6.73135	3.5404	3.83861	1.23364	2.92604	6.30177	1.39117	3.78194	1.85552	1.58438	7.20725	6.21364	0.96966	1.63637	0.168271
NM_000397	0.0197137	0.0214797	0.0437457	0.148622	0.03744	0.0472053	0	0.074555	0	0	0.02992	0.0269199	0.111735	0.401173	0.0338155	0.0657472	0.0536934	0.121681	0	0.0905199	1.68132	0.378892	0.0399976	0.284486	0.0956713	0.210661	2.03957	0.0928373	2.22457	0.85871	1.24254	0.141193	0.711383	0	0.135182	0.157718	0.0888218	0.611798	0.0451868	0	0.257493	0.014417	0.0304073	0.072938
NM_000398	4.56572	4.39664	4.79508	5.13121	4.61194	5.07465	4.62994	4.55998	4.0274	5.64616	4.03559	4.96498	4.69944	4.82667	5.76369	5.28428	5.00054	5.21389	4.81966	5.73989	4.98944	6.3987	6.20137	4.24685	5.8357	3.63502	4.27195	5.14204	3.50561	4.28897	5.20691	4.90494	4.44642	5.02393	6.98665	4.47468	5.40307	4.66064	3.49685	5.7164	6.72266	4.25057	5.57203	5.65731
NM_000399	0.687629	1.54492	2.80581	1.64906	0.863371	1.41432	0.849539	1.19462	0.31183	2.12692e-08	0.753186	3.02242	2.18106	2.77157	0.64858	2.31817	3.90235	0.814454	4.00911	1.51678	3.09501	0.999257	2.39893	0.833785	0.444683	1.43094	4.98405	3.54253	1.41707	1.7069	4.52566	0.907302	3.31392	2.29576	2.00052	1.29843e-08	2.39589	0.760506	1.35974	0.416469	0.705218	3.20007	0.649775	1.17746
NM_000400	3.6784	3.77144	4.21512	3.20871	3.14242	2.50974	3.61723	3.18642	3.26616	3.5768	3.38712	3.59643	3.49266	2.8842	2.96681	2.67066	1.72673	3.26494	3.03981	2.92269	1.58814	2.64837	3.45666	3.27234	3.62895	3.36564	3.33594	3.46401	2.89719	2.09263	2.3881	3.3048	1.42411	3.04432	3.95423	2.59967	3.7468	1.96934	2.94524	3.1712	4.97478	4.30807	2.71353	3.40771
NM_000401	0.00011237	7.88394e-05	1.40035	0.242505	4.92747e-05	0.311132	0.601092	4.59158e-05	0.633307	0.506595	1.15106	0.703253	1.17358	1.43171	1.29991	2.2306	1.87253	1.98086	2.18829	1.31167	1.73375	3.39684	1.29909	1.77202	1.75351	1.06316	0.461937	0.972979	1.82138	1.408	1.17547	0.40063	0.614669	2.19419e-05	0.00385017	0.00253498	0.000230511	1.1336	0.789571	1.41073	0.908237	0.324466	1.04474	1.50014
NM_000402	2.10698	2.14425	2.35476	2.42606	2.63282	3.6784	2.45837	2.84664	2.61001	2.60151	3.21159	3.68383	4.04158	3.36117	4.82902	5.38771	4.82553	5.80524	5.64122	4.16393	3.61955	3.72722	4.66	3.94482	4.18093	3.39432	3.16399	4.55101	3.05808	4.31803	3.46179	3.05885	2.96764	4.39912	5.41844	2.35133	4.80772	3.11455	3.12531	4.12324	4.27639	2.96617	2.85312	4.02795
NM_000403	1.5618	2.04089	2.03153	0.63463	2.13812	2.11079	2.09468	1.57916	3.28532	1.59201	1.99705	2.25321	1.86716	8.84318e-05	7.66935e-06	2.55793	2.60315	1.7409	2.39968	2.20266	1.92198	2.81306	2.45011	2.05087	1.82833	1.56743	1.28946	1.61067	2.98287	1.74695	2.30083	0.45573	1.96176	1.6826	1.16342	1.86226	1.00603	1.64118	1.52072	1.67688	1.86329	1.2216	3.38119	2.1418
NM_000404	3.49801	4.21371	4.39684	4.32305	3.9229	4.92328	3.77064	4.48819	4.12133	4.26673	3.89333	4.83907	5.07268	4.47756	3.79574	5.77271	4.71424	5.73189	5.382	5.25128	4.79871	5.12938	4.35873	5.33751	4.75001	5.52078	3.39622	3.67859	4.83917	4.70706	4.16336	4.61176	3.14844	4.47765	4.59113	2.47134	4.46197	4.1617	3.93841	4.98608	4.45431	4.18158	3.91903	4.19718
NM_000405	2.42909	3.9042	1.78202	3.9558	3.78438	4.47596	1.55058	3.92259	3.08974	2.95205	3.38547	3.86179	3.72139	2.87062	3.65526	3.60863	3.87533	3.87965	4.33692	4.45564	3.87291	4.45715	4.36965	2.99513	4.05502	3.30448	4.70195	4.28889	4.78826	4.89868	3.70623	3.68131	2.91841	4.03257	4.36435	2.19783	3.20076	3.28336	3.98193	4.01993	3.76371	3.48296	2.76854	3.75924
NM_000406	0.000535087	0.2493	0.000184862	0.000183048	0.00024239	0.382263	0.000146919	0.000144209	0.000149151	0.000201751	0.00020507	0.000244242	0.000266102	0.000208824	0.000142451	0.000178807	0.404812	0.161288	0.00028711	0.000171588	0.000275427	0.000273427	0.425518	0.000255546	0.000281445	0.000175457	0.387086	0.000209419	0.000139714	0.000173955	0.00105229	0.000248575	0.000786308	0.000323591	0.000225882	0.000119602	0.000945289	0.000185764	0.000176519	0.0671287	0.000393935	0.000185558	0.000173306	0.000163106
NM_000407	1.37271	1.82747	2.02939	1.82721	1.72798	1.97642	9.37336e-05	2.38638	0.747035	0.000206305	1.27238	2.16933	3.89638e-05	0.000136457	0.000167542	1.74113	1.36003	0.000292941	1.79324	2.17053	1.76914	2.51328e-05	2.12898e-07	2.08423	0.000261648	1.95472	1.31332	3.24952e-05	1.765	1.21149	2.1912	0.00238959	1.08475	1.7637	5.2249e-05	0.435225	0.0756315	0.000835348	2.36834	5.95877e-06	1.00575e-05	0.209659	0.000512627	0.270564
NM_000408	4.32002	4.25466	4.29289	4.64855	4.52935	3.95512	4.29887	4.54915	4.06042	5.30464	3.66748	3.39508	3.76056	4.96697	4.27636	4.48684	4.52399	3.29133	3.75741	4.29367	4.15247	5.32216	4.86783	3.63221	4.7913	3.6486	4.2447	1.08695	4.11901	4.78009	4.35695	4.93982	3.14118	3.96732	4.86697	4.76787	5.67973	4.43288	3.46966	5.41184	4.05717	2.12295	3.97735	6.49916
NM_000409	0.0443268	0	0.0973675	0.0579895	0	0	0	0	0.0324688	0	0	0	0	0.0369821	0.0382849	0	0.0306871	0.0259405	0	0	0.193712	0	0.131762	0.0335673	0	0	0.123796	0.17071	0	0	0.217929	0	0.146749	0	0	0	0.0409659	0.219592	0.034289	0.0346913	0.0394138	1.27032	0.0344314	0.0335403
NM_000410	2.45931	2.10259	0.865325	0.25355	2.06462	1.54913	0.728318	1.83086	2.08775	1.18842	0.572503	0.777838	1.35989	0.453917	1.15394	2.18624	1.79718	1.95185	2.76956	2.23727	2.41577	1.70512	1.94079	1.13477	2.29393	1.37421	1.52743	0.000104592	0.772911	2.28368	0.000690474	0.0166121	1.25348	2.12811	2.50621	0	2.44828	2.1544	1.1624	1.78575	2.73995	3.62797e-06	0.332324	2.00713
NM_000411	3.04728	2.86635	3.00576	3.13717	2.46563	2.96038	3.26502	2.82696	3.40062	2.28749	2.74607	3.46678	2.91743	3.41608	3.08415	3.47128	2.74741	3.21263	3.13519	2.97431	2.99569	3.46074	3.05673	3.68037	2.93317	2.95253	3.10181	3.14851	4.12413	3.90917	2.71592	3.11613	2.27572	3.61046	2.90156	3.90633	2.99165	3.07072	3.14915	2.97855	2.89913	3.27117	2.2362	2.93105
NM_000412	0	0	0.0315687	0	0	0	0	0	0	0	0	0	0.0353418	0.0351763	0.0364163	0	0	0	0	0	0.0324771	0.112278	0.0430667	0	0	0.0302411	0	0	0	0	1.86198	0.15163	0.593496	0.036007	0	0	0.0389682	0	0.0326132	0	0	0	0.0327487	0
NM_000413	1.75272	2.03788	1.62551	1.73451	1.42181	1.31072	1.95249	1.79226	1.59463	1.80678	1.54919	2.02223	1.88522	1.79987	3.09218	2.26688	2.65591	2.23761	2.02991	1.89353	1.63474	2.09417	3.60013	2.3038	2.23065	1.68935	2.40632	2.93479	1.8683	1.46033	1.75094	1.82261	1.56785	1.73856	1.96324	2.13048	1.65009	2.60196	1.83424	2.13277	1.58934	1.61374	1.53426	1.75217
NM_000414	5.36512	5.55129	5.23127	5.39635	5.56628	5.8996	5.18395	5.61804	4.84653	4.88119	5.36605	4.37977	4.99103	4.99138	5.05599	5.24655	4.96182	4.71919	5.22978	5.69282	5.28235	5.21867	5.16295	5.53897	5.12468	5.87509	5.91534	5.87099	5.2125	5.52725	4.75382	5.7309	3.77789	5.56838	5.29598	4.94453	5.16191	5.17724	4.54547	5.10573	4.87155	5.62556	4.99524	5.4932
NM_000415	0.124586	0	0.0319953	0.0830832	0.11926	0.0345368	0.151596	0.0330588	0.091929	0.13617	0.0326598	0.0581889	0.0358187	0.170048	0.108005	0.0362889	0.0869814	0.0975141	0.0402709	0	0.0329159	0.285428	0.0436463	0	0.0703088	0.147126	0.202993	0.0682084	0.11008	0.0356733	0.210541	0.153597	0.868185	0.0364928	0.111694	0.078743	0.151874	0.0947649	0.0330538	0	0.111113	0.091991	0.0331912	0.0948994
NM_000416	4.24935	4.50992	4.25558	4.07847	3.91746	4.34396	3.37821	4.21449	4.04037	3.06709	4.39647	3.8526	4.49247	2.92147	3.57785	4.40308	4.85686	4.82655	5.51146	4.76215	4.20346	5.60253	3.69039	4.07881	4.35127	3.85492	4.65772	4.39167	4.55025	3.90921	3.13123	3.78666	4.69523	3.81608	4.78058	2.70405	3.96728	3.96121	3.95569	3.4202	3.74548	3.4969	2.85313	4.12213
NM_000417	7.45291e-10	1.11041e-09	0	8.53037e-11	8.67677e-10	8.18553e-10	0	4.27129e-10	0.0383664	4.67292e-10	0	0	6.8684e-10	7.27128e-10	8.33368e-11	0.0661967	0.0362653	3.46989e-11	0	0	4.16629e-10	1.61256e-10	7.22725e-12	4.26775e-10	0	2.14964e-10	0	0	2.04675e-05	2.47461e-11	0.659229	5.44659e-11	1.1638e-12	2.22638e-11	1.35803e-09	0	2.78698e-11	3.36222e-11	0	0	7.92637e-10	1.04221e-10	0	5.64434e-11
NM_000418	0	0.00017707	0.0342492	0.000127023	0.000148829	0.264901	0	0	6.23478e-10	0.196362	7.28482e-05	0.802679	0.000271715	0.000262342	2.07311	4.02417	1.14279	1.43182	3.17547	0.000197468	1.66697	1.61984	2.93977	3.94739	1.78975e-10	1.06239	0.887638	1.09969	1.08216	0.93075	1.14603e-06	0.522248	0.0823787	0.000230377	5.05949	4.8941e-07	0.000366319	2.40687	0.0527513	2.80546	5.361	1.59316	9.66605e-07	0.522922
NM_000419	0.0505197	0.232469	0.145779	0.233482	0.0483069	0.100032	0.113814	0.0771767	0.391724	0.197444	0.183583	0.03477	0.181538	0.103185	0.244026	0.346813	0.167069	0.169073	0.138372	0.0397773	0.149808	0.602788	0.0767146	0.0192654	0.062673	0.139875	0.0719935	0.119133	0.276754	0.307319	1.14444	0.159005	0.315669	0.203928	0	1.92327	1.08305	0.231881	0.286612	0.400182	0.0885046	1.02899	0.114715	0.198816
NM_000420	0.0975764	0.139758	0.143246	0.186461	0.0629121	0	0.14724	0.260399	0.422551	0.0274348	0.213962	0.131975	0.233305	0.0277348	0.0568698	0.0282325	0.111506	0.0575384	0	0.0770919	0.301884	0.375202	0.13135	0	0.107675	0.321787	0.0935315	0.336766	0.244324	0.15903	0.890082	1.01725	0.400718	0.0835516	0.196251	0.60621	0	0.0740547	0.147802	0.101346	0.0869366	0.205692	0.0258164	0.594454
NM_000421	1.96898	2.17342	1.82656	1.85164	1.37377	0.887606	0.960765	1.74602	1.5677	1.9726	1.96994	1.28933	1.59428	1.34927	1.38022	2.38783	1.80971	3.00395	1.80036	2.09303	1.70433	1.73252	1.13171	1.38553	1.37348	1.86273	1.96705	1.45599	1.24654	2.06698	2.25462	2.13657	2.42818	1.27457	1.48987	1.13183	1.46895	1.4731	1.09368	1.61216	1.96633	0.965283	1.16761	1.64825
NM_000422	0	0.1141	0.0400544	0	0	0	0	0	0.0773324	0	0	0.175268	0.0448261	0	0.0909358	0.132162	0.303404	1.48525	6.28423	0.0829937	0.334279	0.141422	0	0.822797	1.04673	0.0383748	0.076137	0.348805	0.231668	0.0446447	2.83082	0.0499897	0.662517	0	0.95842	0.543754	6.92167	1.64652	0	0.467511	0.487521	0.0392113	0	0.0404743
NM_000423	0	0	0.0262424	0	0.0335307	0	0.0323459	0	0.0256698	0	0	0	0.0293855	0.0292476	0	0	0.0242581	0.137728	0	0	0	0.0319382	0	0	0	0	0	0.0283072	0.216925	0	0.716391	0.0327905	0.0596676	0	0.0313438	0.0647713	0	0	0	0	0	0.0256875	0.0539464	0
NM_000424	0	0	0	0.0242546	0	0	0	0.0284107	0.0268955	0.0890872	0.0280672	0	0.0307868	0.0606474	0	3.72437	0	0.731176	0.789629	0.426528	0.0282877	0.0334598	0	0	0.789483	0	0	0	0.327816	0	1.38833	0	0.389374	0	0	0.0343088	0	0.0277446	0	0	0	0	0.0285246	0
NM_000425	2.05802e-05	0	0.000157808	6.58003e-11	0	2.12581e-06	0.000270226	1.07292e-05	8.80058e-11	1.50329e-06	1.60171e-15	3.89651e-06	4.62594e-09	0.227602	0	3.41346e-09	1.09645e-07	4.42393e-13	0.188672	6.93542e-13	0.145893	0	1.87827e-06	1.31697e-05	0.195088	4.48448e-06	1.8026e-07	0.000141379	9.32607e-10	0	1.56648e-13	2.37054e-14	0.492245	0	3.10367e-11	4.24438	0	1.92137e-06	0.0875553	1.26785e-10	3.41462e-05	4.07572e-12	1.27193e-10	3.63269e-13
NM_000426	0.0175312	0.00041247	0.528426	0.000216172	0.000103224	0.000526045	0.0598677	0.000322706	0.00321369	0.000935228	0.191891	0.0306665	0.000784774	0.687115	0.0560324	0.00129052	0.00233837	0.00112766	0.219514	0.00131817	0.511651	3.9598	1.2656	0.378932	5.99202	1.38792	0.362866	0.0432395	0.0918301	0.0255793	3.03223	0.210914	0.252256	0.000331509	4.45068	0.111141	2.71961	0.00042382	3.0135e-05	0.721058	4.62773	0.114672	0.407159	1.24161
NM_000427	0	0	0	0	0	0.0551315	0.123099	0	0	0	0	0	0	0	0	0	0	0	0	0	0	0	0.0695439	0	0	0	0	0.0550848	0.0452612	0	0.813826	0	0.221418	0.0582309	0	0	0.123326	0	0	0.0533957	0	0.0500295	0	0
NM_000428	1.14303	0.620685	0.65061	0.496525	0.434772	1.09122	0.38641	0.802623	0.546983	0.249313	0.320296	0.991891	0.655259	0.435683	1.01263	1.87172	3.09612	1.66202	1.30907	0.657617	1.35426	1.66876	1.93774	3.21392	2.08859	0.730923	0.793202	0.47657	1.14926	0.860311	2.81995	0.565681	0.846711	0.599168	6.95642	0.404867	0.627547	1.06529	0.286289	0.535683	7.75413	0.644081	0.438108	0.184115
NM_000429	0	0	0.0370805	0.0164541	0	0.0596216	0	0.0383107	0.156499	0.0205767	0	0.208264	0.140319	0.318346	0.0842928	0.0211765	0.179224	0.0990091	0.157075	0.0196167	0	0	0.458838	0	0.0412299	0.0178713	0.186271	0.0201316	0.0649188	0	1.06661	0	0.201289	0.0422824	0.0442566	0	0.111768	0.194724	0.0192796	3.28789	0	0	0.182818	1.68267
NM_000430	5.18702	5.33915	5.34313	5.45518	5.31086	5.13629	5.07885	5.26452	4.48032	4.26986	4.51194	5.01048	5.0247	4.51011	5.08196	5.46588	4.68876	4.32424	4.9374	5.22622	5.36258	5.0302	4.67355	5.24383	5.2836	5.61447	5.36067	5.38144	5.29144	4.91406	5.70475	5.21567	4.63248	5.35559	5.52983	5.54657	4.77631	5.49647	5.26062	4.93738	5.54848	5.33559	5.20024	4.97236
NM_000431	2.51914	3.3948	3.37242	3.27354	3.93765	3.3854	2.63893	3.71306	3.36754	3.53752	2.67794	3.02104	3.53463	2.73092	3.34505	3.38516	2.52978	4.1506	3.83723	3.37231	3.21821	3.30914	3.25051	3.51968	3.83599	3.71047	0.00162078	2.65304	2.55933	2.77595	3.59102	2.54518	0.00881908	3.32418	3.78345	3.85397	5.49773	2.48539	2.00578	3.52966	4.33016	3.34349	3.68587	4.13244
NM_000432	0	0	0	0	0	0	0	0	0	0	0	0.0690861	0	0	0	0	0	0.115487	0	0	0	0.406988	0	0	0	0	0.0723748	0.0809299	0	0	0	0	0.317208	0.0855087	0	0	0	0.0757952	0.0775728	0	0	0	0	0
NM_000433	0	0	2.81637e-08	6.80952e-12	0	3.13692e-08	1.09969e-08	3.3182e-08	0	3.97888e-08	0	7.47906e-09	5.50833e-09	4.0554e-09	2.65527e-09	0	1.97698e-09	3.74282e-05	7.00545e-10	0	1.32586	2.88539e-09	0.170961	3.12452e-08	6.11805e-09	2.87529e-08	1.28993	8.43332e-09	2.12476	0.448683	1.30472e-07	7.90073e-09	1.29843e-08	1.29843e-08	0	1.76188e-09	1.05768e-08	5.62245e-05	9.1062e-09	0.0976499	2.57595e-09	0	1.64969e-09	1.73874e-08
NM_000434	0	0	0	0	0	0	0	0	0	0	0	0	0	0	0	0	0	0	0	0	0	0	0	0	0	0	0	0	0	0	0	0	0	0	0	0	0	0	0	0	0	0	0	0
NM_000434_1	0	0	0	0	0	0	0	0	0	0	0	0	0	0	0	0	0	0	0	0	0	0	0	0	0	0	0	0	0	0	0	0	0	0	0	0	0	0	0	0	0	0	0	0
NM_000434_2	0	0	0	0	0	0	0	0	0	0	0	0	0	0	0	0	0	0	0	0	0	0	0	0	0	0	0	0	0	0	0	0	0	0	0	0	0	0	0	0	0	0	0	0
NM_000434_3	0	0	0	0	0	0	0	0	0	0	0	0	0	0	0	0	0	0	0	0	0	0	0	0	0	0	0	0	0	0	0	0	0	0	0	0	0	0	0	0	0	0	0	0
NM_000434_4	0	0	0	0	0	0	0	0	0	0	0	0	0	0	0	0	0	0	0	0	0	0	0	0	0	0	0	0	0	0	0	0	0	0	0	0	0	0	0	0	0	0	0	0
NM_000434_5	0	0	0	0	0	0	0	0	0	0	0	0	0	0	0	0	0	0	0	0	0	0	0	0	0	0	0	0	0	0	0	0	0	0	0	0	0	0	0	0	0	0	0	0
NM_000434_6	0	0	0	0	0	0	0	0	0	0	0	0	0	0	0	0	0	0	0	0	0	0	0	0	0	0	0	0	0	0	0	0	0	0	0	0	0	0	0	0	0	0	0	0
NM_000434_7	5.59318	4.77094	4.6928	4.79751	5.15559	5.08888	4.29905	4.10341	4.29298	3.40086	5.25811	5.56793	4.85752	4.81832	4.36845	5.4648	4.96716	5.87684	5.89089	5.60463	5.04701	4.66059	5.27054	5.75375	4.28807	5.12458	5.24189	6.08213	5.19799	6.33638	4.21257	4.03632	6.06084	5.04311	4.93402	2.94308	4.71635	5.64241	4.72165	5.67203	4.71195	4.20172	4.52113	5.79478
NM_000435	3.88837	3.01258	4.08503	2.6503	3.26428	4.31457	4.09073	3.18736	3.79785	4.3453	3.20793	3.28711	4.24622	4.49304	2.71869	1.63594	1.37434	1.53623	2.98864	2.36336	2.50688	1.50308	3.3691	2.56021	4.64712	3.0042	2.05106	2.69381	3.53712	2.70407	2.4393	2.25546	1.78136	2.38605	5.67293	0.0582508	0.392378	4.25724	4.42056	0.539601	5.10626	5.49136	4.64448	0.159012
NM_000436	4.79001	4.72813	4.35164	5.06724	5.2972	4.48331	4.61143	4.10385	5.5321	5.67002	4.65598	4.43947	4.36955	4.61776	5.26473	4.04481	3.7616	3.65338	5.32034	4.28203	4.04398	4.91164	4.13872	4.91767	4.23952	4.80419	4.20388	4.52234	5.3264	5.38425	4.74573	4.24194	3.92693	3.98281	4.2378	5.0264	3.84275	6.60434	4.01568	6.24355	4.50733	3.65714	4.97209	5.74652
NM_000437	2.99717	2.17278	2.90383	2.73292	2.29725	1.96387	2.10995	2.62762	2.17297	2.86148	2.77336	3.247	2.31646	1.51792	2.75751	2.90027	2.8922	2.45821	2.74442	2.83113	3.26047	2.03862	2.83501	2.70755	2.19614	2.93041	2.74519	3.13104	2.12363	3.51474	2.18736	2.79398	2.00622	3.52923	2.8005	1.84807	2.51905	2.42173	2.80688	3.00942	2.91142	2.58533	2.89909	2.90266
NM_000438	0	0	0	0.187204	0	0	0	0.709185	0	2.92723e-06	0	0.424415	0.242378	0	0	0	0.981542	5.44583e-15	0.275473	0	0.127455	1.38318	0	0	3.53648	0.303051	0.126343	0	0.140686	0.939761	0	0	0.217949	0.138776	0	0	0.974006	2.01476	0.0432728	1.72234	0	0	2.38217	0
NM_000439	3.68628e-05	4.2701e-05	1.35659	1.16135	3.85574e-05	2.30274e-05	1.26749	0.0253576	2.88395e-05	0	1.03486	0.230209	0.597887	0.457876	2.45073e-05	0.354673	1.97091	2.95858	5.42934	0.685328	2.97455	0.987648	3.30136	0.154177	1.20602	3.09471e-05	1.28477	0.173502	4.23986	4.43763	0.909517	5.7651e-05	2.24614	4.23387	0.0721913	2.56011	2.07569e-05	1.30375	4.24261	2.68207	2.50077e-05	0.343197	1.23603	3.79352e-05
NM_000440	0.0740235	0.0960996	0.25864	0.360353	0.548726	0.412433	0.244063	0.387898	0.0860342	0.636613	0.121955	0.0906723	0.223152	0.452096	0.172557	0.0381043	0.275482	0.174506	0.056106	0.168507	0.175456	0.144507	0.147404	0.141789	0.274878	0.1542	0.337833	0.117403	0.133815	0.0978057	1.65358	0.373045	1.20214	0.0508683	0.225464	0.328161	0.267977	0.192404	0.176156	0.249631	0.212746	0.0860924	0.450794	0.60021
NM_000441	0.60253	0.532936	0.260414	0.260723	0.624208	0.443019	0.366003	0.934205	1.19705	1.34369	0.526747	0.319096	0.770271	0.423407	0.247348	0.126873	0.262253	0.116522	0.373074	0.283918	0.353445	0.106692	0.414175	1.4285	0.333799	0.291433	0.362435	0.10789	0.110338	0.263959	0.912286	0.395407	0.869773	0.141067	0.92067	0.139104	0.123038	0.503261	0.541363	2.32359	0.90054	0.190047	0.269395	2.78993
NM_000442	0.0750052	0.0815864	0.0836647	0.0374595	0.0891391	0.0457966	0.0692434	0	0.15935	0.0467604	0.0574715	0.713016	0.0629786	0.552173	0.200983	1.30418	0.276702	0.301855	1.43068	0.129858	0.386502	0.149538	0.627791	1.13603	0.0471781	0.383943	0.663781	0.0901089	0.783469	0.289463	1.94808	0.120667	0.792859	0.254896	0.440632	0.120519	0.135564	0.16415	0.465201	0.247699	0.57098	0.369788	0.128222	0.0287301
NM_000443	0.000206803	9.85812e-07	0.000228104	0.000115447	0.000134876	0.000378452	0.000426266	1.04084e-06	0.000184966	0.721354	0.255573	0.000251777	0.000159503	0.00203382	0.000156778	0	0.000127975	0.290098	0.000176326	0.000333223	0.000412761	0.000153414	0.000187931	0.000861453	0.638198	0.000103466	0.422019	0.000339132	0.00341832	0.85492	3.2174e-05	0.339885	0.000256656	0.000492717	0.21458	0.000152258	0.000142359	0.0534146	0.000160171	1.49404	0.41168	0.000438559	1.43101	4.04262e-07
NM_000444	0.460035	1.0207	0.495112	0.51001	1.19419	0.346651	0.191511	0.596738	0.275851	0.141459	0.882368	0.647888	0.703145	0.272834	0.339822	1.70129	2.16036	1.96339	1.67546	0.947962	1.11632	1.52331	1.65297	0.565037	0.611543	0.916276	1.28159	1.25575	1.238	1.86006	1.29828	0.000368045	1.79844	1.2097	0.407717	1.39295	1.9693	1.13965	1.06946	0.163736	0.129648	0.207461	0.181652	0.177174
NM_000445	2.04144	1.64272	1.68487	3.68934	1.92996	2.25286	1.19079	2.70738	1.68659	1.9199	1.61448	2.12909	2.02468	1.59742	2.81054	2.27568	3.27997	3.03478	3.02206	3.34174	2.46677	2.59797	2.99315	4.11788e-11	2.18492	2.51639	1.59307	1.84136	1.92445	1.78538	0.853632	3.65811	3.11867	1.76233	3.73931	0.968987	3.12775	2.39249	1.70622	4.47467	4.72	0.602746	1.71555	3.03015
NM_000446	0	0.102911	0.139036	0.263726	0	0.0388934	0.0443817	0.0372314	0	0.0397138	0.141817	0.273683	0.0795727	0.117235	0.159503	0	0.159394	0.417048	0.0892976	0.0378725	0.209354	0.0863567	0	0	0	0.195733	0.165705	0.628577	0.209758	0.0792545	0	0.0886176	0.368381	0.119925	0.125371	0.0885077	0.0444657	0.140249	0.143465	0	0.042783	0.260653	0.0738164	0.106595
NM_000447	2.78272	2.7839	2.56832	2.72668	1.0678	3.31739	2.0922	2.64248	2.02485	2.79696	2.58424	4.22101	3.17953	3.1223	2.45857	2.75494	2.99578	2.62099	3.58718	3.41198	3.25606	1.90678	3.05058	1.7528	2.45489	2.72644	2.46359	3.76501	2.72422	5.07477	2.88971	2.00307	2.42006	3.67367	2.29176	2.01056	3.05158	3.09378	1.85112	4.62881	2.27313	2.45505	2.91613	2.68635
NM_000448	0.491892	0.384212	0.683556	0.265142	0.517352	0.739301	1.2814	0.330616	0.598094	0.218458	0.388919	0.76936	0.96993	0.758075	1.14153	0.735961	1.12151	0.948032	0.528106	0.489222	0.550244	0.113864	0.341981	0.131407	0.717997	1.47827	0.577827	0.318648	0.596387	0.337009	0.9934	0.116816	1.13279	0.908435	0.852621	0.0478072	0.282964	0.267693	1.86304	0.695752	0.635039	0.36736	0.3157	0.0291601
NM_000449	2.20927	2.0982	2.02966	2.36996	1.42829	1.57013	1.82203	2.08422	2.40614	2.31864	1.21857	1.02316	2.53052	2.84045	1.98617	2.15544	2.75877	1.62088	2.34264	1.97467	1.51327	2.84728	2.89602	0.0006984	1.81867	2.46322	2.14225	1.26067	1.75981	2.6904	2.23514	1.83042	1.14047	2.19461	2.20131	2.06372	1.77344	1.90651	1.71709	1.59816	1.64903	2.32927	2.23543	2.64141
NM_000450	0	0.023915	0.0164042	0.0287847	0.0209799	0	0	0.0337081	0	0.0359584	0.0167468	0	0	0	0.0189383	0.0370008	0.0597064	0.0505489	0	0.0677824	0	0.0396857	0.0224218	0.0165912	0.0182546	0.0312526	0	0	0.228769	0.0183013	0.486055	0.0205149	0.0739714	0	0	0	0	0.759075	0.0169498	0.0340985	0.0195007	0.0160561	0	0
NM_000451	0	0	0	0	0	0	0	0	0	0	0	0	0	0	0	0	0	0	0	0	0	0	0	0	0	0	0	0	0	0	0	0	0	0	0	0	0	0	0	0	0	0	0	0
NM_000451_1	0	0	0	0	0	0	0	0	0	0	0	0	0	0	0	0	0	0	0	0	0	0	0	0	0	0	0	0	0	0	0	0	0	0	0	0	0	0	0	0	0	0	0	0
NM_000452	0	0	0.0168185	0	0	0	0.0207458	0.0173806	0.0164502	0	0	0	0	0.0372623	0	0	0	0	0	0	0.0173049	0	0.0229869	0.0170101	0.0187152	0	0.0161906	0	0.0296005	0	0.4965	0.0210322	0.216413	0	0.0201006	0	0.0614791	0	0	0.0349543	0.0199928	0.0164617	0.165677	0
NM_000453	0.11512	0.0763363	0.0353186	0.191491	0.0227203	0.0934767	0.166649	0.0543965	0.101263	0.0954111	0.105558	0.0324432	0.115493	0.114967	0.156459	0.0596686	0.0645885	0.0546964	0.066158	0.0910677	0.106366	0.0639623	0.0716498	0.154197	0.0585166	0.0668952	0.147094	0.0751963	0.178156	0.169289	0.430055	0.0440969	0.891527	0.0402768	0.180708	0.18839	0.12699	0.0874967	0.1068	0.0550218	0.0624526	0.051555	0.158001	0.0532085
NM_000454	7.77678	7.22174	7.35282	7.00055	7.80427	8.00279	6.77709	6.05321	7.80745	8.14045	7.90697	7.63762	7.18069	6.88967	8.13169	8.45421	8.17628	7.94691	8.0051	7.82872	7.93458	7.41317	7.77972	8.1438	7.17469	7.95682	6.87868	7.23881	8.14906	9.36396	7.20662	7.48	6.43034	7.88779	7.38688	6.61058	7.46667	6.90801	6.88644	7.62848	7.46059	6.97495	6.78371	8.56319
NM_000455	4.70286	5.0949	4.31049	4.51993	4.69962	4.45269	5.30053	4.94456	4.194	4.12009	4.03185	4.43826	4.37764	4.13255	3.92522	3.98708	4.06768	4.49054	4.01907	5.41546	4.35964	4.35733	4.59998	4.13376	4.45224	4.51979	4.03456	4.09017	3.83263	3.52292	3.8251	4.30025	3.86762	4.92843	4.55833	3.53702	4.2348	2.94271	4.80413	4.25271	3.96792	4.11894	4.79107	4.17802
NM_000456	0.919071	0.517619	1.21495	0.77364	0.724614	1.05262	0.778441	0.498747	1.01021	0.20183	0.428838	0.581458	1.04569	0.239639	0.22516	0.538431	1.27644	1.0003	0.980452	1.61988	1.08525	1.87023	1.35282	3.18409e-09	0.274919	0.209252	1.34543	0.438996	2.03052	0.909406	1.36638	1.55201	0.828704	1.63272	0.831441	1.50046	0.816032	1.18484	0.500136	0.613198	0.460675	0.999996	1.22547	2.39755
NM_000457	0	0	7.82347e-07	3.03669e-07	0	0	3.46247e-08	0	0	0	0	0	0	0	1.33658e-09	6.37129e-12	8.20697e-09	1.03471e-10	4.96163e-08	0	0	2.136e-08	1.35781e-07	7.57666e-08	0	0	0	1.00267e-06	0.00159096	2.40347e-10	0	0	9.32705e-05	0	2.40631e-08	4.48717e-08	7.94127e-10	4.19876e-10	0	5.26932e-11	0	9.57765e-07	2.59253e-12	0
NM_000458	0.000225891	2.96541e-06	0	1.89939e-06	0	1.23021e-06	1.11278e-06	1.06154e-06	0	0	0	0	7.43341e-05	0	0.000255037	1.36687e-06	8.67212e-07	0	0	0	9.68279e-07	1.2747e-06	0	0	1.03938e-06	9.66729e-07	9.50545e-07	0	0.000337912	2.17886e-06	1.02164e-05	1.90049e-07	1.27823e-06	0	0.322134	1.20738e-06	0	1.3996e-06	0	1.12572e-06	1.6516	0.000144707	0	0
NM_000459	0.196396	9.47706e-07	0.784311	0.103518	0.900237	0.000147371	0.38928	4.6186	9.6415e-07	7.85417e-07	9.12435e-07	0.000113527	0.00015201	5.82465e-07	7.92317e-06	1.07477	1.21894e-06	0.154732	0.898302	1.3849	8.11472e-07	1.7379	0.188921	6.83457	6.86457e-07	1.79188	0.000165932	0.000112012	0.0686107	0.641956	0.000889178	1.20287	0.000512278	0.000150703	0.171782	2.16441	8.29435e-07	0.000106127	1.80207e-06	1.17074e-06	0.471678	1.47489	0.25209	9.15026e-07
NM_000460	3.11254e-05	0	0.0142761	4.90526e-06	0.000312897	9.53428e-09	3.021e-06	1.42979e-11	2.34087e-05	4.29192e-06	0.00607825	0.00522976	2.73102e-06	0.00015617	2.93509e-05	0	0.0108	0.0060977	0	6.10191e-06	0.00174876	0.000721483	0	0	0	0.00955457	0	0.00334574	0.235234	0	1.0139e-10	0	0.60983	0.0112711	3.94261e-06	0	0	0.149716	0.0018235	0.00320092	4.15509e-06	8.39607e-06	8.93243e-11	2.70475e-06
NM_000461	0.13246	0.21955	0.0343869	2.05368	0.9153	0.516768	2.01674	2.24244	1.08094	1.7557	0.412621	0.744278	0.36393	0.255151	0.0584251	4.45981e-05	0.192931	0.574289	1.40186	0.0758259	0.833161	1.34649e-05	0.811935	0.067998	0.44649	0.369848	0.71481	0.0273705	0.292328	0.531076	1.44333	0.807207	0.513385	1.31882	1.37667	0.555226	1.51513	0.360783	0.245632	0.019963	0.767804	0.0658443	0.799748	0.180544
NM_000462	3.39437	3.77189	2.006	2.291	2.82302	2.10794	2.67522	2.67648	1.97361	2.4634	2.79322	2.05119	2.52199	2.56465	0.668223	3.224	3.15426	3.6713	3.14038	3.75511	3.35027	3.44612	3.35859	2.56012	2.64517	2.17827	3.20764	3.84572	3.32512	3.09154	1.29526	3.66427	3.5216	3.42218	3.03568	3.06476	3.31345	3.10916	3.44856	2.43539	2.26912	2.71172	2.77581	2.44265
NM_000463	0	0	0	2.51283e-10	0	0	0	8.59633e-08	1.73657e-07	0	0	2.31301e-10	0.116763	0	0	0	0.143166	0	0	0	0	9.80688e-10	0	0	0	0.0257395	0	1.86591e-07	0.0237774	4.3986e-10	0.884712	0	0.233212	0	4.89695e-11	9.28994e-15	0	3.57396e-10	0.0277617	0	1.32833e-11	2.59478e-14	0	0
NM_000465	4.20059	3.93523	3.26196	3.71582	4.76068	3.44034	4.66947	3.87003	3.7245	3.19253	3.47323	2.85166	4.01266	3.56841	3.16027	3.0102	3.15712	2.78701	3.1916	3.24293	3.37643	3.69747	2.50654	4.63908	3.76602	3.19486	3.38515	2.85393	3.47093	4.53921	3.14773	3.88555	1.79833	3.01698	2.21257	5.59047	4.03871	3.81281	4.41921	2.74819	3.01253	4.27105	4.30252	3.15015
NM_000466	4.10548	3.70541	8.33665	3.80328	3.43375	3.13324	3.44588	3.64133	4.14003	3.24103	7.11819	4.11405	3.39061	2.51406	3.21026	3.02784	3.99146	3.66116	2.75922	3.63169	3.9958	3.98633	3.1619	3.69904	3.53278	4.43329	3.89533	3.50435	3.01175	3.84967	2.76191	4.43965	2.86339	3.81517	2.61617	3.12488	3.24015	3.16828	3.88396	3.56238	2.744	3.89157	3.30649	4.32284
NM_000474	0.192367	0	2.06755	1.28074	0.0483355	0	1.92318	2.33381	0	0.0417345	0	2.119	2.10755	0.0831786	0.206231	0.125171	3.20647	2.29834	0.905295	3.40903	3.21625	5.2045	3.64106	1.31014	4.15323	2.37204	0.521243	0.628087	0.0983266	3.21943	4.4754	1.15865	0.844299	0.348753	3.56321	0	5.28123	3.12159	1.39055	4.89665	3.32496	1.26642	0.0392838	2.21902
NM_000475	0	0	0.0784929	0.259512	0	0	0	0	0	3.80613	0	0	0	0.169624	0	0.17252	1.09513	0	0	0	0.119439	0.0483652	0.582851	0.0402298	0.247057	0	0.787857	0.125037	0.0695971	4.09634	0	4.04838	0.174562	0	0	0.143921	4.48429	0.970299	0	1.24737	0	0.0389428	0.0412629	4.81664
NM_000476	3.37289	2.98499	3.10223	3.50754	2.53842	4.18902	2.92948	2.97679	3.59145	3.05577	3.2057	4.3053	3.00661	3.72916	3.96321	3.95051	3.40244	4.44079	3.94401	3.37257	3.65439	3.8998	4.52965	3.02158	3.22339	3.14494	3.6153	3.50378	4.49203	4.05202	3.7661	3.97441	3.60892	4.29176	4.60176	3.95914	3.39051	4.78359	3.20875	3.678	4.02587	3.14199	3.45746	3.44382
NM_000477	0.110119	0.0808626	0.082923	0.120197	0	0.030415	0.0347213	0.0291118	0	0.0310585	0.0569575	0.0762731	0	0	0.032506	0.153159	0.263497	0.0650496	0	0.0586332	0.112604	0	0.0759054	0.0284936	0.150295	0	0.105572	0.303532	0.0249314	0.0314175	0.757758	0.0695578	0.347306	0.0635801	0.160894	0	0	0.0836604	0.113063	0.0583096	0	0.0275784	0.0292284	0
NM_000478	0.422017	6.63385e-05	0.512184	2.65254	0.667334	4.50945e-08	1.03922	2.63282e-07	0.344212	0.182437	2.07139	1.05317e-06	5.6051e-06	0.376148	1.63489e-08	1.07499e-07	2.47001e-07	0.266291	0.241221	6.04476e-06	2.54243	3.64012e-05	0.159466	1.4427e-08	0.696244	0.0690573	1.97166e-08	1.79907e-08	1.14209	1.08344	4.59165e-08	1.11297	9.97931e-09	1.2759e-09	1.30456	5.64591	3.38769	4.40726e-08	0.351173	1.83431	2.15561	3.69226	2.86517	2.81311e-08
NM_000479	0.843871	0.715386	0.875325	0.933105	0.926075	0.161717	1.5488	2.03895	1.82132	0.704876	0.973828	1.23272	0.553547	2.35495	1.85337	1.933	1.4458	1.38356	1.23767	1.58932	1.10599	1.42598	1.21621	2.01535	0.315578	1.86758	0.72697	0.488468	3.35872	0.287622	0.547504	0.952337	1.27162	1.87143	0.109455	1.92654	0.600585	1.42445	1.72888	0.775552	0.770239	2.45151	0.917439	0.950141
NM_000480	4.22386e-05	0.0826876	0.191203	0.0869695	4.80024e-05	5.50692e-05	8.01819e-06	0.155569	0.124185	0.0239844	0.072792	4.46826e-05	0.436752	0.00315297	1.04379e-05	3.0892e-05	0.00199492	0.000110354	1.05818	0.391847	0.289032	0.000160425	4.8634e-06	2.21044e-07	8.17053e-05	0.136165	3.97066e-05	1.32546	0.478413	1.22214	1.56988	0.000129687	8.76753e-05	3.15313e-05	0.367199	7.65431e-06	2.44613e-06	0.160982	0.381977	0.35117	0.702792	0.0817964	9.49935e-06	1.28128e-06
NM_000481	1.82542e-05	2.03687e-05	0.199271	0.00373407	5.65824e-06	0.0151874	5.10757e-09	1.66578e-14	1.91447e-07	0.044709	1.07457e-05	0.182936	0.00010767	0.871736	4.78913e-05	1.062	0.0138743	0.000367477	0.0102015	0.682602	1.125	1.28908	0.0460634	0	0.163363	1.17875	1.00989e-08	1.96368	1.22517	0.0305882	0.414011	0.700943	3.0093e-06	1.53173e-05	0.58565	0.00670059	0.0017351	1.54403	0.0146344	3.57823e-13	0.596006	1.99218	0.0551997	5.08432e-06
NM_000482	0	0.0626233	0	0	0	0.0465478	0	0.129763	0	0	0	0.0396325	0	0	0	0	0	0.221104	0	0.131926	0	0.244956	0	0	0	0	0	0	0	0	0.278167	0	0.274351	0.0491727	0.0514629	0	0	0.0857743	0	0.0887899	0.0511894	0	0	0
NM_000483	0	0	0.511462	1.87893	0.108174	0.0536452	0.106609	0.0879085	0	0.555353	0	1.43477	0.34773	1.10625	0	0.271586	0	0	0.298872	0.173574	0.858536	0	0	0.0447993	0.305324	0	2.85482	1.23378	1.16077	0.0947213	0.600376	1.53056	0.0918693	0	0.101285	0.201449	2.00458	0.203943	0	0.0889078	0	3.02732e-06	0	0.634945
NM_000484	6.84845	6.40649	7.54076	7.27371	6.42708	6.91479	5.90204	6.46326	4.0345	6.15665	5.35164	6.71276	3.92186	5.33461	6.5218	7.8762	5.98488	4.53656	6.31807	7.31802	6.89944	6.98551	6.78357	7.67206	7.32191	7.46102	7.06516	5.70309	6.69626	7.5373	5.69126	6.13505	4.56008	7.40385	7.59852	4.33509	6.41387	4.25876	5.3778	6.36352	7.12517	4.77983	5.60785	7.38457
NM_000485	5.68909	4.8377	5.57484	5.14476	4.4317	5.63903	5.42246	4.67918	5.09522	7.06048	6.3629	6.39953	4.50187	6.27289	6.82273	5.29208	5.37787	5.58081	5.8434	5.54865	5.24056	6.13475	6.84745	4.13198	5.32019	5.55327	5.51099	5.68566	4.13761	4.93244	4.74742	4.85405	3.5887	5.45601	5.97	3.58424	5.01595	4.65272	4.24727	6.06079	5.57446	4.54597	4.89231	6.667
NM_000486	0.0203648	0.0221887	0.0302755	0.0134168	0.0194639	0	0.018773	0.0312824	0.0148839	0.0167828	0	0.0139704	0.0832915	0	0	0	0.027989	0.0353406	0	0.0159989	0	0	0.041309	0	0	0	0.0146488	0.0164193	0.224913	0	0.738674	0.0190323	0.286319	0	0.0181888	0.0745743	0.0557067	0.0455853	0.0618915	0	0.018091	0.0148941	0.0157893	0
NM_000487	1.82588	2.17068	2.21147	1.95824	1.00182	2.20434	1.34909	1.29384	1.90855	1.41652	1.59429	1.96361	1.69335	1.26942	1.37654	1.68419	1.63489	1.9429	1.17501	2.59674	1.77923	3.04153	2.37149	1.82993	2.226	1.42773	2.72789	2.01508	1.74914	2.4231	1.68135	2.06794	2.63932	2.03092	2.67356	1.56094	2.67687	1.93805	0.939563	2.21868	2.70852	1.71629	1.19414	2.72503
NM_000488	0.199894	0	0.0394366	0.370748	0.0503259	0.0839012	0.0485576	0.363386	0.183342	0	0.0402535	0.0362303	0.0441358	0.168222	0	0.210876	0.206137	0.0610264	0.0975593	0.196255	0	0	0.0537474	0	0.207007	0.145533	0.146249	0.343952	0.134854	0.319042	0.978806	0.0492213	0.252468	0.044964	0.22131	0.0966986	0.0486495	0.355762	0.0407377	0	0.178767	0.283292	0.119397	0
NM_000489	3.83905	4.1182	4.18053	4.21707	3.60335	3.75307	3.21288	3.91792	4.0342	2.62751	4.19404	3.66955	4.23438	3.21258	3.85946	4.30902	4.2786	3.25984	4.03584	3.69096	3.82715	3.39268	3.60152	3.90679	4.32156	3.94661	2.94103	2.2779	3.34595	2.88009	3.88818	4.59958	3.74433	4.09467	4.10003	2.76754	3.73945	2.69889	4.13452	3.90186	3.86321	4.39299	0.000765921	3.8687
NM_000490	0	0	0	0	0	0	0	0	0	0	0	0	0	0	0	0	0	0	0	0	0	0.120746	0	0.100853	0	0.0956474	0	0	0.0885169	0	0.586474	0	0	0	0	0	0	0	0	0	0	0	0	0
NM_000491	0	0.0868384	0	0	0.0763815	0	0	0	0	0	0	0.0551265	0.694694	0.130547	0.0690764	0	0.0554844	0.0469641	0	0	1.9408	0	0.158689	0	0.0666232	0	3.24126	0.126489	3.80927	1.69022	0	0	0.475651	0	0	0.21321	0.451752	0.174405	0	0	0	0	0	0
NM_000492	0	0.0151611	0.0512159	0.0182596	0	0.0112216	0	0	0.0302729	0.0341123	0.0106071	0	0.0231902	0	0	0	0.0380227	0.00810592	0.0131023	0.0109243	0	0	0.0422221	0.0209406	0.0230366	0.07774	0.682747	0.0223374	0.0273886	0.0230956	0.729721	0.0386536	0.340291	0.0118626	0	0.0258509	0.0128471	0.0617932	0.0213927	0	0.0607469	0.0302937	0.010781	0.0104997
NM_000493	0.0258188	0.259265	0.147632	0.0831649	0	0	0	0.115739	0.0559128	0.307781	0.0959354	0.168127	0.125109	0.220695	0.552767	0.418544	1.33933	0.171204	1.63607	1.2036	0.288974	1.60248	0.175219	0.494357	0.937234	0.729198	0.0729324	0.101239	0.490342	0.23932	1.0272	0.245553	0.488282	0.127391	0.645281	1.26198	1.10442	0.700647	0.15232	0.225296	0.874583	0.683779	0.206341	0.451565
NM_000494	0.0451203	0	0.0448768	0.0590225	0.0431405	0.0952762	0.184714	0.0912799	0.0969686	0.0372398	0.034489	0.204414	0.025325	0.025206	0.252984	0.621364	1.01543	4.24878	2.34707	1.09067	0.0798396	1.35094	1.61655	0.964013	0.0861964	0.0640258	0.0432172	0.0951966	0.468846	0.0864123	1.93451	0.0282642	2.65247	0.205887	0.179274	0.109744	0.134554	0.336907	0.0463547	0.136349	0.347776	0.226589	0.124555	0.0674964
NM_000495	3.04737	3.82869	1.62464	3.04309	0.947068	0.0419377	3.18321	4.15052	3.60743	2.93836	2.04812	3.34409	3.67137	2.96904	0.268539	5.98148	4.84328	4.53124	5.58969	5.12055	2.02447	4.37529	4.99767	0.0632982	4.99503	4.64538	1.37788	3.79787	3.69267	4.78346	5.23416	3.44306	1.88531	4.2073	6.5935	0.00618191	3.81641	5.00466	0.107847	0.113553	6.01524	4.53311	1.84513	4.28078
NM_000496	0.766174	1.33799	0.762914	1.53278	1.39872	0.702611	1.28375	0.443791	0.797734	0.714457	0.560097	0.512337	0.406553	0.332482	0.41742	0.547724	0.0753926	1.49108	0.450531	1.22878	0.728947	0.772488	0.110426	0.612284	1.02482	0.41538	0.640585	0.80924	0.206648	0.539876	0.492531	0.447489	0.849252	0.483428	0.0969218	0.446997	0.517269	1.3356	0.37862	0.38257	0.428214	1.05651	0.38002	0.496571
NM_000497	0	0	0	0	0	0	0	0	0	0	0.000141741	0	0	0	7.53507e-05	0	0	8.55377e-05	0.000705689	9.38394e-05	9.99427e-05	0	0	0	0	0	0.034398	0	0	0	0.000480588	0	0.000277271	8.20248e-05	0	0	0	0.000112895	0	0	9.81021e-05	0	0	0
NM_000498	0.0289008	0	0.0216115	0	0	0	0	0	0	0	0	0	0	0.0240907	0	0	0	0	0	0	0	0	0	0	0.0240443	0	0.020806	0	0	0	0.397519	0.0270149	0.0492379	0	0	0	0	0.0218079	0	0	0	0	0	0
NM_000499	0.0324949	0	0.458171	0.292276	0	0.371511	0.0299646	0.0251168	0	0.459416	0.0731939	2.05838	0.652049	2.20217	0.258615	1.27988	0.587123	1.39463	0.678543	0.170028	0.523194	0.786752	1.49326	2.38617	0.249985	0.0232822	1.68152	0.350625	0.566174	1.2538	1.05062	0.376184	0.348903	0.324609	0.0574982	0.0303385	3.48792	0.163531	0.337301	2.51311	0.138944	0.321264	1.38108	0.444245
NM_000500	0	0	0	0	0	0	0	0	0	0	0	0	0	0	0	0	0	0	0	0	0	0	0	0	0	0	0	0	0	0	0	0	0	0	0	0	0	0	0	0	0	0	0	0
NM_000500_1	0	0	0	0	0	0	0	0	0	0	0	0	0	0	0	0	0	0	0	0	0	0	0	0	0	0	0	0	0	0	0	0	0	0	0	0	0	0	0	0	0	0	0	0
NM_000500_2	0	0	0	0	0	0	0	0	0	0	0	0	0	0	0	0	0	0	0	0	0	0	0	0	0	0	0	0	0	0	0	0	0	0	0	0	0	0	0	0	0	0	0	0
NM_000500_3	0	0	0	0	0	0	0	0	0	0	0	0	0	0	0	0	0	0	0	0	0	0	0	0	0	0	0	0	0	0	0	0	0	0	0	0	0	0	0	0	0	0	0	0
NM_000500_4	0	0	0	0	0	0	0	0	0	0	0	0	0	0	0	0	0	0	0	0	0	0	0	0	0	0	0	0	0	0	0	0	0	0	0	0	0	0	0	0	0	0	0	0
NM_000500_5	6.85209e-05	0.000246869	0	6.87046e-05	0	0	0	0	0.000125213	0	5.32333e-05	0	7.79241e-05	0	0	3.69882e-05	0.106791	0	0.000163965	0	0	0.000175327	0.000164149	0	0	0	0.189129	0	6.40048e-05	0	0	0	0.000178437	0.000148343	0	0	0.00027911	6.38345e-05	0.280556	0	8.08937e-05	0	0.000107799	0
NM_000500_6	0	0	0	0	0	0	0	0	0	0	0	0	0	0	0	0	0	0	0	0	0	0	0	0	0	0	0	0	0	0	0	0	0	0	0	0	0	0	0	0	0	0	0	0
NM_000500_7	0	0	0	0	0	0	0	0	0	0	0	0	0	0	0	0	0	0	0	0	0	0	0	0	0	0	0	0	0	0	0	0	0	0	0	0	0	0	0	0	0	0	0	0
NM_000500_8	0	0	0	0	0	0	0	0	0	0	0	0	0	0	0	0	0	0	0	0	0	0	0	0	0	0	0	0	0	0	0	0	0	0	0	0	0	0	0	0	0	0	0	0
NM_000500_9	0	0	0	0	0	0.000112639	0	4.75932e-07	6.74521e-05	0	7.31237e-05	0	0	0.000124019	0	0	1.83636e-07	0	0	0	0.000116514	1.48598e-07	0.000198084	0	0	0	3.90494e-08	0.000103886	8.10199e-08	0.15891	0.369913	6.03129e-05	5.25464e-08	3.3504e-07	0.000150669	9.27353e-07	0	4.19394e-08	9.26796e-05	0	0	1.63961e-07	4.99286e-08	0
NM_000501	0.00325311	2.46888	0.978037	0.571389	1.29005	0.271254	2.31314	1.32057	0.00127848	3.07164e-10	0.00163205	2.16202	0.277835	1.39847	6.07461e-10	0.00102944	1.27515e-07	0	0.00487743	0.00583176	7.51722e-06	1.86285	0.000527242	1.55169	0.68336	0.0454193	8.74535e-14	1.19772	0.861651	2.18587	0.926393	0.0318097	9.53748e-07	0.814714	0.000990986	0.0113167	1.61222	0.00062039	2.29838	0	1.62653e-05	0.396755	2.47849	1.57004e-10
NM_000502	0	0.0996539	0.0463074	0.138284	0.0590551	0.049966	0	0.0711761	0.0892276	0.100289	0	0.124062	0.126196	0.026015	0.129912	0	0.0428281	0.0540048	0.0293989	0.0245349	0.160258	0.0836084	0.209603	0	0.0514709	0.0443695	0.0224701	0.190098	0.0808812	0.0516015	0.936714	0.0577627	0.15387	0.24648	0.0552352	0.192565	0	0.114091	0.0478314	0.118062	0.0549421	0.0453346	0.139542	0
NM_000503	8.45837e-05	3.22129e-09	0.624086	0.381948	0.090602	2.08773	1.28789e-05	0.251649	0.846523	2.70993	0.291924	2.41536	2.73489	2.3619	1.74702e-05	0.487961	3.80694	0.79463	2.41373	1.7011	2.31152	0.818586	5.9667e-05	2.82077e-05	0.578081	7.67586e-05	1.68265	3.73513e-06	0.0311656	1.10547	6.18342e-08	0.000122898	0.685577	0.395951	0.927738	2.06503	2.58515	2.38994	3.48955e-05	4.71035	1.25491	0.805803	2.00147	1.31736
NM_000504	0	0	0.157556	0.0715434	0	0	0	0.162566	0.190386	0.131595	0.122162	0.145216	0.255848	0.0457034	0	0.0465182	0.27881	0	0.0516028	0	0.161893	0	0.161621	0.689544	0.1744	0.0393114	0.115431	0.356449	1.05033	0.330734	0.683824	0.148464	0.614379	0.0467787	3.25709	0.148285	0.0506104	0.196061	0.123591	0.20269	3.22382	1.96645	0.163188	0.159142
NM_000505	3.6801	0.619981	0.881744	1.71566	1.52704	1.06838	3.08728	1.01952	3.60364	1.8185	2.96647	2.42272	1.02958	1.23257	3.04697	0.426077	1.08245	1.98094	2.54278	0.669708	0.737268	1.78669	3.32563	1.24897	0.8431	0.933748	1.05748	0.784902	1.25948	0.49573	1.14471	1.16649	0.99565	2.91936	0.331716	1.58482	0.37197	0.231952	2.43855	0.822258	0.300299	0.397433	2.46122	2.096
NM_000506	0.122566	0	0	0.0277563	0	0	0.0387606	0.0325059	0.0609064	0	0.0635275	0.0850065	0	0.102709	0.0716914	0.137723	0.029085	0	0	0	0	0	0	0.0318165	0	0	0.0599595	0	0.134133	0	1.51277	0.0775427	0.0713682	0.0358831	0.109875	0.0392427	0.0388344	0.062806	0.0953853	0.096481	0.037362	0.0307958	0.0326361	0
NM_000507	0	0	0.078252	0.0252749	0.0121882	0	0	0.000531756	0	0	0.00255474	0.0719681	0	0.0441747	0	0.36163	0.00207455	0	0.00179716	0.041676	0.263948	0	8.31595e-05	0.00163639	0.0440902	0.000381962	0.111656	0.00081265	0.0270152	0.457672	0.00362874	0.43149	0.5348	0	0	8.83918e-05	0.0962359	0.875642	0.0112014	0.000604876	0	0.106918	0	0.037917
NM_000508	0	0	0	0.0153301	0	0	0	0	0	0.0380911	0	0	0	0	1.07372e-06	0	0.0217185	0.0165996	8.12974e-07	7.30452e-07	0	0	1.06522e-06	0	0	0	0	0	5.99395e-07	0	0.64792	0	0.0782986	0	0	0	0	0	0.0179638	6.50655e-07	1.01111e-06	0	0.0180389	5.63991e-07
NM_000509	0	0	0	0.0333976	0	0	0	0	0	0	0	0	0	0	0	0	0.0350695	0.0587286	0.0938375	0	0.0390098	1.0293	0	0	0	0	0.0721559	0	0.0334932	0.0422637	0.805425	0.0472416	0.0856741	0	0.0452702	0	0.0468087	0	0	0	0	0.0371186	0	0
NM_000510	0	0.00199456	0	0	0.00175286	0	0	0	0	0	0.00135102	0	0	0	0.00019376	0	0	0	0	0	0	0.00309366	0	0	0	0.0012845	0	0	0.00117227	0.0022745	0.0101111	0	0.00161176	0	0	0	0	0	0.0666825	0	0	0	0.00314185	0
NM_000511	0.0127448	0.00568475	0.0143314	0.00307205	0.0144986	0.0205039	0.00480611	0.00677088	0.0209904	0.00369641	0.0096183	0.00654824	0.00667052	0.399425	0.00587987	0.0105709	0.00677277	0.0057132	0.00432579	0.0060003	0.00234902	0.00599073	0.648251	0.0045474	0.00531994	0.0113839	0.00635459	0.00745252	0.00465593	0.00352352	0.0488141	0.0695279	0.019084	0.0134564	0.00382983	0.00560135	0.00453482	0.0327596	0.0191401	0.0115723	0.00405994	0.0105491	0.00892383	0.00221427
NM_000512	2.82459	3.28042	3.21546	3.28407	3.20403	3.56549	2.8449	2.86779	2.56438	3.06467	2.9379	3.52753	3.78461	2.37997	2.46128	2.65136	2.53564	2.16798	3.08407	4.02363	3.37827	4.53918	3.61169	2.28373	3.86726	3.7812	2.98744	2.14437	3.27831	3.75021	3.27377	2.63545	3.0287	4.46462	4.07391	3.18831	3.63976	3.27593	3.19824	3.67646	3.64046	1.92203	3.33742	3.11695
NM_000513	0	0	0	0	0	0	0	0	0	0	0	0	0	0	0	0	0	0	0	0	0	0	0	0	0	0	0	0	0	0	0	0	0	0	0	0	0	0	0	0	0	0	0	0
NM_000513_1	0	0	0	0	0	0	0	0	0	0	0	0	0	0	0	0	0	0	0	0	0	0	0	0	0	0	0	0	0	0	0	0	0	0	0	0	0	0	0	0	0	0	0	0
NM_000514	1.83423e-05	1.39447e-05	1.80899e-06	1.40322	1.62364e-05	0.145904	0.315208	0.148209	3.46433e-07	0	1.58769e-05	0.146268	0	1.84733e-05	0.201424	0.708516	0.14752	0.183915	1.03874e-07	0.297383	0.58595	2.17638	0.0452474	2.55051e-07	5.2376e-13	0.137782	0.093776	0.293918	0.598363	0.675577	1.09697	2.83917	0.447198	2.22886e-05	0.236769	1.55799e-11	0.315078	1.10784e-05	1.3373e-05	1.89481	1.07242	4.33267e-06	1.6079e-09	0.763994
NM_000515	0	0	0	0	0	0	0	0	0	0	1.04894e-06	0	0	0	0	0	0	0	0	5.70535e-07	0	0.328229	2.06184e-07	7.45931e-08	0	0	0	0	1.27114e-07	1.14312e-07	0	0	0	0	0	0	0	7.12176e-07	0	0	0	0	0	0
NM_000516	6.58532	7.87211	7.97217	7.58	8.43937	6.92014	7.74228	9.00403	6.62626	6.64207	7.55594	7.3885	8.30617	7.23955	6.89327	6.23619	6.59583	5.85805	6.56201	6.74404	6.25458	5.98616	5.66051	6.61919	7.59775	9.05295	6.39877	6.75626	6.28894	5.59514	8.38188	6.5261	5.91324	7.28477	6.79196	7.30282	6.3456	5.77674	7.66184	7.27402	6.82455	6.78044	7.35686	6.56803
NM_000517	0	0	0	0.175141	0	0	0	0	0	0	0.104044	0	0	0	0.117207	0	0	0	0	0	0	0	0	0	0	0	0	0	0	0	0	0	0.743243	0	0	0.24272	0	0	0	0	0	0	0	0
NM_000518	0	0	0	0	0	0	0	0	0	0	0	0	0.212508	0	0	0	0	0	0	0	0.101443	0	0	0	0	0	0.0950858	0	0	0	0.581074	0	0	0	0	0	0.336638	0.514607	0	0	0.116683	0	0	0
NM_000519	0	0	0	0.0710023	0	0	0	0	0	0	0	0	0	0	0.0924153	0	0	0	0	0	0	0	0	0	0	0	0	0	0	0	0.486589	0	0.178486	0	0.865537	0	0	0	0	0	1.43471	0	0	0
NM_000520	4.58425	4.64844	3.97863	4.01835	4.21429	4.74804	3.63337	4.49672	4.29414	4.41859	4.89426	5.26905	4.35371	4.39388	4.10603	6.17051	4.17112	5.42343	5.47033	5.73139	5.42405	5.60439	5.78513	5.35047	5.02257	4.64738	5.89152	5.92754	5.41968	5.97993	5.36215	4.79951	4.0496	6.08589	5.67539	3.97403	4.74475	3.84198	5.15513	5.3219	5.09657	4.01607	4.40798	6.00029
NM_000521	5.13901	4.64649	5.21271	4.87484	5.7232	5.6864	3.89104	4.82089	5.1924	4.59152	5.45861	6.16119	4.52121	4.93618	5.46136	4.53354	6.38244	6.6192	6.12715	5.64741	5.50393	6.28139	6.16988	6.1085	5.38744	5.54918	5.36375	3.42568	6.10287	6.94558	5.18148	5.83406	6.02491	5.77344	6.02831	4.16164	5.50337	5.85075	5.3445	6.13954	5.53188	3.31414	4.14652	6.12615
NM_000522	3.08594	0	1.56389	1.82031	1.35497	0.383706	1.98585	1.02749	2.68482	1.29794	1.01848	2.34372	1.45353	0	0.267441	0.214337	1.19301	0.455233	1.50928	0.753482	0.218164	1.26131	0.883608	0	0.803908	2.33643	0.384449	0	1.10629	1.38602	1.51221	3.50779	0.44881	0.83615	0.03011	0.504752	1.24748	1.96324	0.0260436	1.67511	0.0299488	0.0246744	0	0.458471
NM_000523	0.173319	2.95674	4.13167	0.0708534	4.00893	3.23173	2.90986	3.11708	0	4.68081	0	3.29899	1.94877	0	3.07678	2.02556	2.34011	1.01743	1.82698	2.34635	1.91194	2.07991	0.630157	0	2.97639	1.79898	3.27064	0.269699	0.0477674	1.99141	1.76621	3.86726	2.43942	2.73463	0.0642891	0.0995696	2.72954	0	0.186195	3.5912	0.0639491	0	0.0282333	2.77621
NM_000524	0	0.0410338	0	0.0248758	0	0	0.0686861	0	0	0	0.0287851	0	0.0315735	0.121792	0.399778	0	0	0.043729	0.0355044	0.0296406	0	0	0	0	0	0	0	0	0.188496	0.0314452	0.352295	0	0.584431	0	0.033676	1.69893	0.0348179	0.0284543	0.0291328	0	0	0.0276028	0.0292541	0
NM_000525	0.43783	0.38274	0.744615	0.610279	0.308664	1.45415	0.186871	0.0754787	0.69825	0.271588	0.549788	0.503916	1.08481	0.176888	0.44105	0.0419615	0.224043	0.932946	0.219056	3.57121e-06	0.295456	0.0450002	0.0504481	0.441574	0.120072	0.103844	0.307501	0.189325	0.595699	0.659928	0.528738	0.679839	0.780061	0.0421961	0.107981	2.06514	0.111722	0.350752	0.181491	0	0.0865055	0.535451	0.632374	0.423686
NM_000526	0.0514601	0	0	0	0.0492068	0	0	0	0	0	0	0	0	0	0	0	0	0.0886108	0.0954242	0	0	0.0468819	0.152244	0	0	0	0.0371276	0	0.0341333	0	0.464199	0	0.169427	0	0	0	1.2877	0	0	0	0	0	0	0
NM_000527	4.93089	5.85907	4.77481	6.10045	5.64814	5.12669	5.60794	5.42453	4.44484	4.6257	4.15	4.34975	4.55625	4.57335	4.98113	6.26516	5.19654	5.94622	5.16123	4.87085	4.73752	5.72522	4.76218	6.79671	5.43792	5.76346	4.07933	4.807	3.7339	4.03571	4.34725	3.95998	3.16485	3.50499	5.41822	4.4198	6.93923	4.03213	5.42454	5.33687	5.76379	5.01552	4.15602	3.85353
NM_000528	4.78028	3.52947	4.05315	4.19523	4.00604	4.98767	5.05925	4.76035	3.92887	3.57266	4.03018	3.89553	4.01684	4.38041	4.44792	4.03353	4.0055	4.42919	3.35158	4.25997	3.75865	4.32925	4.47821	4.82857	4.74022	3.95196	4.78106	4.27972	3.77068	4.19804	3.28299	4.72283	3.66215	4.78632	4.78669	3.4374	4.44954	2.96281	4.39769	3.80814	4.43141	4.35532	1.78638	3.93428
NM_000529	0.0874115	0.142935	0.131403	0.30292	0.105166	0.158372	0.120719	0.0500677	0.175029	0.195601	0.0664546	0.0603403	0.164134	0.180297	0.289002	0.055207	0.136373	0.103582	0.123534	0.106428	0.1347	0.119546	0.111248	0.066055	0.180479	0.0944538	0.245311	0.157706	0.290989	0.248993	2.45809	0.257579	2.34228	0.112066	0.117551	0.429499	0.376166	0.256189	0.184615	0.217445	0.314285	0.318968	0.216194	0.0996108
NM_000530	0.24163	0.261571	0.294737	2.05505	0.492093	0.316008	0.116353	0.189754	0	0.322064	0.0968372	0.921741	0.383941	0.17177	0.0372989	0.416516	0.567124	1.99502	0.802305	0.44101	0.55239	1.30155	0.551573	1.57125	0.203432	0.520104	1.82879	0.526476	0.957276	1.19567	0.562112	5.16424	0.502957	0.240313	3.58626	2.36152	2.471	0.673296	0.129215	1.15869	2.56296	0.340493	0.410692	5.98064
NM_000531	0	0	0	0.0668317	0	0	0.137108	0	0.0374699	0.0422089	0	0.0695365	0.0844999	0	0	0	0.0354173	0	0	0.0402536	0.187057	0	0.052209	0.0387355	0	0	0.0368828	0.0814555	0	0	0.461545	0	0.245701	0.0436732	0	0.0477501	0	0.0386484	0.0395667	0	0	0.0374957	0.0397308	0.0387043
NM_000532	5.99276	6.01808	5.73602	5.71291	5.39525	5.63569	5.35952	5.36114	5.50191	6.50109	6.02559	5.85433	4.97891	5.658	6.17492	5.85987	4.92309	5.37829	5.64753	5.28491	4.92266	4.89205	4.63399	5.13477	3.54259	5.24648	4.27153	5.38453	4.99875	5.14086	5.09454	6.05834	2.87631	5.74044	4.85648	5.53934	4.31717	5.43515	5.07929	5.8134	4.77224	4.99229	5.34002	6.79914
NM_000533	1.18103	1.75794	0.63576	4.10329	0.531914	3.49792	0.782681	0.298468	8.39157e-11	3.67064	3.73394	0.678264	0.75924	0.092325	0.640617	5.7833e-05	0.294708	0.000417193	0.292859	5.56436e-06	4.3877	2.30101e-05	0.20126	8.50737e-09	0.49934	4.83491e-05	5.78275	6.72312	4.04238	4.10756	0.785315	5.94104	0.000117388	3.04511e-05	2.2617e-08	2.56927e-05	0.189682	0.325614	0.226041	2.75559	0.176942	0.218389	0.000652117	3.69381
NM_000534	2.98196	3.00742	3.05836	3.14488	2.7564	3.10155	3.30383	2.94706	3.30825	3.33172	3.30485	3.12031	2.6824	3.28979	3.10401	2.71534	2.68007	1.60548	2.75916	2.8455	2.63503	3.44861	3.16297	2.94404	2.32627	2.67508	3.33784	2.71222	2.12083	3.57565	2.54074	3.78875	2.84024	2.7949	2.62221	3.30854	2.64613	2.46617	3.03593	2.67905	2.98737	3.68713	3.00239	3.82798
NM_000535	4.72855	3.80925	3.68943	3.5997	3.24068	3.52315	3.65739	4.0075	4.21327	3.89545	3.80293	4.19283	3.76621	3.6143	3.62327	3.39454	3.27566	3.47311	4.04767	3.24281	3.88824	3.91837	4.19469	3.52031	3.67744	4.3682	3.53931	3.46789	3.54161	3.83181	3.22014	4.00124	3.93916	4.27877	3.09453	2.75724	3.37009	3.79132	4.46216	4.20275	2.67263	3.46408	3.2324	3.95772
NM_000536	1.22521e-05	0	0.0260606	0	0	0	0	0	0	0.028731	0	0	0	0	0.0300712	0.0869394	0	0	0	0	0.026812	0	0	0	0	0.0736254	0	0	0	0.0575256	0.595207	0	0.323696	0	0	0.0643281	0.0321834	0	0	0	0	0	0	0
NM_000537	0.0573488	0	0	0.0379474	0	0	0	0	0	0	0	0	0	0.0942257	0.764699	0	0.039757	0	1.29329	0.088982	0.08713	0.102685	0.114845	0.043476	0.0477905	0.0411896	0.0413997	0.0463521	0.075152	0.344988	1.4305	0	0.273499	0.271806	0	0.155098	0	0.0433782	0	0	0	0	0.12984	0.126585
NM_000538	0.440954	0.938923	0.688622	0.986459	0.733846	0.439228	0.643279	0.677969	1.43444	0.926053	0.71423	0.247473	0.976067	0.865927	1.50112	0.549175	0.476351	0.424803	0.580141	0.4812	0.585355	0.788155	0.47168	0.816841	0.945391	0.637573	1.02976	0.576308	1.25489	0.705232	1.34405	1.30645	0.783789	0.302106	0.573348	1.29385	0.731199	1.22012	0.735206	0.35485	0.992287	0.717862	1.00668	0.414572
NM_000539	0.0306364	0	0.0229128	0	0	0	0.0559562	0.0236769	0	0	0.0233902	0.02104	0.0256606	0	0.0264433	0	0.0829096	0.0178934	0.0288626	0	0.0235742	0	0	0	0.0751598	0.0219466	0	0.0247178	0.0402622	0.025556	1.00683	0.0286383	0.243824	0	0	0.137656	0	0.27503	0	0.0706953	0	0	0.023772	0.0231546
NM_000540	0.0110828	0.0120804	0.032852	0.0903955	0.0158693	0.046353	0	0.00641839	0.014177	0.00456743	0.0105447	1.04111e-06	0.0162086	0.0115281	0.0425052	0.0164267	0.0152559	0.0160641	0.0207713	0.00217984	4.0199e-07	0.0100842	0.0337538	0.00209626	0.00232187	0	1.84411e-05	0.000285418	0.0924091	0.0357718	0.392089	2.33767e-05	0.087908	0.0118006	0.00746432	0.0128836	0.00512663	0.00835123	0.0484516	0.239393	0.00739142	0.0440194	0.0124534	0.0062757
NM_000541	0	0	0	0	0	0	0	0	0.0353113	0	0	0	0	0	0	0	0	0.0282169	0	0	0	0.127881	0.0492155	0	0.0401372	0.068352	0	0.0389261	0	0	0.438324	0	0.0817221	0	0	0.172176	0.0877477	0	0.0372887	0.0377259	0	0.0353355	0.0374435	0
NM_000542	0	0.0500839	0.100977	0.173397	0.0864222	0.0826056	0.0959278	0.159943	0.176319	0.197443	0.0524345	0.0929312	0.130697	0.0872651	0.170157	2.77833e-06	0.250443	0.0402017	0.126332	2.88275e-06	0.0797979	0.195859	0.104974	3.09313e-06	0.147421	0.127682	0.158729	0.160143	0.132235	0.233121	7.90018e-06	0.181575	0.312055	0.0585348	0.429756	0.258533	0.238025	2.39617e-06	0.364262	2.86796e-06	0.248902	0.412648	0.137827	0.068685
NM_000543	2.96402	4.03669	3.97931	3.85453	2.86623	4.17143	2.53415	3.72875	3.4349	2.17125	3.31466	5.1469	4.23583	3.23731	2.93134	4.23593	4.15187	4.847	4.52981	5.9049	4.45034	5.01456	3.71737	3.51643	5.02091	5.32009	4.41672	5.36639	4.33635	4.86601	4.30112	2.90522	4.83952	4.79089	5.21339	3.39029	4.84723	3.20362	4.68629	3.24844	5.34271	2.14431	2.73842	3.15943
NM_000544	0	0	0	0	0	0	0	0	0	0	0	0	0	0	0	0	0	0	0	0	0	0	0	0	0	0	0	0	0	0	0	0	0	0	0	0	0	0	0	0	0	0	0	0
NM_000544_1	0.00398189	1.76746	1.3019	1.87816	1.44642	1.88864	0.491477	0.753264	1.60922	0.00553776	0.0276026	2.49565	2.39256	2.8635	2.15829	4.33395	2.99085	3.63669	0.586156	4.01061	1.09843	3.87153	4.27463	2.8515	2.7438	2.6833	2.5398	0.000589793	3.18168	3.13796	0.0830004	0.00149142	3.00664	1.97869	4.63103	1.06778	3.01239	1.6443	1.94482	2.98602	4.13869	0.00223378	2.20204	0.0195091
NM_000544_2	0	0	0	0	0	0	0	0	0	0	0	0	0	0	0	0	0	0	0	0	0	0	0	0	0	0	0	0	0	0	0	0	0	0	0	0	0	0	0	0	0	0	0	0
NM_000544_3	0	0	0	0	0	0	0	0	0	0	0	0	0	0	0	0	0	0	0	0	0	0	0	0	0	0	0	0	0	0	0	0	0	0	0	0	0	0	0	0	0	0	0	0
NM_000544_4	0	0	0	0	0	0	0	0	0	0	0	0	0	0	0	0	0	0	0	0	0	0	0	0	0	0	0	0	0	0	0	0	0	0	0	0	0	0	0	0	0	0	0	0
NM_000544_5	0	0	0	0	0	0	0	0	0	0	0	0	0	0	0	0	0	0	0	0	0	0	0	0	0	0	0	0	0	0	0	0	0	0	0	0	0	0	0	0	0	0	0	0
NM_000544_6	0	0	0	0	0	0	0	0	0	0	0	0	0	0	0	0	0	0	0	0	0	0	0	0	0	0	0	0	0	0	0	0	0	0	0	0	0	0	0	0	0	0	0	0
NM_000544_7	0	0	0	0	0	0	0	0	0	0	0	0	0	0	0	0	0	0	0	0	0	0	0	0	0	0	0	0	0	0	0	0	0	0	0	0	0	0	0	0	0	0	0	0
NM_000545	0.80149	0.440712	0.547469	0.5637	0.70021	0.302292	1.08151	0.551625	0.719684	1.1262	0.785695	0.317845	0.923592	1.01794	0.752578	0.577587	0.526128	0.546386	0.350189	0.462808	0.335683	0.358114	0.220507	0.390707	0.599607	0.773271	0.55624	0.527212	0.554843	0.234284	3.49282e-10	0.295873	0.641314	0.594929	0.500329	1.00115	0.464764	0.651416	0.73175	0.276784	0.314115	0.790421	1.30135	0.525576
NM_000547	1.05672e-07	0	0	0	0	0	0	0	0	7.80758e-10	0	8.25664e-11	1.74247e-08	1.20174e-05	1.37881e-05	0	9.15501e-10	0	4.99744e-08	0	0	0	2.22741e-09	2.05555e-08	2.03603e-11	0	0	6.36364e-09	0	7.65619e-13	4.55763e-08	0	8.63107e-05	0	0	0	5.36595e-08	0	0	3.73167e-08	0	1.8089e-05	0	2.4752e-08
NM_000548	0	0.434602	0.362656	0.556969	0.28368	0.196728	6.40685e-16	5.63803e-14	6.40685e-15	2.8581e-12	5.02938e-14	2.53029e-11	1.05393e-13	0.529988	0.306234	0.70448	0.243247	1.98789e-11	1.05585e-11	0.264771	0.481812	0	0.6006	0	0.610572	0.225838	0	6.98442e-06	0.230096	0.206322	0	0.252775	2.73573e-13	0.204748	0.620722	0	0.456865	9.23325e-08	0.244976	0.244511	0.826468	2.56274e-15	0	1.19386e-10
NM_000549	0	0	0	0	0	0	0	0	0	0	2.04574e-06	0	0	0	0	0	1.78157e-06	0	0.142951	0	0	0	0	0.115651	0	0	0	0	0	0	1.06399	2.64013e-06	0	0	0	0	0	0	0	0	0	0	0	0
NM_000550	0	0	0.127561	0.112977	0	0.0238176	0.0538937	0.0227948	0	0	0	0.0599328	0	0.024589	0	0.0976178	0.0798808	0.431173	0.159231	0.11239	0	0.129539	0.301166	0.0223099	0.0245417	0.0827181	0.218001	0.0702455	0.0387705	0.444896	0.812023	1.49253	0.191272	0.098155	0.0776617	0.408834	0.0539956	0.0657733	0.0452281	5.96282	0.150578	0.0844933	0.0675978	2.45538
NM_000551	3.71249	4.12558	4.46878	4.29924	4.09502	3.84831	3.95179	4.62473	4.54521	4.10145	3.82499	4.16496	4.20596	4.16276	3.38948	3.91991	4.71306	4.22679	4.06377	3.74795	3.62893	3.86242	3.20369	4.47753	3.99663	4.92089	3.24548	3.14565	3.05719	3.6389	3.57213	4.32784	2.75836	3.67932	3.44243	3.49783	4.01122	4.05745	4.497	3.94204	3.19834	4.48497	3.61533	3.74231
NM_000552	0.281221	0.28686	0.0911468	0.0866282	0.174437	0.119979	0.103476	0.108063	0.0349636	0.0625178	0.173832	0.221235	0.224916	0.0785686	0.143187	0.148308	0.0653534	0.468077	0.235492	0.165228	0.325352	0.142739	0.228704	0.405716	0.257631	0.175932	0.182939	0.217179	0.414215	0.0786171	0.9365	0.0533844	0.187109	0.324414	1.76086	0.0792548	0.362432	0.085086	0.128718	0.109282	1.01072	0.135131	0.1015	0.491186
NM_000553	4.06934	3.05778	3.37003	3.61505	2.93328	3.03098	3.23437	3.12631	3.05454	3.61272	3.59812	3.10206	2.7134	3.14936	3.3322	3.47931	2.22303	3.03073	3.05833	2.6376	3.16606	2.83231	3.04556	3.42421	2.92505	3.4851	2.76958	2.94354	2.02413	3.17238	1.41955	3.85529	3.75937	3.32877	2.70442	2.89968	2.32437	3.91962	2.91214	3.15433	3.40218	3.70548	2.68219	2.83938
NM_000554	0.246387	0.31794	0.187654	0.375462	0.122964	0.215114	0.16679	0.244404	0.183774	0.246265	0.229242	0.11363	0.152152	0.207865	0.185969	0.0944018	0.197423	0.17823	0.248375	0.129497	0.113283	0.255311	0.534538	0.097949	0.193619	0.192203	0.228842	0.267235	0.233159	0.194087	0.875175	0.231391	1.6637	0.183982	0.115171	0.334129	0.228863	0.299008	0.256803	0.142425	0.278032	0.346975	0.245314	0.202153
NM_000555	3.08356e-10	0.532986	0.664632	0.280095	0	9.9546e-08	4.19649e-14	0.897153	0.115775	0.0777516	0.426348	0.372456	0	3.83869e-07	5.16368e-07	0.109736	1.4427e-09	4.89067e-11	7.40312e-13	7.45579e-08	3.758e-11	8.54073e-08	1.48688e-07	0	0	0	0.201195	0.112819	1.76829e-13	1.44873e-07	0	0.404928	6.11955e-07	5.18955e-14	9.40539e-07	0.57029	1.20591e-08	2.16404e-07	0.253281	6.89233e-07	2.47041e-07	2.81565e-11	1.91084e-12	0.153818
NM_000557	0	0	0.105775	0.223518	0	0	0.0334986	0.498565	0	0.143956	0	0.166286	0	0.0599591	0	0.0905925	0.275978	0.0212324	1.36983	0.970871	2.31979	3.09378	0.209508	0.365738	1.74443	0.101435	0.0518709	0	1.06535	0.0599962	0.736606	0.131288	0.478952	0.0310075	2.54205	0	0.0335624	0.157242	0.0556246	0.0284106	1.35707	0	0.0281973	0.132382
NM_000558	0	0	0	0.174869	0.129174	0	0	0	0	0	0	0	0	0	0.59164	0	0	0.227757	0	0	0	0.123228	0.137707	0	0.217659	0	0	0	0.0903575	0.113211	0	0	1.12263	0	0.121005	0.349793	0.124983	0.102714	0	0.544782	0	0	0	0.10286
NM_000559	0	0	0	0	0	0	0	0	0	0	0	0	0	0	0	0	0	0	0	0	0	0	0	0	0	0	0	0	0	0	1.04493	0	0	0	0	0	0	0	0	0	0	0	0	0
NM_000560	0.027145	0.0561509	0.0202954	0.0350904	0	0.0423434	0.047919	0	0	0.0425872	0	0	0.0883889	0.210686	0.046118	0	0.0726553	0	0.236663	0	1.15174	0.0912306	0	0	0.0445778	0	1.56517	0.126076	1.62558	0.760622	1.12879	0.0982907	0.473388	0	0.0480066	0.0975333	0.143119	0.117749	0.232213	0.12213	0.181181	0.112567	0.0414625	0
NM_000561	3.22841	0	0	0.0920711	0	0	7.18495e-05	3.34718	0.0518188	0	1.56154	0	0	0	0	0	0	0	3.54927	0.0556481	0	3.3096	0.0720627	0	2.85715	0.0997798	0.324156	3.5324	2.25766	4.45419	2.81393	2.69583	0	0	4.02524	0	0.000118563	3.64712	0.0547033	0.0553407	0	2.12217	0	3.71389
NM_000562	0	0	0	0.0233594	0	0	0.0326401	0.0273636	0	0.0578103	0	0	0.0296529	0	0	0	0	0.020686	0.0333476	0	0.0272449	0	0.105841	0.0267824	0	0	0	0	0.0234324	0	0.932495	0	0.173565	0	0	0	0.0327022	0	0	0	0	0.0259216	0	0.0530339
NM_000564	5.71411e-05	8.44545e-05	3.38708e-05	5.6089e-05	5.5153e-05	3.77856e-05	5.1634e-05	0	3.53084e-05	4.91141e-05	3.20891e-05	2.44957e-05	5.31971e-05	5.57752e-05	8.00857e-15	6.62434e-05	0.0597483	2.24039e-05	0	3.78267e-05	5.26059e-05	6.45528e-05	0	4.24365e-05	0.000136963	0	0	3.24597e-05	0	4.29317e-05	0.00400868	2.23037e-05	4.09963e-05	6.76233e-05	4.55279e-05	3.77951e-05	0	1.27284e-08	1.65558e-05	0.000105029	3.13445e-05	0	2.98883e-05	5.84101e-05
NM_000565	0.186518	0.31009	0.267913	1.41968	0.265323	0.000826393	0.000572822	0.314824	0.000707598	2.76332e-06	0.000791899	1.08418	0.299324	1.04759	1.76253	0.841736	0.75247	0.744504	0.306661	0.54475	1.75381	1.72908	1.77699	2.20719	0.0005556	1.20508	0.967197	1.46773	1.6839	3.36619	0.920075	1.7848	1.9719	2.60903	0.549847	0.000906335	0.225942	1.16607	0.596036	3.79102	0.276848	0.000483269	0.0345479	2.71529
NM_000566	0.0767004	0.0834262	0.139889	0.123955	0	0.0621246	0.0358402	0	0	0.0320606	0.0296885	0.0529375	0.21387	0.0324108	0.0663462	0.454282	0.337262	0.0227233	0.141199	0.378316	0.347594	0.200376	0.152599	0	0.212543	0.055192	0.327452	0	0.751896	0.807541	0.514038	0.298107	0.507512	0.0656082	0.101781	0.0716824	0.17122	0.141108	0.144343	0.060173	0.0682832	0.0563881	0.0886871	0.0293901
NM_000567	0	0	0	0	0.0400788	0	0	0	0	0	0.0320345	0	0.0351339	0	0	0	0.0574551	0	0	0	0	0	0	0.0317385	0.0349022	0	0	0	0.0277745	0	0.692716	0	0.203841	0	0	0.0391467	0	0	0	0	0	0	0.0955434	0
NM_000569	2.00302e-09	0	0	9.05841e-06	1.18219e-07	0	0	2.64443e-12	0	0	0	0	8.19798e-11	0	0	2.00318e-06	0	0	0	0	0	3.04051e-06	1.52121e-10	0	0	0	0	4.68316e-09	0	0	3.97225e-14	0	3.25084e-10	0	0	0.000128424	1.12546e-11	4.84944e-11	0	0	0	0	0	0
NM_000570	0	0	0.0868592	0	0	4.80355e-05	0	0	0	0	0	0	0.032985	0	9.39526e-06	0	0	0	0.000103609	0	0.117889	0	0	0	0	0.000140759	0.136922	6.50954e-05	7.08988e-05	1.16843	0.000547057	0	0	8.79022e-05	0	0	0.0363836	0	0	0	0	0	0	0
NM_000572	0.101567	0.110392	0	0.0675531	0	0	0.0938304	0	0	0.0841111	0.187599	0.0702864	0.0433351	0.0431328	0.130003	0	0	0.0599256	0.425853	0.0802681	0.447757	0.221392	0.103688	0.114422	0.164991	0.0732614	0.274348	0.197635	0.100484	0.629123	0	0	0.701094	0.0441484	0.0909827	0.184082	0.305274	0.150305	0.0789166	0.328854	0.0459625	0.145987	0.0401637	0.0391262
NM_000573	0.0197556	0	0.0220868	0.0259151	0.00946989	0.0238476	0.0451087	0.037843	0.00723574	0.0081619	0.0150696	0	0.0165371	0.0327353	0.0254911	0.0250624	0.0204146	0.0342926	0.0278241	0.030877	0.0151887	0.0179805	0.0101238	0	0	0	0.109959	0.0159274	0.375602	0.0164695	0.481676	0.00925884	0.278517	0.0168504	0.0088478	0.0366491	0.106183	0.0586889	0.00764479	0.023089	0.0175494	0	0.0153163	0.0149175
NM_000574	0.0292847	5.81155e-07	1.10454e-12	0.331972	5.92948e-07	0	4.01969e-09	0	6.60199e-06	1.60014e-05	2.03001e-06	0	3.53018e-13	1.0616	1.47543	0.0508606	1.34749	4.31547	2.18392	1.32007e-06	1.06169	3.30827	2.56544	0.000698044	0.318199	1.58845e-07	0.411716	0.705897	0.849002	2.92464	2.80701e-05	0.361882	3.0373	0.181489	3.04388	0.0317677	2.73173	0.998598	0	3.63981	2.99287	0	5.20468e-10	1.11272
NM_000575	0.0573872	0.0315659	0	0.0565912	0.0548793	0.023398	0.0787195	0.0661628	0.0420859	0.0473992	0	0.133847	0.0716185	0.0712874	0.0975424	1.20569	0.878761	2.31154	0.600069	0.252159	1.61155	0.266645	0.413227	1.2588	0.22468	0.120279	0.302235	0.353571	0.973173	2.82077	0.6137	0.105428	1.56049	0.25117	0	0.381688	0.335954	0.417914	0.375364	0.109869	0.672952	0.340959	0.0664246	0
NM_000576	0	0	0	0.0371221	0.105389	0.0453854	0.0517734	0	0	0	0.125131	0	0.0470636	0	0.0484884	1.32885	1.24261	2.36482	3.04984	0.0441967	6.92792	0.282659	2.64781	1.95319	0.21995	0	0.701638	0.50091	1.10465	1.13017	1.16578	0	4.05749	5.33754	0.145589	0.0524144	0.370576	0.308958	0.450854	4.23166	0.276456	0	0	0
NM_000577	0	0	0	0.000633053	0	0	0	0	0	0	0	0	0	0	0	0.26448	0.0658051	0.283269	2.76102	0	1.24019	0	0	0.0125344	0.606832	0.0343952	8.63942e-06	0.000504597	0.559309	0.000318596	0.0983624	0	1.11384	0	0	0.0885562	0	0.000947583	0.000278207	0	0	0	0	0
NM_000578	0.282046	0.304984	0.127012	0.152508	0.372637	0.0869768	0.278746	0.192429	0.266045	0.13954	0.14497	0.571049	0.0725615	0.107027	0.340108	0.193754	0.131772	0.0756118	0.139661	0.149105	0.784207	0.356779	0.360215	0.0973589	0.140747	0.0622038	0.425703	0.168869	0.42838	0.387606	0.717915	0.157374	0.397854	0.321564	0.203399	0.348664	0.262209	0.561661	0.0505585	0.100546	0.113886	0.0635484	0.222979	0.231912
NM_000579	0	9.54213e-05	6.48892e-05	0.0304494	0	0	8.82006e-05	3.86871e-05	0	3.12559e-05	6.82223e-05	0	0	0	5.06314e-05	0	0	0.0135492	8.91438e-05	4.32066e-05	0.0529268	0	0.000101623	6.07922e-05	0	0	6.59843e-05	0	6.23213e-05	6.31387e-05	0.000433573	6.70082e-05	0.474846	0	0	0	4.98102e-05	0.0518156	6.18904e-05	0	0	4.07482e-05	7.59881e-05	0
NM_000581	7.90968	7.39777	7.29626	7.0241	7.73516	7.78549	7.33736	6.74439	7.39583	7.54937	7.2676	7.47945	7.29598	7.67213	7.28453	7.79308	7.14326	8.02777	7.71132	7.49672	7.24605	7.47435	7.23739	6.76382	7.51208	6.68906	5.99524	6.29808	6.75229	7.28002	7.11818	6.76191	5.27816	6.88598	7.43355	5.00094	7.97429	6.05589	6.28804	7.16943	7.65268	6.18924	6.30799	6.8808
NM_000582	3.04042	2.06126	2.22022	2.93266	2.01206	2.52831	0.384522	4.92154	2.50041	2.94223e-06	0.57989	1.95024	6.67521	4.12473	3.24716	1.90778	8.26984	5.84404	5.59996	7.80403	7.72522	0.613512	6.74132	2.16087	5.28358	3.84644	5.66694	4.83422	3.99682	3.42856	5.69885	0.640266	4.64321	3.62102	5.62659e-06	0.53596	6.4687	0.65221	1.36112	4.66669	3.54125e-06	0.256977	1.26354	1.25558e-11
NM_000583	0	0	0	0	0	0	0.0395172	0	0	0	1.84202e-06	6.83837e-07	0	0.0706162	0	3.72884e-05	0	0	1.05983e-06	0	0	0	0	3.95689e-07	1.15263e-06	3.29825e-05	0	0	2.08999e-05	2.53139e-05	2.92476e-06	0	0.208075	0	0	4.47257e-05	0	0	0	0	0	0	0	0
NM_000584	0.143434	0	0	0.0958589	0	0	0.045586	0.0755009	0	0	0.0377834	0	0.335947	0	0.0841486	4.51012	3.10206	4.7899	3.35774	0.654411	7.46073	1.3159	1.27734	0.0374348	0.856238	0	1.62113	0.15344	2.28078	0.367531	1.67136	0.0462097	2.2347	0.199684	5.07127	0.0908721	0.876775	4.35294	0	1.35002	3.0313	0.036236	0	0
NM_000585	0	0.0904401	0.00389246	0	2.04271e-07	1.47254e-06	2.03241e-07	1.76781e-06	0	0	0	0	0.0743303	0.243915	8.86997e-07	0.6248	0.625031	1.23001	0.155967	0.403156	0.365126	1.15147	0.76033	1.78743e-05	1.11697	4.09535e-05	0.0388472	7.09921e-08	8.37693e-06	0.133	0.00090114	0	1.28495e-05	0.0711675	1.11681	6.94396e-07	0.258164	9.80031e-05	0.000279988	3.1381e-05	0.887641	1.02431e-07	0.013783	0
NM_000586	0	0	0	0	0	0	0	0.0805159	0	0	0	0	0	0	0	0	0	0	0	0.0818816	0	0.0945267	0	0	0	0.0747375	0	0	0	0	0.830358	0	0.173428	0	0.0928046	0	0.185794	0	0	0	0	0.0763459	0	0
NM_000587	0.0420952	0.0230992	0.0315142	0.0415081	0	0.0340179	0.0195444	0.11089	0.0308277	0	0.0791158	0.0573217	0.0177483	0.0351157	0.0182913	0.0179827	0.760102	0.0488398	0.134311	0.0655037	0.0163016	2.01068	0.0429926	0.0160237	1.32904	0.172327	0.339925	0.0170945	0.055253	0.119411	0.762392	0.0198142	0.383836	0	3.97195	0.0775777	0.523358	2.04658	0.0163702	0.0165636	0.931082	0.061052	0.0487648	0.0160107
NM_000588	0	0	0	0	0	0	0	0	0	0	0	0	0	0	0	0	0	0	0	0.0709858	0	0	0	0.0683358	0	0.0647713	0	0	0	0	0.741591	0	0.150972	0.0769473	0	0	0.0831799	0	0	0	0	0.0661699	0	0
NM_000589	0	0	0	0	0	0	0	0	0	0	0	0	0	0	0	0	2.86372e-05	0	0	0	0.00010269	0	0	0	6.09113e-05	0	0	0.207641	2.67255e-05	0	0.587253	0	0	0.000106862	0	0	0	0	0.000143755	0	0	0	0	0
NM_000590	0	0	0	0	0	0	0	0	0	0	0	0	0	0	0	0.117917	0	0	0	0	0	0	0	0.10546	0	0	0	0.112281	0	0	1.0361	0	0.601624	0	0	0	0	0	0	0	0	0	0	0
NM_000591	4.72826e-12	1.45118e-11	1.16624e-11	0.287501	0.0492364	3.20343e-16	4.28394e-07	0.224088	0.178906	1.21991e-10	0	1.05252e-11	1.14817e-11	4.32809e-09	0	0.243344	0.258292	2.27443e-14	1.70569e-05	6.40685e-16	0.349874	0	0.222627	1.73216e-09	1.20017e-07	0	2.10602e-05	3.20343e-16	1.0879	0.390515	6.75923e-14	0	6.6064e-06	0	0	0	2.03578e-12	0.467224	0.324326	0	0.498588	3.93674e-08	5.74188e-08	2.52718e-12
NM_000593	0	0	0	0	0	0	0	0	0	0	0	0	0	0	0	0	0	0	0	0	0	0	0	0	0	0	0	0	0	0	0	0	0	0	0	0	0	0	0	0	0	0	0	0
NM_000593_1	0	0	0	0	0	0	0	0	0	0	0	0	0	0	0	0	0	0	0	0	0	0	0	0	0	0	0	0	0	0	0	0	0	0	0	0	0	0	0	0	0	0	0	0
NM_000593_2	0	0	0	0	0	0	0	0	0	0	0	0	0	0	0	0	0	0	0	0	0	0	0	0	0	0	0	0	0	0	0	0	0	0	0	0	0	0	0	0	0	0	0	0
NM_000593_3	0	0	0	0	0	0	0	0	0	0	0	0	0	0	0	0	0	0	0	0	0	0	0	0	0	0	0	0	0	0	0	0	0	0	0	0	0	0	0	0	0	0	0	0
NM_000593_4	0	0	0	0	0	0	0	0	0	0	0	0	0	0	0	0	0	0	0	0	0	0	0	0	0	0	0	0	0	0	0	0	0	0	0	0	0	0	0	0	0	0	0	0
NM_000593_5	4.54267	5.37948	3.46969	3.45079	4.87662	5.41243	2.87965	5.35069	5.25002	3.48536	4.35455	5.36345	4.87657	4.18966	4.30632	6.35689	5.56495	5.74356	5.32755	6.01459	5.69391	5.59669	6.57123	6.41226	4.80422	4.28526	5.77693	3.87696	5.74566	6.57128	4.43059	3.76904	5.00036	5.53066	5.51709	1.82921	4.75354	3.77869	4.85459	3.84214	4.95267	0.791268	4.54239	5.05865
NM_000593_6	0	0	0	0	0	0	0	0	0	0	0	0	0	0	0	0	0	0	0	0	0	0	0	0	0	0	0	0	0	0	0	0	0	0	0	0	0	0	0	0	0	0	0	0
NM_000593_7	0	0	0	0	0	0	0	0	0	0	0	0	0	0	0	0	0	0	0	0	0	0	0	0	0	0	0	0	0	0	0	0	0	0	0	0	0	0	0	0	0	0	0	0
NM_000594	0	0	0	0	0	0	0	0	0	0	0	0	0	0	0	0	0	0	0	0	0	0	0	0	0	0	0	0	0	0	0	0	0	0	0	0	0	0	0	0	0	0	0	0
NM_000594_1	0	0	0	0	0	0	0	0	0	0	0	0	0	0	0	0	0	0	0	0	0	0	0	0	0	0	0	0	0	0	0	0	0	0	0	0	0	0	0	0	0	0	0	0
NM_000594_2	0	0	0	0.0332441	0	0	0	0.0768178	0	0.0415134	0.0384512	0	0.0421623	0.122402	0.043441	0.0427144	0.0348323	0.657605	0.415691	0	0.149129	0.293753	0.195273	0.372218	0.0825882	0.0712984	0.172884	0	1.22212	0.340056	0.946196	0.0925635	0.165701	0	0	0.0469647	0.0464774	0.214352	0.0389141	0.0776941	0.130203	0	0	0.0380657
NM_000594_3	0	0	0	0	0	0	0	0	0	0	0	0	0	0	0	0	0	0	0	0	0	0	0	0	0	0	0	0	0	0	0	0	0	0	0	0	0	0	0	0	0	0	0	0
NM_000594_4	0	0	0	0	0	0	0	0	0	0	0	0	0	0	0	0	0	0	0	0	0	0	0	0	0	0	0	0	0	0	0	0	0	0	0	0	0	0	0	0	0	0	0	0
NM_000594_5	0	0	0	0	0	0	0	0	0	0	0	0	0	0	0	0	0	0	0	0	0	0	0	0	0	0	0	0	0	0	0	0	0	0	0	0	0	0	0	0	0	0	0	0
NM_000594_6	0	0	0	0	0	0	0	0	0	0	0	0	0	0	0	0	0	0	0	0	0	0	0	0	0	0	0	0	0	0	0	0	0	0	0	0	0	0	0	0	0	0	0	0
NM_000594_7	0	0	0	0	0	0	0	0	0	0	0	0	0	0	0	0	0	0	0	0	0	0	0	0	0	0	0	0	0	0	0	0	0	0	0	0	0	0	0	0	0	0	0	0
NM_000595	0	0.064491	0	0.114897	0	0	6.54582e-07	0.0457351	0	0.0484473	0	0	0.0495067	0.0493044	0.0507372	0.0500688	9.33421e-06	0.101968	0.0554599	0	0	8.17816e-07	0.118441	0	0	0	0.124832	0	0.256173	0.0493494	1.57455	0.055091	0.590181	0.0997906	0.103994	0.210325	0	0.130228	0	0	6.68419e-07	0	0.0904678	0
NM_000595_1	0	0	0	0	0	0	0	0	0	0	0	0	0	0	0	0	0	0	0	0	0	0	0	0	0	0	0	0	0	0	0	0	0	0	0	0	0	0	0	0	0	0	0	0
NM_000595_2	0	0	0	0	0	0	0	0	0	0	0	0	0	0	0	0	0	0	0	0	0	0	0	0	0	0	0	0	0	0	0	0	0	0	0	0	0	0	0	0	0	0	0	0
NM_000595_3	0	0	0	0	0	0	0	0	0	0	0	0	0	0	0	0	0	0	0	0	0	0	0	0	0	0	0	0	0	0	0	0	0	0	0	0	0	0	0	0	0	0	0	0
NM_000595_4	0	0	0	0	0	0	0	0	0	0	0	0	0	0	0	0	0	0	0	0	0	0	0	0	0	0	0	0	0	0	0	0	0	0	0	0	0	0	0	0	0	0	0	0
NM_000595_5	0	0	0	0	0	0	0	0	0	0	0	0	0	0	0	0	0	0	0	0	0	0	0	0	0	0	0	0	0	0	0	0	0	0	0	0	0	0	0	0	0	0	0	0
NM_000595_6	0	0	0	0	0	0	0	0	0	0	0	0	0	0	0	0	0	0	0	0	0	0	0	0	0	0	0	0	0	0	0	0	0	0	0	0	0	0	0	0	0	0	0	0
NM_000596	0.0510311	0.160616	1.24467	0.0667129	0.0487963	0.0813797	0.0470809	0.25618	0	0	0	0.0351239	0.444945	0.0425918	0.0868708	0.1661	0.103563	2.88878	0.384157	0.117335	1.68302	0.0464904	0.633909	0	0	0.238791	0.107746	0	0.033847	0.443371	1.61815	0.489134	3.11443	0.0435949	7.10298	0	0.137121	0.0761533	0.502145	0.224664	2.64187	0	0.0396595	0
NM_000597	8.75403	9.0566	8.724	7.82442	9.04198	8.62271	8.82071	9.34206	8.37563	8.42657	8.49311	9.00013	8.85262	8.39319	7.95348	8.43437	9.32587	7.03271	8.28895	9.47147	8.2255	5.21531	8.67114	10.1212	10.0037	9.66216	8.15364	8.00168	7.76001	9.02973	8.34693	7.48554	6.25005	8.02384	5.74648	4.53754	4.14829	7.76436	9.31268	7.79332	3.16525	8.18187	9.30632	8.12562
NM_000598	0.170069	6.71368	8.50787	7.97715	8.47345	6.64479	4.86348	7.55952	1.84949	4.93214	4.50625	8.59507	7.95846	6.16589	3.43003	5.84097	5.83468	5.17472	9.18182	5.28822	8.70494	5.97602	10.1789	9.37637	5.61444	10.4758	8.08495	6.28942	6.8372	5.20239	5.85583	6.83755	8.88397	9.14742	7.01494	1.92593	0.547616	6.59849	0.265106	7.93395	4.61179	6.18876	4.17705	0.443437
NM_000599	5.88472	5.63636	7.44496	5.77039	6.76134	3.35921	6.83627	7.08893	4.64698	0.18045	5.13982	8.22533	8.01228	3.75109	6.56689	5.52385	5.3675	5.60274	5.67974	9.15935	10.092	2.07494	7.78251	9.02531	8.86217	8.77029	7.19152	7.19468	6.23974	8.02392	4.89304	3.20181	7.34271	8.25641	4.54589	2.27432	4.79565	6.14532	8.18535	1.89467	4.98442	7.49541	2.75002	0.147528
NM_000600	0.137965	0	0.153516	0.411182	0.897584	0.719796	0	0	0.0518618	0	0	0.0487169	0.0592916	0.369925	0.230182	3.61655	1.68375	1.49002	1.80893	0.394923	4.423	0.86513	2.8174	0	0.058904	0.0507949	0.282292	0	0.482306	2.23835	0.608286	0.0660837	3.51312	0.377707	1.8998	0.0660011	0.0653206	3.72238	0.207534	0.59339	1.54357	0	0.0549746	0.0535615
NM_000601	0	0	0	0.593475	6.40685e-16	0	0.0140394	3.51096e-13	0	0.0761327	6.95144e-14	0	0.197201	1.71131	0	1.33094e-05	3.682	0.151638	1.80753	7.99994e-05	0.0161932	2.21803	0.00753137	0.580457	0.98792	0	0.669542	0.747058	0.259793	0.408299	2.98033	8.29061e-05	1.4262	2.67558	3.81828	0.294553	0.013988	0.547097	0.0178947	1.00361	3.17225	0.0217077	0.876467	0.0202156
NM_000602	2.62697	2.97876	3.68514	2.60397	3.42879	2.12985	0.768487	5.11081	1.39518	0.468024	2.0126	4.90506	5.31881	2.47011	5.39708	7.09333	7.99118	7.55513	6.82097	9.43215	8.92229	5.74817	7.87339	4.23816	5.76293	4.99417	4.26874	4.68601	3.97131	3.74148	7.42384	2.97028	6.6639	5.68275	10.3747	0.231118	3.93898	4.28362	6.82882	3.03651	10.3096	1.13509	0.964559	0.956496
NM_000603	0.185168	0.0632152	0.0291769	0	0.109039	0.0158344	0	0.0151526	0.0660299	0	0	0.0916894	0.0326674	0.0325142	0.0376726	0	0.0402723	0.162789	0.141633	0	0.0594226	0.18526	0.134798	0.181821	0.0484081	0.0140422	0.457956	0.0622682	0.02582	0.0325346	1.00143	0.088646	0.388163	0.0332829	0.0175262	0.0620112	0.0233427	0.0147957	0.0151503	0.253719	0	1.94227	0.0302686	0.0848339
NM_000605	0	0	0.0548739	0	0	0	0	0	0	0	0.0560043	0	0	0.332872	0	0	0	0	0	0	0	0	0	0	0	0.0525841	0	0	0	0.061127	0	0	0	0	0	0.0683134	0	0	0	0	0	0	0	0.0554463
NM_000606	0	0.198756	0.265567	0.0628422	0.0904788	0.0766804	0	0	0	0.152524	0	0	0	0.154122	0	0.156767	0.189062	0.437766	0.0891989	0.39925	0.333409	0.167655	0.569924	0	0.0789683	0	0.19647	0.218626	0.123432	0.420558	0.772337	0	0.858857	0.0809575	0.0846852	0	0	0	0.143309	0.338212	0	0.0696319	0.335926	0
NM_000607	0	0	0	0	0	0	0	0	0	0	0	0	0	0.0826005	0	0	0.0687232	0	0	0	0	0	0	0	0	0	0	0	0	0	0	0	0	0	0.0884055	0	0	0.0749149	0	0	0	0	0	0
NM_000608	0	0	0	0	0	0	0	0	0	0	0	0	0	0	0.0849717	0	0	0	0	0	0	0	0	0	0	0	0	0	0	0	0	0	0.164494	0	0	0	0	0	0	0	0	0.0722874	0	0
NM_000609	0	1.1212e-14	4.19518e-05	0.362894	0.27223	1.46984e-05	0.763825	8.36094e-14	0.17446	7.78271e-06	1.92206e-15	6.51332e-06	0.44295	0	9.61028e-16	0.834599	1.40791e-05	7.2644e-06	1.00637e-05	1.59863e-05	1.18801	0.175815	5.11161e-05	1.60171e-15	9.51968e-06	7.03781e-06	0.0707005	0.199399	0.171232	1.07932	1.27418	0.441783	2.02704e-05	0.0232419	4.38873	0.172527	1.10574e-05	3.04326e-14	9.30726e-06	3.52377e-15	5.38477	0.0201521	1.75712e-05	2.06507e-05
NM_000610	0	0	0	0	0.0718892	0	0	0.000114577	5.41717e-05	0.000152303	0.110827	0.470121	0.218067	1.45129e-05	0.602254	0.237193	0.688913	0.0635936	1.06165e-09	0.119288	0.366578	0.647151	0.769173	0.0253566	0.150109	0.000100981	0.162148	0.3029	0.309708	0	0.000699601	0.000117503	0.355063	0.0710582	8.43014e-12	0.000129321	0.550051	0.288277	3.05711e-07	1.41104	0.432773	0	8.79325e-05	0
NM_000611	3.63609	4.47318	4.68628	5.22688	3.78829	5.67435	2.76725	1.74161	4.30877	2.87331	4.76791	4.75766	4.60246	4.69206	5.17579	6.36049	7.18939	6.51948	5.75534	5.85733	5.79523	5.73487	5.40272	4.51789	6.11124	4.89772	4.47181	4.70379	4.77137	5.45777	5.6179	6.10172	4.0019	4.83744	7.10218	2.88268	5.91173	4.41248	6.86732	5.29887	6.65907	3.68792	3.59853	4.78192
NM_000612	3.27746e-10	0.260498	0.167417	8.27701e-11	0	1.10016e-09	1.71986e-11	1.12411e-08	6.05982e-09	1.03791e-13	0.370762	0.999207	3.33928	0.291375	0.301839	3.57204e-09	1.31644e-10	7.26954e-12	3.5282e-07	1.36598e-10	0.323282	1.19805e-11	0.160134	0	3.17139e-14	0.0465968	4.0943e-12	0.143153	0.462347	1.13388e-08	1.16996	0.118833	1.09422	1.76228e-07	1.38075	0.389779	1.29392	1.6564e-10	1.37081e-11	2.01302e-10	2.57172	1.31128e-10	0.114885	0.0247797
NM_000613	0	0.309694	0.438223	0.39259	0.0975403	0.122331	0.0941663	0.293682	0.146402	0.0844132	0.0782711	0.965015	0.0434929	0.242165	0.0448114	0	0.105225	0.0892991	0.141944	0.516716	0.292519	0.73629	0.104058	0	0.416213	0.655475	0.144191	0.641516	0.785757	0.34973	1.22594	0.140882	0.810369	0.491043	0.297105	0.184721	0.0943419	0.526911	0.480293	0.192519	0.474977	0.3109	0.359914	0
NM_000614	0.968034	1.0344	1.00472	1.01301	1.06417	0.785418	1.69596	1.61093	1.2646	1.12976	0.751872	0.698493	1.11567	1.74616	1.09494	0.000127062	1.06704	0.96268	1.20984	0.543412	1.02803	0.846955	0.789854	2.28256e-10	0.891516	1.36118	0.874167	2.07043	1.09194	0.507187	0.533806	0.692102	1.88469	0.891825	0.985718	2.06239	1.24143	2.05979	1.03962	0.433271	1.4196	1.59128	1.77527	0.750546
NM_000615	4.98617	4.79042	5.51396	6.1733	4.54545	3.82597	5.51661	4.8217	5.23928	4.65827	5.03614	2.72175	0.0217566	5.26032	2.65591	3.8366	0.0590285	1.47037e-13	4.33628	4.03168	3.89459	3.39032	3.18473	2.36923	4.8657	3.66133	4.57046	4.15224	4.36975	3.70874	3.40947	5.60796	5.45411	5.18342	0.071097	6.11931	6.0198	3.47467	5.61098	0.0397086	0.244664	1.0973	5.32636	3.59939
NM_000616	9.18731e-09	3.52377e-15	3.13667e-11	1.09237e-12	0.348418	8.57878e-13	0	0	0	1.75925e-09	0	5.47145e-13	6.90197e-09	0.302874	1.4427e-09	0	2.15677e-08	3.65191e-14	1.9637e-13	2.98397e-08	0.178506	2.36751e-08	2.5332e-08	0	0.457344	9.82491e-12	0.355383	2.0576e-08	1.20067	0.148425	8.99476e-08	0.250689	9.24e-11	0	4.418	1.4427e-08	9.61028e-16	3.22441e-11	2.5622e-08	0.278507	2.51644	0.220116	7.62962e-08	0
NM_000617	1.52212	2.63197	1.80085	2.09601	2.56842	1.92563	0.799152	2.26322	1.5015	1.07055	2.75893	1.79945	2.51103	1.03327	3.5709	1.87939	1.4161	2.68053	1.58172	1.02781	1.18812	1.83829	2.58985	2.13762	1.79188	0.218989	2.6581	2.01797	2.48348	0.00053376	0.00017678	2.65619	1.05151	2.13289	1.05339	1.04216	1.72233	1.02668	1.4451	0.244441	0.287919	2.73208	1.48311	2.27335
NM_000618	0.00184349	0.266595	0.000513573	0.000951494	0.000633017	0.000595912	0.000565381	0.000683381	0.000459574	0.000592403	0.000563412	0.000534717	0.527054	0.000274226	0.000684389	0.0512783	0.462722	0.00067924	0.000783318	0.282813	0.00122807	0.217005	0.000570744	0.00055054	0.84953	0.00084294	0.225192	0.000626227	0.000589636	0.686777	2.81733	0.00162657	0.564518	0.000721737	0.000461551	0.681113	0.894656	0.000941323	0.000617649	0.000709432	0.000400173	0.000535266	0.000663768	0.000583017
NM_000619	0	0.0752299	0	0	0	0	0	0	0	0	0	0.0476872	0	0	0.0597933	0	0	0	0	0	0	0	0.0706096	0	0	0	0	0	0.0905024	0.057809	0	0	0	0	0.0618706	0	0.125181	0	0	0	0	0.0508015	0	0.103024
NM_000620	2.13735e-06	2.29396e-06	2.01205e-06	3.09496	2.40752e-06	2.04532e-06	1.90039e-06	1.64871e-06	4.29676e-12	1.36335e-06	1.8082e-06	1.73835e-06	6.7272e-15	0	1.42994e-06	1.83428e-06	1.71349e-06	0.063403	2.33701e-06	0.0266937	1.67113e-06	1.68209e-06	0.0527646	2.08479e-06	1.27823e-06	1.89243e-06	0.0919591	0.560752	0.503364	0.0630366	0.000175888	1.28354	0.000134372	1.926e-06	0.0475034	2.86984	0.553876	0.0832275	0.041825	1.80856e-06	1.53707e-11	1.96457e-06	0.042574	1.8577e-06
NM_000621	0	0.618783	0	0.0408126	4.75419e-06	0	0.0707409	0.071072	0	0	0.0237905	0.265134	0.0389723	0.0259768	4.33231e-06	1.12078	0.211579	2.86572e-06	0.810184	1.678	0	0.175153	0.108451	3.61122e-06	0.8169	0.946949	3.35282e-06	0	0.179877	0.0641261	1.85611	4.82548e-06	7.28695e-06	0.0133576	3.43674e-06	0.0993507	0	0.261857	0.0120896	0.191988	0.041339	3.30119e-06	0.24599	0
NM_000623	0	0.0220943	0	0.0655941	0.112563	0.0163634	0	0.015659	0.0148203	0.0167112	0	0.0413362	0.098976	0.0168948	0.0174942	0.193979	0.573033	0.178481	2.13262	0.0316872	0.296511	0.374207	0.735712	2.04578	0.0983375	0.426233	0.0574806	0.213574	1.31258	0.761647	1.7829	0.0561226	1.79796	0.17973	0.637699	0.521843	0.0372175	0.400146	0.0311449	0.351654	0.170753	0.0148306	0.490999	0
NM_000624	0	0	0.027099	0.115749	0.10147	0.0579295	0.0333995	0.0280014	0.0265077	0.0298746	0.133296	0	0.278048	0.350507	0.061872	0.756348	0.625714	1.42498	0.416926	0.213534	0.134306	0.0967567	3.22291	1.05241	0.0301431	0	0.524048	0.113528	0.284373	0.0598203	0.948569	0.606367	0.177409	0.230551	0.268058	0.0668566	0.160054	3.46792	0.0279971	0.212416	0.094498	0	0.614764	4.80243
NM_000625	4.3972	0.798401	1.83619	0.73846	1.36681	2.05807	4.89969	0.334972	1.55942	0.368092	0.689866	2.93395	0.333222	1.85177	5.11014	3.76568	0.133986	0.279224	3.31663	1.58224	1.79125	0.0722981	1.94756	8.00505	0.0981341	7.29209	1.01006	0.540922	0.942559	2.6751	1.3082	2.03121	0.226071	1.48815	0.0535528	2.40486	0.0733456	0.0747239	5.75263	1.23581	0.0179756	0.18147	0.432833	0.252967
NM_000626	0.0666323	0	2.44332e-06	2.07047e-06	0.0155127	0	0	2.04524e-06	0.0246829	0	0	1.37045e-06	0	0.107132	2.66243e-06	3.95758e-06	0	0.0736759	0.00102219	0	2.10228e-06	3.33824	0.734714	5.75795	1.00523	0.0241659	0.0494614	0	1.23838	0	1.95021e-05	2.74582	0.409081	0	0.191275	0.0422173	0.0608921	2.60637e-06	3.0622e-06	4.16794e-06	0.599845	2.50307e-06	1.991e-06	8.29389e-07
NM_000627	2.67935e-05	1.4427e-09	3.57502e-13	0	2.80447e-08	2.19923e-05	3.20343e-16	1.92206e-14	1.60171e-15	3.74029e-11	6.4445e-06	7.54807e-09	3.64656e-07	2.22034e-08	1.32439e-05	0.92814	1.34874e-05	1.26599	3.46721	4.67518e-06	1.62972	4.43639	0.55642	1.09878e-13	6.02244e-14	0	6.02462e-11	6.30269e-07	0	5.30849e-11	3.60386	0	2.51689e-05	0.830603	5.97526	5.41174e-11	0.000946142	0.197659	0.394374	1.73702	4.13406	8.72966e-12	5.21838e-13	1.31227e-05
NM_000628	3.46701	3.22595	3.49589	2.87414	3.31805	3.78836	2.85285	2.64506	3.62491	3.17459	2.99831	4.03807	3.00299	3.72268	3.0864	5.24156	4.76645	4.42303	4.3762	4.11288	3.731	4.44473	4.04223	4.90047	2.59272	3.58652	4.43268	3.36706	4.90793	5.39814	3.53701	3.93196	3.34319	4.86349	4.62712	3.8785	4.21863	4.06672	3.41523	4.38357	4.86567	1.49231	2.96795	3.53275
NM_000629	2.7882	4.17801	3.60513	4.23308	3.5209	3.88321	3.11609	2.6447	3.0975	2.74179	3.64129	3.0403	3.73425	2.88769	3.05629	3.80656	3.88129	3.35373	3.51899	3.88557	3.84896	3.4457	3.36907	4.42612	2.63749	3.08604	4.94549	4.08384	5.29104	4.04269	3.30229	3.42424	3.66203	3.91294	4.03483	4.0426	3.98051	3.23859	4.36919	2.38621	4.77709	2.83332	3.05002	3.29443
NM_000631	0.0600288	0.0653119	0	0	0	0	0	0.0915574	0	0.0975438	0	0	0.0503533	0	0	0	0	0.0352067	0	0	0.407289	0	0	0.0455018	0	0	0.811499	0.0485268	1.1901	0.437075	2.06507e-06	0	0.285366	0	0.0536958	0	0	0	0.0464841	0	0	0.0440617	0.0466752	0.0454793
NM_000632	0	0.0388337	0	0.0294747	0	0	0.0164866	0.0207187	0	0.0148165	2.11648e-07	0.0487971	0.0117369	0.00750949	0	0.193353	0.43869	0.0361945	0.0335748	0.258869	0.000200208	0.399428	0.00378719	0	0.058821	5.30172e-07	0.221779	0.00723996	0.411472	0.0733529	0.755547	0.0167927	0.228496	0.0751679	0	0.530197	0.056615	0.0134563	0.0207359	0.00592003	0.0238955	0.0131443	0.0231753	0.00517246
NM_000633	2.40376	2.1404	1.893	2.0852	1.97507	1.56431	2.74909	1.95287	2.15117	1.61022	1.94434	1.10629	1.39925	2.08535	1.68992	1.62972	0.36016	0.469978	1.41688	1.63258	1.49892	1.75301	0.758583	2.11819	1.08402	3.4814	1.26574	1.54543	1.1288	2.60156	1.38153	1.60745	1.47913	0.661481	0.208109	2.50308	2.00578	2.33826	1.85571	1.81726	1.03714	2.79527	3.09306	1.12113
NM_000634	0.0340709	0	0.0254891	0.022483	0	0	0	0	0.0494417	0.0281015	0	0.0234075	0	0	0.0582375	0	0.0235612	0	0	0	0.0519801	0	0	0	0	0	0.0486702	0	0	0	0.321671	0	0.0579737	0	0	0	0.031479	0	0	0.0266441	0.0302827	0	0	0.0257577
NM_000635	1.98467	1.52768	1.38759	0.307707	1.7114	1.87314	2.30078	0.516593	1.1292	1.51943	1.64079	1.56464	2.57649	1.04147	2.58719	0.770352	0.796172	0.310476	0.949539	1.64193	1.0592	2.13308	1.27789	0.596733	0.452257	2.40755	0.715889	1.64793	1.36375	1.30316	1.86482	0.993638	2.71463	2.405	0.933181	2.08657	0.682025	1.81827	2.42562	0.745119	0.904637	2.28271	2.06669	0.668734
NM_000636	3.91938	4.93299	3.93834	4.90826	5.36061	4.69465	4.09887	5.12217	5.092	4.73276	4.18076	4.51814	5.50275	3.62459	5.65909	5.43186	6.55843	5.5597	5.27397	6.56689	7.27991	7.68988	7.78674	5.72057	5.71654	4.81839	5.25693	4.88085	7.15734	7.17177	5.01348	4.7573	8.52508	5.3049	5.30153	3.93682	3.77122	7.20083	5.00343	4.12114	4.51884	4.84301	3.51182	4.6181
NM_000637	6.72641	4.78066	5.03425	5.30845	5.4739	5.77717	5.33086	4.87443	5.47567	5.86834	5.3356	5.50968	4.78636	5.16544	5.77972	5.55319	4.66844	5.4611	5.45163	5.07636	5.20504	4.69982	5.27186	6.06249	5.15008	5.24849	4.62383	6.31726	4.38589	6.41127	2.87584	5.52827	4.0425	5.63796	3.82304	4.95718	5.31089	5.69244	4.38317	5.63156	3.46545	5.10108	4.73968	5.9437
NM_000638	0.0987575	0.0546714	0.110056	0.246424	0.0945	0.0801052	0.218088	0.149582	0.0727005	0.267962	0.147846	0.165095	0.0421127	0.0419159	0.350262	0.0841028	0.227569	0.168121	0.093165	0.11552	0.347012	0.133125	0.195055	0	0.198009	0.265923	0.236365	0.227911	0.766115	0.0419421	1.0778	0.338836	0.629514	0.240143	0.496727	0.515658	0.0464227	0.246903	0.378938	0.114895	0.461887	0.949309	0.34962	0.0380209
NM_000639	0	0	0.000430008	0.000393858	0.0425575	0.000512372	0.000390316	0	0.000463487	0.000336573	0	0	0	0.000244043	0	0	0	0.000207658	0.000299785	0	0	0	0	0	0	0.000440853	0.000157011	0.00024209	0.000211631	0	0.00228619	0.000592171	0.000821429	0	0	0	0	0.000156264	0	0.000119193	0	0	0	0
NM_000640	2.04102	0.24938	5.16414	1.07661	4.55144	0.231853	0	4.04544	0	0.997974	0	3.66324	5.18375	4.44945	0.334624	0.150532	4.13798	5.59922	3.64252	4.89473	4.90665	2.64026	0.808584	4.18613	7.16591	6.30092	4.70245	4.23284	5.75042	3.18122	4.53359	1.17184	4.61673	2.77087	0	0.359039	1.18785	6.45557	0.22252	7.15905	0.10677	1.76574	3.04172	0
NM_000641	0.169798	4.5163e-05	1.97973	0.851638	0.0340324	0.316023	0.0963274	0.70982	4.85607e-05	2.9332e-05	0.702374	0.982127	2.03999	3.47547e-05	1.05422	3.53396	1.84768	4.90555	3.74877	3.78122	3.97314	0.710401	2.90359	2.96422	2.19185	1.25158	0.302327	2.8834	2.43572	0.953177	3.82454	0.00139472	2.64901	1.50114	3.10109	0.381761	0.524227	1.18823	1.24324	2.66875	4.14102	0.317872	2.43447e-05	2.73542e-05
NM_000642	2.8171	2.98995	2.97757	2.77469	2.84614	1.4773	2.35114	2.875	2.51483	2.7372	1.82011	2.47179	2.35162	2.67089	2.09595	2.95334	3.0548	1.83854	2.59966	2.90174	3.06629	2.08536	2.9258	2.77958	2.58925	3.51024	3.02752	3.07361	2.74602	4.55807	1.07691	3.51889	1.58335	3.40094	2.74203	3.36456	2.55105	3.84998	2.26142	3.02761	2.6976	2.75505	2.82787	3.13467
NM_000643	0.000265328	4.47169e-05	0.429617	0.918822	0.000512843	0.410668	0.00173646	0.550806	1.00337	0.00045123	1.20037	0.296575	6.91278e-05	0.000169864	0.00542973	0.000133415	0.000177511	1.77598e-05	9.35971e-06	0.598578	0.226031	0.00515772	0.00189858	5.70892e-06	0.00037811	0.420492	0.000263763	0.577658	0.277725	2.20349	0.00416604	0.717295	3.65266e-05	0.00312225	0.000470415	0.000340365	0.000282249	0.000217067	0.182514	0.324069	3.05486e-05	0.000227442	1.98185	7.74565e-05
NM_000644	2.69994e-05	0.000620737	0.000120444	0.000206335	4.25814e-08	0.14544	0.516407	0.000181449	0.000108883	0.543853	0.000185464	0.00402947	8.51344e-05	2.30277e-05	0.00355623	2.83406e-05	1.09254e-05	6.19316e-06	7.61326e-05	0.000709874	1.0766e-07	0.714066	0.000907566	5.62926e-05	8.77886e-05	0.000388835	0.340087	0.000390915	0.000108335	0.0320596	2.86189	0.00012681	0.000144093	0.0158924	0.000217819	6.10686e-05	2.43495e-05	0.430919	5.48528e-05	0.000120519	0.00690976	2.73404e-05	0.000694952	0.000114039
NM_000645	4.05504e-07	0.874887	5.17437e-07	0.219992	0.229791	2.3394e-10	0.000140421	0.212414	0.177142	0.456294	2.67141e-06	0	3.14792e-07	5.7965e-07	2.84467e-06	2.52943e-09	2.40663e-07	2.08934e-07	2.12606e-07	0.709645	0.154117	0	0.745526	3.30436e-08	6.50218e-05	0.407019	0.179677	1.35833e-06	0.625198	0.409208	0.00205438	0.250725	5.15003e-05	0.472091	0.902108	0.780193	0.6954	0.516917	0.606022	0.624574	0.911924	5.12465e-11	0.361291	2.79133e-08
NM_000646	0.610214	6.14226e-09	1.1455e-06	0.162204	4.13242e-14	0.466161	2.24006e-09	0.161254	0.142436	1.29843e-08	2.26877e-08	0	4.75012e-09	0.187157	1.66674e-12	0.276715	0.168149	0.0846917	2.3392e-09	1.14301e-10	0.132406	0	0.367218	0.122484	7.55659e-09	0.16106	7.90061e-12	0.406998	0.269502	0.506296	8.11159e-07	0.208079	1.06771e-06	0.179935	3.8493e-09	9.1282e-11	8.37372e-09	0.388202	0.277308	6.69008e-10	0.303969	0.500755	3.26711e-11	6.4148e-11
NM_000651	3.12652e-06	0	2.27801e-06	1.95524e-06	3.01485e-06	2.53092e-06	2.86747e-06	2.32265e-06	2.16773e-06	2.28419e-06	2.29508e-06	0	2.44376e-06	2.45896e-06	2.72396e-06	2.41905e-06	2.06017e-06	1.92219e-06	2.92503e-06	2.17441e-06	2.23218e-06	2.73566e-06	2.97867e-06	0	0	0	2.30459e-06	2.58347e-06	0.0368558	2.45756e-06	1.76687e-05	3.22409e-06	5.5752e-06	2.52275e-06	2.51564e-06	2.83489e-06	2.27513e-06	2.3891e-06	2.5929e-06	2.30398e-06	2.81171e-06	0	2.33379e-06	2.16153e-06
NM_000655	1.26421e-05	0	1.62054e-05	0.253226	0	0	0	0	5.71409e-06	0	0	7.9965e-06	0	0.17181	0	0.834499	2.73861	0.134993	8.98026e-06	1.64928	8.5989e-06	0.183686	1.40735e-05	1.79459e-05	0.175323	0.0248513	0.0495314	1.14521e-05	6.70288e-06	1.087e-05	0.593306	0.347575	0.585359	8.96309e-06	9.6213e-06	2.13077e-05	1.40776	2.03462e-06	0	0.423915	1.7495e-05	1.67994e-05	8.87673e-06	0.4237
NM_000657	2.11415e-05	0.533179	0.259823	0.654613	0.543758	0.892422	0.456839	1.31616e-05	0.7628	1.05088	0.752346	0.906561	0.166474	0.928659	1.28187	0.732529	0.227241	0.445486	1.14629	0.837262	3.11496e-05	0.929644	1.46192e-05	3.39962e-07	0.200737	0.511394	0.200018	0.860376	0.964584	0.753745	0.452231	0.697942	0.68094	0.479662	1.05757e-06	1.22529	1.15421	0.639052	0.411049	1.14113	0.147895	1.14155	0.706449	0.758896
NM_000660	2.00467	1.91968	0.971367	1.73462	1.46364	1.52204	1.50769	2.19594	2.4183	2.53343	1.99826	3.05939	1.19438	1.3828	2.78397	2.38103	2.583	2.8056	3.46286	2.91285	3.04236	3.31221	4.00768	2.91489	2.85349	2.63011	2.3207	2.44478	1.24169	1.76298	2.2769	1.68389	2.25955	1.54624	5.03272	1.23377	3.34349	0.272319	1.83623	2.79081	5.62779	1.68535	1.46602	2.19269
NM_000661	10.9909	10.1715	9.58187	9.2008	9.61515	10.3478	9.11504	9.06716	9.92215	10.0082	10.4639	9.86618	9.18175	9.43852	9.55086	9.70718	9.7393	9.85096	9.78666	9.06507	9.88311	9.25237	9.93746	9.46975	8.75303	9.0525	9.69649	9.81835	7.797	8.68736	9.03446	10.1758	8.02845	9.30456	9.27319	8.91867	8.45347	9.10701	8.99585	10.0814	8.99862	10.0159	9.37653	10.2421
NM_000662	0.178399	1.00624	0.31671	0.606012	0.976412	0.339308	0.292916	1.14141	1.0682	0.376268	0.714936	1.79358	1.28157	1.04674	0.188828	2.243	0.750316	1.36628	1.24463	1.41325	0.767173	1.1559	0.97921	1.77965	1.6191	2.05035	1.97813	0.709479	1.10402	0.232339	0.846007	1.68695	0.118957	0.613786	1.88906	0.167069	1.06646	1.03585e-05	0.293983	1.68651	1.737	0.420892	1.00396	0.780259
NM_000663	0.229188	0.484164	1.40071	1.97462	0.580262	0.341898	0.909739	0.101528	0.0907338	0.284859	1.40526	0.637195	1.09693	0.102167	0.351802	0.194241	0.0867074	0	0.11184	0.849144	0.365659	0	2.2424e-14	0.1266	0.590418	0.156117	1.53568	3.99195	3.2914	0.550195	0.601017	0.325567	1.19905	0.271165	0.220945	1.85952	7.55816e-12	1.55766	1.01281	0.0570247	0.207477	2.62757	0.891571	0.101916
NM_000665	0.262259	1.44696	1.09981	1.99877	1.41896e-06	0.515468	6.55271e-06	0.000105289	0.0114275	6.67864e-07	0.397064	0.014959	0.000697643	8.53679e-05	0.135897	0.00015276	1.04203e-06	0.0081208	0.316248	1.07498	0.909603	9.44983e-05	4.1877e-09	0.610113	0.00125271	0.904487	0.146189	1.68694	2.71037	1.3126	0.0156471	0.392472	0.00233368	1.84284	6.78984e-08	4.17804e-07	0.000137715	4.46917e-07	0.860805	1.14529e-10	0.000152455	0.000114091	0.000326556	2.29163e-08
NM_000666	3.81244	2.70191	2.6252	2.77555	2.42087	3.78327	3.85839	3.20871	3.45589	4.64478	2.61899	3.37211	3.06876	4.32111	4.84981	4.10801	3.47171	4.33925	4.26591	3.62788	3.48737	4.31868	4.32897	2.61601	3.66301	3.11406	3.21049	3.05051	1.98294	3.73579	3.4419	2.92043	1.14039	3.53345	4.3418	1.78409	3.81806	2.32032	1.60539	4.51134	4.12138	3.86199	2.75011	4.50514
NM_000667	0	0	0.0828155	0	0	0.0892707	0	0	0	0	0	0	0	0.0467826	0	0	0	0	0.0528187	0	0	0	0	0	0.178337	0	0	0.0452874	0	0.0468118	0.271404	0	0.183849	0	0	0	0	0	0	0.0864918	0.0980305	0.0411183	0	0
NM_000668	0	0.034168	0	0.0206916	0	0	0.0289163	0	0	0	0	0	0.0262189	0	0	0	0	0	0	0	0	0.0274621	0.0635281	0	0.0260971	0	0	0	0	0.025988	0.546765	0	0.155042	0	0.0826278	0	0	0.0236806	0	0	0.0271909	0.0456081	0	0
NM_000669	0	0	0	0.0930602	0	0	0	0.037106	0	0	0.0366586	0	0.0401991	0	0	0.040726	0.301986	0.055612	0.0451873	0	0.0369457	0.206253	0.0489678	0.0717487	0	0	0	0	0.0317904	0.0400362	1.46783	0.0448379	0.231366	0	0.124961	0	0	0	0.0371003	0	0.274976	0	0.0372543	0
NM_000670	0	0.601303	0.234933	0.233055	0.0402591	0.0998015	0.0766669	0.296958	0.148069	0.197069	0.0944776	0.241923	0.103428	3.65129e-05	0.413723	0.264148	0.339736	0.0246116	0.0396648	0.188374	0.0952131	0.313407	0.0847887	0	0.479133	0.117226	0.117813	0.818667	0.6297	0.103002	2.78386	0.0393272	0.732188	0.0359289	0.0743246	0.186809	0.184957	0.181232	0.0325379	0.0329259	0.243855	0.203438	0.126695	0.123463
NM_000671	6.40239	6.2308	6.40418	5.72086	6.47125	5.49909	5.80103	5.85146	5.84908	6.28522	6.6183	5.9614	5.90746	6.27782	6.22945	6.27996	6.1751	5.88296	5.88785	6.31682	6.03999	6.04045	5.61299	6.01995	6.00427	6.17245	5.74651	5.88772	5.24498	6.43281	5.91033	5.56712	5.18486	5.64763	5.70985	4.41707	5.56744	5.6776	5.29002	6.03458	5.22582	6.66172	5.88456	6.32725
NM_000672	0	0.000229786	0.268214	0.17631	0.0573389	0.0485095	0.160001	0	0	0.0974145	0.216091	0.0814643	0.0503012	0.234581	0.533008	0	0.159567	0	0.110906	0.180334	0.0462432	0.10728	0.0612272	0	0.114549	0.125545	0.085325	0.0484683	0	0.170193	0.73923	0	0	0	0.105334	0.109932	0	0	0	0.136582	0.27495	0.389305	0	0
NM_000673	0	0	0	1.82911e-05	0	0	0	2.58708e-05	0	0	0	0	3.57744e-05	0	3.65635e-05	0	0	0	0	4.49111e-05	0	0	0	0	0	0	0.0266329	0.11581	2.92845e-05	0.0308471	1.30951	0	0.180904	0	0	0	0	0	3.28714e-05	2.28257e-05	0	4.53578e-05	0.0568345	0
NM_000674	1.98994	3.4311	1.90813	1.4831	1.60004	2.82336	1.53297	3.43543	0	0.284229	2.0106	2.00344	1.54177	0.748998	0.766136	1.43885e-05	0.769976	0.170789	1.58504	2.2439	2.13976	2.14388	2.76588	2.37197	0.504217	2.67269	1.60856	3.72851	1.9787	2.24685	1.88355	0.000149634	1.36788	0.66862	8.09244e-05	1.2456	0.178247	1.27479	0.498575	1.94859	1.36024e-06	0.356707	0.511301	0.419551
NM_000675	0	0	0	0	0	0	0	0	0	0	0	0	0	1.18527e-14	0	0	0	0	0	0	0	0	3.20343e-16	0	0	0	0	0	0	0	0	0	0	0	0	0	0	0	0	0	1.31712e-08	0	4.08501e-12	0
[truncated: 52,540 more rows]

## Sheet: Human CNIO Lines (log2 FPKM)
transcript	BTSC349_0	BTSC380_0	h516_0	h543_0	h561_0	h676_0
NM_000014	0.288385	1.43968	1.92944	6.10882	4.5253	1.35768
[truncated: 53,215 more rows]
