# Supplementary material for: A kinase-deficient NTRK2 splice variant predominates in glioma and amplifies several oncogenic signaling pathways
Source: Nat Commun. 2020 Jun 12;11:2977. doi: 10.1038/s41467-020-16786-5 (PMC7293284; doi:10.1038/s41467-020-16786-5)
Supplement: Supplementary file 7 — Supplementary Data 4 [file 41467_2020_16786_MOESM7_ESM.xlsx]

## Sheet: GBM DGCA genes
Gene1	Gene2	groupOther_cor	groupOther_pVal	groupGBM_cor	groupGBM_pVal	zScoreDiff	pValDiff	empPVals	pValDiff_adj
NTRK2	RTN3	-0.370979	0	0.506192	1.89671e-12	11.2906	1.46064e-29	0.000540333	0.0104799
NTRK2	TMEFF2	-0.54162	0	0.298396	7.7395e-05	10.8978	1.18094e-27	0.000577873	0.0104799
NTRK2	SLC9B2	-0.372217	0	0.44222	1.56534e-09	10.323	5.54908e-25	0.000645201	0.0104799
NTRK2	TRIM37	-0.31833	0	0.481127	3.11271e-11	10.183	2.36232e-24	0.000663974	0.0104799
NTRK2	STOX2	-0.420244	0	0.377508	3.87833e-07	10.0745	7.16279e-24	0.000679424	0.0104799
NTRK2	PELI3	-0.371311	0	0.425172	7.50246e-09	10.0601	8.29016e-24	0.000681596	0.0104799
NTRK2	TDRKH	-0.411477	0	0.361593	1.26766e-06	9.72842	2.28118e-22	0.000734507	0.0104799
NTRK2	SH3BGRL2	-0.324598	0	0.441499	1.67552e-09	9.66599	4.20544e-22	0.000745	0.0104799
NTRK2	USP31	-0.531861	0	0.203779	0.00769024	9.52937	1.5824e-21	0.000770045	0.0104799
NTRK2	OPTN	-0.396645	0	0.358144	1.62511e-06	9.46987	2.802e-21	0.000781954	0.0104799
NTRK2	RUFY3	-0.420843	0	0.329494	1.14645e-05	9.42885	4.14596e-21	0.00079028	0.0104799
NTRK2	USP20	-0.213192	2.74163e-11	0.512362	9.19265e-13	9.3271	1.08811e-20	0.000810946	0.0104799
NTRK2	REPS2	-0.362691	0	0.375382	4.55979e-07	9.2343	2.59975e-20	0.000830827	0.0104799
NTRK2	TRIM2	-0.170723	1.09181e-07	0.537442	4.13003e-14	9.21413	3.13807e-20	0.000835186	0.0104799
NTRK2	NYAP1	-0.237957	8.9706e-14	0.479754	3.60503e-11	9.12245	7.34447e-20	0.000856344	0.0104799
NTRK2	PRUNE2	-0.426066	0	0.297141	8.32301e-05	9.07702	1.11588e-19	0.000867241	0.0104799
NTRK2	TSPYL4	-0.254022	1.55431e-15	0.461282	2.4418e-10	9.04346	1.51787e-19	0.000875969	0.0104799
NTRK2	ZER1	-0.170708	1.09456e-07	0.516073	5.90417e-13	8.86134	7.90575e-19	0.000924704	0.0104799
NTRK2	RAB39B	-0.350702	0	0.359899	1.43263e-06	8.85713	8.20994e-19	0.00092593	0.0104799
NTRK2	SRCIN1	-0.488216	0	0.205222	0.0072604	8.84376	9.25527e-19	0.000929537	0.0104799
NTRK2	SH3GL2	-0.308477	0	0.399074	7.02374e-08	8.838	9.74504e-19	0.000931222	0.0104799
NTRK2	WDR7	-0.4015	0	0.305371	5.13662e-05	8.83153	1.03251e-18	0.000932969	0.0104799
NTRK2	TMEM63C	-0.287609	0	0.41762	1.46173e-08	8.8303	1.04395e-18	0.000933362	0.0104799
NTRK2	RAB6B	-0.231229	4.54081e-13	0.465398	1.6101e-10	8.81722	1.17334e-18	0.000937106	0.0104799
NTRK2	PAFAH1B1	-0.347657	0	0.357717	1.67549e-06	8.78594	1.55067e-18	0.000945877	0.0104799
NTRK2	SYNJ1	-0.386322	0	0.316255	2.65285e-05	8.761	1.93524e-18	0.000953261	0.0104799
NTRK2	SIDT1	-0.316252	0	0.380064	3.18751e-07	8.67352	4.18966e-18	0.000979446	0.0104799
NTRK2	WNK2	-0.218828	7.90723e-12	0.456392	3.97608e-10	8.5252	1.5254e-17	0.00102751	0.0104799
NTRK2	RPS6KC1	-0.378859	0	0.304447	5.42649e-05	8.50101	1.87943e-17	0.00103546	0.0104799
NTRK2	PRKACB	-0.314785	0	0.366987	8.54579e-07	8.47293	2.39299e-17	0.00104682	0.0104799
NTRK2	TRPC5	-0.365182	0	0.314619	2.93476e-05	8.44588	3.01763e-17	0.00105637	0.0104799
NTRK2	REEP2	-0.305016	0	0.372433	5.69724e-07	8.41931	3.78722e-17	0.00106602	0.0104799
NTRK2	ZC3H12B	-0.230914	4.89386e-13	0.437741	2.38263e-09	8.39907	4.50038e-17	0.00107403	0.0104799
NTRK2	STXBP5L	-0.324891	0	0.349005	3.09506e-06	8.36126	6.20537e-17	0.00108827	0.0104799
NTRK2	PPP1R21	-0.272635	0	0.3961	8.95537e-08	8.32916	8.14205e-17	0.00110153	0.0104799
NTRK2	WDR47	-0.263212	0	0.404616	4.43804e-08	8.32903	8.15091e-17	0.00110157	0.0104799
NTRK2	TTLL7	-0.328284	0	0.341399	5.21106e-06	8.3036	1.01001e-16	0.00111175	0.0104799
NTRK2	RASGRF1	-0.424055	0	0.230083	0.00254127	8.18825	2.6506e-16	0.0011682	0.0104799
NTRK2	PITHD1	-0.411642	0	0.243975	0.00134514	8.18444	2.73579e-16	0.00117044	0.0104799
NTRK2	PLS1	-0.36986	0	0.287784	0.000141586	8.15853	3.39138e-16	0.00118362	0.0104799
NTRK2	RAB11FIP4	-0.337956	0	0.316681	2.5838e-05	8.10283	5.36942e-16	0.00121392	0.0104799
NTRK2	SRPK2	-0.386002	0	0.263397	0.000519624	8.0684	7.12266e-16	0.00123437	0.0104799
NTRK2	PTPRD	-0.35219	0	0.298287	7.78863e-05	8.05327	8.06094e-16	0.00124453	0.0104799
NTRK2	SLC22A15	-0.294431	0	0.354417	2.11846e-06	8.03322	9.49504e-16	0.00125738	0.0104799
NTRK2	SLC9A6	-0.0807571	0.012498	0.531021	9.39249e-14	8.01655	1.08756e-15	0.00126836	0.0104799
NTRK2	RAPGEF2	-0.20677	1.08439e-10	0.431897	4.08518e-09	8.01085	1.13916e-15	0.00127157	0.0104799
NTRK2	SLCO3A1	-0.370563	0	0.275554	0.000275886	8.00989	1.14812e-15	0.00127217	0.0104799
NTRK2	PIK3CB	-0.352545	0	0.293211	0.000104268	7.99179	1.32992e-15	0.00128291	0.0104799
NTRK2	UBE2O	-0.367126	0	0.276308	0.000265004	7.97218	1.55893e-15	0.0012936	0.0104799
NTRK2	TMCC2	-0.421929	0	0.210006	0.00598391	7.90587	2.66068e-15	0.00133359	0.0104799
NTRK2	TMEM25	-0.189429	3.57219e-09	0.438093	2.30586e-09	7.88679	3.10071e-15	0.00134368	0.0104799
NTRK2	SCN3A	-0.14951	3.43685e-06	0.470404	9.62999e-11	7.8822	3.21668e-15	0.00134668	0.0104799
NTRK2	PVRL1	-0.397355	0	0.232411	0.00229009	7.83466	4.70127e-15	0.00137686	0.0104799
NTRK2	TRIM23	-0.252773	2.22045e-15	0.378097	3.70751e-07	7.82237	5.18384e-15	0.00138391	0.0104799
NTRK2	TBC1D9	-0.379703	0	0.250753	0.000973252	7.81902	5.32375e-15	0.00138627	0.0104799
NTRK2	RTN4	-0.427939	0	0.194409	0.0110735	7.79944	6.21805e-15	0.00139913	0.0104799
NTRK2	TUBB4A	-0.455101	0	0.16077	0.0362278	7.78759	6.83015e-15	0.00140617	0.0104799
NTRK2	PPP1R12B	-0.183315	1.13644e-08	0.436246	2.73768e-09	7.78406	7.02311e-15	0.00140884	0.0104799
NTRK2	TMEM151A	-0.493053	0	0.112426	0.144379	7.78398	7.0278e-15	0.00140889	0.0104799
NTRK2	PHYHIPL	-0.0174502	0.589969	0.561669	1.55431e-15	7.78077	7.2086e-15	0.00141125	0.0104799
NTRK2	TPPP	-0.368585	0	0.259023	0.000647879	7.77036	7.82653e-15	0.00141729	0.0104799
NTRK2	STMN4	-0.450791	0	0.164168	0.0324169	7.76455	8.19329e-15	0.00142099	0.0104799
NTRK2	RNF220	-0.488145	0	0.116872	0.129067	7.76063	8.45096e-15	0.00142338	0.0104799
NTRK2	RPS6KA6	-0.201994	2.93069e-10	0.41749	1.47841e-08	7.74189	9.79482e-15	0.0014354	0.0104799
NTRK2	OCRL	-0.285393	0	0.341453	5.19206e-06	7.73976	9.96026e-15	0.00143732	0.0104799
NTRK2	PLCXD2	-0.262399	0	0.362333	1.20142e-06	7.7275	1.09675e-14	0.0014443	0.0104799
NTRK2	PAFAH1B2	-0.351214	0	0.268716	0.000395347	7.65664	1.90867e-14	0.00148833	0.0104799
NTRK2	TMEFF1	-0.334706	0	0.285193	0.000163498	7.64636	2.06749e-14	0.00149499	0.0104799
NTRK2	YPEL2	-0.388197	0	0.22752	0.00284652	7.64402	2.1054e-14	0.00149639	0.0104799
NTRK2	PEX5L	-0.414448	0	0.197517	0.00982884	7.64246	2.13109e-14	0.00149736	0.0104799
NTRK2	SLC27A4	-0.451117	0	0.152853	0.0465954	7.63107	2.32812e-14	0.00150404	0.0104799
NTRK2	PPAPDC3	-0.339912	0	0.278046	0.000241427	7.62385	2.4622e-14	0.00150833	0.0104799
NTRK2	SEC61A2	-0.385749	0	0.227388	0.00286304	7.60804	2.78273e-14	0.00151869	0.0104799
NTRK2	USP5	-0.351304	0	0.26483	0.000483008	7.60799	2.78392e-14	0.00151872	0.0104799
NTRK2	PRR5L	-0.243728	2.13163e-14	0.368755	7.49775e-07	7.57807	3.50736e-14	0.00153764	0.0104799
NTRK2	PLCL2	-0.293012	0	0.321892	1.86487e-05	7.57686	3.54014e-14	0.00153845	0.0104799
NTRK2	RTN1	-0.3771	0	0.234233	0.00210943	7.57356	3.63132e-14	0.00154053	0.0104799
NTRK2	SSTR2	-0.313596	0	0.301076	6.61976e-05	7.57229	3.66708e-14	0.00154133	0.0104799
NTRK2	STON1	-0.00597614	0.853592	0.55695	3.10862e-15	7.56212	3.96566e-14	0.00154817	0.0104799
NTRK2	PPM1E	-0.27964	0	0.332434	9.46465e-06	7.54396	4.55925e-14	0.00156082	0.0104799
NTRK2	PREPL	-0.239872	5.59552e-14	0.369616	7.033e-07	7.54113	4.65928e-14	0.00156303	0.0104799
NTRK2	VPS13D	-0.0180382	0.577499	0.544963	1.55431e-14	7.50074	6.34603e-14	0.00159072	0.0104799
NTRK2	PPIP5K1	-0.325981	0	0.28244	0.000190222	7.49392	6.68478e-14	0.00159564	0.0104799
NTRK2	PLCL1	-0.30333	0	0.305136	5.20892e-05	7.49033	6.86992e-14	0.00159801	0.0104799
NTRK2	STAM	-0.413304	0	0.186136	0.0150871	7.48515	7.14659e-14	0.00160177	0.0104799
NTRK2	RAB33A	-0.505511	0	0.0706909	0.359645	7.48002	7.43135e-14	0.0016056	0.0104799
NTRK2	VSTM5	-0.349322	0	0.256909	0.000719814	7.47975	7.44632e-14	0.00160578	0.0104799
NTRK2	RALGPS1	-0.199555	4.8242e-10	0.401113	5.93827e-08	7.47707	7.59977e-14	0.0016075	0.0104799
NTRK2	USP32	-0.330145	0	0.274429	0.000292904	7.44602	9.61963e-14	0.0016296	0.0104799
NTRK2	VEPH1	-0.148273	4.14505e-06	0.442005	1.59731e-09	7.43955	1.01033e-13	0.00163381	0.0104799
NTRK2	RAB9B	-0.22757	1.07359e-12	0.371141	6.27677e-07	7.40707	1.2912e-13	0.00165763	0.0104799
NTRK2	PLXNA4	-0.325823	0	0.275125	0.000282263	7.39727	1.39014e-13	0.001665	0.0104799
NTRK2	SLC38A1	-0.347781	0	0.250174	0.00100084	7.37305	1.66772e-13	0.00168238	0.0104799
NTRK2	VAMP1	-0.387965	0	0.204756	0.00739674	7.35608	1.89386e-13	0.00169552	0.0104799
NTRK2	RNF112	-0.205197	1.50859e-10	0.387523	1.78092e-07	7.35537	1.90401e-13	0.00169604	0.0104799
NTRK2	PEX5	-0.144023	7.80112e-06	0.439482	2.02513e-09	7.35043	1.97564e-13	0.00170023	0.0104799
NTRK2	ZC4H2	-0.251851	2.66454e-15	0.344404	4.24879e-06	7.34863	2.00247e-13	0.00170196	0.0104799
NTRK2	RICTOR	-0.16166	5.03514e-07	0.423439	8.75575e-09	7.33073	2.28898e-13	0.00171554	0.0104799
NTRK2	SLC4A9	-0.251027	3.33067e-15	0.343055	4.65783e-06	7.31992	2.4812e-13	0.00172316	0.0104799
NTRK2	UNC80	-0.275144	0	0.319581	2.15667e-05	7.31444	2.58452e-13	0.00172705	0.0104799
NTRK2	ZNF37A	-0.281801	0	0.312504	3.34092e-05	7.30676	2.73669e-13	0.00173353	0.0104799
NTRK2	UBE4B	-0.429796	0	0.151845	0.0480771	7.30342	2.80552e-13	0.00173584	0.0104799
NTRK2	RHBDL3	-0.0972442	0.00261318	0.473248	7.16489e-11	7.29298	3.0318e-13	0.00174357	0.0104799
NTRK2	RUFY2	-0.303596	0	0.289427	0.000129144	7.28841	3.1364e-13	0.00174712	0.0104799
NTRK2	ZCCHC18	-0.101785	0.00162605	0.469207	1.08975e-10	7.28574	3.19918e-13	0.00174916	0.0104799
NTRK2	UBQLN1	-0.336114	0	0.254835	0.00079745	7.27489	3.46698e-13	0.00175802	0.0104799
NTRK2	TMEM169	-0.398268	0	0.185808	0.0152693	7.26652	3.68866e-13	0.00176491	0.0104799
NTRK2	TTLL11	-0.371048	0	0.216102	0.00464963	7.262	3.81406e-13	0.00176831	0.0104799
NTRK2	PLEKHM3	-0.19569	1.04915e-09	0.389211	1.55795e-07	7.26099	3.84268e-13	0.00176916	0.0104799
NTRK2	RAP1GDS1	-0.505923	0	0.0514723	0.505023	7.25666	3.96776e-13	0.00177299	0.0104799
NTRK2	TULP4	-0.377298	0	0.208561	0.00634643	7.2545	4.03154e-13	0.00177463	0.0104799
NTRK2	TRAPPC10	-0.337216	0	0.251317	0.000946983	7.2449	4.32766e-13	0.0017823	0.0104799
NTRK2	TPPP3	-0.0602478	0.0625929	0.49832	4.68114e-12	7.24041	4.47333e-13	0.00178663	0.0104799
NTRK2	PPP1R3E	-0.31663	0	0.271327	0.000344986	7.22613	4.96936e-13	0.00179824	0.0104799
NTRK2	ZCCHC16	-0.293497	0	0.294758	9.54538e-05	7.22573	4.98429e-13	0.0017986	0.0104799
NTRK2	TMEM163	-0.279678	0	0.308252	4.32325e-05	7.22319	5.07824e-13	0.00180044	0.0104799
NTRK2	WDPCP	-0.0639052	0.04823	0.494151	7.4829e-12	7.21825	5.26624e-13	0.00180408	0.0104799
NTRK2	YPEL4	-0.304472	0	0.282916	0.00018532	7.21539	5.3781e-13	0.00180612	0.0104799
NTRK2	PDZD7	-0.391389	0	0.188711	0.0137194	7.20525	5.79389e-13	0.00181445	0.0104799
NTRK2	ZFP41	-0.241688	3.57492e-14	0.341829	5.06173e-06	7.18484	6.72839e-13	0.00183065	0.0104799
NTRK2	TCOF1	-0.472641	0	0.0886643	0.250235	7.18049	6.9463e-13	0.00183411	0.0104799
NTRK2	PCLO	-0.279909	0	0.302443	6.10896e-05	7.1498	8.69031e-13	0.00186108	0.0104799
NTRK2	TMEM35	-0.264425	0	0.317481	2.45858e-05	7.14879	8.7548e-13	0.00186174	0.0104799
NTRK2	SPTAN1	-0.137699	1.93429e-05	0.430241	4.75081e-09	7.13767	9.49238e-13	0.0018716	0.0104799
NTRK2	SGSM1	-0.301948	0	0.278746	0.000232485	7.12829	1.01625e-12	0.00187966	0.0104799
NTRK2	PLCB1	-0.0791984	0.0143094	0.476562	5.05875e-11	7.12718	1.02445e-12	0.00188063	0.0104799
NTRK2	SLC25A44	-0.282849	0	0.297293	8.25017e-05	7.12041	1.07603e-12	0.00188694	0.0104799
NTRK2	PAK3	-0.315071	0	0.264102	0.000501291	7.11273	1.13772e-12	0.00189323	0.0104799
NTRK2	RABEP1	-0.214444	2.08598e-11	0.360257	1.39621e-06	7.09279	1.31435e-12	0.00191002	0.0104799
NTRK2	REEP1	-0.323225	0	0.253998	0.000830913	7.09184	1.32342e-12	0.00191064	0.0104799
NTRK2	STXBP1	-0.35412	0	0.221008	0.00377669	7.09108	1.33069e-12	0.00191125	0.0104799
NTRK2	PTPRK	-0.264197	0	0.312091	3.42631e-05	7.07455	1.49938e-12	0.00192535	0.0104799
NTRK2	SNAP91	-0.332879	0	0.239379	0.00166695	7.03523	1.98933e-12	0.00196053	0.0104799
NTRK2	ROGDI	-0.484625	0	0.0602712	0.434948	7.02543	2.13405e-12	0.00196893	0.0104799
NTRK2	SAMD12	-0.326131	0	0.245064	0.00127776	7.01699	2.26702e-12	0.00197646	0.0104799
NTRK2	UCHL1	-0.44375	0	0.110511	0.151385	7.00754	2.42546e-12	0.00198564	0.0104799
NTRK2	PPM1H	-0.493569	0	0.0467837	0.544637	7.00433	2.48162e-12	0.00198849	0.0104799
NTRK2	ZDHHC14	-0.381497	0	0.183397	0.01667	7.00101	2.54123e-12	0.00199138	0.0104799
NTRK2	PRKCZ	-0.393067	0	0.169457	0.0271638	6.99176	2.71461e-12	0.00199989	0.0104799
NTRK2	RAI2	-0.107218	0.000899109	0.444749	1.23137e-09	6.98265	2.89666e-12	0.00200812	0.0104799
NTRK2	TBC1D10B	-0.453909	0	0.0952593	0.216578	6.97544	3.04917e-12	0.00201477	0.0104799
NTRK2	RNF168	-0.276403	0	0.29212	0.000110941	6.96952	3.18033e-12	0.00201992	0.0104799
NTRK2	STRBP	-0.218261	8.97504e-12	0.347242	3.49652e-06	6.96319	3.32658e-12	0.00202577	0.0104799
NTRK2	SERINC3	-0.332696	0	0.232721	0.00225839	6.94873	3.68582e-12	0.00203942	0.0104799
NTRK2	TRIM36	-0.385111	0	0.174316	0.0229979	6.93968	3.92998e-12	0.00204763	0.0104799
NTRK2	TERF2IP	-0.206118	1.24396e-10	0.354474	2.10999e-06	6.90991	4.84949e-12	0.00207617	0.0104799
NTRK2	SPHKAP	-0.259	4.44089e-16	0.304621	5.37079e-05	6.90963	4.85926e-12	0.00207646	0.0104799
NTRK2	RELL2	-0.403236	0	0.150922	0.0494681	6.90904	4.87937e-12	0.002077	0.0104799
NTRK2	USP27X	-0.244359	1.82077e-14	0.31683	2.55995e-05	6.8844	5.80296e-12	0.00210052	0.0104799
NTRK2	PAK7	-0.181458	1.60288e-08	0.374707	4.79926e-07	6.88265	5.875e-12	0.00210227	0.0104799
NTRK2	SRGAP3	-0.147093	4.94913e-06	0.402941	5.10301e-08	6.85817	6.97494e-12	0.00212681	0.0104799
NTRK2	RANGAP1	-0.515886	0	0.00289758	0.970085	6.8378	8.04181e-12	0.0021482	0.0104799
NTRK2	SORCS3	-0.16169	5.01083e-07	0.388806	1.60878e-07	6.8366	8.10941e-12	0.00214942	0.0104799
NTRK2	SLC45A1	-0.318595	0	0.236451	0.00190703	6.80775	9.91381e-12	0.00217982	0.0104799
NTRK2	VPS26B	-0.125635	9.82418e-05	0.417084	1.53162e-08	6.80018	1.04491e-11	0.00218712	0.0104799
NTRK2	TCEAL2	-0.141759	1.08452e-05	0.402878	5.12991e-08	6.79233	1.10338e-11	0.00219632	0.0104799
NTRK2	SLITRK5	-0.307402	0	0.246792	0.00117713	6.79074	1.11556e-11	0.00219779	0.0104799
NTRK2	SCN3B	-0.335628	0	0.216797	0.00451575	6.78815	1.13581e-11	0.00220034	0.0104799
NTRK2	VPS13A	-0.16143	5.22897e-07	0.385234	2.13252e-07	6.78333	1.17438e-11	0.0022051	0.0104799
NTRK2	SLC7A14	-0.384699	0	0.160802	0.0361902	6.76816	1.30433e-11	0.0022215	0.0104799
NTRK2	TSR2	-0.266327	0	0.286219	0.000154463	6.76311	1.35059e-11	0.00222758	0.0104799
NTRK2	PGS1	-0.365879	0	0.18125	0.0180103	6.75813	1.39784e-11	0.00223314	0.0104799
NTRK2	PTPRT	-0.263048	0	0.288178	0.000138503	6.74652	1.51429e-11	0.00224535	0.0104799
NTRK2	SLC12A1	-0.260373	4.44089e-16	0.29023	0.000123441	6.73899	1.59496e-11	0.00225315	0.0104799
NTRK2	SLC44A5	-0.177868	3.0847e-08	0.367031	8.51775e-07	6.73234	1.66955e-11	0.00225995	0.0104799
NTRK2	PIK3R3	-0.0354442	0.273597	0.484103	2.25939e-11	6.72066	1.80908e-11	0.00227204	0.0104799
NTRK2	P2RX7	-0.22025	5.74651e-12	0.327355	1.31636e-05	6.72058	1.80997e-11	0.00227216	0.0104799
NTRK2	SYT3	-0.378225	0	0.164035	0.0325591	6.71742	1.84968e-11	0.00227595	0.0104799
NTRK2	RTP1	-0.319127	0	0.228032	0.00278305	6.70872	1.96336e-11	0.00228501	0.0104799
NTRK2	PPME1	-0.380003	0	0.160416	0.0366457	6.69787	2.11478e-11	0.00229654	0.0104799
NTRK2	VPS53	-0.230908	4.8983e-13	0.315388	2.79889e-05	6.69536	2.15144e-11	0.00229922	0.0104799
NTRK2	SCN1A	-0.299959	0	0.246626	0.00118645	6.6909	2.21807e-11	0.00230436	0.0104799
NTRK2	PLXNC1	-0.199325	5.0543e-10	0.344439	4.23844e-06	6.68921	2.2438e-11	0.00230623	0.0104799
NTRK2	PARK2	-0.130731	5.03014e-05	0.40502	4.2905e-08	6.68889	2.24873e-11	0.00230662	0.0104799
NTRK2	SYT4	-0.372353	0	0.167586	0.0289325	6.67949	2.39782e-11	0.00231653	0.0104799
NTRK2	SULF1	-0.13624	2.37193e-05	0.3985	7.36281e-08	6.66306	2.68184e-11	0.00233576	0.0104799
NTRK2	TP53TG5	-0.240433	4.88498e-14	0.303496	5.74074e-05	6.65881	2.76051e-11	0.00234084	0.0104799
NTRK2	UBQLN2	-0.146513	5.39718e-06	0.388389	1.66291e-07	6.64542	3.02345e-11	0.00235594	0.0104799
NTRK2	SAFB	-0.436969	0	0.0882634	0.252392	6.6394	3.14969e-11	0.00236278	0.0104799
NTRK2	SYT15	-0.113666	0.000429464	0.415648	1.73515e-08	6.63472	3.25127e-11	0.00236857	0.0104799
NTRK2	SYP	-0.410678	0	0.118961	0.12232	6.62726	3.41972e-11	0.00237717	0.0104799
NTRK2	SEMA4D	-0.313762	0	0.226811	0.00293655	6.62231	3.53619e-11	0.00238324	0.0104799
NTRK2	USP22	-0.122959	0.000138241	0.406409	3.81871e-08	6.61454	3.72711e-11	0.00239255	0.0104799
NTRK2	SLC45A2	-0.223616	2.67653e-12	0.315682	2.74856e-05	6.60759	3.90629e-11	0.00240089	0.0104799
NTRK2	XK	-0.29322	0	0.246587	0.0011887	6.60231	4.04807e-11	0.00240712	0.0104799
NTRK2	PARM1	-0.300388	0	0.239052	0.00169235	6.60056	4.096e-11	0.00240889	0.0104799
NTRK2	PCDHAC2	-0.264289	0	0.275606	0.000275129	6.59962	4.12211e-11	0.00240991	0.0104799
NTRK2	RBM11	-0.407978	0	0.119157	0.121701	6.59098	4.36947e-11	0.00242004	0.0104799
NTRK2	UBR3	-0.233833	2.43805e-13	0.304203	5.50554e-05	6.58472	4.55754e-11	0.00242695	0.0104799
NTRK2	SURF6	-0.290032	0	0.248291	0.00109577	6.58242	4.62851e-11	0.00242941	0.0104799
NTRK2	PPFIA2	-0.255099	1.11022e-15	0.28192	0.000195703	6.56375	5.24726e-11	0.00245323	0.0104799
NTRK2	PPP1R3F	-0.281882	0	0.254312	0.000818235	6.55323	5.63073e-11	0.0024662	0.0104799
NTRK2	PLCXD3	-0.255174	1.11022e-15	0.27992	0.000218188	6.53883	6.20015e-11	0.00248323	0.0104799
NTRK2	ZFYVE9	-0.261476	2.22045e-16	0.272086	0.0003315	6.51824	7.11365e-11	0.00250813	0.0104799
NTRK2	ZBTB4	-0.110892	0.000592941	0.40742	3.50703e-08	6.48314	8.98302e-11	0.00255327	0.0104799
NTRK2	RAB3GAP1	-0.24044	4.88498e-14	0.288958	0.000132589	6.46892	9.87062e-11	0.00257082	0.0104799
NTRK2	SLC7A4	-0.379168	0	0.142211	0.0643227	6.46414	1.01879e-10	0.00257797	0.0104799
NTRK2	SYNDIG1	-0.434001	0	0.0770806	0.317756	6.46152	1.03656e-10	0.00258102	0.0104799
NTRK2	SLU7	-0.223153	2.9754e-12	0.304566	5.38806e-05	6.45517	1.08096e-10	0.0025905	0.0104799
NTRK2	ZDHHC22	-0.325754	0	0.200644	0.0087028	6.45467	1.08455e-10	0.00259121	0.0104799
NTRK2	SATB1	-0.180893	1.77839e-08	0.34296	4.68798e-06	6.44125	1.18497e-10	0.00260915	0.0104799
NTRK2	SPAG5-AS1	-0.118891	0.000229345	0.397068	8.27656e-08	6.43256	1.25477e-10	0.00262084	0.0104799
NTRK2	TMEM139	-0.315545	0	0.208735	0.00630192	6.41968	1.36562e-10	0.00263753	0.0104799
NTRK2	VPS35	-0.256499	8.88178e-16	0.269021	0.000389128	6.41522	1.4062e-10	0.00264401	0.0104799
NTRK2	WNK1	-0.105563	0.00108007	0.406264	3.8654e-08	6.40236	1.52997e-10	0.00266114	0.0104799
NTRK2	RCAN2	-0.405914	0	0.105726	0.170009	6.39932	1.5607e-10	0.00266604	0.0104799
NTRK2	SIAH3	-0.231485	4.27214e-13	0.291917	0.000112221	6.3944	1.61177e-10	0.00267248	0.0104799
NTRK2	PABPC1L2A	-0.382608	0	0.132024	0.0861258	6.38833	1.67707e-10	0.00268082	0.0104799
NTRK2	TCEAL3	-0.201289	3.38683e-10	0.31988	2.11662e-05	6.38451	1.71951e-10	0.00268639	0.0104799
NTRK2	ZNF204P	-0.308433	0	0.213137	0.00526092	6.38069	1.76292e-10	0.00269148	0.0104799
NTRK2	PRDM8	-0.280743	0	0.241885	0.0014837	6.38063	1.76362e-10	0.00269157	0.0104799
NTRK2	ZNF248	-0.295715	0	0.225797	0.0030699	6.37241	1.86075e-10	0.0027022	0.0104799
NTRK2	PAIP2B	-0.137143	2.0912e-05	0.377	4.03174e-07	6.37236	1.86138e-10	0.00270226	0.0104799
NTRK2	RUSC1-AS1	-0.297241	0	0.224198	0.0032914	6.37227	1.86249e-10	0.00270237	0.0104799
NTRK2	SV2A	-0.410297	0	0.097244	0.207113	6.35985	2.01952e-10	0.00272014	0.0104799
NTRK2	SCRN3	-0.0835256	0.00977511	0.421541	1.03604e-08	6.35704	2.05678e-10	0.00272384	0.0104799
NTRK2	ST18	-0.264025	0	0.256244	0.000743911	6.34786	2.18329e-10	0.00273626	0.0104799
NTRK2	OTUD7A	-0.295041	0	0.223996	0.00332039	6.34098	2.28303e-10	0.00274583	0.0104799
NTRK2	PCSK6	-0.321408	0	0.195747	0	6.33604	2.35746e-10	0.00275249	0.0104799
NTRK2	TOX2	-0.270973	0	0.248077	0.00110705	6.33309	2.40295e-10	0.00275669	0.0104799
NTRK2	ZNF233	-0.300288	0	0.216641	0.00454547	6.31747	2.65879e-10	0.00277855	0.0104799
NTRK2	SYBU	-0.130869	4.9378e-05	0.378046	3.72186e-07	6.31076	2.77672e-10	0.00278814	0.0104799
NTRK2	SYT1	-0.342428	0	0.170864	0.0258962	6.31069	2.77796e-10	0.0027882	0.0104799
NTRK2	UGT8	-0.273105	0	0.243667	0.00136478	6.30459	2.88956e-10	0.00279671	0.0104799
NTRK2	TRAF3IP1	-0.101459	0.0016834	0.402725	5.19576e-08	6.30247	2.92948e-10	0.00279978	0.0104799
NTRK2	SH3GL3	-0.378543	0	0.129513	0.0923215	6.30122	2.95318e-10	0.00280153	0.0104799
NTRK2	VAPB	-0.326174	0	0.187146	0.014537	6.29307	3.11242e-10	0.00281269	0.0104799
NTRK2	PLEKHA5	-0.173532	6.68313e-08	0.338603	6.28989e-06	6.29189	3.13614e-10	0.00281431	0.0104799
NTRK2	SSBP3	-0.18957	3.47698e-09	0.323273	1.70881e-05	6.28437	3.29193e-10	0.00282495	0.0104799
NTRK2	UBE2E2	-0.352538	0	0.156875	0.0410545	6.2764	3.46492e-10	0.00283564	0.0104799
NTRK2	OPCML	-0.316557	0	0.195438	0.010647	6.26783	3.66109e-10	0.00284775	0.0104799
NTRK2	SERAC1	-0.449997	0	0.0403403	0.601457	6.25898	3.87506e-10	0.00286142	0.0104799
NTRK2	SLC4A8	-0.404434	0	0.0953671	0.216056	6.25347	4.01427e-10	0.00287002	0.0104799
NTRK2	TGOLN2	-0.283735	0	0.22823	0.00275878	6.24709	4.18176e-10	0.00287909	0.0104799
NTRK2	SLCO1A2	-0.145745	6.05092e-06	0.360012	1.42107e-06	6.24266	4.30197e-10	0.00288545	0.0104799
NTRK2	STMN2	-0.411364	0	0.0860645	0.26445	6.24075	4.35483e-10	0.0028882	0.0104799
NTRK2	TRPV6	-0.311524	0	0.19824	0.00955772	6.23601	4.48864e-10	0.00289596	0.0104799
NTRK2	WBP2	-0.118506	0.000240416	0.381646	2.82054e-07	6.2112	5.25814e-10	0.00293334	0.0104799
NTRK2	PRKCE	-0.298565	0	0.209014	0.0062309	6.19967	5.65831e-10	0.0029505	0.0104799
NTRK2	TARSL2	-0.0465475	0.150403	0.440742	1.79936e-09	6.19548	5.81075e-10	0.00295718	0.0104799
NTRK2	SVOP	-0.358743	0	0.143282	0.0623187	6.19532	5.81676e-10	0.00295748	0.0104799
NTRK2	RAPGEF5	-0.410162	0	0.0831373	0.281102	6.18838	6.07863e-10	0.00296935	0.0104799
NTRK2	RABGAP1L	-0.299585	0	0.206165	0.00699108	6.17754	6.51084e-10	0.00298694	0.0104799
NTRK2	RPGRIP1L	-0.0537269	0.0968698	0.433121	3.65199e-09	6.16901	6.87201e-10	0.00300067	0.0104799
NTRK2	TAF4B	-0.33031	0	0.172551	0.0244427	6.16853	6.89264e-10	0.00300137	0.0104799
NTRK2	RUSC2	-0.335052	0	0.166688	0.0298158	6.16012	7.26878e-10	0.00301435	0.0104799
NTRK2	TSPAN1	-0.281377	0	0.222947	0.00347451	6.15018	7.73928e-10	0.00303081	0.0104799
NTRK2	SYN3	-0.268739	0	0.235479	0.00199348	6.14486	8.00324e-10	0.00303914	0.0104799
NTRK2	REEP5	-0.224151	2.36744e-12	0.278514	0.000235416	6.12827	8.88414e-10	0.00306526	0.0104799
NTRK2	PCDHA1	-0.229567	6.72351e-13	0.273211	0.000312406	6.12791	8.90436e-10	0.00306585	0.0104799
NTRK2	SNX25	-0.232889	3.05755e-13	0.268585	0.000398034	6.11024	9.94825e-10	0.00309451	0.0104799
NTRK2	XKR4	-0.263719	0	0.23782	0.00179114	6.11003	9.9613e-10	0.00309486	0.0104799
NTRK2	SEC14L5	-0.353085	0	0.141901	0.0649126	6.10127	1.05229e-09	0.00310915	0.0104799
NTRK2	RHBDL2	-0.188109	4.60139e-09	0.310633	3.74411e-05	6.0988	1.06866e-09	0.00311311	0.0104799
NTRK2	RIMKLA	-0.347831	0	0.147269	0.0553074	6.09523	1.09277e-09	0.00311866	0.0104799
NTRK2	ZFP90	-0.0397991	0.218908	0.439204	2.07846e-09	6.09216	1.11394e-09	0.00312367	0.0104799
NTRK2	PGBD5	-0.290988	0	0.208167	0.00644862	6.09021	1.12766e-09	0.00312674	0.0104799
NTRK2	PCSK2	-0.304626	0	0.193201	0.0115937	6.08271	1.18169e-09	0.00313877	0.0104799
NTRK2	USP35	-0.203529	2.13449e-10	0.294645	9.60746e-05	6.08015	1.20071e-09	0.00314345	0.0104799
NTRK2	YEATS2	-0.303953	0	0.193616	0.0114126	6.079	1.20931e-09	0.00314513	0.0104799
NTRK2	RASAL2	-0.244205	1.90958e-14	0.254968	0.000792286	6.07899	1.20941e-09	0.00314513	0.0104799
NTRK2	RAB11FIP5	-0.283971	0	0.212321	0.00544149	6.05083	1.44105e-09	0.00319362	0.0104799
NTRK2	SYNGR3	-0.375787	0	0.111436	0.147972	6.04425	1.50106e-09	0.00320454	0.0104799
NTRK2	ZFYVE27	-0.378052	0	0.107008	0.164861	6.02229	1.71962e-09	0.0032412	0.0104799
NTRK2	SLC6A5	-0.240238	5.10703e-14	0.254342	0.000817041	6.02077	1.73585e-09	0.00324397	0.0104799
NTRK2	TPRG1L	-0.247327	8.65974e-15	0.246706	0.00118194	6.0135	1.81558e-09	0.00325765	0.0104799
NTRK2	SCAMP5	-0.326832	0	0.16343	0.0332142	6.01016	1.85335e-09	0.00326368	0.0104799
NTRK2	UVRAG	-0.314581	0	0.176049	0.0216515	6.00227	1.94573e-09	0.00327729	0.0104799
NTRK2	SLC44A1	-0.153072	1.9871e-06	0.335655	7.65455e-06	6.00166	1.95309e-09	0.00327879	0.0104799
NTRK2	SRC	-0.10058	0.00184765	0.381957	2.7535e-07	5.99925	1.98237e-09	0.00328291	0.0104799
NTRK2	RAB27B	-0.279889	0	0.211445	0.00564133	5.98703	2.13704e-09	0.00330364	0.0104799
NTRK2	UBE2Z	-0.405504	0	0.0716356	0.353244	5.98384	2.17936e-09	0.00330943	0.0104799
NTRK2	SULT4A1	-0.387766	0	0.0923605	0.230952	5.98163	2.20913e-09	0.00331315	0.0104799
NTRK2	TTC37	-0.183935	1.01234e-08	0.305595	5.0683e-05	5.98092	2.2188e-09	0.00331423	0.0104799
NTRK2	PRPS1	-0.298884	0	0.191062	0.0125675	5.98092	2.21886e-09	0.00331424	0.0104799
NTRK2	PRRT3	-0.2015	3.2436e-10	0.28818	0.000138485	5.97071	2.36222e-09	0.00333189	0.0104799
NTRK2	RAB3A	-0.371699	0	0.110004	0.153282	5.97033	2.36777e-09	0.00333266	0.0104799
NTRK2	NYAP2	-0.298453	0	0.190152	0.0130028	5.96402	2.461e-09	0.00334382	0.0104799
NTRK2	TUBG2	-0.226562	1.35758e-12	0.262715	0.000537954	5.95531	2.59573e-09	0.00335905	0.0104799
NTRK2	SBK1	-0.228024	9.65672e-13	0.261142	0.000582486	5.95357	2.62355e-09	0.003362	0.0104799
NTRK2	TRIM41	-0.18907	3.82758e-09	0.297699	8.05831e-05	5.94079	2.8365e-09	0.0033861	0.0104799
NTRK2	SERINC1	-0.235581	1.59872e-13	0.250825	0.00096985	5.91715	3.27567e-09	0.00343011	0.0104799
NTRK2	UCHL5	-0.263977	0	0.22146	0.00370429	5.90745	3.47444e-09	0.00344747	0.0104799
NTRK2	SLC6A15	-0.400483	0	0.0705066	0.360901	5.89884	3.66059e-09	0.00346357	0.0104799
NTRK2	PHACTR1	-0.0561777	0.0825511	0.41195	2.3862e-08	5.89106	3.83731e-09	0.00347786	0.0104799
NTRK2	SEZ6L2	-0.439199	0	0.0229248	0.766668	5.89072	3.84506e-09	0.00347849	0.0104799
NTRK2	TTC3	-0.210812	4.58691e-11	0.272514	0.000324114	5.88396	4.00555e-09	0.00349095	0.0104799
NTRK2	VIPR2	-0.037452	0.247322	0.426317	6.77106e-09	5.87512	4.22545e-09	0.00350768	0.0104799
NTRK2	PGRMC2	-0.180648	1.86018e-08	0.299989	7.05407e-05	5.86681	4.44256e-09	0.00352349	0.0104799
NTRK2	PAIP2	-0.200624	3.88063e-10	0.280995	0	5.86662	4.44776e-09	0.0035238	0.0104799
NTRK2	RNF150	-0.039433	0.223179	0.42393	8.38158e-09	5.86404	4.51752e-09	0.00352867	0.0104799
NTRK2	RASAL1	-0.348404	0	0.126821	0.0993519	5.85458	4.78223e-09	0.00354715	0.0104806
NTRK2	SGPP2	-0.178951	2.53528e-08	0.300518	6.83943e-05	5.85284	4.83246e-09	0.00355042	0.0104806
NTRK2	TCEAL6	-0.263255	0	0.217578	0.00436968	5.84958	4.92825e-09	0.0035567	0.0104808
NTRK2	SOCS7	-0.0426764	0.187371	0.419997	1.18701e-08	5.84572	5.04372e-09	0.0035644	0.0104808
NTRK2	PDK3	-0.275822	0	0.203843	0.00767072	5.83978	5.22694e-09	0.003576	0.0104811
NTRK2	ZNF488	-0.336973	0	0.136897	0.0750521	5.82242	5.80015e-09	0.00361029	0.0104813
NTRK2	RGMB	-0.277636	0	0.199987	0.00892933	5.81529	6.05281e-09	0.00362374	0.0104813
NTRK2	SLC22A17	-0.291974	0	0.184742	0.0158753	5.81259	6.15151e-09	0.00362911	0.0104815
NTRK2	TMEM38A	-0.163917	3.46774e-07	0.31143	3.56715e-05	5.8117	6.18409e-09	0.00363095	0.0104817
NTRK2	SLC24A2	-0.327769	0	0.144797	0.0595747	5.79515	6.82607e-09	0.00366511	0.010485
NTRK2	SYT13	-0.328797	0	0.142639	0.063516	5.78262	7.35455e-09	0.00369035	0.0104865
NTRK2	SECISBP2L	-0.161573	5.10817e-07	0.311382	3.57743e-05	5.78237	7.36554e-09	0.00369089	0.0104865
NTRK2	PAQR4	-0.291084	0	0.18302	0.0168991	5.77974	7.48153e-09	0.00369649	0.0104877
NTRK2	SCN2B	-0.303779	0	0.169298	0.0273108	5.77694	7.60701e-09	0.0037026	0.010489
NTRK2	PABPC1L2B	-0.371338	0	0.0942265	0.221624	5.77527	7.68282e-09	0.00370649	0.0104906
NTRK2	OSBPL1A	-0.208791	7.06839e-11	0.264961	0.000479778	5.76171	8.32652e-09	0.00373622	0.010498
NTRK2	SCN2A	-0.285619	0	0.185688	0.0153364	5.74161	9.37785e-09	0.00377808	0.0105008
NTRK2	SATL1	-0.133915	3.26912e-05	0.333532	8.80612e-06	5.74	9.46776e-09	0.00378169	0.0105015
NTRK2	SLITRK1	-0.336791	0	0.129979	0.0911442	5.736	9.69369e-09	0.00378999	0.0105021
NTRK2	SPOCK1	-0.304073	0	0.165348	0.0311756	5.73237	9.90361e-09	0.00379817	0.0105037
NTRK2	ZFPM2	-0.17802	3.00123e-08	0.291823	0.000112822	5.72775	1.01769e-08	0.00380817	0.0105054
NTRK2	PCMT1	-0.363812	0	0.0984457	0.201528	5.72231	1.05086e-08	0.00381985	0.0105065
NTRK2	SQLE	-0.362442	0	0.0995266	0.196599	5.71652	1.08731e-08	0.00383299	0.0105098
NTRK2	TMCC3	-0.248194	6.88338e-15	0.222209	0.00358686	5.71549	1.09386e-08	0.00383558	0.0105106
NTRK2	SPTBN4	-0.262156	2.22045e-16	0.207905	0.00651759	5.71473	1.0988e-08	0.00383708	0.0105106
NTRK2	REXO4	-0.190374	2.97682e-09	0.277218	0.000252401	5.69077	1.26471e-08	0.00389021	0.0105192
NTRK2	TMEM179	-0.301858	0	0.1637	0.0329209	5.6831	1.32273e-08	0.00390637	0.0105195
NTRK2	SLC25A4	-0.345159	0	0.116102	0.131627	5.68091	1.33977e-08	0.00391107	0.0105195
NTRK2	RAD23B	-0.230589	5.28466e-13	0.236855	0.00187217	5.67717	1.36944e-08	0.00391913	0.0105205
NTRK2	RAB3C	-0.344349	0	0.116411	0.130596	5.67368	1.39759e-08	0.0039268	0.0105212
NTRK2	ZNF25	-0.246397	1.08802e-14	0.21984	0.00396995	5.66298	1.48764e-08	0.00395047	0.0105237
NTRK2	SHANK2	-0.171568	9.42741e-08	0.29284	0.000106494	5.66167	1.49905e-08	0.00395314	0.0105237
NTRK2	NUDT4	-0.130218	5.38685e-05	0.330351	1.08435e-05	5.65252	1.5811e-08	0.00397368	0.010526
NTRK2	RASGEF1C	-0.261279	2.22045e-16	0.203733	0.00770412	5.65159	1.58973e-08	0.0039756	0.010526
NTRK2	WNT3	-0.157586	9.74664e-07	0.305029	5.24214e-05	5.64991	1.60528e-08	0.00397927	0.0105261
NTRK2	PDE1A	-0.307471	0	0.154605	0.044109	5.64562	1.6459e-08	0.00398892	0.0105264
NTRK2	USH2A	-0.107733	0.000848786	0.349319	3.02822e-06	5.63628	1.73766e-08	0.00400975	0.0105291
NTRK2	TBRG1	-0.282236	0	0.18061	0.0184275	5.63511	1.74944e-08	0.00401255	0.0105298
NTRK2	P2RX6	-0.331746	0	0.127015	0.0988312	5.63238	1.77738e-08	0.00401885	0.0105306
NTRK2	RHO	-0.23154	4.21885e-13	0.231149	0.00242329	5.61718	1.94102e-08	0.0040549	0.0105383
NTRK2	PRDM10	-0.296298	0	0.163796	0.0328166	5.6115	2.00586e-08	0.00406827	0.010541
NTRK2	SPATA2	-0.0362966	0.262217	0.408671	3.15505e-08	5.60655	2.06403e-08	0.00408001	0.0105433
NTRK2	SLC12A5	-0.329155	0	0.126709	0.0996518	5.594	2.21903e-08	0.00411013	0.0105498
NTRK2	TMEM57	-0.238725	7.43849e-14	0.221607	0.0036809	5.58795	2.29759e-08	0.00412438	0.0105521
NTRK2	TMEM130	-0.345309	0	0.107532	0.162788	5.57949	2.41221e-08	0.00414589	0.0105588
NTRK2	PRSS12	-0.166313	2.32088e-07	0.29041	0.000122199	5.56553	2.61354e-08	0.00418021	0.0105663
NTRK2	RNMT	-0.282266	0	0.174926	0.0225162	5.56553	2.61356e-08	0.00418022	0.0105663
NTRK2	RALYL	-0.316273	0	0.13839	0.0719008	5.56431	2.63185e-08	0.00418289	0.0105664
NTRK2	PNMA3	-0.28976	0	0.166834	0.02967	5.56346	2.64479e-08	0.00418496	0.0105668
NTRK2	SPNS2	-0.400833	0	0.0405915	0.599194	5.54609	2.92128e-08	0.00422674	0.0105726
NTRK2	PDE8B	-0.0375328	0.246303	0.402674	5.21765e-08	5.53574	3.09918e-08	0.00425279	0.0105789
NTRK2	ZEB2	-0.129442	5.97217e-05	0.322059	1.84534e-05	5.5325	3.15706e-08	0.00426128	0.0105815
NTRK2	PRKCQ	-0.236318	1.33671e-13	0.219186	0.00408206	5.52721	3.25368e-08	0.00427499	0.0105854
NTRK2	TFDP2	-0.0771233	0.0170778	0.368245	7.78659e-07	5.52718	3.25427e-08	0.00427507	0.0105854
NTRK2	TTLL5	-0.340663	0	0.108355	0.159575	5.52666	3.26391e-08	0.00427628	0.0105854
NTRK2	NXPH2	-0.196967	8.12917e-10	0.257697	0.000692188	5.52178	3.35586e-08	0.00428892	0.010589
NTRK2	PARG	-0.288896	0	0.164297	0.0322788	5.52112	3.36837e-08	0.00429048	0.0105891
NTRK2	TTBK2	-0.17751	3.29067e-08	0.27635	0.000264411	5.52083	3.37396e-08	0.00429115	0.0105892
NTRK2	SNX30	-0.275345	0	0.178428	0.0199136	5.51917	3.40604e-08	0.00429564	0.0105907

## Sheet: LGG DGCA genes
Gene1	Gene2	groupOther_cor	groupOther_pVal	groupLGG_cor	groupLGG_pVal	zScoreDiff	pValDiff	empPVals	pValDiff_adj
NTRK2	SIDT1	-0.316252	0	0.423122	0	14.3671	8.32664e-47	0.00031365	0.0034331
NTRK2	ST3GAL6	-0.271106	0	0.456452	0	14.2179	7.09563e-46	0.000322056	0.0034331
NTRK2	TMEFF2	-0.54162	0	0.116861	0.00696899	13.3504	1.17815e-40	0.000378171	0.0034331
NTRK2	WNT9B	-0.105028	0.00114537	0.542144	0	13.1431	1.86382e-39	0.000393517	0.0034331
NTRK2	VPS13D	-0.0180382	0.577499	0.584462	0	12.6755	8.0798e-37	0.000431682	0.0034331
NTRK2	PLEKHA5	-0.173532	6.68313e-08	0.465092	0	12.5251	5.4415e-36	0.000444505	0.0034331
NTRK2	VAPB	-0.326174	0	0.321198	3.10862e-14	12.3854	3.13414e-35	0.000457905	0.0034331
NTRK2	RASGRF1	-0.424055	0	0.21327	6.8787e-07	12.343	5.31668e-35	0.000462127	0.0034331
NTRK2	PTPRD	-0.35219	0	0.289994	9.09672e-12	12.2928	9.89912e-35	0.000467192	0.0034331
NTRK2	SORD	-0.157268	1.0254e-06	0.455747	0	11.998	3.64137e-33	0.000497282	0.0034331
NTRK2	SORL1	-0.0216807	0.503142	0.547205	0	11.7315	8.79049e-32	0.000528106	0.0034331
NTRK2	PIK3CB	-0.352545	0	0.238859	2.44307e-08	11.2859	1.53984e-29	0.000586299	0.0034331
NTRK2	STON1	-0.00597614	0.853592	0.538719	0	11.2198	3.2595e-29	0.000596092	0.0034331
NTRK2	TNFRSF21	-0.457472	0	0.105029	0.0153709	11.0576	2.01516e-28	0.000620001	0.0034331
NTRK2	OPTN	-0.396645	0	0.164909	0.00013297	10.8097	3.09592e-27	0.000660078	0.0034331
NTRK2	PRUNE2	-0.426066	0	0.128054	0.00308818	10.7682	4.86163e-27	0.000667339	0.0034331
NTRK2	PCSK6	-0.321408	0	0.238969	2.40632e-08	10.6402	1.93805e-26	0.000689875	0.0034331
NTRK2	PITHD1	-0.411642	0	0.136061	0.00165785	10.5959	3.11333e-26	0.00069804	0.0034331
NTRK2	WNT3	-0.157586	9.74664e-07	0.391509	0	10.5589	4.62066e-26	0.000704662	0.0034331
NTRK2	PRR5L	-0.243728	2.13163e-14	0.312128	1.74305e-13	10.5431	5.46517e-26	0.000707649	0.0034331
NTRK2	WNK2	-0.218828	7.90723e-12	0.332394	3.55271e-15	10.475	1.12532e-25	0.000720803	0.0034331
NTRK2	PIK3C2G	-0.19132	2.47807e-09	0.34728	0	10.2557	1.11516e-24	0.000766661	0.0034331
NTRK2	PLCB1	-0.0791984	0.0143094	0.442054	0	10.2205	1.60437e-24	0.000774338	0.0034331
NTRK2	UBE4B	-0.429796	0	0.080636	0.0630936	9.9681	2.10212e-23	0.000833118	0.0034331
NTRK2	SPOCK2	-0.114506	0.000388921	0.39609	0	9.84922	6.90748e-23	0.000863104	0.0034331
NTRK2	PLCXD3	-0.255174	1.11022e-15	0.263893	6.31625e-10	9.79785	1.15004e-22	0.0008763	0.0034331
NTRK2	SH3GL2	-0.308477	0	0.204805	1.90429e-06	9.71259	2.66484e-22	0.000899542	0.0034331
NTRK2	TTLL5	-0.340663	0	0.16816	9.72719e-05	9.67589	3.8174e-22	0.000909789	0.0034331
NTRK2	RUFY3	-0.420843	0	0.0753697	0.0824236	9.66876	4.09308e-22	0.000911669	0.0034331
NTRK2	ZCCHC18	-0.101785	0.00162605	0.395398	0	9.59669	8.25527e-22	0.000932746	0.0034331
NTRK2	STAM	-0.413304	0	0.0751926	0.083149	9.49716	2.15695e-21	0.000963277	0.0034331
NTRK2	RTN1	-0.3771	0	0.112814	0.00920737	9.40578	5.1647e-21	0.000991966	0.0034331
NTRK2	PTPRT	-0.263048	0	0.235019	4.13494e-08	9.38558	6.25704e-21	0.000998479	0.0034331
NTRK2	SMAP1	-0.0601976	0.0628125	0.416599	0	9.29272	1.50388e-20	0.00102984	0.0034331
NTRK2	RTN3	-0.370979	0	0.112788	0.0092231	9.27405	1.79206e-20	0.00103595	0.0034331
NTRK2	RET	-0.238485	7.88258e-14	0.253719	2.92611e-09	9.26894	1.87999e-20	0.00103776	0.0034331
NTRK2	PRKAG2	-0.046617	0.149794	0.424215	0	9.21215	3.19652e-20	0.00105746	0.0034331
NTRK2	RAB6B	-0.231229	4.54081e-13	0.254491	2.61069e-09	9.14251	6.10169e-20	0.00108247	0.0034331
NTRK2	SYNPO2	-0.00827259	0.798374	0.451177	0	9.11953	7.54538e-20	0.00109079	0.0034331
NTRK2	SLCO1A2	-0.145745	6.05092e-06	0.333445	2.66454e-15	9.10182	8.88293e-20	0.0010973	0.0034331
NTRK2	STOX2	-0.420244	0	0.0316099	0.466887	8.84579	9.08801e-19	0.00120016	0.0034331
NTRK2	SELL	-0.0353412	0.274994	0.415527	0	8.80929	1.25936e-18	0.00121585	0.0034331
NTRK2	PRPS1	-0.298884	0	0.164674	0.00013598	8.75122	2.11058e-18	0.00124147	0.0034331
NTRK2	TRIM37	-0.31833	0	0.142475	0.000983199	8.72831	2.58504e-18	0.00125202	0.0034331
NTRK2	RANBP6	-0.301788	0	0.159225	0.000226512	8.70689	3.12338e-18	0.00126197	0.0034331
NTRK2	NUDT11	-0.147418	4.71393e-06	0.310509	2.35367e-13	8.66137	4.6613e-18	0.00128355	0.0034331
NTRK2	RBM11	-0.407978	0	0.0272264	0.530908	8.49183	2.0341e-17	0.0013681	0.0034331
NTRK2	TPTEP1	-0.194629	1.29492e-09	0.255466	2.25935e-09	8.45455	2.80156e-17	0.00138744	0.0034331
NTRK2	RNF39	-0.0654183	0.0431551	0.372909	0	8.43453	3.32547e-17	0.00139779	0.0034331
NTRK2	RAB27B	-0.279889	0	0.165615	0.0001243	8.3867	4.9996e-17	0.00142361	0.0034331
NTRK2	TRPC5	-0.365182	0	0.0687362	0.113295	8.331	8.01624e-17	0.00145404	0.0034331
NTRK2	P2RY12	-0.037179	0.250787	0.391332	0	8.31017	9.55622e-17	0.00146591	0.0034331
NTRK2	PPP1R12B	-0.183315	1.13644e-08	0.257461	1.6777e-09	8.27754	1.25744e-16	0.00148493	0.00343364
NTRK2	REPS2	-0.362691	0	0.0683075	0.115568	8.27011	1.3383e-16	0.00148921	0.00343377
NTRK2	SRPK2	-0.386002	0	0.0407771	0.347881	8.26085	1.44643e-16	0.00149505	0.0034342
NTRK2	PPM1A	-0.248208	6.88338e-15	0.189777	1.04786e-05	8.21871	2.05705e-16	0.00152001	0.0034342
NTRK2	STAB2	-0.0743813	0.0214487	0.354588	0	8.21118	2.19025e-16	0.00152417	0.0034342
NTRK2	OR52E2	-0.0238175	0.461998	0.396484	0	8.17599	2.93458e-16	0.0015457	0.00343488
NTRK2	SSTR2	-0.313596	0	0.116548	0.00712259	8.14494	3.79457e-16	0.00156482	0.00343538
NTRK2	TP53TG5	-0.240433	4.88498e-14	0.192946	7.39316e-06	8.12688	4.40479e-16	0.00157599	0.00343574
NTRK2	SMAP2	-0.330772	0	0.0952224	0.0280818	8.10064	5.46724e-16	0.00159295	0.00343722
NTRK2	WDR7	-0.4015	0	0.0101796	0.814794	8.0344	9.40385e-16	0.00163608	0.00344027
NTRK2	YPEL2	-0.388197	0	0.0244913	0.572993	8.00778	1.16799e-15	0.00165362	0.00344136
NTRK2	PCDH11X	-0.0335327	0.300323	0.380036	0	7.99809	1.2636e-15	0.00166065	0.00344286
NTRK2	OTUD7A	-0.295041	0	0.128152	0.00306546	7.98503	1.40485e-15	0.00166927	0.00344314
NTRK2	REEP5	-0.224151	2.36744e-12	0.201385	2.83961e-06	7.97138	1.56916e-15	0.00167858	0.00344399
NTRK2	YPEL5	-0.262689	0	0.160512	0.000201076	7.94756	1.90222e-15	0.00169549	0.00344636
NTRK2	VEPH1	-0.148273	4.14505e-06	0.272777	1.56835e-10	7.91674	2.43814e-15	0.00171747	0.00344927
NTRK2	PRLHR	-0.0521475	0.107104	0.357752	0	7.86629	3.65327e-15	0.00175359	0.0034531
NTRK2	PFN2	-0.164563	3.11388e-07	0.254205	2.72329e-09	7.85662	3.94626e-15	0.00176075	0.00345413
NTRK2	SLC6A9	-0.12762	7.59176e-05	0.287679	1.34954e-11	7.82668	5.00929e-15	0.00178242	0.00345623
NTRK2	SERINC3	-0.332696	0	0.0770619	0.0757489	7.80306	6.04261e-15	0.00179987	0.0034582
NTRK2	RPE65	-0.0962609	0.00288868	0.313811	1.27232e-13	7.77086	7.79557e-15	0.0018241	0.00346125
NTRK2	ZFYVE9	-0.261476	2.22045e-16	0.150987	0.000475129	7.7435	9.67184e-15	0.00184501	0.00346377
NTRK2	STX17	-0.0253708	0.433306	0.373819	0	7.71377	1.22151e-14	0.0018685	0.00346769
NTRK2	TIAM1	-0.0668324	0.0388272	0.337445	1.33227e-15	7.71206	1.23802e-14	0.00186998	0.00346807
NTRK2	PPP1R21	-0.272635	0	0.137205	0.00151284	7.70552	1.30313e-14	0.0018753	0.00346905
NTRK2	SPHKAP	-0.259	4.44089e-16	0.151129	0.000469245	7.69718	1.39103e-14	0.00188221	0.00347061
NTRK2	PCDH7	-0.0943532	0.00349997	0.311016	2.14273e-13	7.67822	1.61309e-14	0.00189731	0.00347281
NTRK2	RABEP1	-0.214444	2.08598e-11	0.189279	1.10639e-05	7.55115	4.31422e-14	0.00200365	0.00349181
NTRK2	SLITRK3	-0.187009	5.67413e-09	0.215485	5.23344e-07	7.52787	5.15749e-14	0.00202417	0.00349604
NTRK2	SYBU	-0.130869	4.9378e-05	0.267395	3.66929e-10	7.48229	7.30376e-14	0.00206443	0.00350348
NTRK2	PAFAH1B1	-0.347657	0	0.0424626	0.328301	7.47462	7.74274e-14	0.00207109	0.00350443
NTRK2	TTLL11	-0.371048	0	0.015452	0.72215	7.47142	7.93367e-14	0.00207379	0.00350471
NTRK2	RRAGA	-0.25727	6.66134e-16	0.136353	0.00161969	7.38472	1.52777e-13	0.00215486	0.00352255
NTRK2	PPP1R14D	-0.0485165	0.13387	0.335682	1.77636e-15	7.33644	2.19343e-13	0.00220091	0.00353186
NTRK2	SERINC1	-0.235581	1.59872e-13	0.155918	0.000306312	7.32753	2.34427e-13	0.00220956	0.0035336
NTRK2	TYW3	-0.222555	3.41016e-12	0.16844	9.4666e-05	7.31117	2.64817e-13	0.00222551	0.00353689
NTRK2	PRKACB	-0.314785	0	0.0704194	0.104712	7.31082	2.65512e-13	0.00222589	0.003537
NTRK2	VPS8	-0.199097	5.29302e-10	0.190749	9.4218e-06	7.28357	3.25091e-13	0.00225305	0.00354285
NTRK2	YRDC	-0.314847	0	0.0683256	0.115471	7.2733	3.50814e-13	0.00226307	0.00354454
NTRK2	RUFY2	-0.303596	0	0.0790181	0.068588	7.24212	4.41741e-13	0.00229406	0.00355052
NTRK2	SESTD1	-0.121608	0.000163826	0.263598	6.6099e-10	7.23336	4.71193e-13	0.00230308	0.0035526
NTRK2	WAC	-0.148537	3.98348e-06	0.237212	3.06504e-08	7.22003	5.1976e-13	0.00231702	0.00355593
NTRK2	ZNF281	-0.174678	5.45889e-08	0.211421	8.62313e-07	7.21421	5.42486e-13	0.00232316	0.00355745
NTRK2	SYT15	-0.113666	0.000429464	0.269774	2.5259e-10	7.20746	5.70059e-13	0.00233017	0.00355897
NTRK2	SGCG	-0.28086	0	0.10121	0.0195468	7.19627	6.18801e-13	0.00234158	0.00356118
NTRK2	USP20	-0.213192	2.74163e-11	0.171322	7.13705e-05	7.18462	6.7396e-13	0.00235411	0.00356421
NTRK2	SLITRK5	-0.307402	0	0.0707352	0.103161	7.16592	7.72637e-13	0.00237388	0.00356875
NTRK2	PLXNA4	-0.325823	0	0.0500038	0.249588	7.15976	8.08177e-13	0.00238057	0.00357044
NTRK2	SPAG5-AS1	-0.118891	0.000229345	0.261722	8.80961e-10	7.14534	8.97713e-13	0.0023959	0.00357375
NTRK2	TESK2	-0.00566245	0.861197	0.362973	0	7.11871	1.08941e-12	0.00242475	0.00358022
NTRK2	SPTAN1	-0.137699	1.93429e-05	0.242226	1.52865e-08	7.11408	1.12658e-12	0.00242988	0.0035815
NTRK2	USP33	-0.176889	3.67957e-08	0.202293	2.55557e-06	7.0804	1.43736e-12	0.00246738	0.00359028
NTRK2	PRRG1	-0.204074	1.90622e-10	0.174376	5.26467e-05	7.06686	1.58482e-12	0.00248229	0.00359341
NTRK2	TMEM65	-0.150159	3.11334e-06	0.227511	1.12708e-07	7.0615	1.64716e-12	0.00248844	0.00359489
NTRK2	PAFAH1B2	-0.351214	0	0.0159103	0.714266	7.05916	1.67513e-12	0.00249116	0.00359561
NTRK2	SLC38A1	-0.347781	0	0.0189547	0.662689	7.04322	1.87854e-12	0.00250894	0.00359926
NTRK2	TTYH2	-0.114604	0.000384428	0.260361	1.08357e-09	7.03825	1.94664e-12	0.00251451	0.00360049
NTRK2	TRIM2	-0.170723	1.09181e-07	0.203917	2.11372e-06	6.99439	2.66415e-12	0.00256499	0.0036121
NTRK2	PTBP2	-0.119913	0.00020226	0.252447	3.52788e-09	6.98129	2.92476e-12	0.00258066	0.00361613
NTRK2	PNMAL1	-0.312709	0	0.0547794	0.207139	6.97876	2.97794e-12	0.00258362	0.00361682
NTRK2	P2RY13	-0.0263408	0.415923	0.337749	1.11022e-15	6.96984	3.17306e-12	0.00259431	0.00361945
NTRK2	USP32	-0.330145	0	0.0336384	0.438773	6.94671	3.73898e-12	0.00262187	0.00362588
NTRK2	UBQLN1	-0.336114	0	0.0266897	0.539042	6.94226	3.85867e-12	0.00262742	0.00362738
NTRK2	TIGD2	-0.0944321	0.00347253	0.273517	1.39341e-10	6.92334	4.41117e-12	0.00265073	0.00363335
NTRK2	TUSC1	-0.343246	0	0.0159713	0.713218	6.89319	5.45555e-12	0.0026873	0.00364168
NTRK2	TMEM59L	-0.313469	0	0.0489052	0.260155	6.88567	5.75171e-12	0.00269703	0.00364451
NTRK2	SCD	-0.0388503	0.230099	0.321146	3.15303e-14	6.85729	7.01766e-12	0.0027323	0.00365272
NTRK2	SGSM1	-0.301948	0	0.0586035	0.177119	6.83033	8.47167e-12	0.00276608	0.00366037
NTRK2	PLA2G4C	-0.168605	1.57226e-07	0.197024	4.68014e-06	6.82169	8.99733e-12	0.00277752	0.00366357
NTRK2	SYS1-DBNDD2	-0.12082	0.000180751	0.242748	1.42059e-08	6.80771	9.91672e-12	0.00279575	0.00366822
NTRK2	RICTOR	-0.16166	5.03514e-07	0.201628	2.76054e-06	6.77848	1.21451e-11	0.00283486	0.00367863
NTRK2	SEMA6A	-0.0963396	0.0028657	0.264026	6.18773e-10	6.77018	1.28622e-11	0.00284604	0.00368155
NTRK2	TLN2	-0.251794	2.66454e-15	0.109086	0.0118129	6.76609	1.32312e-11	0.00285131	0.00368266
NTRK2	ZCCHC17	-0.230305	5.65104e-13	0.12677	0.00340161	6.67603	2.45495e-11	0.00297362	0.00371242
NTRK2	SYT6	-0.103471	0.0013569	0.250656	4.58338e-09	6.63893	3.15962e-11	0.00302621	0.00372576
NTRK2	SLC35B4	-0.167409	1.92765e-07	0.187693	1.31396e-05	6.62031	3.58456e-11	0.00305249	0.00373202
NTRK2	TMCC3	-0.248194	6.88338e-15	0.103916	0.0164986	6.59882	4.14449e-11	0.00308417	0.00374042
NTRK2	SORT1	-0.328334	0	0.0156978	0.717919	6.57813	4.76398e-11	0.00311498	0.00374835
NTRK2	RALGPS1	-0.199555	4.8242e-10	0.152883	0.000401974	6.57262	4.94387e-11	0.00312308	0.00375039
NTRK2	PCDH11Y	-0.163201	3.90556e-07	0.18922	1.11346e-05	6.56971	5.04119e-11	0.00312743	0.00375151
NTRK2	SLC24A4	-0.0647095	0.0454735	0.283101	2.9122e-11	6.56323	5.26554e-11	0.00313716	0.00375404
NTRK2	RFC5	-0.0896846	0.00552107	0.259481	1.23803e-09	6.55636	5.51378e-11	0.00314755	0.00375678
NTRK2	TET3	-0.181381	1.62588e-08	0.168429	9.47631e-05	6.51913	7.07164e-11	0.00320388	0.00377109
NTRK2	PAM	-0.182699	1.27436e-08	0.162375	0.000168976	6.42947	1.28046e-10	0.00334655	0.00380875
NTRK2	SLC44A1	-0.153072	1.9871e-06	0.19131	8.85825e-06	6.4181	1.37988e-10	0.00336551	0.0038141
NTRK2	UBE2G1	-0.220576	5.34017e-12	0.123034	0.0044842	6.417	1.38988e-10	0.00336755	0.00381478
NTRK2	ZNF37A	-0.281801	0	0.0580232	0.181455	6.41337	1.42333e-10	0.00337351	0.0038164
NTRK2	UBA2	-0.11853	0.000239705	0.224476	1.67402e-07	6.40838	1.47075e-10	0.00338189	0.00381878
NTRK2	ZNF189	-0.225172	1.87228e-12	0.117729	0.0065576	6.40691	1.48495e-10	0.00338436	0.00381946
NTRK2	SEPP1	-0.114228	0.000401917	0.227183	1.17654e-07	6.38057	1.76436e-10	0.00342871	0.00383164
NTRK2	ZCCHC16	-0.293497	0	0.0435164	0.316428	6.38032	1.76724e-10	0.00342912	0.00383173
NTRK2	TSPAN5	-0.289278	0	0.0470471	0.278722	6.36053	2.01055e-10	0.00346207	0.00384015
NTRK2	TRAPPC3	-0.292888	0	0.041999	0.333614	6.33998	2.29789e-10	0.00349639	0.00384854
NTRK2	SSTR1	-0.230974	4.82281e-13	0.107849	0.012812	6.33522	2.37009e-10	0.0035042	0.0038503
NTRK2	SLC7A1	-0.299155	0	0.0343358	0.429336	6.32513	2.53014e-10	0.00352176	0.00385495
NTRK2	PIM2	-0.247727	7.77156e-15	0.0895279	0.0389929	6.32176	2.58607e-10	0.00352771	0.00385658
NTRK2	PUM1	-0.00762289	0.813907	0.323038	2.17604e-14	6.31992	2.61693e-10	0.00353077	0.00385727
NTRK2	SHANK2	-0.171568	9.42741e-08	0.167326	0.00010545	6.31139	2.76532e-10	0.00354522	0.00386077
NTRK2	WDR47	-0.263212	0	0.0725119	0.0947686	6.31138	2.76552e-10	0.00354522	0.00386077
NTRK2	SPIN1	-0.0931174	0.00395642	0.242168	1.54114e-08	6.27945	3.39776e-10	0.00360228	0.00387675
NTRK2	TAGAP	-0.159751	6.87606e-07	0.177173	3.96588e-05	6.27446	3.50855e-10	0.00361085	0.00387869
NTRK2	USP35	-0.203529	2.13449e-10	0.132535	0.00218927	6.26594	3.70593e-10	0.00362599	0.00388269
NTRK2	SNRPN	-0.265966	0	0.0657834	0.129677	6.24132	4.33902e-10	0.00367125	0.00389544
NTRK2	TRIM32	-0.284417	0	0.0447449	0.302946	6.22029	4.96252e-10	0.00370894	0.00390483
NTRK2	SEMA4D	-0.313762	0	0.0100371	0.817339	6.17407	6.65552e-10	0.00379413	0.00392649
NTRK2	RAB3GAP1	-0.24044	4.88498e-14	0.0892502	0.0396061	6.17369	6.67152e-10	0.00379478	0.00392661
NTRK2	RASGRP1	-0.194584	1.30655e-09	0.136659	0.00158054	6.17159	6.76066e-10	0.00379854	0.00392744
NTRK2	RAPGEF2	-0.20677	1.08439e-10	0.123198	0.00443086	6.15325	7.59105e-10	0.00383386	0.00393715
NTRK2	PNMA1	-0.165254	2.77352e-07	0.164846	0.000133771	6.14451	8.02122e-10	0.0038506	0.00394167
NTRK2	UBLCP1	-0.186441	6.32019e-09	0.142255	0.00100131	6.121	9.29879e-10	0.00389645	0.00395409
NTRK2	PCDHA7	-0.289059	0	0.0331536	0.445402	6.09945	1.06433e-09	0.00393892	0.00396551
NTRK2	PRDM2	-0.256931	6.66134e-16	0.0673014	0.12104	6.09056	1.12519e-09	0.0039567	0.00397035
NTRK2	TOX2	-0.270973	0	0.0517827	0.233118	6.0817	1.18916e-09	0.00397491	0.00397554
NTRK2	PAIP2B	-0.137143	2.0912e-05	0.189079	1.13065e-05	6.07529	1.23765e-09	0.00398786	0.00397905
NTRK2	RSPO3	-0.229014	7.6561e-13	0.0949062	0.0286101	6.05587	1.39663e-09	0.00402636	0.0039888
NTRK2	RALGPS2	-0.0485671	0.133464	0.272619	1.60832e-10	6.05504	1.40386e-09	0.0040281	0.00398927
NTRK2	RGAG1	-0.102724	0.00147071	0.221285	2.52264e-07	6.0513	1.43682e-09	0.00403562	0.00399124
NTRK2	USH1C	-0.024689	0.445771	0.294202	4.40115e-12	6.04688	1.47677e-09	0.0040446	0.00399367
NTRK2	RUNX1T1	-0.0859527	0.00783641	0.236751	3.26485e-08	6.04024	1.53883e-09	0.00405828	0.00399749
NTRK2	PTCH2	-0.049544	0.125819	0.270525	2.24347e-10	6.03139	1.62556e-09	0.00407657	0.00400254
NTRK2	USP54	-0.07796	0.0159097	0.243185	1.33582e-08	6.01776	1.76849e-09	0.0041041	0.00400933
NTRK2	PDE1A	-0.307471	0	0.00787853	0.856136	6.00582	1.90371e-09	0.00412898	0.00401588
NTRK2	SECISBP2L	-0.161573	5.10817e-07	0.160017	0.000210526	5.98326	2.18709e-09	0.00417592	0.00402815
NTRK2	RPRD1A	-0.187176	5.49734e-09	0.133567	0.00201962	5.9717	2.34794e-09	0.00420034	0.00403459
NTRK2	PRICKLE2	-0.0387848	0.230886	0.277392	7.45324e-11	5.9695	2.37988e-09	0.00420525	0.00403599
NTRK2	SOX2-OT	-0.0819039	0.0112977	0.236495	3.3814e-08	5.96003	2.52193e-09	0.00422521	0.00404105
NTRK2	SCOC	-0.25251	2.22045e-15	0.0644809	0.137462	5.95112	2.66321e-09	0.00424451	0.00404611
NTRK2	TSPYL4	-0.254022	1.55431e-15	0.0627109	0.148611	5.94813	2.71219e-09	0.0042508	0.00404769
NTRK2	UGT8	-0.273105	0	0.0417518	0.336469	5.93875	2.87206e-09	0.0042712	0.00405306
NTRK2	SLC8A1	-0.191819	2.24875e-09	0.126976	0.00334938	5.93687	2.9052e-09	0.00427524	0.00405413
NTRK2	SVIP	-0.295666	0	0.0165276	0.703692	5.92587	3.10654e-09	0.00429888	0.00406022
NTRK2	TMEM236	-0.0227552	0.482216	0.287686	1.34786e-11	5.87989	4.10527e-09	0.0044009	0.00408728
NTRK2	TSHZ2	-0.209835	5.65645e-11	0.105063	0.0153374	5.87346	4.26805e-09	0.00441588	0.00409152
NTRK2	PLP1	-0.256834	8.88178e-16	0.0553705	0.202273	5.86776	4.41719e-09	0.00442893	0.00409511
NTRK2	UPF2	-0.0682413	0.034887	0.24435	1.13317e-08	5.86039	4.6179e-09	0.0044456	0.00409946
NTRK2	YWHAQ	-0.219838	6.30562e-12	0.0938656	0.0304098	5.85827	4.67712e-09	0.0044506	0.0041009
NTRK2	PLCL1	-0.30333	0	0.00419687	0.923065	5.85368	4.80801e-09	0.00446159	0.00410421
NTRK2	PSIP1	-0.155492	1.35978e-06	0.159099	0.000229156	5.85084	4.891e-09	0.00446867	0.00410641
NTRK2	SRGAP3	-0.147093	4.94913e-06	0.167051	0.000108286	5.843	5.12702e-09	0.00448648	0.00411091
NTRK2	PEG3	-0.24253	2.88658e-14	0.0684387	0.114868	5.82835	5.59767e-09	0.0045207	0.00412012
NTRK2	TF	-0.297095	0	0.0091397	0.83342	5.81847	5.93903e-09	0.00454423	0.00412668
NTRK2	TAF13	-0.212479	3.20046e-11	0.0980637	0.0236983	5.79405	6.87083e-09	0.00460153	0.00414172
NTRK2	TMEM38A	-0.163917	3.46774e-07	0.14644	0.000704034	5.77125	7.86848e-09	0.00465618	0.00415633
NTRK2	RAB14	-0.159252	7.4546e-07	0.150641	0.000489767	5.76212	8.30623e-09	0.00467801	0.00416192
NTRK2	TNFSF18	-0.160804	5.79323e-07	0.148275	0.000601561	5.74685	9.09198e-09	0.00471505	0.00417162
NTRK2	SNX7	-0.0309343	0.339355	0.273123	1.484e-10	5.73933	9.50509e-09	0.00473344	0.00417648
NTRK2	RNMT	-0.282266	0	0.020819	0.631857	5.73537	9.73015e-09	0.00474306	0.00417895
NTRK2	PDE8A	-0.114396	0.00039404	0.19358	6.89042e-06	5.73514	9.74317e-09	0.0047437	0.00417917
NTRK2	SLC12A1	-0.260373	4.44089e-16	0.0439889	0.311197	5.72727	1.0206e-08	0.00476341	0.00418455
NTRK2	PCYOX1	-0.0606924	0.0606776	0.241133	1.78138e-08	5.65752	1.53579e-08	0.00494162	0.00423235
NTRK2	ZBTB4	-0.110892	0.000592941	0.192607	7.67665e-06	5.65106	1.59466e-08	0.00495846	0.00423677
NTRK2	TCEAL3	-0.201289	3.38683e-10	0.101805	0.0188382	5.64812	1.62213e-08	0.00496589	0.00423863
NTRK2	TRIM44	-0.27433	0	0.0240118	0.580529	5.63563	1.74417e-08	0.00499827	0.00424702
NTRK2	SLC35E4	-0.274528	0	0.0225351	0.604028	5.61233	1.9962e-08	0.00505964	0.0042631
NTRK2	TAL1	-0.101571	0.0016636	0.199643	3.4713e-06	5.61213	1.99848e-08	0.00506022	0.00426328
NTRK2	TUBGCP4	-0.146248	5.61475e-06	0.155386	0.000321372	5.60616	2.06866e-08	0.0050759	0.00426718
NTRK2	TCHH	-0.23707	1.11466e-13	0.0614877	0.156709	5.59276	2.23492e-08	0.005112	0.00427679
NTRK2	PVRL3	-0.204252	1.83696e-10	0.0955623	0.0275231	5.58885	2.28572e-08	0.00512263	0.00427962
NTRK2	RANBP2	-0.175032	5.12622e-08	0.124969	0.00388961	5.57886	2.42101e-08	0.00515032	0.00428729
NTRK2	SUMO3	-0.14013	1.3706e-05	0.159474	0.00022137	5.56827	2.57282e-08	0.00517904	0.00429484
NTRK2	PLCB4	-0.237169	1.08802e-13	0.0589989	0.17421	5.54863	2.87923e-08	0.00523376	0.00430961
NTRK2	ROBO2	-0.207649	9.00768e-11	0.0895849	0.0388681	5.54307	2.97212e-08	0.00524896	0.00431346
NTRK2	SPANXA2-OT1	-0.175529	4.69245e-08	0.121034	0.00518379	5.51462	3.49529e-08	0.00532999	0.0043353
NTRK2	PIGX	-0.00818141	0.800549	0.281087	4.06677e-11	5.47862	4.28666e-08	0.00543464	0.0043635
NTRK2	SYNM	-0.105603	0.00107529	0.187516	1.33931e-05	5.45493	4.89915e-08	0.00550429	0.00438205
NTRK2	OCRL	-0.285393	0	0.00218608	0.95988	5.45437	4.91478e-08	0.00550611	0.00438261
NTRK2	PPTC7	-0.0797871	0.0135998	0.211619	8.41801e-07	5.43764	5.3991e-08	0.00555534	0.00439545
NTRK2	TCFL5	-0.106486	0.000975375	0.185034	1.74749e-05	5.42397	5.82901e-08	0.00559726	0.0044068
NTRK2	PXK	-0.245251	1.46549e-14	0.0430702	0.32142	5.41234	6.22068e-08	0.00563233	0.00441609
NTRK2	PDK3	-0.275822	0	0.0101377	0.815542	5.40941	6.3231e-08	0.00564092	0.00441818
NTRK2	STON1-GTF2A1L	-0.0586821	0.0697401	0.22983	8.29837e-08	5.3996	6.6789e-08	0.00567137	0.00442638
NTRK2	SACS	-0.173532	6.68327e-08	0.116782	0.00700748	5.39709	6.77306e-08	0.00567909	0.00442845
NTRK2	SAP18	-0.11326	0.000450441	0.176647	4.18424e-05	5.39052	7.02554e-08	0.00569914	0.00443367
NTRK2	ZNF280B	-0.190695	2.79781e-09	0.0986009	0.0229397	5.38522	7.23542e-08	0.00571574	0.00443811
NTRK2	TM6SF1	-0.280636	0	0.00325143	0.940359	5.37865	7.50481e-08	0.00573675	0.004444
NTRK2	SH3BP1	-0.275262	0	0.00804587	0.853115	5.35966	8.33794e-08	0.00579553	0.00445913
NTRK2	RNF207	-0.273909	0	0.00846663	0.845528	5.34044	9.27193e-08	0.00585639	0.00447512
NTRK2	RAB6C	-0.196228	9.42481e-10	0.0904168	0.0370836	5.33894	9.34941e-08	0.00586122	0.00447641
NTRK2	PHYHIPL	-0.0174502	0.589969	0.265225	5.1425e-10	5.33343	9.63745e-08	0.00587922	0.00448129
NTRK2	SELPLG	-0.0596913	0.0650606	0.225388	1.48719e-07	5.33188	9.72013e-08	0.00588445	0.0044828
NTRK2	SATB1	-0.180893	1.77839e-08	0.105493	0.0149216	5.32643	1.00164e-07	0.00590205	0.00448739
NTRK2	SNX30	-0.275345	0	0.00612789	0.887862	5.32594	1.00433e-07	0.00590357	0.00448777
NTRK2	RND2	-0.100977	0.00177171	0.184315	1.8862e-05	5.30754	1.11115e-07	0.00596276	0.00450316
NTRK2	TBC1D12	-0.212195	3.40381e-11	0.0714487	0.0997224	5.2941	1.19606e-07	0.00600676	0.00451462
NTRK2	SLC25A46	-0.256082	8.88178e-16	0.0250962	0.563551	5.29359	1.19936e-07	0.00600828	0.00451498
NTRK2	SERPINA11	-0.11025	0.000638274	0.172343	6.4504e-05	5.25243	1.50105e-07	0.00614544	0.00455103
NTRK2	RHPN1	-0.0503	0.12014	0.230138	7.96569e-08	5.25054	1.51651e-07	0.00615159	0.00455255
NTRK2	SMAD7	-0.187972	4.72332e-09	0.0937838	0.0305553	5.24347	1.57586e-07	0.0061763	0.00455934
NTRK2	SLC9A6	-0.0807571	0.012498	0.200021	3.32378e-06	5.23228	1.67435e-07	0.00621495	0.00456962
NTRK2	UCHL5	-0.263977	0	0.0119843	0.782718	5.20785	1.91037e-07	0.00629976	0.00459204
NTRK2	RAB37	-0.272995	0	0.00183669	0.966288	5.19992	1.9937e-07	0.0063276	0.0045993
NTRK2	SPHK2	-0.254528	1.33227e-15	0.021465	0.621317	5.19592	2.03708e-07	0.00634215	0.00460335
NTRK2	SPTLC2	-0.247232	8.88178e-15	0.0292079	0.501429	5.19522	2.04477e-07	0.00634463	0.004604
NTRK2	PRPS1L1	-0.0153542	0.635394	0.259728	1.19267e-09	5.18587	2.15007e-07	0.00637752	0.00461253
NTRK2	PLEKHD1	-0.254591	1.33227e-15	0.0204212	0.638384	5.17791	2.24391e-07	0.00640622	0.0046201
NTRK2	PTPRK	-0.264197	0	0.0100795	0.816581	5.17709	2.25379e-07	0.00640912	0.00462082
NTRK2	OXCT1	-0.128554	6.71519e-05	0.149671	0.000533006	5.16563	2.39637e-07	0.0064497	0.0046312
NTRK2	RNF13	-0.169585	1.32867e-07	0.10748	0.0131237	5.14833	2.62809e-07	0.0065125	0.00464775
NTRK2	TSPAN8	-0.267886	0	0.00197931	0.963672	5.10089	3.38054e-07	0.00668893	0.00469406
NTRK2	SLC17A5	-0.205983	1.27949e-10	0.0659425	0.128751	5.07225	3.93134e-07	0.00679692	0.00472163
NTRK2	PLCXD2	-0.262399	0	0.00534534	0.902106	5.05412	4.32383e-07	0.00686848	0.00474094
NTRK2	TANC2	-0.214263	2.17042e-11	0.0557291	0.199361	5.04294	4.5843e-07	0.00691294	0.00475279
NTRK2	SHOC2	-0.207108	1.00985e-10	0.0630047	0.146714	5.03951	4.66731e-07	0.00692656	0.00475642
NTRK2	TSR2	-0.266327	0	0.00031589	0.9942	5.03925	4.67355e-07	0.00692756	0.00475667
NTRK2	OGFOD1	-0.222825	3.20632e-12	0.0456415	0.293351	5.02225	5.1069e-07	0.00699434	0.0047739
NTRK2	RAD23B	-0.230589	5.28466e-13	0.035903	0.408563	4.99329	5.93583e-07	0.00711226	0.00480515
NTRK2	PAQR6	-0.182256	1.38318e-08	0.0853895	0.0490124	4.97823	6.41684e-07	0.00717424	0.00482141
NTRK2	TMC6	-0.248655	6.21725e-15	0.0156086	0.719453	4.97223	6.61887e-07	0.00719906	0.00482802
NTRK2	SKP1	-0.0778513	0.0160573	0.189244	1.11058e-05	4.97175	6.63514e-07	0.00720119	0.00482863
NTRK2	SESN1	-0.0285031	0.378685	0.234902	4.2007e-08	4.94077	7.78139e-07	0.00733102	0.00486253
NTRK2	SNX25	-0.232889	3.05755e-13	0.0302796	0.485852	4.93429	8.04415e-07	0.00735911	0.00487004
NTRK2	PITPNA	-0.0661603	0.0408359	0.198053	4.16349e-06	4.9238	8.48791e-07	0.00740286	0.00488092
NTRK2	TCEAL2	-0.141759	1.08452e-05	0.121884	0.00487528	4.89155	1.00047e-06	0.00754457	0.00491849
NTRK2	UBR3	-0.233833	2.43805e-13	0.0267794	0.537678	4.88808	1.01825e-06	0.00756001	0.00492262
NTRK2	TTBK2	-0.17751	3.29067e-08	0.0850003	0.0500567	4.88053	1.05804e-06	0.0075935	0.00493129
NTRK2	USP48	-0.220661	5.2387e-12	0.0391907	0.366973	4.86107	1.16752e-06	0.00768022	0.00495375
NTRK2	STRBP	-0.218261	8.97504e-12	0.0415274	0.339075	4.85774	1.18734e-06	0.00769531	0.00495764
NTRK2	TRAPPC8	-0.0534578	0.0985564	0.206134	1.6274e-06	4.84407	1.27207e-06	0.00775711	0.00497357
NTRK2	RAB6A	-0.251055	3.33067e-15	0.00576863	0.894397	4.83794	1.31189e-06	0.00778529	0.00498101
NTRK2	SORCS3	-0.16169	5.01083e-07	0.0981444	0.023583	4.82458	1.40299e-06	0.00784654	0.00499672
NTRK2	UBQLN2	-0.146513	5.39718e-06	0.112185	0.00960705	4.79972	1.58888e-06	0.00796238	0.00502661
NTRK2	TRAK2	-0.237025	1.12799e-13	0.0181131	0.676802	4.7905	1.66368e-06	0.00800629	0.00503815
NTRK2	STX7	-0.167589	1.86975e-07	0.0898232	0.0383497	4.78156	1.73937e-06	0.00804906	0.00504932
NTRK2	SCCPDH	-0.213595	2.51097e-11	0.041669	0.337429	4.7701	1.84137e-06	0.00810381	0.00506348
NTRK2	TPRG1L	-0.247327	8.65974e-15	0.0053612	0.901817	4.75711	1.96387e-06	0.00816631	0.00507947
NTRK2	SLC30A9	-0.153884	1.75075e-06	0.102299	0.0182657	4.75434	1.99096e-06	0.00817959	0.00508285
NTRK2	NXPH1	-0.129299	6.08637e-05	0.126422	0.00349127	4.74243	2.11171e-06	0.00823818	0.005098
NTRK2	TNFAIP8L3	-0.0665747	0.0395873	0.187057	1.4072e-05	4.72086	2.34855e-06	0.00834657	0.00512646
NTRK2	SCN4B	-0.0160402	0.620364	0.235093	4.09316e-08	4.71452	2.42283e-06	0.00837817	0.00513457
NTRK2	RC3H2	-0.0785159	0.0151729	0.174007	5.46304e-05	4.69346	2.68619e-06	0.00848661	0.00516308
NTRK2	TMEM57	-0.238725	7.43849e-14	0.010427	0.810377	4.68193	2.84182e-06	0.00854701	0.00517902
NTRK2	ZDHHC3	-0.00510098	0.874841	0.242916	1.3875e-08	4.66575	3.07487e-06	0.00863099	0.00520083
NTRK2	PLXNC1	-0.199325	5.0543e-10	0.0505495	0.244451	4.65931	3.17269e-06	0.00866478	0.00520959
NTRK2	PTPN4	-0.179484	2.30102e-08	0.0710228	0.101763	4.65876	3.18117e-06	0.00866777	0.00521038
NTRK2	ZCCHC2	-0.198062	6.52493e-10	0.0499203	0.25038	4.62342	3.77471e-06	0.00885646	0.00525892
NTRK2	TMEM63A	-0.235502	1.62981e-13	0.00920621	0.832226	4.59644	4.29769e-06	0.00900492	0.00529725
NTRK2	WASL	-0.107036	0.000917489	0.1408	0.00112931	4.59599	4.30693e-06	0.00900724	0.00529779
NTRK2	STAG3	-0.161635	5.05654e-07	0.0856484	0.0483279	4.59109	4.40931e-06	0.0090346	0.00530486
NTRK2	SIRT2	-0.194245	1.39695e-09	0.0520717	0.230516	4.59	4.43254e-06	0.00904056	0.00530634
NTRK2	PEF1	-0.219103	7.43561e-12	0.0257853	0.552885	4.58337	4.57545e-06	0.00907735	0.00531578
NTRK2	TUBG2	-0.226562	1.35758e-12	0.0168689	0.697871	4.5636	5.02842e-06	0.00918987	0.00534501
NTRK2	PFKP	-0.17947	2.30714e-08	0.0656205	0.130632	4.55838	5.15503e-06	0.00921902	0.00535229
NTRK2	RAPGEF6	-0.122375	0.000148808	0.123223	0.00442289	4.55272	5.2956e-06	0.00925161	0.00536069
NTRK2	VWC2	-0.204398	1.78215e-10	0.0394729	0.36353	4.55214	5.31032e-06	0.0092549	0.00536155
NTRK2	PLXDC2	-0.0309682	0.338825	0.212278	7.76687e-07	4.54703	5.44094e-06	0.00928418	0.00536905
NTRK2	RNF11	-0.0787976	0.014811	0.165752	0.000122689	4.5419	5.57483e-06	0.00931326	0.0053763
NTRK2	PLEKHM3	-0.19569	1.04915e-09	0.047969	0.2694	4.54183	5.57684e-06	0.00931374	0.00537643
NTRK2	RPRM	-0.100939	0.00177887	0.143347	0.000914204	4.53026	5.89107e-06	0.0093809	0.0053936
NTRK2	SH3TC2	-0.239973	5.4623e-14	1.90662e-05	0.99965	4.51438	6.35027e-06	0.00947383	0.00541724
NTRK2	NUDT16	-0.0861393	0.00770265	0.156882	0.000280673	4.51028	6.47417e-06	0.00949758	0.00542314
NTRK2	PRR15	-0.229671	6.56364e-13	0.0102266	0.813954	4.50156	6.7458e-06	0.0095497	0.00543657
NTRK2	PANX2	-0.217085	1.16571e-11	0.0234527	0.589376	4.50125	6.75556e-06	0.00955169	0.00543711
NTRK2	SULF2	-0.103953	0.00128786	0.138118	0.00140537	4.48806	7.18762e-06	0.00963127	0.00545745
NTRK2	WHSC1L1	-0.153454	1.87242e-06	0.0872771	0.0442026	4.46663	7.94607e-06	0.00976229	0.00549113
NTRK2	PPP5C	-0.2358	1.51879e-13	1.65094e-05	0.999697	4.43275	9.30405e-06	0.00997606	0.00554637
NTRK2	PTK2	-0.0516787	0.110301	0.185561	1.65187e-05	4.41657	1.00278e-05	0.0100789	0.00557251
NTRK2	OR8K1	-0.033389	0.3024	0.202365	2.53405e-06	4.40067	1.07917e-05	0.0101823	0.00559887
NTRK2	THAP10	-0.094967	0.00329154	0.142333	0.000994851	4.39995	1.08276e-05	0.0101868	0.00559996
NTRK2	TSNARE1	-0.231083	4.69846e-13	0.0013982	0.974333	4.36623	1.26407e-05	0.0104112	0.00565765
NTRK2	SLC11A2	-0.0373177	0.249023	0.196528	4.95026e-06	4.36109	1.29415e-05	0.0104456	0.00566634
NTRK2	ZER1	-0.170708	1.09456e-07	0.0636452	0.142644	4.35508	1.33019e-05	0.0104861	0.00567658
NTRK2	YLPM1	-0.08072	0.0125386	0.15382	0.000369788	4.35176	1.35049e-05	0.0105083	0.00568211
NTRK2	VPS11	-0.00490861	0.879524	0.225397	1.48559e-07	4.32033	1.55796e-05	0.010724	0.00573658
NTRK2	ZBTB11	-0.207988	8.38285e-11	0.0226741	0.601797	4.31116	1.62404e-05	0.0107889	0.00575316
NTRK2	PTP4A2	-0.162347	4.49764e-07	0.0696937	0.108347	4.30853	1.64346e-05	0.0108071	0.00575764
NTRK2	PI16	-0.111055	0.000581939	0.120867	0.00524642	4.29696	1.73154e-05	0.0108904	0.00577908
NTRK2	WNK1	-0.105563	0.00108007	0.126292	0.00352534	4.29607	1.73855e-05	0.0108965	0.00578055
NTRK2	PROX1-AS1	-0.133918	3.26794e-05	0.097784	0.0241018	4.29417	1.75351e-05	0.0109104	0.00578418
NTRK2	PIK3R1	-0.0973907	0.00257424	0.134137	0.00193106	4.29096	1.77901e-05	0.0109326	0.00578963
NTRK2	TFDP2	-0.0771233	0.0170778	0.153949	0.000365571	4.28744	1.80748e-05	0.0109579	0.00579604
NTRK2	POLR2M	-0.0483926	0.134867	0.181586	2.51414e-05	4.27993	1.86953e-05	0.0110116	0.00580956
NTRK2	TCP10L	-0.0233065	0.471665	0.204366	2.00518e-06	4.25306	2.1087e-05	0.0112075	0.0058589
NTRK2	PROX1	-0.217719	1.01266e-11	0.00878208	0.839849	4.24286	2.2069e-05	0.011283	0.00587795
NTRK2	OAT	-0.0255457	0.430141	0.201589	2.77306e-06	4.24097	2.2256e-05	0.011297	0.00588146
NTRK2	RNF111	-0.177708	3.17541e-08	0.0494564	0.254815	4.22568	2.38221e-05	0.0114124	0.00591071
NTRK2	OTUD1	-0.0151216	0.640526	0.210153	1.00575e-06	4.21355	2.51386e-05	0.0115054	0.00593433
NTRK2	RRAGB	-0.0887316	0.00604479	0.138435	0.00136979	4.21064	2.54653e-05	0.0115288	0.00594052
NTRK2	PAIP2	-0.200624	3.88063e-10	0.0244547	0.573566	4.20227	2.64257e-05	0.0115947	0.00595748
NTRK2	RPS6KA6	-0.201994	2.93069e-10	0.0225254	0.604182	4.193	2.75285e-05	0.0116675	0.00597589
NTRK2	RAP2A	-0.186866	5.83084e-09	0.0378989	0.38299	4.18682	2.82885e-05	0.0117165	0.00598834
NTRK2	RND1	-0.0709169	0.0283369	0.154431	0.000350147	4.18144	2.89667e-05	0.0117588	0.00599899
NTRK2	PRKAA2	-0.134218	3.13609e-05	0.0907637	0.0363606	4.16917	3.05713e-05	0.011856	0.00602347
NTRK2	ZNF33A	-0.149574	3.40392e-06	0.0748316	0.0846431	4.16232	3.15027e-05	0.0119115	0.00603755
NTRK2	TFDP3	-0.0417584	0.197047	0.180728	2.74931e-05	4.14097	3.45845e-05	0.012084	0.00608078
NTRK2	POU6F1	-0.160507	6.08073e-07	0.0622447	0.151659	4.13569	3.53887e-05	0.0121279	0.00609199
NTRK2	TEX30	-0.139373	1.52664e-05	0.08364	0.053854	4.13367	3.5702e-05	0.012145	0.00609636
NTRK2	TCEANC2	-0.0541793	0.0940871	0.168073	9.81007e-05	4.12984	3.63012e-05	0.0121769	0.00610447
NTRK2	TLE4	-0.0953492	0.00316753	0.127433	0.00323626	4.12715	3.67279e-05	0.0121994	0.00611027
NTRK2	UNC5D	-0.174505	5.62813e-08	0.0472719	0.276429	4.12434	3.71794e-05	0.012223	0.00611623
NTRK2	RLIM	-0.135439	2.65068e-05	0.0870451	0.0447716	4.12297	3.74017e-05	0.0122341	0.00611897
NTRK2	PRKG2	-0.0691154	0.0326177	0.152921	0.000400613	4.11952	3.79657e-05	0.0122629	0.0061262
NTRK2	URI1	-0.0330484	0.307362	0.187501	1.34152e-05	4.10939	3.96714e-05	0.012349	0.00614803
NTRK2	TKTL2	-0.16257	4.3352e-07	0.0586004	0.177142	4.1073	4.00311e-05	0.0123669	0.00615258
NTRK2	WDR82	-0.144318	7.46959e-06	0.076272	0.0788078	4.08997	4.31422e-05	0.0125144	0.00618944
NTRK2	TSEN15	-0.145587	6.19394e-06	0.0742809	0.0869643	4.07695	4.56312e-05	0.0126278	0.00621792
NTRK2	RELN	-0.0592476	0.0670851	0.159927	0.000212288	4.06923	4.71683e-05	0.0126949	0.00623465
NTRK2	TTC24	-0.0884843	0.00618782	0.130562	0.00255059	4.05815	4.94629e-05	0.0127928	0.00625923
NTRK2	SZT2	-0.0350258	0.279304	0.182153	2.3691e-05	4.04379	5.25949e-05	0.0129226	0.00629207

## Sheet: Enrichment GBM DGCA genes
Category	ID	Description	GeneRatio	BgRatio	pvalue	p.adjust	qvalue	geneID
Reactome Pathways	R-HSA-445095	Interaction between L1 and Ankyrins	7/164	32/10281	5.56369e-07	0.000272064	0.000237189	SCN3A/SPTAN1/SCN3B/SCN1A/SCN2B/SCN2A/SPTBN4
Reactome Pathways	R-HSA-8856828	Clathrin-mediated endocytosis	12/164	139/10281	2.10068e-06	0.000455586	0.000397185	REPS2/SH3GL2/SYNJ1/OCRL/STON1/STAM/UBQLN1/SNAP91/UBQLN2/SYT1/SH3GL3/TGOLN2
Reactome Pathways	R-HSA-373760	L1CAM interactions	11/164	120/10281	3.15271e-06	0.000455586	0.000397185	SH3GL2/SCN3A/TUBB4A/RPS6KA6/SPTAN1/SCN3B/SCN1A/SRC/SCN2B/SCN2A/SPTBN4
Reactome Pathways	R-HSA-8856825	Cargo recognition for clathrin-mediated endocytosis	10/164	99/10281	3.72668e-06	0.000455586	0.000397185	REPS2/SH3GL2/STON1/STAM/UBQLN1/SNAP91/UBQLN2/SYT1/SH3GL3/TGOLN2
Reactome Pathways	R-HSA-181429	Serotonin Neurotransmitter Release Cycle	5/164	17/10281	5.14948e-06	0.000503619	0.000439061	STXBP1/PPFIA2/SYT1/SYN3/RAB3A
Reactome Pathways	R-HSA-212676	Dopamine Neurotransmitter Release Cycle	5/164	22/10281	2.05431e-05	0.00167426	0.00145964	STXBP1/PPFIA2/SYT1/SYN3/RAB3A
Reactome Pathways	R-HSA-425407	SLC-mediated transmembrane transport	15/164	286/10281	5.10692e-05	0.00356755	0.00311023	SLC22A15/SLC9A6/SLCO3A1/SLC27A4/SLC38A1/SLC4A9/SLC12A1/SLC44A5/SLC4A8/SLCO1A2/SLC6A5/SLC44A1/SLC6A15/SLC24A2/SLC12A5
Reactome Pathways	R-HSA-8873719	RAB geranylgeranylation	7/164	65/10281	7.39944e-05	0.00412661	0.00359763	RAB39B/RAB6B/RAB33A/RAB9B/RAB27B/RAB3A/RAB3C
Reactome Pathways	R-HSA-177929	Signaling by EGFR	17/164	367/10281	7.595e-05	0.00412661	0.00359763	SH3GL2/PRKACB/RASGRF1/RAPGEF2/PIK3CB/STAM/RICTOR/SPTAN1/PTPRK/PIK3R3/SH3GL3/PRKCE/RASAL2/SRC/RASAL1/SPTBN4/PDE1A
Reactome Pathways	R-HSA-264642	Acetylcholine Neurotransmitter Release Cycle	4/164	17/10281	0.000126326	0.00617735	0.00538549	STXBP1/PPFIA2/SYT1/RAB3A
Reactome Pathways	R-HSA-181430	Norepinephrine Neurotransmitter Release Cycle	4/164	18/10281	0.000160408	0.00713088	0.00621679	STXBP1/PPFIA2/SYT1/RAB3A
Reactome Pathways	R-HSA-8876384	Listeria monocytogenes entry into host cells	4/164	20/10281	0.000247734	0.0100952	0.00880108	SH3GL2/STAM/SH3GL3/SRC
Reactome Pathways	R-HSA-425393	Transport of inorganic cations/anions and amino acids/oligopeptides	8/164	107/10281	0.00030202	0.0113606	0.0099043	SLC9A6/SLC38A1/SLC4A9/SLC12A1/SLC4A8/SLC6A15/SLC24A2/SLC12A5
Reactome Pathways	R-HSA-168799	Neurotoxicity of clostridium toxins	3/164	10/10281	0.000440452	0.0153844	0.0134123	VAMP1/SV2A/SYT1
Reactome Pathways	R-HSA-210500	Glutamate Neurotransmitter Release Cycle	4/164	24/10281	0.00051697	0.0168532	0.0146928	STXBP1/PPFIA2/SYT1/RAB3A
Reactome Pathways	R-HSA-8876198	RAB GEFs exchange GTP for GDP on RABs	7/164	90/10281	0.000569204	0.0173963	0.0151663	RAB39B/RAB6B/RAB9B/TRAPPC10/RAB3GAP1/RAB27B/RAB3A
Reactome Pathways	R-HSA-182971	EGFR downregulation	4/164	25/10281	0.000607845	0.0174845	0.0152432	SH3GL2/STAM/PTPRK/SH3GL3
Reactome Pathways	R-HSA-6811436	COPI-independent Golgi-to-ER retrograde traffic	5/164	45/10281	0.000708958	0.01926	0.0167911	RAB6B/PAFAH1B1/TUBB4A/PAFAH1B2/RAB3GAP1
Reactome Pathways	R-HSA-1483249	Inositol phosphate metabolism	5/164	47/10281	0.00086759	0.0202025	0.0176127	SYNJ1/OCRL/PPIP5K1/PLCB1/NUDT4
Reactome Pathways	R-HSA-5576892	Phase 0 - rapid depolarisation	5/164	47/10281	0.00086759	0.0202025	0.0176127	SCN3A/SCN3B/SCN1A/SCN2B/SCN2A
Reactome Pathways	R-HSA-8854214	TBC/RABGAPs	5/164	47/10281	0.00086759	0.0202025	0.0176127	OPTN/RAB6B/RAB33A/RABEP1/TBC1D10B
Reactome Pathways	R-HSA-1660499	Synthesis of PIPs at the plasma membrane	5/164	49/10281	0.00105126	0.0233666	0.0203713	SYNJ1/PIK3CB/OCRL/PIK3R3/PLEKHA5
Reactome Pathways	R-HSA-112310	Neurotransmitter Release Cycle	5/164	50/10281	0.00115321	0.0245183	0.0213753	STXBP1/PPFIA2/SYT1/SYN3/RAB3A
Reactome Pathways	R-HSA-187037	NGF signalling via TRKA from the plasma membrane	15/164	390/10281	0.00141264	0.0287825	0.0250929	NTRK2/SH3GL2/PRKACB/RASGRF1/RAPGEF2/PIK3CB/RICTOR/SPTAN1/PIK3R3/PRKCE/RASAL2/SRC/RASAL1/SPTBN4/PDE1A
Reactome Pathways	R-HSA-8875360	InlB-mediated entry of Listeria monocytogenes into host cell	3/164	15/10281	0.00157484	0.0308038	0.0268551	SH3GL2/STAM/SH3GL3
Reactome Pathways	R-HSA-389356	CD28 co-stimulation	4/164	33/10281	0.0017807	0.0331504	0.0289009	RICTOR/PAK3/PIK3R3/SRC
Reactome Pathways	R-HSA-166520	Signalling by NGF	17/164	484/10281	0.00183039	0.0331504	0.0289009	NTRK2/SH3GL2/PRKACB/RASGRF1/RAPGEF2/PIK3CB/RTN4/RICTOR/SPTAN1/PIK3R3/PCSK6/PRKCE/RASAL2/SRC/RASAL1/SPTBN4/PDE1A
Reactome Pathways	R-HSA-112315	Transmission across Chemical Synapses	10/164	215/10281	0.00231608	0.0404487	0.0352637	PRKACB/RASGRF1/RPS6KA6/SLC38A1/PLCB1/STXBP1/PPFIA2/SYT1/SYN3/RAB3A
Category	ID	Description	GeneRatio	BgRatio	pvalue	p.adjust	qvalue	geneID
Biological Process	GO:0006865	amino acid transport	16/312	138/16992	5.06083e-09	1.41703e-05	1.33712e-05	NTRK2/SLC38A1/STXBP1/SERINC3/SLC7A14/P2RX7/SYT4/XK/PPFIA2/RAB3GAP1/SLC7A4/SYT1/SLC6A5/RAB3A/SERINC1/SLC6A15
Biological Process	GO:0006814	sodium ion transport	19/312	223/16992	3.15859e-08	2.93186e-05	2.76653e-05	SLC9B2/WNK2/SLC9A6/SCN3A/SLC38A1/SLC4A9/TRAPPC10/SCN3B/SLC12A1/P2RX7/SCN1A/WNK1/SLC4A8/PRKCE/SLC6A15/SLC24A2/SCN2B/SCN2A/SPTBN4
Biological Process	GO:0099504	synaptic vesicle cycle	14/312	118/16992	3.4746e-08	2.93186e-05	2.76653e-05	SH3GL2/SYNJ1/PCLO/STXBP1/P2RX7/SYT3/SYT4/SYT15/SYP/RAB3GAP1/SYNDIG1/SYT1/RAB3A/SYT13
Biological Process	GO:0071786	endoplasmic reticulum tubular network organization	6/312	13/16992	5.62456e-08	2.93186e-05	2.76653e-05	RTN3/REEP2/RTN4/REEP1/RAB3GAP1/ZFYVE27
Biological Process	GO:0006836	neurotransmitter transport	17/312	186/16992	6.10948e-08	2.93186e-05	2.76653e-05	SYNJ1/SLC38A1/PCLO/STXBP1/P2RX7/SYT3/SYT4/SYT15/PPFIA2/RAB3GAP1/SV2A/SYT1/SYN3/SLC6A5/RAB3A/SLC6A15/SYT13
Biological Process	GO:0017156	calcium ion regulated exocytosis	13/312	105/16992	6.45735e-08	2.93186e-05	2.76653e-05	SYNJ1/PCLO/STXBP1/P2RX7/SYT3/SYT4/SYT15/RAB3GAP1/SYT1/TRPV6/SCAMP5/RAB3A/SYT13
Biological Process	GO:0060627	regulation of vesicle-mediated transport	27/312	450/16992	7.32964e-08	2.93186e-05	2.76653e-05	SH3GL2/STXBP5L/PIK3CB/TBC1D9/STON1/STAM/PCLO/SGSM1/STXBP1/SNAP91/TBC1D10B/SYT3/SYT4/UBQLN2/SYT15/RAB3GAP1/SYT1/TRPV6/RABGAP1L/TSPAN1/SCAMP5/UVRAG/SRC/RAB27B/RAB3A/SYT13/RAB3C
Biological Process	GO:0097479	synaptic vesicle localization	14/312	133/16992	1.59203e-07	5.57212e-05	5.2579e-05	SH3GL2/SYNJ1/PCLO/STXBP1/P2RX7/SYT3/SYT4/SYT15/SYP/RAB3GAP1/SYNDIG1/SYT1/RAB3A/SYT13
Biological Process	GO:0016079	synaptic vesicle exocytosis	11/312	80/16992	2.27762e-07	7.08593e-05	6.68634e-05	SYNJ1/PCLO/STXBP1/P2RX7/SYT3/SYT4/SYT15/RAB3GAP1/SYT1/RAB3A/SYT13
Biological Process	GO:1990138	neuron projection extension	14/312	140/16992	3.01791e-07	7.7371e-05	7.3008e-05	RUFY3/SH3GL2/PAFAH1B1/TRPC5/SLC9A6/RTN4/PLXNA4/PRKCZ/SYT3/SYT4/SYT1/ZFYVE27/RASAL1/WNT3
Biological Process	GO:0017158	regulation of calcium ion-dependent exocytosis	10/312	66/16992	3.20475e-07	7.7371e-05	7.3008e-05	STXBP1/SYT3/SYT4/SYT15/RAB3GAP1/SYT1/TRPV6/SCAMP5/RAB3A/SYT13
Biological Process	GO:0048588	developmental cell growth	16/312	186/16992	3.45397e-07	7.7371e-05	7.3008e-05	RUFY3/SH3GL2/PAFAH1B1/TRPC5/SLC9A6/RTN4/PLXNA4/PRKCZ/SYT3/SYT4/SEMA4D/SYT1/ZFYVE27/RASAL1/WNT3/ZEB2
Biological Process	GO:0017157	regulation of exocytosis	15/312	164/16992	3.66133e-07	7.7371e-05	7.3008e-05	STXBP5L/STAM/PCLO/STXBP1/SYT3/SYT4/SYT15/RAB3GAP1/SYT1/TRPV6/SCAMP5/RAB27B/RAB3A/SYT13/RAB3C
Biological Process	GO:0010976	positive regulation of neuron projection development	18/312	236/16992	3.86855e-07	7.7371e-05	7.3008e-05	NTRK2/RUFY3/PAFAH1B1/TRPC5/PTPRD/RAPGEF2/PAK3/SYT3/PLXNC1/SYT4/SEMA4D/SYT1/STMN2/ZFYVE27/RASAL1/SLITRK1/WNT3/ZEB2
Biological Process	GO:0048489	synaptic vesicle transport	13/312	126/16992	5.59376e-07	9.21326e-05	8.69371e-05	SH3GL2/SYNJ1/PCLO/STXBP1/P2RX7/SYT3/SYT4/SYT15/SYP/RAB3GAP1/SYT1/RAB3A/SYT13
Biological Process	GO:0097480	establishment of synaptic vesicle localization	13/312	126/16992	5.59376e-07	9.21326e-05	8.69371e-05	SH3GL2/SYNJ1/PCLO/STXBP1/P2RX7/SYT3/SYT4/SYT15/SYP/RAB3GAP1/SYT1/RAB3A/SYT13
Biological Process	GO:0099003	vesicle-mediated transport in synapse	13/312	126/16992	5.59376e-07	9.21326e-05	8.69371e-05	SH3GL2/SYNJ1/PCLO/STXBP1/P2RX7/SYT3/SYT4/SYT15/SYP/RAB3GAP1/SYT1/RAB3A/SYT13
Biological Process	GO:0050772	positive regulation of axonogenesis	10/312	74/16992	9.58546e-07	0.000144333	0.000136194	NTRK2/RUFY3/PAFAH1B1/TRPC5/PLXNC1/SEMA4D/ZFYVE27/SLITRK1/WNT3/ZEB2
Biological Process	GO:0014047	glutamate secretion	8/312	43/16992	9.79403e-07	0.000144333	0.000136194	NTRK2/STXBP1/P2RX7/SYT4/PPFIA2/RAB3GAP1/SYT1/RAB3A
Biological Process	GO:0007409	axonogenesis	24/312	422/16992	1.04339e-06	0.000146074	0.000137837	NTRK2/RUFY3/PAFAH1B1/TRPC5/SLC9A6/PIK3CB/RTN4/PLXNA4/SPTAN1/PAK3/STXBP1/UCHL1/SLITRK5/PLXNC1/SEMA4D/XK/ZFYVE27/SRC/RAB3A/SLITRK1/SPTBN4/WNT3/ZEB2/PRKCQ
Biological Process	GO:0022604	regulation of cell morphogenesis	24/312	424/16992	1.1343e-06	0.00015124	0.000142712	NTRK2/RUFY3/SRCIN1/PAFAH1B1/TRPC5/PTPRD/RAPGEF2/RTN4/PLXNA4/WDPCP/PAK3/SYT3/PLXNC1/SYT4/SEMA4D/XK/SYT1/ZFYVE27/SRC/RASAL1/SLITRK1/WNT3/ZEB2/TTBK2
Biological Process	GO:0060560	developmental growth involved in morphogenesis	16/312	205/16992	1.27468e-06	0.000162232	0.000153083	RUFY3/SH3GL2/PAFAH1B1/TRPC5/SLC9A6/RTN4/PLXNA4/PRKCZ/SYT3/SYT4/SEMA4D/SYT1/ZFYVE27/RASAL1/WNT3/ZEB2
Biological Process	GO:0051648	vesicle localization	18/312	257/16992	1.3404e-06	0.000163179	0.000153977	SH3GL2/PAFAH1B1/SYNJ1/TRAPPC10/PCLO/STXBP1/PRKCZ/P2RX7/SYT3/SYT4/SYT15/SYP/RAB3GAP1/SYNDIG1/SYT1/RAB27B/RAB3A/SYT13
Biological Process	GO:0048639	positive regulation of developmental growth	14/312	159/16992	1.42452e-06	0.000165026	0.00015572	RUFY3/PAFAH1B1/TRPC5/PLS1/PLCB1/SYT3/SYT4/SEMA4D/SYT1/ZFYVE27/RASAL1/ZFPM2/SPTBN4/WNT3
Biological Process	GO:0007269	neurotransmitter secretion	13/312	138/16992	1.58781e-06	0.000165026	0.00015572	SYNJ1/PCLO/STXBP1/P2RX7/SYT3/SYT4/SYT15/PPFIA2/RAB3GAP1/SYT1/SYN3/RAB3A/SYT13
Biological Process	GO:0099643	signal release from synapse	13/312	138/16992	1.58781e-06	0.000165026	0.00015572	SYNJ1/PCLO/STXBP1/P2RX7/SYT3/SYT4/SYT15/PPFIA2/RAB3GAP1/SYT1/SYN3/RAB3A/SYT13
Biological Process	GO:0010975	regulation of neuron projection development	23/312	402/16992	1.59132e-06	0.000165026	0.00015572	NTRK2/RUFY3/SRCIN1/PAFAH1B1/TRPC5/PTPRD/RAPGEF2/RTN4/PLXNA4/PAK3/SYT3/PLXNC1/SYT4/SEMA4D/XK/SYT1/STMN2/ZFYVE27/RASAL1/SLITRK1/SPOCK1/WNT3/ZEB2
Biological Process	GO:0031346	positive regulation of cell projection organization	20/312	318/16992	1.85568e-06	0.000185568	0.000175104	NTRK2/RUFY3/PAFAH1B1/TRPC5/PTPRD/RAPGEF2/PAK3/P2RX7/SYT3/PLXNC1/SYT4/SEMA4D/SYT1/STMN2/ZFYVE27/SRC/RASAL1/SLITRK1/WNT3/ZEB2
Biological Process	GO:0016050	vesicle organization	22/312	379/16992	2.13005e-06	0.00020566	0.000194062	PAFAH1B1/SYNJ1/TBC1D9/STAM/VAMP1/TRAPPC10/SGSM1/STXBP1/TBC1D10B/P2RX7/SYT3/SYT4/SYT15/SYP/SYT1/VAPB/RABGAP1L/UVRAG/RAB3A/SYT13/ZEB2/SNX30
Biological Process	GO:0051650	establishment of vesicle localization	17/312	241/16992	2.40044e-06	0.000224042	0.000211408	SH3GL2/PAFAH1B1/SYNJ1/TRAPPC10/PCLO/STXBP1/PRKCZ/P2RX7/SYT3/SYT4/SYT15/SYP/RAB3GAP1/SYT1/RAB27B/RAB3A/SYT13
Biological Process	GO:0015711	organic anion transport	24/312	444/16992	2.5377e-06	0.000229212	0.000216286	NTRK2/SLC22A15/SLCO3A1/SLC27A4/SLC38A1/SLC4A9/STXBP1/SERINC3/SLC7A14/P2RX7/SYT4/XK/PPFIA2/RAB3GAP1/SLC7A4/SYT1/SLC4A8/SLCO1A2/SLC6A5/RAB3A/SERINC1/SLC6A15/SLC22A17/SLC25A4
Biological Process	GO:0048167	regulation of synaptic plasticity	13/312	146/16992	2.99429e-06	0.000262	0.000247226	NTRK2/RASGRF1/RAPGEF2/STXBP1/PRKCZ/SORCS3/SYT4/SYP/RAB3GAP1/RAB3A/PAIP2/SLC24A2/SHANK2
Biological Process	GO:0099531	presynaptic process involved in chemical synaptic transmission	13/312	148/16992	3.48496e-06	0.000295694	0.000279019	SYNJ1/PCLO/STXBP1/P2RX7/SYT3/SYT4/SYT15/PPFIA2/RAB3GAP1/SYT1/SYN3/RAB3A/SYT13
Biological Process	GO:0010769	regulation of cell morphogenesis involved in differentiation	17/312	250/16992	3.94151e-06	0.000323648	0.000305397	NTRK2/RUFY3/SRCIN1/PAFAH1B1/TRPC5/PTPRD/RAPGEF2/RTN4/PLXNA4/PAK3/PLXNC1/SEMA4D/XK/ZFYVE27/SLITRK1/WNT3/ZEB2
Biological Process	GO:0050770	regulation of axonogenesis	13/312	150/16992	4.04559e-06	0.000323648	0.000305397	NTRK2/RUFY3/PAFAH1B1/TRPC5/RTN4/PLXNA4/PLXNC1/SEMA4D/XK/ZFYVE27/SLITRK1/WNT3/ZEB2
Biological Process	GO:0061564	axon development	24/312	458/16992	4.32334e-06	0.00033626	0.000317298	NTRK2/RUFY3/PAFAH1B1/TRPC5/SLC9A6/PIK3CB/RTN4/PLXNA4/SPTAN1/PAK3/STXBP1/UCHL1/SLITRK5/PLXNC1/SEMA4D/XK/ZFYVE27/SRC/RAB3A/SLITRK1/SPTBN4/WNT3/ZEB2/PRKCQ
Biological Process	GO:0010770	positive regulation of cell morphogenesis involved in differentiation	12/312	133/16992	6.28328e-06	0.000475491	0.000448678	NTRK2/RUFY3/PAFAH1B1/TRPC5/PTPRD/PAK3/PLXNC1/SEMA4D/ZFYVE27/SLITRK1/WNT3/ZEB2
Biological Process	GO:0045666	positive regulation of neuron differentiation	19/312	318/16992	7.06927e-06	0.000514763	0.000485735	NTRK2/RUFY3/PAFAH1B1/TRPC5/PTPRD/RAPGEF2/RNF112/PAK3/SYT3/PLXNC1/SYT4/SEMA4D/SYT1/STMN2/ZFYVE27/RASAL1/SLITRK1/WNT3/ZEB2
Biological Process	GO:0006906	vesicle fusion	13/312	158/16992	7.16992e-06	0.000514763	0.000485735	TBC1D9/VAMP1/SGSM1/STXBP1/TBC1D10B/SYT3/SYT4/SYT15/SYT1/RABGAP1L/UVRAG/RAB3A/SYT13
Biological Process	GO:0001505	regulation of neurotransmitter levels	14/312	184/16992	7.92175e-06	0.000554522	0.000523252	SYNJ1/SLC38A1/PCLO/STXBP1/P2RX7/SYT3/SYT4/SYT15/PPFIA2/RAB3GAP1/SYT1/SYN3/RAB3A/SYT13
Biological Process	GO:0090174	organelle membrane fusion	13/312	163/16992	1.00645e-05	0.00066575	0.000628208	TBC1D9/VAMP1/SGSM1/STXBP1/TBC1D10B/SYT3/SYT4/SYT15/SYT1/RABGAP1L/UVRAG/RAB3A/SYT13
Biological Process	GO:0050804	modulation of synaptic transmission	18/312	297/16992	1.01678e-05	0.00066575	0.000628208	NTRK2/RASGRF1/RAPGEF2/PLCL2/PLCL1/STXBP1/PRKCZ/SORCS3/SYT4/SYP/RAB3GAP1/SYT1/PRKCE/SYN3/RAB3A/PAIP2/SLC24A2/SHANK2
Biological Process	GO:0007029	endoplasmic reticulum organization	7/312	42/16992	1.0224e-05	0.00066575	0.000628208	RTN3/REEP2/RTN4/REEP1/RAB3GAP1/VAPB/ZFYVE27
Biological Process	GO:0072583	clathrin-dependent endocytosis	8/312	59/16992	1.16079e-05	0.000738683	0.000697028	SLC9B2/SH3GL2/SYNJ1/PIK3CB/SNAP91/UBQLN2/SYP/SYT1
Biological Process	GO:0097484	dendrite extension	6/312	29/16992	1.21506e-05	0.000756036	0.000713402	SH3GL2/SLC9A6/SYT3/SYT4/SYT1/RASAL1
Biological Process	GO:0046942	carboxylic acid transport	18/312	302/16992	1.27558e-05	0.000776439	0.000732654	NTRK2/SLC27A4/SLC38A1/STXBP1/SERINC3/SLC7A14/P2RX7/SYT4/XK/PPFIA2/RAB3GAP1/SLC7A4/SYT1/SLCO1A2/SLC6A5/RAB3A/SERINC1/SLC6A15
Biological Process	GO:0048791	calcium ion-regulated exocytosis of neurotransmitter	6/312	30/16992	1.49552e-05	0.000890951	0.000840709	SYT3/SYT4/SYT15/RAB3GAP1/SYT1/SYT13
Biological Process	GO:0035725	sodium ion transmembrane transport	12/312	146/16992	1.63078e-05	0.000951288	0.000897644	SLC9B2/WNK2/SLC9A6/SCN3A/SLC4A9/TRAPPC10/SCN3B/SCN1A/PRKCE/SLC24A2/SCN2B/SCN2A
Biological Process	GO:0015849	organic acid transport	18/312	310/16992	1.81381e-05	0.00103646	0.000978015	NTRK2/SLC27A4/SLC38A1/STXBP1/SERINC3/SLC7A14/P2RX7/SYT4/XK/PPFIA2/RAB3GAP1/SLC7A4/SYT1/SLCO1A2/SLC6A5/RAB3A/SERINC1/SLC6A15
Biological Process	GO:0023061	signal release	21/312	414/16992	2.81167e-05	0.00157454	0.00148575	SLC9B2/SYNJ1/STXBP5L/PCLO/STXBP1/P2RX7/SYT3/SYT4/SYT15/PPFIA2/RAB3GAP1/VPS35/SYBU/SYT1/PRKCE/SYN3/RAB11FIP5/RAB3A/SYT13/SLC25A4/PDE8B
Biological Process	GO:1903305	regulation of regulated secretory pathway	10/312	109/16992	3.23029e-05	0.00177349	0.00167348	STXBP1/SYT3/SYT4/SYT15/RAB3GAP1/SYT1/TRPV6/SCAMP5/RAB3A/SYT13
Biological Process	GO:0051962	positive regulation of nervous system development	22/312	453/16992	3.50648e-05	0.00188811	0.00178163	NTRK2/RUFY3/PAFAH1B1/TRPC5/PTPRD/RAPGEF2/RNF112/PAK3/SLITRK5/SYT3/PLXNC1/SYT4/SEMA4D/SYNDIG1/SYT1/STMN2/ZFYVE27/RASAL1/ZNF488/SLITRK1/WNT3/ZEB2
Biological Process	GO:0050769	positive regulation of neurogenesis	20/312	392/16992	4.0236e-05	0.00212567	0.00200581	NTRK2/RUFY3/PAFAH1B1/TRPC5/PTPRD/RAPGEF2/RNF112/PAK3/SYT3/PLXNC1/SYT4/SEMA4D/SYT1/STMN2/ZFYVE27/RASAL1/ZNF488/SLITRK1/WNT3/ZEB2
Biological Process	GO:0031338	regulation of vesicle fusion	8/312	70/16992	4.14936e-05	0.00215152	0.00203019	TBC1D9/SGSM1/STXBP1/TBC1D10B/SYT4/SYT1/RABGAP1L/RAB3A
Biological Process	GO:0016482	cytosolic transport	11/312	136/16992	4.25783e-05	0.00215733	0.00203567	RAB6B/UBE2O/RAB9B/TRAPPC10/TBC1D10B/VPS26B/VPS13A/VPS53/VPS35/TGOLN2/SRC
Biological Process	GO:0048284	organelle fusion	14/312	214/16992	4.31465e-05	0.00215733	0.00203567	TBC1D9/VAMP1/UBQLN1/SGSM1/STXBP1/TBC1D10B/SYT3/SYT4/SYT15/SYT1/RABGAP1L/UVRAG/RAB3A/SYT13
Biological Process	GO:0044708	single-organism behavior	20/312	405/16992	6.33262e-05	0.00308311	0.00290925	NTRK2/PAFAH1B1/SYNJ1/RASGRF1/PLCB1/UCHL1/PRKCZ/STRBP/SORCS3/SLITRK5/SCN1A/SYT4/UBR3/PRKCE/PAIP2/SLC24A2/SLITRK1/SPTBN4/SHANK2/SLC12A5
Biological Process	GO:0031333	negative regulation of protein complex assembly	10/312	118/16992	6.38644e-05	0.00308311	0.00290925	TUBB4A/PEX5/SPTAN1/STXBP1/PRKCZ/VPS35/TRAF3IP1/STMN2/SRC/SPTBN4
Biological Process	GO:0048638	regulation of developmental growth	16/312	285/16992	7.88668e-05	0.00374283	0.00353177	RUFY3/PAFAH1B1/TRPC5/PLS1/RTN4/PLXNA4/PLCB1/SYT3/SYT4/SEMA4D/SYT1/ZFYVE27/RASAL1/ZFPM2/SPTBN4/WNT3
Biological Process	GO:0042147	retrograde transport, endosome to Golgi	8/312	77/16992	8.27682e-05	0.00386251	0.0036447	RAB6B/UBE2O/RAB9B/TRAPPC10/TBC1D10B/VPS26B/VPS53/VPS35
Biological Process	GO:0010720	positive regulation of cell development	21/312	453/16992	0.000102149	0.00468882	0.00442442	NTRK2/SLC9B2/RUFY3/PAFAH1B1/TRPC5/PTPRD/RAPGEF2/RNF112/PAK3/SYT3/PLXNC1/SYT4/SEMA4D/SYT1/STMN2/ZFYVE27/RASAL1/ZNF488/SLITRK1/WNT3/ZEB2
Biological Process	GO:0044801	single-organism membrane fusion	13/312	204/16992	0.000105248	0.00475315	0.00448511	TBC1D9/VAMP1/SGSM1/STXBP1/TBC1D10B/SYT3/SYT4/SYT15/SYT1/RABGAP1L/UVRAG/RAB3A/SYT13
Biological Process	GO:0048172	regulation of short-term neuronal synaptic plasticity	4/312	15/16992	0.000129702	0.00576452	0.00543945	SYT4/SYP/RAB3GAP1/RAB3A
Biological Process	GO:0061025	membrane fusion	14/312	238/16992	0.000134862	0.0059002	0.00556748	TBC1D9/VAMP1/SGSM1/RABEP1/STXBP1/TBC1D10B/SYT3/SYT4/SYT15/SYT1/RABGAP1L/UVRAG/RAB3A/SYT13
Biological Process	GO:0045927	positive regulation of growth	14/312	242/16992	0.000160564	0.00691659	0.00652656	RUFY3/PAFAH1B1/TRPC5/PLS1/PLCB1/SYT3/SYT4/SEMA4D/SYT1/ZFYVE27/RASAL1/ZFPM2/SPTBN4/WNT3
Biological Process	GO:0006835	dicarboxylic acid transport	8/312	87/16992	0.000196186	0.00832306	0.00785372	NTRK2/STXBP1/P2RX7/SYT4/PPFIA2/RAB3GAP1/SYT1/RAB3A
Category	ID	Description	GeneRatio	BgRatio	pvalue	p.adjust	qvalue	geneID
Cellular Component	GO:0098793	presynapse	27/334	343/18122	2.47969e-10	8.7285e-08	7.41296e-08	NTRK2/SLC9B2/WDR7/SYNJ1/SLC9A6/VAMP1/TMEM163/PCLO/STXBP1/P2RX7/SYT3/SYT4/SYT15/SYP/PPFIA2/SYNDIG1/SV2A/SYT1/SVOP/SYN3/SYNGR3/TPRG1L/SCAMP5/RAB3A/SYT13/RAB3C/PRSS12
Cellular Component	GO:0033267	axon part	19/334	175/18122	6.10072e-10	1.07373e-07	9.11897e-08	NTRK2/PAFAH1B1/SYNJ1/SLC9A6/TUBB4A/VAMP1/STXBP1/UCHL1/PRKCZ/RANGAP1/SCN1A/SYP/SV2A/SYT1/RAB3A/SCN2A/SPOCK1/SPTBN4/PRSS12
Cellular Component	GO:0030424	axon	27/334	385/18122	3.13499e-09	3.67839e-07	3.12399e-07	NTRK2/RUFY3/SRCIN1/PAFAH1B1/SYNJ1/SLC9A6/TUBB4A/STMN4/VAMP1/STXBP1/PTPRK/UCHL1/PRKCZ/RANGAP1/SCN1A/SYT4/SYP/SV2A/SYT1/STMN2/ZFYVE27/RAB3A/SCN2A/SPOCK1/SPTBN4/TMEM57/PRSS12
Cellular Component	GO:0030672	synaptic vesicle membrane	12/334	75/18122	1.1648e-08	8.20017e-07	6.96426e-07	SLC9B2/VAMP1/TMEM163/SYT4/SYP/SV2A/SYT1/SVOP/SYN3/SYNGR3/SCAMP5/RAB3A
Cellular Component	GO:0099501	exocytic vesicle membrane	12/334	75/18122	1.1648e-08	8.20017e-07	6.96426e-07	SLC9B2/VAMP1/TMEM163/SYT4/SYP/SV2A/SYT1/SVOP/SYN3/SYNGR3/SCAMP5/RAB3A
Cellular Component	GO:0008021	synaptic vesicle	15/334	146/18122	8.44069e-08	4.95187e-06	4.20554e-06	SLC9B2/WDR7/VAMP1/TMEM163/SYT4/SYP/SV2A/SYT1/SVOP/SYN3/SYNGR3/TPRG1L/SCAMP5/RAB3A/RAB3C
Cellular Component	GO:0070382	exocytic vesicle	15/334	160/18122	2.82587e-07	1.42101e-05	1.20684e-05	SLC9B2/WDR7/VAMP1/TMEM163/SYT4/SYP/SV2A/SYT1/SVOP/SYN3/SYNGR3/TPRG1L/SCAMP5/RAB3A/RAB3C
Cellular Component	GO:0044306	neuron projection terminus	13/334	125/18122	5.38043e-07	2.25724e-05	1.91703e-05	NTRK2/SYNJ1/SLC9A6/VAMP1/STXBP1/UCHL1/SYT4/SYP/SV2A/SYT1/RAB3A/TMEM57/PRSS12
Cellular Component	GO:0098563	intrinsic component of synaptic vesicle membrane	6/334	18/18122	5.77134e-07	2.25724e-05	1.91703e-05	TMEM163/SYT4/SYP/SV2A/SYT1/RAB3A
Cellular Component	GO:0043195	terminal bouton	9/334	61/18122	1.64478e-06	5.78961e-05	4.91701e-05	NTRK2/SYNJ1/VAMP1/STXBP1/SYP/SV2A/SYT1/RAB3A/PRSS12
Cellular Component	GO:0001518	voltage-gated sodium channel complex	5/334	14/18122	3.60443e-06	0.000115342	9.79577e-05	SCN3A/SCN3B/SCN1A/SCN2B/SCN2A
Cellular Component	GO:0030133	transport vesicle	21/334	367/18122	4.93459e-06	0.000133889	0.000113709	SLC9B2/WDR7/VAMP1/TMEM163/SYT3/SYT4/SYP/SV2A/SYT1/TGOLN2/SVOP/SYN3/PCSK2/RAB11FIP5/SYNGR3/TPRG1L/SCAMP5/RAB27B/RAB3A/SYT13/RAB3C
Cellular Component	GO:0030658	transport vesicle membrane	14/334	176/18122	5.00046e-06	0.000133889	0.000113709	SLC9B2/VAMP1/TMEM163/SYT3/SYT4/SYP/SV2A/SYT1/SVOP/SYN3/RAB11FIP5/SYNGR3/SCAMP5/RAB3A
Cellular Component	GO:0030285	integral component of synaptic vesicle membrane	5/334	15/18122	5.32512e-06	0.000133889	0.000113709	TMEM163/SYT4/SYP/SV2A/SYT1
Cellular Component	GO:0071782	endoplasmic reticulum tubular network	5/334	16/18122	7.62888e-06	0.000179024	0.000152042	RTN4/REEP1/RAB3GAP1/REEP5/ZFYVE27
Cellular Component	GO:0034706	sodium channel complex	5/334	20/18122	2.54839e-05	0.000527666	0.000448138	SCN3A/SCN3B/SCN1A/SCN2B/SCN2A
Cellular Component	GO:0098827	endoplasmic reticulum subcompartment	5/334	20/18122	2.54839e-05	0.000527666	0.000448138	RTN4/REEP1/RAB3GAP1/REEP5/ZFYVE27
Cellular Component	GO:0043679	axon terminus	10/334	110/18122	3.63093e-05	0.000710049	0.000603032	NTRK2/SYNJ1/SLC9A6/VAMP1/STXBP1/SYP/SV2A/SYT1/RAB3A/PRSS12
Cellular Component	GO:0043025	neuronal cell body	21/334	422/18122	4.00004e-05	0.000741061	0.00062937	RUFY3/SRCIN1/PAFAH1B1/TRPC5/TTLL7/RAPGEF2/TUBB4A/PTPRK/UCHL1/PRKCZ/P2RX7/SCN1A/SYT4/VPS35/SLC4A8/STMN2/PCSK2/SPTBN4/SHANK2/PDE1A/SLC12A5
Cellular Component	GO:0005769	early endosome	17/334	310/18122	6.71752e-05	0.00118228	0.00100409	NTRK2/SH3GL2/RPS6KC1/SLC9A6/OCRL/STAM/TMEM163/RABEP1/VPS26B/PARM1/ZFYVE9/SYNDIG1/VPS35/SH3GL3/RABGAP1L/RAB11FIP5/UVRAG
Cellular Component	GO:0044297	cell body	22/334	483/18122	9.71927e-05	0.00162913	0.0013836	RUFY3/SRCIN1/PAFAH1B1/TRPC5/TTLL7/RAPGEF2/TUBB4A/PTPRK/UCHL1/PRKCZ/P2RX7/SCN1A/SYT4/SYNDIG1/VPS35/SLC4A8/STMN2/PCSK2/SPTBN4/SHANK2/PDE1A/SLC12A5
Cellular Component	GO:0010008	endosome membrane	20/334	421/18122	0.000114843	0.00178196	0.00151339	NTRK2/SLC9B2/OPTN/RAB11FIP4/SLC9A6/OCRL/STAM/TMEM163/RABEP1/VPS53/PARM1/ZFYVE9/SYNDIG1/VPS35/SH3GL3/SNX25/RAB11FIP5/ZFYVE27/SCAMP5/RAB27B
Cellular Component	GO:0044440	endosomal part	21/334	455/18122	0.000116435	0.00178196	0.00151339	NTRK2/SLC9B2/OPTN/RAB11FIP4/SLC9A6/OCRL/STAM/TRAPPC10/TMEM163/RABEP1/VPS53/PARM1/ZFYVE9/SYNDIG1/VPS35/SH3GL3/SNX25/RAB11FIP5/ZFYVE27/SCAMP5/RAB27B
Cellular Component	GO:0033268	node of Ranvier	4/334	15/18122	0.000131732	0.00193207	0.00164087	SCN1A/SCN2A/SPOCK1/SPTBN4
Cellular Component	GO:0048786	presynaptic active zone	5/334	32/18122	0.000276075	0.00388714	0.00330128	PCLO/STXBP1/SYP/PPFIA2/SV2A
Cellular Component	GO:0031901	early endosome membrane	9/334	122/18122	0.000433321	0.0058665	0.00498232	SLC9A6/OCRL/STAM/TMEM163/RABEP1/ZFYVE9/SYNDIG1/SH3GL3/RAB11FIP5
Category	ID	Description	GeneRatio	BgRatio	pvalue	p.adjust	qvalue	geneID
Molecular Function	GO:0004843	thiol-dependent ubiquitin-specific protease activity	10/313	77/16982	1.44262e-06	0.000667931	0.000551231	USP31/USP20/USP5/USP32/UCHL1/USP27X/USP22/OTUD7A/USP35/UCHL5
Molecular Function	GO:0015081	sodium ion transmembrane transporter activity	13/313	152/16982	4.88104e-06	0.00112996	0.000932536	SLC9B2/SLC9A6/SCN3A/SLC38A1/SLC4A9/TRAPPC10/SCN3B/SCN1A/SLC6A5/SLC6A15/SLC24A2/SCN2B/SCN2A
Molecular Function	GO:0031489	myosin V binding	5/313	17/16982	1.06273e-05	0.00164014	0.00135358	RAB39B/RAB6B/RAB27B/RAB3A/RAB3C
Molecular Function	GO:0019905	syntaxin binding	9/313	83/16982	2.1747e-05	0.00251721	0.00207741	STXBP5L/VAMP1/STXBP1/SYT3/SYT4/SYT15/SYBU/SYT1/SYT13
Molecular Function	GO:0008514	organic anion transmembrane transporter activity	13/313	188/16982	4.7496e-05	0.00349029	0.00288047	SLC22A15/SLCO3A1/SLC38A1/SLC4A9/SERINC3/SLC7A14/SLC7A4/SLCO1A2/SLC6A5/SERINC1/SLC6A15/SLC22A17/SLC25A4
Molecular Function	GO:0005248	voltage-gated sodium channel activity	5/313	23/16982	5.2769e-05	0.00349029	0.00288047	SCN3A/SCN3B/SCN1A/SCN2B/SCN2A
Molecular Function	GO:1905030	voltage-gated ion channel activity involved in regulation of postsynaptic membrane potential	5/313	23/16982	5.2769e-05	0.00349029	0.00288047	SCN3A/SCN3B/SCN1A/SCN2B/SCN2A
Molecular Function	GO:0000149	SNARE binding	10/313	117/16982	6.13084e-05	0.00354822	0.00292828	STXBP5L/VAMP1/STXBP1/SYT3/SYT4/SYT15/SYBU/SYT1/UVRAG/SYT13
Molecular Function	GO:0036459	thiol-dependent ubiquitinyl hydrolase activity	10/313	120/16982	7.59994e-05	0.00390975	0.00322664	USP31/USP20/USP5/USP32/UCHL1/USP27X/USP22/OTUD7A/USP35/UCHL5
Molecular Function	GO:0101005	ubiquitinyl hydrolase activity	10/313	122/16982	8.7371e-05	0.00404528	0.00333849	USP31/USP20/USP5/USP32/UCHL1/USP27X/USP22/OTUD7A/USP35/UCHL5
Molecular Function	GO:0015291	secondary active transmembrane transporter activity	14/313	232/16982	0.00010719	0.0043593	0.00359765	SLC9B2/SLC9A6/SLCO3A1/SLC38A1/SLC4A9/SLC45A1/SLC12A1/SLC45A2/SLC4A8/SLC6A5/SLC6A15/SLC24A2/SLC25A4/SLC12A5
Molecular Function	GO:0030276	clathrin binding	7/313	60/16982	0.000112984	0.0043593	0.00359765	TRPC5/SNAP91/SYT3/SYT4/SYT15/SYT1/SYT13
Molecular Function	GO:0005543	phospholipid binding	18/313	363/16982	0.000146313	0.00490783	0.00405034	RPS6KC1/RAPGEF2/TULP4/PCLO/PLCB1/SNAP91/SYT3/SYT4/SYT15/ZFYVE9/SYT1/PLEKHA5/SNX25/RASAL1/SYT13/OSBPL1A/SPTBN4/SNX30
Molecular Function	GO:0019783	ubiquitin-like protein-specific protease activity	10/313	130/16982	0.000148401	0.00490783	0.00405034	USP31/USP20/USP5/USP32/UCHL1/USP27X/USP22/OTUD7A/USP35/UCHL5
Molecular Function	GO:0031267	small GTPase binding	16/313	302/16982	0.000161244	0.00497706	0.00410748	OPTN/STXBP5L/RAB11FIP4/TBC1D9/OCRL/PEX5L/PEX5/SGSM1/PAK3/TBC1D10B/SRGAP3/RANGAP1/RAB3GAP1/RABGAP1L/RUSC2/RAB11FIP5
Molecular Function	GO:0008509	anion transmembrane transporter activity	16/313	307/16982	0.000194383	0.00562497	0.00464218	SLC22A15/SLCO3A1/SLC38A1/SLC4A9/SERINC3/SLC7A14/SLC12A1/SLC7A4/SLC4A8/SLCO1A2/SLC6A5/SERINC1/SLC6A15/SLC22A17/SLC25A4/SLC12A5
Molecular Function	GO:0005096	GTPase activator activity	15/313	282/16982	0.00024641	0.0066006	0.00544735	STXBP5L/RAPGEF2/TBC1D9/OCRL/RAP1GDS1/SGSM1/PLCB1/RABEP1/TBC1D10B/SRGAP3/RANGAP1/RAB3GAP1/RABGAP1L/RASAL2/RASAL1
Molecular Function	GO:0017137	Rab GTPase binding	10/313	139/16982	0.000256611	0.0066006	0.00544735	OPTN/STXBP5L/RAB11FIP4/TBC1D9/SGSM1/TBC1D10B/RAB3GAP1/RABGAP1L/RUSC2/RAB11FIP5
Molecular Function	GO:0005545	1-phosphatidylinositol binding	4/313	18/16982	0.000282422	0.00688218	0.00567974	SNAP91/ZFYVE9/SYT1/PLEKHA5
Molecular Function	GO:0015175	neutral amino acid transmembrane transporter activity	5/313	33/16982	0.000320049	0.00740914	0.00611463	SLC38A1/SERINC3/SLC6A5/SERINC1/SLC6A15
Molecular Function	GO:0017075	syntaxin-1 binding	4/313	19/16982	0.000352569	0.0077733	0.00641516	STXBP1/SYT4/SYBU/SYT1
Molecular Function	GO:0051020	GTPase binding	16/313	330/16982	0.000434676	0.00914795	0.00754963	OPTN/STXBP5L/RAB11FIP4/TBC1D9/OCRL/PEX5L/PEX5/SGSM1/PAK3/TBC1D10B/SRGAP3/RANGAP1/RAB3GAP1/RABGAP1L/RUSC2/RAB11FIP5

## Sheet: Enrichment LGG DGCA genes
Category	ID	Description	GeneRatio	BgRatio	pvalue	p.adjust	qvalue	geneID
Reactome Pathways	R-HSA-380972	Energy dependent regulation of mTOR by LKB1-AMPK	5/177	28/10281	0.000101867	0.0286007	0.0258496	PRKAG2/PPM1A/RRAGA/RRAGB/PRKAA2
Reactome Pathways	R-HSA-1660499	Synthesis of PIPs at the plasma membrane	6/177	49/10281	0.000181004	0.0286007	0.0258496	PLEKHA5/PIK3CB/PIK3C2G/RAB14/OCRL/PIK3R1
Reactome Pathways	R-HSA-416700	Other semaphorin interactions	4/177	19/10281	0.000268876	0.0286007	0.0258496	PLXNA4/SEMA6A/SEMA4D/PLXNC1
Reactome Pathways	R-HSA-1483255	PI Metabolism	7/177	78/10281	0.000375915	0.0286007	0.0258496	PLEKHA5/PIK3CB/PIK3C2G/RAB14/OCRL/TNFAIP8L3/PIK3R1
Reactome Pathways	R-HSA-109704	PI3K Cascade	7/177	80/10281	0.000439179	0.0286007	0.0258496	PIK3CB/PRKAG2/PPM1A/RRAGA/PIK3R1/RRAGB/PRKAA2
Reactome Pathways	R-HSA-165159	mTOR signalling	5/177	40/10281	0.00057718	0.0286007	0.0258496	PRKAG2/PPM1A/RRAGA/RRAGB/PRKAA2
Reactome Pathways	R-HSA-373753	Nephrin interactions	4/177	23/10281	0.000582104	0.0286007	0.0258496	PIK3CB/SPTAN1/WASL/PIK3R1
Reactome Pathways	R-HSA-112399	IRS-mediated signalling	14/177	298/10281	0.000628102	0.0286007	0.0258496	RASGRF1/PIK3CB/RET/PRKAG2/PPM1A/RRAGA/SPTAN1/RASGRP1/RAPGEF2/PPP5C/PTK2/PIK3R1/RRAGB/PRKAA2
Reactome Pathways	R-HSA-109703	PKB-mediated events	5/177	41/10281	0.000648285	0.0286007	0.0258496	PRKAG2/PPM1A/RRAGA/RRAGB/PRKAA2
Reactome Pathways	R-HSA-8856828	Clathrin-mediated endocytosis	9/177	139/10281	0.000652968	0.0286007	0.0258496	STON1/SH3GL2/STAM/REPS2/UBQLN1/TF/OCRL/UBQLN2/WASL
Reactome Pathways	R-HSA-74751	Insulin receptor signalling cascade	14/177	301/10281	0.00069318	0.0286007	0.0258496	RASGRF1/PIK3CB/RET/PRKAG2/PPM1A/RRAGA/SPTAN1/RASGRP1/RAPGEF2/PPP5C/PTK2/PIK3R1/RRAGB/PRKAA2
Reactome Pathways	R-HSA-2428924	IGF1R signaling cascade	14/177	302/10281	0.000716107	0.0286007	0.0258496	RASGRF1/PIK3CB/RET/PRKAG2/PPM1A/RRAGA/SPTAN1/RASGRP1/RAPGEF2/PPP5C/PTK2/PIK3R1/RRAGB/PRKAA2
Reactome Pathways	R-HSA-2428928	IRS-related events triggered by IGF1R	14/177	302/10281	0.000716107	0.0286007	0.0258496	RASGRF1/PIK3CB/RET/PRKAG2/PPM1A/RRAGA/SPTAN1/RASGRP1/RAPGEF2/PPP5C/PTK2/PIK3R1/RRAGB/PRKAA2
Reactome Pathways	R-HSA-373752	Netrin-1 signaling	5/177	42/10281	0.000725754	0.0286007	0.0258496	TRPC5/PITPNA/WASL/PTK2/UNC5D
Reactome Pathways	R-HSA-2404192	Signaling by Type 1 Insulin-like Growth Factor 1 Receptor (IGF1R)	14/177	303/10281	0.000739673	0.0286007	0.0258496	RASGRF1/PIK3CB/RET/PRKAG2/PPM1A/RRAGA/SPTAN1/RASGRP1/RAPGEF2/PPP5C/PTK2/PIK3R1/RRAGB/PRKAA2
Reactome Pathways	R-HSA-8873719	RAB geranylgeranylation	6/177	65/10281	0.000851969	0.030519	0.0275834	RAB6B/RAB27B/RAB14/RAB37/RAB6A/PTP4A2
Reactome Pathways	R-HSA-8876198	RAB GEFs exchange GTP for GDP on RABs	7/177	90/10281	0.000894521	0.030519	0.0275834	RAB6B/RAB27B/TRAPPC3/RAB3GAP1/RAB14/TRAPPC8/RAB6A
Reactome Pathways	R-HSA-6811436	COPI-independent Golgi-to-ER retrograde traffic	5/177	45/10281	0.000999899	0.032219	0.0291199	RAB6B/PAFAH1B1/PAFAH1B2/RAB3GAP1/RAB6A
Reactome Pathways	R-HSA-425407	SLC-mediated transmembrane transport	13/177	286/10281	0.00132445	0.0404306	0.0365416	SLCO1A2/SLC6A9/SLC38A1/SLC35B4/SLC24A4/SLC44A1/SLC7A1/SLC8A1/SLC12A1/RANBP2/SLC9A6/SLC17A5/SLC11A2
Reactome Pathways	R-HSA-74752	Signaling by Insulin receptor	14/177	326/10281	0.0014939	0.0432609	0.0390997	RASGRF1/PIK3CB/RET/PRKAG2/PPM1A/RRAGA/SPTAN1/RASGRP1/RAPGEF2/PPP5C/PTK2/PIK3R1/RRAGB/PRKAA2
Reactome Pathways	R-HSA-8856825	Cargo recognition for clathrin-mediated endocytosis	7/177	99/10281	0.00156634	0.0432609	0.0390997	STON1/SH3GL2/STAM/REPS2/UBQLN1/TF/UBQLN2
Reactome Pathways	R-HSA-177929	Signaling by EGFR	15/177	367/10281	0.00166289	0.0438399	0.039623	RASGRF1/PIK3CB/SH3GL2/STAM/RET/PRKACB/SPTAN1/RICTOR/RASGRP1/RAPGEF2/PDE1A/PTPRK/PPP5C/PTK2/PIK3R1
Category	ID	Description	GeneRatio	BgRatio	pvalue	p.adjust	qvalue	geneID
Biological Process	GO:0061564	axon development	27/316	458/16992	1.35858e-07	0.00042605	0.00040886	NTRK2/PIK3CB/WNT3/RUFY3/RET/TRPC5/TIAM1/SLITRK3/PAFAH1B1/SLITRK5/PLXNA4/SPTAN1/USP33/SEMA6A/TRIM32/SEMA4D/PLP1/ROBO2/RND2/SLC9A6/PITPNA/PLXNC1/PTK2/PIK3R1/UNC5D/RELN/SZT2
Biological Process	GO:0007409	axonogenesis	25/316	422/16992	3.6744e-07	0.000576145	0.0005529	NTRK2/PIK3CB/WNT3/RUFY3/RET/TRPC5/TIAM1/SLITRK3/PAFAH1B1/SLITRK5/PLXNA4/SPTAN1/USP33/SEMA6A/SEMA4D/ROBO2/RND2/SLC9A6/PITPNA/PLXNC1/PTK2/PIK3R1/UNC5D/RELN/SZT2
Biological Process	GO:0050772	positive regulation of axonogenesis	10/316	74/16992	1.07583e-06	0.0011246	0.00107923	NTRK2/WNT3/RUFY3/TRPC5/TIAM1/PAFAH1B1/SEMA4D/ROBO2/RND2/PLXNC1
Biological Process	GO:0050770	regulation of axonogenesis	13/316	150/16992	4.64746e-06	0.00293026	0.00281203	NTRK2/WNT3/RUFY3/RET/TRPC5/TIAM1/PAFAH1B1/PLXNA4/SEMA4D/ROBO2/RND2/PLXNC1/PTK2
Biological Process	GO:0010769	regulation of cell morphogenesis involved in differentiation	17/316	250/16992	4.67197e-06	0.00293026	0.00281203	NTRK2/PTPRD/WNT3/RUFY3/RET/TRPC5/TIAM1/PAFAH1B1/PLXNA4/SEMA4D/RAPGEF2/ROBO2/RND2/PLXNC1/PTK2/RAP2A/RELN
Biological Process	GO:0010770	positive regulation of cell morphogenesis involved in differentiation	12/316	133/16992	7.14947e-06	0.00352507	0.00338285	NTRK2/PTPRD/WNT3/RUFY3/TRPC5/TIAM1/PAFAH1B1/SEMA4D/ROBO2/RND2/PLXNC1/RELN
Biological Process	GO:0016236	macroautophagy	17/316	260/16992	7.86846e-06	0.00352507	0.00338285	OPTN/STAM/PRKAG2/SYNPO2/STX17/RRAGA/WAC/PAFAH1B2/UBQLN1/RAB3GAP1/SCOC/TBC1D12/SPTLC2/TRAPPC8/UBQLN2/RRAGB/PRKAA2
Biological Process	GO:0006914	autophagy	23/316	449/16992	1.22271e-05	0.00476809	0.00457571	PIK3CB/OPTN/STAM/PRKAG2/SYNPO2/STX17/RRAGA/WAC/USP33/PAFAH1B2/UBQLN1/PIM2/RAB3GAP1/SCOC/SVIP/TBC1D12/SPTLC2/TRAPPC8/UBQLN2/SIRT2/VPS11/RRAGB/PRKAA2
Biological Process	GO:0048813	dendrite morphogenesis	11/316	119/16992	1.36839e-05	0.00476809	0.00457571	PTPRD/TRPC5/TIAM1/PAFAH1B1/SLITRK5/SEMA4D/RAPGEF2/WASL/SLC11A2/RAP2A/RELN
Biological Process	GO:0010508	positive regulation of autophagy	10/316	101/16992	1.84835e-05	0.00579642	0.00556256	PIK3CB/OPTN/WAC/PAFAH1B2/PIM2/RAB3GAP1/SCOC/SVIP/SPTLC2/PRKAA2
Category	ID	Description	GeneRatio	BgRatio	pvalue	p.adjust	qvalue	geneID
Cellular Component	GO:0005769	early endosome	20/327	310/18122	9.76112e-07	0.000367994	0.000341126	NTRK2/SORL1/SH3GL2/STAM/RET/ZFYVE9/RABEP1/VPS8/SORT1/TF/RAB14/OCRL/RND2/SLC9A6/TRAK2/STX7/RNF11/SLC11A2/VPS11/PTP4A2
Cellular Component	GO:0055037	recycling endosome	13/327	153/18122	4.21045e-06	0.00079367	0.000735721	SORL1/OPTN/RABEP1/TF/RAB14/TUBGCP4/TBC1D12/SLC9A6/STX7/RNF11/SH3TC2/SLC11A2/RAP2A
Category	ID	Description	GeneRatio	BgRatio	pvalue	p.adjust	qvalue	geneID
Molecular Function	GO:0005543	phospholipid binding	20/315	363/16982	1.55635e-05	0.00831091	0.00719198	PLEKHA5/PIK3C2G/PLCB1/PFN2/RPE65/ZFYVE9/SESTD1/SYT15/PLA2G4C/SYT6/RASGRP1/RAPGEF2/SNX7/PXK/SNX30/SNX25/PITPNA/TNFAIP8L3/ZCCHC2/RAPGEF6
