# Supplementary material for: A kinase-deficient NTRK2 splice variant predominates in glioma and amplifies several oncogenic signaling pathways
Source: Nat Commun. 2020 Jun 12;11:2977. doi: 10.1038/s41467-020-16786-5 (PMC7293284; doi:10.1038/s41467-020-16786-5)
Supplement: Supplementary file 8 — Supplementary Data 5 [file 41467_2020_16786_MOESM8_ESM.xlsx]

## Sheet: DE Analysis
Comparison	No of up-reg terms	No of down-reg terms
448 vs 559	545	704
G14 vs G179	678	1032
Comparison	448 vs 559 (up-reg genes)	G14 vs G179 (up-reg genes)	448 vs 559 (down-reg genes)	G14 vs G179 (down-reg genes)
Reactome Pathways	5	7	41	29
GO:Biological Process	13	91	339	168
GO:Cellular Component	23	0	25	82
GO:Molecular Function	1	0	9	27
	448 vs 559	G14 vs G179	shared between the 2
Reactome terms in up-reg genes	5	7	0
BP terms in up-reg genes	13	91	1
Reactome terms in down-reg genes	41	29	16
BP terms in down-reg genes	339	168	90
CC terms in down-reg genes	25	82	17
MF terms in down-reg genes	9	27	5

## Sheet: DEGs (448-559)
gene	log2FoldChange	pvalue	padj	Direction
RPS4Y1	11.2087	8.51686e-18	8.28217e-16	up-regulated
MLLT3	10.3698	5.02646e-15	3.92782e-13	up-regulated
GSTT1	10.0819	4.59323e-14	3.24193e-12	up-regulated
SLITRK1	9.81669	1.4313e-12	8.55068e-11	up-regulated
USP9Y	9.67588	5.69915e-13	3.55011e-11	up-regulated
NLGN4Y	9.656	8.17403e-13	4.96799e-11	up-regulated
GATM	9.56054	2.90865e-69	5.0913e-66	up-regulated
KIAA2022	9.49791	2.46797e-12	1.43998e-10	up-regulated
KDM5D	8.95293	3.22748e-14	2.31532e-12	up-regulated
MDGA2	8.90387	8.62992e-11	4.26718e-09	up-regulated
EIF1AY	8.66148	5.04976e-10	2.30185e-08	up-regulated
NEGR1	8.5826	4.3211e-10	2.00097e-08	up-regulated
FOCAD	8.56241	1.04999e-24	1.87541e-22	up-regulated
NPY1R	8.50197	7.04038e-10	3.15987e-08	up-regulated
DPP10	8.46754	5.3697e-10	2.44133e-08	up-regulated
PPP2R2C	8.45956	1.0234e-09	4.48964e-08	up-regulated
TXLNGY	8.45437	1.02017e-09	4.48668e-08	up-regulated
GABRA3	8.3483	2.69523e-09	1.11794e-07	up-regulated
CDH13	8.18628	1.88105e-27	4.11573e-25	up-regulated
FLG	8.11235	5.48942e-11	2.79322e-09	up-regulated
FAIM3	8.05082	4.74037e-08	1.6529e-06	up-regulated
IGSF21	8.03747	1.76378e-08	6.49962e-07	up-regulated
GALR1	7.9852	1.28032e-08	4.85079e-07	up-regulated
CDH22	7.97129	2.37012e-11	1.25717e-09	up-regulated
CACNG5	7.86581	4.80844e-14	3.36668e-12	up-regulated
DDX3Y	7.83223	1.57611e-15	1.32001e-13	up-regulated
IL13RA2	7.75892	3.44783e-08	1.21921e-06	up-regulated
SHH	7.73281	4.45807e-09	1.78977e-07	up-regulated
ERICH3	7.56023	2.58785e-63	3.23555e-60	up-regulated
AFF2	7.49189	6.89735e-18	6.74476e-16	up-regulated
KLRC4	7.29462	9.89797e-07	2.93154e-05	up-regulated
IGFBP7-AS1	7.28334	5.54278e-09	2.19504e-07	up-regulated
ARMC3	7.26868	3.56225e-06	9.32043e-05	up-regulated
PCDHGA11	7.1555	9.54914e-90	2.08935e-86	up-regulated
DIRAS2	7.13449	4.89802e-48	2.76565e-45	up-regulated
PCDHA13	6.99572	1.59579e-06	4.55672e-05	up-regulated
CTNNA2	6.90774	1.26244e-43	5.97236e-41	up-regulated
CYP4F35P	6.86744	4.95849e-06	0.000125424	up-regulated
DKK1	6.77827	1.9513e-10	9.35767e-09	up-regulated
KLRC2	6.75038	3.81654e-11	1.98234e-09	up-regulated
WBSCR17	6.74986	2.58053e-36	8.21265e-34	up-regulated
RIBC2	6.72134	1.05167e-05	0.0002491	up-regulated
ABCC8	6.71582	1.02522e-05	0.000243164	up-regulated
HRH2	6.69949	1.59145e-05	0.000366535	up-regulated
PPP1R16B	6.66415	3.80723e-05	0.000822738	up-regulated
APOBEC3B	6.64625	8.36977e-06	0.000200966	up-regulated
SLC6A2	6.63276	4.61342e-05	0.000980016	up-regulated
ICOSLG	6.61028	7.50791e-07	2.24264e-05	up-regulated
MT1E	6.60909	6.46535e-06	0.000158723	up-regulated
CCDC37	6.55741	6.2684e-06	0.000154756	up-regulated
MIPOL1	6.53352	3.21839e-05	0.000700875	up-regulated
LGI1	6.52003	4.2927e-05	0.000919699	up-regulated
RGN	6.45112	1.82811e-05	0.000417201	up-regulated
NR5A1	6.39608	0.000141715	0.00269921	up-regulated
FA2H	6.38858	5.87718e-05	0.00122324	up-regulated
TUSC1	6.37768	4.84654e-05	0.00102333	up-regulated
OTOF	6.368	0.000258756	0.00469841	up-regulated
ABCB11	6.34861	1.21295e-06	3.5327e-05	up-regulated
SLFN11	6.34223	6.86016e-39	2.5549e-36	up-regulated
TEKT1	6.30204	0.00105903	0.0169444	up-regulated
LPPR1	6.17938	7.53905e-05	0.00152559	up-regulated
VSTM2B	6.17607	0.00013579	0.00259766	up-regulated
PRIMA1	6.16307	1.00024e-22	1.52246e-20	up-regulated
FAM95A	6.0874	3.01833e-13	1.95678e-11	up-regulated
KLRC3	6.02104	1.76338e-08	6.49962e-07	up-regulated
LINC00842	6.01753	0.000474875	0.00818131	up-regulated
ZNF560	6.01632	0.000101019	0.00199561	up-regulated
FLG-AS1	5.98497	1.89709e-09	8.09919e-08	up-regulated
NTRK2	5.94873	2.8345e-50	1.77197e-47	up-regulated
NOS2	5.91205	7.03186e-16	6.00418e-14	up-regulated
PTPN5	5.89956	4.29161e-07	1.32956e-05	up-regulated
CBLN1	5.85713	0.00121281	0.0191252	up-regulated
CHST8	5.80198	3.06058e-26	6.0683e-24	up-regulated
GRIN2A	5.78637	0.000241362	0.00440541	up-regulated
ANKRD34B	5.77346	0.00128549	0.0201624	up-regulated
MALRD1	5.76399	0.000837753	0.0137047	up-regulated
TCTEX1D1	5.74277	3.85956e-06	9.96426e-05	up-regulated
TP73	5.71658	2.67493e-64	3.60169e-61	up-regulated
IGFBP1	5.71107	0.00185141	0.0281067	up-regulated
ANKRD20A4	5.68999	0.000898952	0.0145832	up-regulated
PITX1	5.68747	6.37463e-33	1.85969e-30	up-regulated
NGFR	5.65691	2.10708e-28	4.86459e-26	up-regulated
PTPLAD2	5.65249	0.00200981	0.0301197	up-regulated
MBP	5.63302	4.59986e-18	4.57477e-16	up-regulated
CXCL12	5.61154	9.53907e-43	4.28133e-40	up-regulated
TMEM163	5.58886	4.65342e-05	0.000987315	up-regulated
ZFY	5.58158	4.09071e-07	1.27409e-05	up-regulated
KCNH4	5.53764	0.000847697	0.0138157	up-regulated
ANKRD20A8P	5.43349	2.38134e-14	1.74406e-12	up-regulated
ELN	5.38018	2.68812e-127	1.56843e-123	up-regulated
GPR139	5.35657	0.00316556	0.0450488	up-regulated
KCNC3	5.34521	4.98735e-12	2.8252e-10	up-regulated
CDH19	5.32752	0.0029545	0.042355	up-regulated
GPR158	5.32011	1.33144e-43	6.13305e-41	up-regulated
C7orf13	5.31266	0.000126044	0.00242714	up-regulated
WFDC1	5.22556	0.00288598	0.0414993	up-regulated
PRSS12	5.21688	2.37282e-12	1.38909e-10	up-regulated
GPR126	5.18972	8.21128e-22	1.19775e-19	up-regulated
LCP1	5.18225	5.24962e-06	0.000132597	up-regulated
LAPTM5	5.17678	0.000247826	0.0045093	up-regulated
LOC100127888	5.11158	2.37887e-08	8.62108e-07	up-regulated
WBP2NL	5.10652	0.000320274	0.00569723	up-regulated
RGS22	5.09114	4.89773e-07	1.50933e-05	up-regulated
LOC389602	5.09072	2.88514e-05	0.000633644	up-regulated
ST8SIA3	5.08724	4.4731e-11	2.2961e-09	up-regulated
IGFBP7	5.0431	4.22713e-11	2.18265e-09	up-regulated
MB21D1	5.01324	3.27656e-06	8.62449e-05	up-regulated
PCDH15	4.99649	8.1801e-23	1.256e-20	up-regulated
EPAS1	4.97448	1.09774e-47	6.00462e-45	up-regulated
EFEMP1	4.9188	1.93227e-13	1.28603e-11	up-regulated
AGAP2-AS1	4.86708	1.60747e-08	5.96128e-07	up-regulated
PRKCB	4.83296	3.84265e-19	4.28419e-17	up-regulated
PYROXD2	4.77162	6.939e-12	3.86816e-10	up-regulated
ANKUB1	4.74635	6.46295e-08	2.20952e-06	up-regulated
EYA2	4.74202	3.32001e-09	1.3562e-07	up-regulated
GALNT18	4.73858	1.58826e-27	3.51911e-25	up-regulated
CD274	4.72754	2.16734e-19	2.51239e-17	up-regulated
CD34	4.71929	4.04583e-21	5.71115e-19	up-regulated
SHISA6	4.69344	3.33357e-11	1.74181e-09	up-regulated
CSRP1	4.68226	9.44679e-26	1.75911e-23	up-regulated
GPR17	4.67566	0.00247109	0.0361353	up-regulated
MT3	4.65239	1.02556e-48	5.98381e-46	up-regulated
RGS10	4.64317	1.16736e-06	3.40556e-05	up-regulated
L1CAM	4.6366	1.58081e-16	1.4337e-14	up-regulated
TUBA4A	4.624	1.19236e-17	1.1531e-15	up-regulated
ERBB4	4.62119	1.14228e-19	1.36016e-17	up-regulated
RAB27B	4.62057	1.51121e-13	1.01349e-11	up-regulated
ARAP3	4.61916	1.20525e-28	2.97136e-26	up-regulated
TSPAN7	4.61259	5.6923e-102	1.66063e-98	up-regulated
CSMD3	4.5876	4.55385e-07	1.40583e-05	up-regulated
LOC100506985	4.54038	0.00344766	0.0485502	up-regulated
NNMT	4.52687	9.89918e-19	1.05015e-16	up-regulated
EPB41L4A-AS2	4.5263	0.00329768	0.0467389	up-regulated
MAMDC2	4.52118	6.67963e-13	4.11691e-11	up-regulated
SLC47A2	4.50707	4.20568e-10	1.95269e-08	up-regulated
BASP1	4.5041	8.30595e-19	8.86508e-17	up-regulated
FAM95C	4.49832	4.32799e-05	0.000924677	up-regulated
ST6GALNAC2	4.49087	6.97778e-06	0.00017011	up-regulated
PDLIM1	4.48217	3.57698e-37	1.22768e-34	up-regulated
LINC01234	4.40588	3.23619e-09	1.32661e-07	up-regulated
SH2D4A	4.39729	1.50726e-08	5.62541e-07	up-regulated
VSNL1	4.38138	2.16777e-06	6.00389e-05	up-regulated
SPOCK2	4.37141	5.86793e-40	2.38866e-37	up-regulated
MYBPHL	4.36309	1.70473e-07	5.56709e-06	up-regulated
C2orf50	4.33127	3.3609e-06	8.8332e-05	up-regulated
PRRG3	4.31749	0.000187365	0.00350763	up-regulated
TACR1	4.294	1.99971e-06	5.58261e-05	up-regulated
ZIC4	4.29321	1.36471e-15	1.14846e-13	up-regulated
AQP7P3	4.2497	4.07469e-07	1.27136e-05	up-regulated
DMD	4.23208	4.94248e-27	1.00597e-24	up-regulated
LINC01116	4.23022	1.29238e-08	4.8754e-07	up-regulated
H1F0	4.22995	3.8075e-52	2.66586e-49	up-regulated
KLHL29	4.19557	5.99196e-39	2.28007e-36	up-regulated
RCAN3	4.18104	5.31814e-09	2.11565e-07	up-regulated
TNR	4.17861	4.5965e-10	2.11174e-08	up-regulated
PIWIL4	4.1762	0.000299833	0.00537726	up-regulated
FLJ33534	4.1688	0.00248136	0.0362249	up-regulated
TTTY15	4.16096	1.63046e-09	7.04679e-08	up-regulated
ABCG1	4.12993	9.80842e-09	3.74045e-07	up-regulated
CACNA1D	4.1087	2.53104e-13	1.67816e-11	up-regulated
C2orf40	4.10272	0.000872119	0.0142005	up-regulated
KIAA1045	4.09328	7.35442e-05	0.00149514	up-regulated
HMX1	4.07449	6.48655e-09	2.54575e-07	up-regulated
PLCH2	4.04501	0.00353805	0.0495837	up-regulated
RIT2	4.02915	2.4597e-05	0.000547768	up-regulated
P2RY1	4.00309	1.60111e-13	1.06969e-11	up-regulated
CASZ1	3.98989	1.33207e-18	1.38483e-16	up-regulated
SLC27A3	3.98724	4.92101e-29	1.26673e-26	up-regulated
THRB	3.9866	3.12076e-14	2.24797e-12	up-regulated
DPP4	3.97581	1.19763e-07	3.97034e-06	up-regulated
FAT2	3.97445	1.90906e-09	8.13045e-08	up-regulated
SERPINI2	3.9642	0.000583048	0.00987964	up-regulated
TMOD1	3.95019	1.6027e-17	1.54141e-15	up-regulated
SMOC1	3.94219	0.000157051	0.00296871	up-regulated
PVRL4	3.93209	1.23317e-06	3.57374e-05	up-regulated
PADI3	3.91367	3.79278e-06	9.80631e-05	up-regulated
MAL	3.9067	2.57194e-24	4.45735e-22	up-regulated
OPCML	3.9052	2.47119e-34	7.45789e-32	up-regulated
STXBP5L	3.87025	3.57703e-09	1.4561e-07	up-regulated
EGR2	3.84796	0.0010463	0.0167715	up-regulated
F11R	3.80985	1.67345e-14	1.24119e-12	up-regulated
MYH14	3.77969	1.14856e-38	4.10295e-36	up-regulated
AGT	3.76031	3.69124e-27	7.60134e-25	up-regulated
LRRN2	3.75666	3.36503e-23	5.40381e-21	up-regulated
SALL4	3.75261	5.28654e-12	2.97542e-10	up-regulated
ENKUR	3.74549	6.95215e-28	1.57441e-25	up-regulated
OPRD1	3.7417	2.83009e-05	0.000623902	up-regulated
SLC1A1	3.71787	4.73135e-12	2.69764e-10	up-regulated
MYO5B	3.71422	1.14284e-44	5.71553e-42	up-regulated
CTSZ	3.71354	8.26279e-05	0.00166053	up-regulated
PLXDC2	3.70118	1.88106e-08	6.88829e-07	up-regulated
EFHC2	3.69626	1.44797e-10	6.98218e-09	up-regulated
NPNT	3.68707	3.60151e-05	0.000781175	up-regulated
TC2N	3.68415	0.000126256	0.00242855	up-regulated
C9orf64	3.65705	1.5723e-18	1.61891e-16	up-regulated
CPNE8	3.65183	1.33877e-13	9.08287e-12	up-regulated
OLIG2	3.63801	4.30395e-17	4.05034e-15	up-regulated
CCDC42B	3.63616	0.000203298	0.00376166	up-regulated
FGFBP3	3.60862	1.71834e-18	1.74871e-16	up-regulated
MFSD6	3.59824	6.04229e-42	2.57961e-39	up-regulated
FGF14	3.5887	2.94665e-06	7.85055e-05	up-regulated
SLC4A11	3.58182	0.000315316	0.00562619	up-regulated
NEBL	3.57977	3.41585e-08	1.21035e-06	up-regulated
DGKG	3.57814	4.72581e-16	4.13602e-14	up-regulated
TUBB4A	3.55637	5.41796e-20	6.72596e-18	up-regulated
STEAP1B	3.52779	6.54231e-06	0.000160387	up-regulated
RBP1	3.52729	9.13408e-49	5.51321e-46	up-regulated
ITGA2	3.52394	1.33704e-18	1.38483e-16	up-regulated
CAMK2A	3.51836	1.63218e-26	3.28387e-24	up-regulated
TVP23A	3.51268	7.84492e-11	3.91218e-09	up-regulated
COL11A1	3.51031	1.73937e-05	0.000398508	up-regulated
PTPRE	3.5071	1.30089e-74	2.53008e-71	up-regulated
SLC24A3	3.49548	2.85921e-08	1.02557e-06	up-regulated
MYO16	3.49455	4.89223e-16	4.26038e-14	up-regulated
SLC44A5	3.46822	6.19974e-11	3.13642e-09	up-regulated
RPH3A	3.43753	0.000973177	0.0157145	up-regulated
ADIRF	3.42881	0.00169979	0.0260535	up-regulated
PPL	3.42367	1.22443e-13	8.33948e-12	up-regulated
PRKY	3.4198	8.61765e-09	3.31524e-07	up-regulated
CADPS	3.40402	4.3179e-05	0.000923968	up-regulated
LINC00696	3.38136	0.000199337	0.00370402	up-regulated
SGIP1	3.34596	1.36625e-09	5.94896e-08	up-regulated
LINC00645	3.33784	0.000128858	0.00247047	up-regulated
STAG2	3.32513	7.45732e-69	1.18666e-65	up-regulated
DNAJA4	3.3051	9.50039e-06	0.000225638	up-regulated
PLCB4	3.3046	8.55564e-08	2.87996e-06	up-regulated
DNAH5	3.28637	0.000535721	0.00916974	up-regulated
IL34	3.27802	6.92406e-06	0.000169036	up-regulated
PRX	3.27652	0.001201	0.0189726	up-regulated
CAPS	3.25436	5.04619e-10	2.30185e-08	up-regulated
PPAPDC1A	3.24998	3.26912e-06	8.61788e-05	up-regulated
OXTR	3.2449	2.08172e-08	7.55985e-07	up-regulated
GALNT13	3.23135	9.77765e-05	0.00193387	up-regulated
PCDHB7	3.22833	8.07077e-19	8.66692e-17	up-regulated
FAM92B	3.22117	0.000351796	0.006195	up-regulated
FAM212A	3.18635	0.000199819	0.00370905	up-regulated
PRICKLE3	3.17939	9.35374e-06	0.000222456	up-regulated
ECHDC2	3.16872	2.17869e-07	6.99738e-06	up-regulated
DIRAS3	3.15089	1.61567e-14	1.20343e-12	up-regulated
CDH5	3.12841	1.64946e-06	4.68704e-05	up-regulated
ACER2	3.12549	4.2808e-07	1.32857e-05	up-regulated
DNM3	3.08366	1.33307e-23	2.22229e-21	up-regulated
CNKSR2	3.06953	1.41912e-14	1.06611e-12	up-regulated
SLC16A7	3.06785	7.15718e-11	3.5903e-09	up-regulated
KCNB1	3.06741	2.56367e-05	0.000569473	up-regulated
SNX10	3.06363	4.89701e-10	2.24391e-08	up-regulated
PDZD2	3.05577	5.33377e-06	0.000134528	up-regulated
CAMK2B	3.05272	1.34482e-08	5.0623e-07	up-regulated
GNAO1	3.05009	1.89594e-12	1.12117e-10	up-regulated
AQP7P1	3.03059	2.63123e-06	7.10756e-05	up-regulated
SORCS3	3.02834	1.10868e-19	1.32921e-17	up-regulated
CASP7	3.00478	7.80855e-14	5.36003e-12	up-regulated
OLIG1	3.00314	2.39081e-16	2.1243e-14	up-regulated
FREM1	2.9965	1.53391e-05	0.000354683	up-regulated
WNT7A	2.99238	0.000298121	0.0053576	up-regulated
BDH1	2.98605	7.42009e-13	4.5413e-11	up-regulated
DSCAML1	2.98509	1.12787e-06	3.30138e-05	up-regulated
KCNF1	2.98343	5.57824e-16	4.83374e-14	up-regulated
FXYD7	2.98215	6.7471e-05	0.00138943	up-regulated
L3MBTL4	2.93699	2.58753e-06	7.00034e-05	up-regulated
CNNM1	2.91358	0.00186878	0.0283213	up-regulated
MTRNR2L6	2.90605	2.40218e-21	3.44654e-19	up-regulated
DUSP7	2.89731	3.69508e-15	2.90039e-13	up-regulated
CHST7	2.88548	1.26375e-18	1.32459e-16	up-regulated
NSUN7	2.87692	4.58693e-06	0.00011687	up-regulated
FBLN1	2.87383	1.86202e-08	6.83286e-07	up-regulated
FILIP1L	2.87071	7.94684e-21	1.08673e-18	up-regulated
LAMP3	2.86546	0.00130639	0.0204353	up-regulated
EMILIN2	2.84371	6.96557e-08	2.37209e-06	up-regulated
EEF1A2	2.83663	3.39316e-30	9.13751e-28	up-regulated
KIAA1217	2.83564	5.35186e-06	0.00013479	up-regulated
FABP5	2.83544	1.43334e-13	9.68696e-12	up-regulated
ANKRD65	2.82684	0.00026852	0.00485556	up-regulated
SCG5	2.81427	4.71403e-05	0.000998964	up-regulated
LRRC10B	2.8139	0.00116407	0.0184732	up-regulated
LRRC34	2.81082	0.000445467	0.00769738	up-regulated
TRAF1	2.80831	0.000236325	0.00432703	up-regulated
SCG2	2.80811	4.27021e-07	1.32763e-05	up-regulated
TPPP3	2.8059	1.28647e-06	3.7143e-05	up-regulated
FZD6	2.79941	6.54287e-21	9.0894e-19	up-regulated
IL1RAP	2.79003	5.90778e-16	5.09408e-14	up-regulated
CD97	2.78624	3.26617e-23	5.29361e-21	up-regulated
THNSL2	2.74331	1.66694e-07	5.46408e-06	up-regulated
UTY	2.73761	6.92868e-08	2.36413e-06	up-regulated
PGBD5	2.73423	1.12278e-07	3.73635e-06	up-regulated
H2AFY2	2.73412	2.43912e-08	8.82113e-07	up-regulated
NETO1	2.73256	3.32033e-12	1.92447e-10	up-regulated
DRC1	2.73148	0.00206063	0.0308022	up-regulated
CHST6	2.72702	9.27099e-16	7.87764e-14	up-regulated
DERL3	2.72572	3.65894e-06	9.53066e-05	up-regulated
NMNAT3	2.72269	7.15968e-08	2.42404e-06	up-regulated
ASPHD1	2.69988	3.20265e-06	8.46815e-05	up-regulated
DCC	2.69693	1.02415e-38	3.73475e-36	up-regulated
INPP5F	2.69614	3.17925e-17	3.00808e-15	up-regulated
NABP1	2.69326	0.000594169	0.0100389	up-regulated
MAOB	2.68925	1.23145e-11	6.69417e-10	up-regulated
PVRL1	2.67973	6.13186e-18	6.0299e-16	up-regulated
HOXD10	2.67956	8.73679e-15	6.67811e-13	up-regulated
ZNF214	2.67674	0.00247717	0.036194	up-regulated
GABRQ	2.67633	1.33113e-05	0.0003115	up-regulated
SFRP1	2.67604	0.000432753	0.00750735	up-regulated
CASC2	2.67249	5.57126e-06	0.000139713	up-regulated
SLC35G2	2.67154	4.77998e-05	0.00101049	up-regulated
CASC10	2.66153	8.38409e-06	0.000201034	up-regulated
SHISA7	2.6481	0.0003257	0.00577029	up-regulated
PTK2B	2.64275	2.0593e-10	9.82181e-09	up-regulated
FIRRE	2.63583	0.00107168	0.0171312	up-regulated
PHEX	2.6304	2.92685e-13	1.90452e-11	up-regulated
PTPDC1	2.62953	1.36758e-12	8.19798e-11	up-regulated
LOC100506606	2.62275	0.00118229	0.0187284	up-regulated
SPEF1	2.62207	0.0033206	0.0470258	up-regulated
GBX2	2.61643	0.00020914	0.00385752	up-regulated
GRIK2	2.60797	3.2521e-08	1.15925e-06	up-regulated
CHGB	2.58966	9.46314e-05	0.00187804	up-regulated
GRIA4	2.58303	5.15064e-08	1.78528e-06	up-regulated
ZDHHC23	2.58285	7.84225e-05	0.00158146	up-regulated
CNTN2	2.57844	0.00303886	0.0434577	up-regulated
HAPLN1	2.57035	9.06918e-05	0.00180805	up-regulated
REEP1	2.56839	6.99765e-08	2.37718e-06	up-regulated
ASIC4	2.56728	7.06511e-07	2.12853e-05	up-regulated
PEG10	2.55747	2.36065e-06	6.45219e-05	up-regulated
RGS6	2.55203	9.0266e-08	3.03266e-06	up-regulated
LBH	2.54947	3.97859e-11	2.06039e-09	up-regulated
EPB41L4A	2.54235	4.04271e-09	1.6305e-07	up-regulated
SLCO4A1	2.53987	0.0017668	0.0269626	up-regulated
SLC9A3R1	2.53765	1.23697e-07	4.08527e-06	up-regulated
TRIB3	2.52873	4.26645e-06	0.000109341	up-regulated
HKDC1	2.52639	0.00010873	0.00212411	up-regulated
LOC284889	2.51984	0.000589397	0.00996792	up-regulated
EML2	2.51466	0.000114544	0.00222282	up-regulated
C7orf57	2.49798	0.000386116	0.00674508	up-regulated
SVIP	2.48908	5.98858e-06	0.000148476	up-regulated
DDIT4	2.48578	2.13052e-15	1.7252e-13	up-regulated
CECR1	2.47917	5.89879e-05	0.00122628	up-regulated
HAGLR	2.46642	2.07866e-06	5.78455e-05	up-regulated
SOX2-OT	2.46036	4.07699e-08	1.43013e-06	up-regulated
LDLRAD4	2.45725	0.000388383	0.00677793	up-regulated
CHI3L1	2.45562	0.000302846	0.00540921	up-regulated
F8	2.44969	7.05861e-06	0.000171841	up-regulated
RHBDF2	2.44969	0.00154915	0.0239543	up-regulated
FGFR2	2.44825	1.68703e-06	4.77828e-05	up-regulated
HAP1	2.42952	1.61667e-09	7.00452e-08	up-regulated
NRXN1	2.42588	0.00243556	0.0357352	up-regulated
CMYA5	2.41719	9.31473e-05	0.00185489	up-regulated
RARB	2.41581	3.52621e-05	0.000765792	up-regulated
ANKS1B	2.41408	1.42883e-05	0.000331702	up-regulated
PROCA1	2.41237	0.000602699	0.0101537	up-regulated
LOC101929369	2.41014	0.00340932	0.0480876	up-regulated
PPP1R14C	2.40892	1.00332e-09	4.42369e-08	up-regulated
MT2A	2.40278	4.90785e-08	1.70451e-06	up-regulated
ARHGAP29	2.39567	0.00019735	0.00367883	up-regulated
GAS7	2.39455	6.67669e-44	3.24635e-41	up-regulated
OLFM1	2.38755	0.000127561	0.00245096	up-regulated
HOXD3	2.38634	0.000247805	0.0045093	up-regulated
ITPR3	2.37675	5.35036e-20	6.68947e-18	up-regulated
FAM53B	2.37599	3.61832e-26	7.03723e-24	up-regulated
PCDH1	2.37561	8.84817e-15	6.73385e-13	up-regulated
PRTFDC1	2.3709	4.33178e-05	0.000924677	up-regulated
PNPLA4	2.36707	0.00108011	0.0172438	up-regulated
PPARGC1B	2.35999	9.44422e-09	3.62526e-07	up-regulated
CENPV	2.35369	2.7949e-06	7.49188e-05	up-regulated
KAZN	2.34859	4.35177e-14	3.09648e-12	up-regulated
DNAH6	2.34064	0.000543911	0.0092884	up-regulated
GAS1	2.33146	1.5013e-08	5.61513e-07	up-regulated
SPSB4	2.32815	2.41689e-09	1.01209e-07	up-regulated
PPCS	2.31951	3.09275e-06	8.2148e-05	up-regulated
STPG1	2.31744	1.97346e-06	5.52696e-05	up-regulated
GRK5	2.31535	2.20133e-06	6.08722e-05	up-regulated
TSHZ3	2.31336	0.00045274	0.00781534	up-regulated
MAATS1	2.29826	0.000703836	0.0116666	up-regulated
MED12L	2.29167	2.52264e-19	2.84879e-17	up-regulated
RIMKLA	2.29154	0.00303867	0.0434577	up-regulated
FHAD1	2.29093	0.000323745	0.00574147	up-regulated
CPNE2	2.27208	3.36058e-10	1.57283e-08	up-regulated
PLCB1	2.27171	4.5678e-10	2.10407e-08	up-regulated
CD82	2.26936	3.04435e-07	9.61883e-06	up-regulated
SLC45A1	2.26694	6.34716e-06	0.00015648	up-regulated
COL22A1	2.26549	1.98632e-06	5.55407e-05	up-regulated
FLNB	2.26128	3.64862e-06	9.53066e-05	up-regulated
ANKH	2.26106	5.36834e-06	0.000135011	up-regulated
DNMBP	2.2603	1.6886e-05	0.00038789	up-regulated
EPHB1	2.26013	0.000152425	0.0028875	up-regulated
TNFRSF1B	2.25059	2.21561e-06	6.11704e-05	up-regulated
CREM	2.24775	2.68108e-06	7.19779e-05	up-regulated
GARNL3	2.24571	6.38353e-07	1.93652e-05	up-regulated
WISP1	2.23772	0.00101314	0.0162996	up-regulated
ARHGAP26	2.23096	4.66501e-14	3.27937e-12	up-regulated
RAP1GAP2	2.23055	0.000410128	0.00712897	up-regulated
ARHGAP19	2.22386	7.70802e-09	2.99825e-07	up-regulated
STEAP3	2.21743	2.80581e-06	7.50963e-05	up-regulated
TOX3	2.20716	7.19354e-05	0.00146755	up-regulated
SMS	2.20185	1.98718e-11	1.05725e-09	up-regulated
C10orf35	2.2002	9.71174e-05	0.00192519	up-regulated
SLC9A7	2.19478	2.4808e-07	7.86666e-06	up-regulated
HSD17B7P2	2.19329	0.000639204	0.0107068	up-regulated
PAK3	2.18037	0.000194142	0.00362288	up-regulated
NRBF2	2.1764	1.25544e-10	6.08731e-09	up-regulated
OAS1	2.1642	0.000124675	0.00240344	up-regulated
HK1	2.16351	7.01578e-28	1.57441e-25	up-regulated
SLC27A1	2.15908	4.01949e-23	6.39611e-21	up-regulated
ATP2B2	2.15396	9.32236e-08	3.12603e-06	up-regulated
STON2	2.15143	1.0515e-10	5.14118e-09	up-regulated
KIAA0226L	2.14205	0.000286074	0.00514639	up-regulated
SLC38A1	2.13852	1.7161e-07	5.59378e-06	up-regulated
ABLIM1	2.13218	7.8788e-09	3.05788e-07	up-regulated
RHOU	2.13145	2.75592e-13	1.80673e-11	up-regulated
ICAM5	2.12726	0.0011095	0.0176873	up-regulated
PCDHGA10	2.12715	6.23761e-10	2.82127e-08	up-regulated
DPP6	2.10899	2.49937e-05	0.000555895	up-regulated
AIFM2	2.10861	5.98774e-08	2.05509e-06	up-regulated
MID2	2.10837	0.000991779	0.0159854	up-regulated
DDN	2.10107	0.00280232	0.0405478	up-regulated
BEGAIN	2.09117	7.1292e-06	0.000173078	up-regulated
UBTD1	2.08633	1.13996e-07	3.78632e-06	up-regulated
LPL	2.08316	0.00057896	0.00981989	up-regulated
C8orf46	2.08186	1.90478e-06	5.34315e-05	up-regulated
CBR1	2.077	3.95131e-13	2.50593e-11	up-regulated
IMPA2	2.07232	0.000101126	0.00199561	up-regulated
CLMN	2.07126	0.00146637	0.022775	up-regulated
NPAS2	2.0702	9.46403e-08	3.16746e-06	up-regulated
RTN1	2.06972	1.55988e-08	5.79704e-07	up-regulated
RPS6	2.06048	8.13151e-21	1.09488e-18	up-regulated
TFPI2	2.05975	0.000661659	0.0110302	up-regulated
TMEM158	2.05601	7.43904e-05	0.00151059	up-regulated
PPP1R9A	2.05227	5.8855e-13	3.65318e-11	up-regulated
ZNF662	2.04795	9.01981e-06	0.000214807	up-regulated
SH3BGRL2	2.0476	0.000140384	0.00267969	up-regulated
SNHG3	2.04631	0.000390321	0.00680497	up-regulated
PLXNA2	2.04534	4.20993e-05	0.00090529	up-regulated
PCGF5	2.04347	4.72058e-05	0.000999142	up-regulated
HOXD9	2.03345	2.26567e-05	0.000507139	up-regulated
ADAMTS4	2.03208	0.000465559	0.00802871	up-regulated
PLD5	2.02177	0.000150937	0.00286241	up-regulated
LONRF2	2.01964	3.23026e-08	1.15393e-06	up-regulated
OAS2	2.01963	0.00291139	0.0418055	up-regulated
DHCR24	2.01757	8.04209e-17	7.4877e-15	up-regulated
LOC283070	2.01474	0.00076034	0.0125438	up-regulated
NXT2	1.98858	1.28623e-08	4.86268e-07	up-regulated
GAP43	1.98117	2.90709e-06	7.75696e-05	up-regulated
WRAP73	1.9753	2.45174e-07	7.80277e-06	up-regulated
NEURL1B	1.96991	4.39694e-06	0.000112356	up-regulated
TUBB6	1.93478	6.70722e-10	3.01808e-08	up-regulated
RPGR	1.93429	2.0935e-05	0.000471616	up-regulated
HAS3	1.92524	2.21419e-05	0.000496888	up-regulated
POLR2J2	1.9219	0.00265586	0.0385474	up-regulated
FHOD3	1.92109	5.9271e-12	3.31463e-10	up-regulated
IDNK	1.9176	0.00191596	0.0288862	up-regulated
RPS6KA3	1.91091	2.69097e-13	1.77078e-11	up-regulated
C1orf198	1.90763	0.00213246	0.031786	up-regulated
ICAM1	1.90534	8.59431e-05	0.00171925	up-regulated
LDHA	1.90411	0.00207577	0.0310019	up-regulated
NPHP4	1.90373	5.72011e-06	0.000143035	up-regulated
MGMT	1.89701	6.90021e-05	0.00141596	up-regulated
NRGN	1.8954	0.00134309	0.0209906	up-regulated
LRRK2	1.879	1.34769e-05	0.000314954	up-regulated
KCNMA1	1.87275	7.43109e-07	2.22348e-05	up-regulated
ENO1	1.86367	3.93501e-07	1.23217e-05	up-regulated
GRIA3	1.86302	2.22691e-06	6.13855e-05	up-regulated
TMC7	1.86034	1.09075e-06	3.20884e-05	up-regulated
ARHGEF3	1.84334	2.83824e-08	1.02013e-06	up-regulated
PFKFB3	1.84071	0.00280183	0.0405478	up-regulated
GRID1	1.83771	2.36979e-06	6.46119e-05	up-regulated
DANCR	1.83456	4.73461e-06	0.000120457	up-regulated
RBM38	1.83374	1.11549e-08	4.23546e-07	up-regulated
NCK2	1.83346	4.59347e-05	0.000976963	up-regulated
LFNG	1.83127	2.63376e-05	0.00058356	up-regulated
SNHG5	1.82797	2.86354e-05	0.000629691	up-regulated
PLP2	1.82584	0.000668644	0.0111254	up-regulated
SPRED3	1.82433	0.000122591	0.00236586	up-regulated
RPS24	1.8215	1.80402e-08	6.63394e-07	up-regulated
CPT1C	1.81999	2.12053e-09	8.94402e-08	up-regulated
PSD	1.81878	0.000102341	0.00201732	up-regulated
HSPA12A	1.81562	1.14185e-06	3.33673e-05	up-regulated
ACOT7	1.81535	0.00280295	0.0405478	up-regulated
CMIP	1.81474	3.78568e-06	9.80244e-05	up-regulated
CXorf57	1.81068	0.00287864	0.0414372	up-regulated
ARHGEF4	1.80614	0.000618201	0.0103848	up-regulated
NET1	1.80282	0.00225465	0.0333605	up-regulated
TMEM201	1.80001	1.94753e-07	6.27801e-06	up-regulated
ARHGAP21	1.79897	1.23194e-10	5.99912e-09	up-regulated
SPRN	1.79331	0.00182757	0.0277931	up-regulated
PROX1	1.78412	8.18792e-06	0.00019687	up-regulated
FAM19A5	1.76553	1.10439e-06	3.2435e-05	up-regulated
DDAH1	1.76444	3.87348e-07	1.21726e-05	up-regulated
MTCL1	1.76111	4.40918e-10	2.03637e-08	up-regulated
NPTXR	1.75897	0.00016169	0.00304981	up-regulated
SGCE	1.75257	4.98792e-07	1.53442e-05	up-regulated
SOX13	1.74375	1.82575e-07	5.90719e-06	up-regulated
PLXNA1	1.74216	1.79131e-05	0.000409869	up-regulated
MRAS	1.73977	9.76343e-09	3.73142e-07	up-regulated
CROCC	1.72636	0.000156868	0.00296844	up-regulated
KIAA0040	1.72611	0.00187149	0.0283378	up-regulated
SLC25A5	1.72251	0.00021986	0.00404247	up-regulated
TRIM8	1.71172	1.73422e-07	5.64235e-06	up-regulated
TEKT4P2	1.70395	0.00023816	0.00435153	up-regulated
GRHPR	1.68296	2.09111e-07	6.72845e-06	up-regulated
SFXN4	1.67876	0.00352811	0.049484	up-regulated
CACNG8	1.6749	0.000232272	0.00425726	up-regulated
FAM84B	1.67382	0.000236756	0.00433038	up-regulated
PODXL	1.66133	0.00115594	0.0183774	up-regulated
FAM131B	1.66019	0.00039754	0.00692391	up-regulated
MAMLD1	1.65903	0.000301751	0.00540066	up-regulated
LYST	1.65403	3.23101e-05	0.000702553	up-regulated
SLC7A5	1.64852	0.00089827	0.0145832	up-regulated
TCF7L2	1.63511	3.21928e-05	0.000700875	up-regulated
LIPA	1.62461	2.14025e-05	0.000481529	up-regulated
ADAMTS9	1.62364	0.00138626	0.0216073	up-regulated
FAM213B	1.6214	4.99486e-05	0.00105211	up-regulated
ARL3	1.62091	2.7691e-05	0.000611228	up-regulated
CAMTA1	1.62012	0.00123282	0.0194058	up-regulated
ZDHHC9	1.61684	1.08434e-06	3.19533e-05	up-regulated
RPL22	1.61264	1.52077e-10	7.31308e-09	up-regulated
PARK7	1.59238	7.26202e-05	0.0014798	up-regulated
ECE1	1.5911	0.0023035	0.0340257	up-regulated
ZNF713	1.5897	0.00315136	0.0448832	up-regulated
H6PD	1.58848	4.73397e-08	1.6529e-06	up-regulated
ASAP2	1.57848	0.00263239	0.0382384	up-regulated
CXADR	1.56357	0.00350246	0.0491637	up-regulated
GCSH	1.56347	0.00230821	0.0340666	up-regulated
SLC4A7	1.5585	0.00157323	0.0242435	up-regulated
PSPH	1.55215	1.58404e-05	0.00036531	up-regulated
PRKX	1.54134	0.000667763	0.0111213	up-regulated
OGFOD1	1.53215	0.000442746	0.00765793	up-regulated
FAM171A1	1.53134	0.00198137	0.0297444	up-regulated
CSGALNACT2	1.51839	0.00029986	0.00537726	up-regulated
SIPA1L3	1.5	9.75839e-05	0.00193225	up-regulated
CELSR3	1.49465	0.00222832	0.0330268	up-regulated
HSBP1	1.49111	5.72041e-05	0.00119345	up-regulated
NSDHL	1.47856	0.00337407	0.0476672	up-regulated
GLIPR2	1.47796	0.00016979	0.00318884	up-regulated
SLC36A1	1.46804	0.0022059	0.0327776	up-regulated
GLUD1	1.46122	0.00159649	0.0245282	up-regulated
CLIC4	1.45776	5.42633e-05	0.00113937	up-regulated
WNK3	1.45631	0.00180519	0.0274766	up-regulated
FAM127B	1.451	0.000844166	0.013771	up-regulated
HNRNPF	1.44304	0.000940962	0.0152506	up-regulated
DLG5	1.41728	0.000135453	0.00259406	up-regulated
TAF1	1.41638	0.000320604	0.00569732	up-regulated
SLC4A3	1.41612	0.000278358	0.0050179	up-regulated
RER1	1.40271	0.00056852	0.00965215	up-regulated
RPL10	1.39697	0.000202809	0.00375924	up-regulated
RPL39	1.39675	0.000834881	0.0136705	up-regulated
BCAP31	1.39329	0.00191876	0.0289035	up-regulated
RBBP7	1.35528	0.000876032	0.014251	up-regulated
MGEA5	1.31397	0.00309019	0.0441196	up-regulated
MAP1B	-1.33334	0.000374468	0.00656783	down-regulated
TSPAN3	-1.35265	0.00324022	0.0460364	down-regulated
ZMAT3	-1.39484	7.70946e-05	0.00155648	down-regulated
CDKN2C	-1.39488	0.00334232	0.047295	down-regulated
LZTS1	-1.43774	4.50743e-05	0.00095983	down-regulated
MAN2C1	-1.44904	0.00245799	0.0359738	down-regulated
RHOBTB3	-1.45238	7.47483e-05	0.00151581	down-regulated
TRIM2	-1.45335	0.000227318	0.00417083	down-regulated
SCARB2	-1.46434	0.00172082	0.0263298	down-regulated
ANK2	-1.46505	0.00083281	0.0136494	down-regulated
WSCD1	-1.48186	0.00223235	0.0330585	down-regulated
GLI3	-1.48375	0.000882803	0.0143478	down-regulated
TMEM123	-1.49206	1.27324e-05	0.000298751	down-regulated
HLA-A	-1.52893	0.000547651	0.00934316	down-regulated
KIF7	-1.53001	0.00187627	0.0283612	down-regulated
RASL10B	-1.53079	0.00288769	0.0414993	down-regulated
TFRC	-1.56044	0.00105706	0.0169284	down-regulated
TENM1	-1.56385	0.00201846	0.0302234	down-regulated
ROBO1	-1.56803	0.000617265	0.0103791	down-regulated
ID1	-1.57148	0.000795625	0.0130766	down-regulated
SOX8	-1.57757	1.49039e-06	4.26271e-05	down-regulated
PCDHB14	-1.58098	0.00152536	0.0236491	down-regulated
APOL4	-1.58386	0.00158841	0.0244535	down-regulated
PYGL	-1.60132	0.000956367	0.0154573	down-regulated
CALD1	-1.60156	0.00326918	0.0463725	down-regulated
RRM2B	-1.60843	4.80329e-06	0.00012185	down-regulated
KIAA1211	-1.61034	3.68657e-06	9.57416e-05	down-regulated
B2M	-1.62017	1.513e-05	0.000350313	down-regulated
CHST14	-1.62972	0.000643295	0.0107548	down-regulated
MCF2L	-1.63123	0.00100443	0.0161744	down-regulated
ZNF853	-1.6326	8.88817e-07	2.6414e-05	down-regulated
COLGALT2	-1.6427	2.01303e-06	5.61084e-05	down-regulated
MAGEH1	-1.65095	0.00234352	0.0345294	down-regulated
SCARA3	-1.65421	6.58732e-06	0.000161265	down-regulated
SNN	-1.65591	0.000555781	0.00946341	down-regulated
COL4A1	-1.66079	6.36935e-06	0.000156806	down-regulated
MMP14	-1.66554	0.000558675	0.00950345	down-regulated
CPE	-1.66991	0.00140983	0.0219357	down-regulated
SERINC2	-1.6767	0.00344677	0.0485502	down-regulated
DDX60L	-1.67903	0.000269021	0.00485958	down-regulated
PTPRJ	-1.68037	0.000276121	0.0049827	down-regulated
HLA-B	-1.68051	0.000332173	0.00587309	down-regulated
NR2F2	-1.69029	1.87273e-05	0.000426272	down-regulated
PAX6	-1.70041	0.00205249	0.0307066	down-regulated
MEGF11	-1.70301	0.000112856	0.00219493	down-regulated
ATP13A4	-1.71253	0.00242567	0.0356199	down-regulated
TRIM4	-1.71892	1.56695e-05	0.000361846	down-regulated
FAM69B	-1.71911	2.46834e-07	7.84134e-06	down-regulated
LOC730101	-1.72791	0.000658596	0.0109896	down-regulated
PSMG3-AS1	-1.73306	0.000242837	0.00442772	down-regulated
TSPAN4	-1.75115	0.00186392	0.0282722	down-regulated
TNFRSF10B	-1.75136	4.3075e-06	0.000110232	down-regulated
HEXA	-1.75609	2.05259e-08	7.48511e-07	down-regulated
MAP2K5	-1.75633	1.17793e-05	0.000277503	down-regulated
CRISPLD1	-1.75873	0.000108148	0.00211747	down-regulated
SLC1A2	-1.77028	7.26859e-07	2.18232e-05	down-regulated
GSE1	-1.77356	6.94448e-05	0.00142337	down-regulated
EFEMP2	-1.7787	0.000261932	0.00474623	down-regulated
DNAH10	-1.7825	0.00280913	0.0406037	down-regulated
MFSD3	-1.79212	0.00221597	0.0328719	down-regulated
TMEM132E	-1.79263	0.0011344	0.0180679	down-regulated
LINC00673	-1.8017	0.00189515	0.0285971	down-regulated
TENM4	-1.81254	5.33861e-07	1.63369e-05	down-regulated
CD44	-1.81596	0.000380473	0.00665315	down-regulated
FAM13A	-1.81687	0.000706273	0.0116959	down-regulated
PDE1C	-1.82916	0.000695271	0.0115356	down-regulated
RAB6B	-1.83302	5.20715e-05	0.0010955	down-regulated
MMP11	-1.85065	3.82085e-05	0.000823647	down-regulated
HEBP2	-1.85494	0.00102319	0.0164311	down-regulated
ZNF106	-1.86238	1.45474e-06	4.16757e-05	down-regulated
ID2	-1.86841	6.6546e-05	0.00137199	down-regulated
CDH24	-1.87588	0.00157339	0.0242435	down-regulated
NEAT1	-1.8775	6.05421e-05	0.0012556	down-regulated
DDR2	-1.87767	0.000104589	0.00205239	down-regulated
PCDHB12	-1.87987	0.002986	0.0427716	down-regulated
HAPLN4	-1.88157	0.00162895	0.0249896	down-regulated
NREP	-1.88195	2.09264e-10	9.92672e-09	down-regulated
SLC29A4	-1.89088	2.76207e-11	1.46064e-09	down-regulated
TPM1	-1.89541	0.00240299	0.0353164	down-regulated
STARD4-AS1	-1.89737	4.18291e-06	0.000107357	down-regulated
FHOD1	-1.89867	0.00238324	0.0350851	down-regulated
PCDHB13	-1.90611	0.00213453	0.031786	down-regulated
AGPAT2	-1.90759	5.73712e-05	0.00119551	down-regulated
NDUFA6-AS1	-1.91501	0.000613741	0.0103297	down-regulated
PCDHB9	-1.92154	3.05369e-09	1.25769e-07	down-regulated
ATP8A1	-1.92232	0.00159332	0.0245074	down-regulated
FAM129A	-1.9228	0.000205276	0.00379025	down-regulated
BCAN	-1.93769	0.000315755	0.00562828	down-regulated
BTN3A3	-1.94024	3.67283e-05	0.000794674	down-regulated
IFITM3	-1.94185	0.000588576	0.00996367	down-regulated
TRNP1	-1.9456	0.00311084	0.0443782	down-regulated
PAM	-1.94876	4.24307e-11	2.18443e-09	down-regulated
TSPAN11	-1.95485	6.90103e-07	2.08268e-05	down-regulated
EFNB3	-1.96706	4.49225e-05	0.000957762	down-regulated
PCDHGC3	-1.96952	3.25839e-08	1.15925e-06	down-regulated
C1QTNF3	-1.97173	0.00233342	0.0344095	down-regulated
HERC2P2	-1.97443	8.08888e-09	3.12556e-07	down-regulated
GEM	-1.97459	0.00149959	0.0232702	down-regulated
PTGIS	-1.97529	0.00178261	0.0271801	down-regulated
ARAP2	-1.97727	0.000103162	0.00203094	down-regulated
GLI2	-1.98054	2.86618e-09	1.18325e-07	down-regulated
PCDHGB2	-1.98229	1.10229e-07	3.67515e-06	down-regulated
STC1	-2.00232	4.15486e-06	0.000106794	down-regulated
LMO2	-2.00815	3.60827e-09	1.46541e-07	down-regulated
SOX4	-2.01039	5.82845e-06	0.000145329	down-regulated
HOXA2	-2.01424	9.64227e-07	2.86065e-05	down-regulated
PLEKHG1	-2.01699	7.34913e-14	5.06453e-12	down-regulated
GJA1	-2.01753	2.33747e-05	0.000521877	down-regulated
NEDD4L	-2.02199	2.32148e-07	7.42872e-06	down-regulated
SIM2	-2.02364	3.00213e-05	0.000656046	down-regulated
MR1	-2.02403	1.14526e-05	0.000270534	down-regulated
CACNA1H	-2.02448	0.000982462	0.0158498	down-regulated
SEMA3A	-2.02563	7.48207e-05	0.00151581	down-regulated
SLC35F2	-2.02631	0.00115936	0.0184151	down-regulated
PIK3R1	-2.03529	6.13342e-08	2.10097e-06	down-regulated
HDAC9	-2.0369	1.22159e-07	4.04211e-06	down-regulated
TMEM54	-2.04123	1.40107e-06	4.02699e-05	down-regulated
PDP1	-2.04471	3.18794e-13	2.05276e-11	down-regulated
LRP4	-2.04493	2.39246e-05	0.000533473	down-regulated
SEL1L3	-2.04808	9.22669e-10	4.08871e-08	down-regulated
PALLD	-2.055	8.36894e-10	3.73699e-08	down-regulated
GSN	-2.06829	0.000441202	0.00763878	down-regulated
CDH6	-2.07179	0.000183105	0.00343154	down-regulated
YAP1	-2.07907	1.28545e-09	5.61111e-08	down-regulated
HS6ST2	-2.08281	0.000537284	0.00918419	down-regulated
CXCL16	-2.08835	5.29786e-09	2.11239e-07	down-regulated
NIM1K	-2.10306	3.61943e-05	0.00078409	down-regulated
SNTB1	-2.10509	3.50351e-06	9.18046e-05	down-regulated
ACVR1	-2.10552	2.56272e-06	6.94393e-05	down-regulated
FAM222A	-2.11064	0.000377351	0.00660515	down-regulated
LCAT	-2.11129	1.81626e-07	5.88737e-06	down-regulated
RNF217	-2.11678	0.000641495	0.0107349	down-regulated
TOX	-2.12338	1.70324e-07	5.56709e-06	down-regulated
HES6	-2.12344	2.25753e-07	7.23733e-06	down-regulated
RASD1	-2.12371	0.000735202	0.012152	down-regulated
SOCS3	-2.1298	0.00183586	0.0278948	down-regulated
EML6	-2.13373	1.80682e-05	0.000412881	down-regulated
RIC3	-2.1365	0.000162881	0.00306567	down-regulated
RGS3	-2.1427	7.11635e-05	0.00145519	down-regulated
DPYSL3	-2.15948	3.14109e-08	1.12437e-06	down-regulated
TRIM16L	-2.16173	3.81723e-05	0.000823647	down-regulated
CDO1	-2.16386	2.35642e-07	7.52677e-06	down-regulated
GAL3ST3	-2.1715	1.73619e-05	0.0003983	down-regulated
NFATC1	-2.18117	0.00035341	0.00621718	down-regulated
KCNC1	-2.1817	2.72324e-05	0.000602625	down-regulated
TMPRSS5	-2.18556	3.7855e-09	1.53029e-07	down-regulated
PLXNC1	-2.18992	0.000565758	0.0096146	down-regulated
CHRNA9	-2.1904	7.36176e-07	2.20651e-05	down-regulated
OAF	-2.19432	3.79101e-08	1.33517e-06	down-regulated
PRICKLE1	-2.19848	4.28053e-05	0.000918217	down-regulated
PLSCR4	-2.2012	0.000162101	0.00305428	down-regulated
PKIB	-2.20927	1.11459e-06	3.26796e-05	down-regulated
MAML3	-2.22024	0.00212826	0.0317589	down-regulated
NCR3LG1	-2.23083	0.000137135	0.00262054	down-regulated
CDH11	-2.23615	1.91534e-05	0.000434739	down-regulated
GRASP	-2.247	0.000141644	0.00269921	down-regulated
ANTXR2	-2.24748	2.52232e-14	1.83961e-12	down-regulated
ECM1	-2.25079	0.00154236	0.0238705	down-regulated
COL7A1	-2.25457	2.34052e-06	6.4277e-05	down-regulated
ZNF204P	-2.25928	0.0010807	0.0172438	down-regulated
RAB3IL1	-2.26114	0.000804715	0.0132136	down-regulated
CASKIN1	-2.2686	5.21068e-07	1.59733e-05	down-regulated
H19	-2.2881	0.000316762	0.00564049	down-regulated
TMCO6	-2.29734	0.000651099	0.0108749	down-regulated
SDSL	-2.29746	8.36003e-05	0.00167622	down-regulated
PCDHA3	-2.30486	0.0025127	0.0366214	down-regulated
ID3	-2.30832	0.000192806	0.00360179	down-regulated
FLNC	-2.30955	3.68353e-08	1.29993e-06	down-regulated
PCDHB6	-2.31049	0.0010264	0.0164676	down-regulated
GAL3ST4	-2.31081	3.18985e-13	2.05276e-11	down-regulated
TLR3	-2.31663	0.00304901	0.0435672	down-regulated
PAK1	-2.32208	2.36025e-06	6.45219e-05	down-regulated
KCTD12	-2.32268	1.9261e-05	0.000436151	down-regulated
TMEM59L	-2.32452	4.08992e-09	1.64574e-07	down-regulated
GSN-AS1	-2.32494	0.000506879	0.00872411	down-regulated
FBN2	-2.3264	7.74958e-06	0.000186844	down-regulated
CA2	-2.32987	0.00193102	0.0290633	down-regulated
SLC16A9	-2.33048	6.15387e-10	2.7906e-08	down-regulated
REC8	-2.3334	6.35716e-05	0.00131376	down-regulated
OTX1	-2.33845	7.00767e-08	2.37718e-06	down-regulated
CELSR1	-2.33972	5.49123e-07	1.67163e-05	down-regulated
CADPS2	-2.34023	0.000104874	0.00205568	down-regulated
RENBP	-2.34546	8.82863e-05	0.0017621	down-regulated
UBE2QL1	-2.35786	0.000518999	0.00891517	down-regulated
PPP1R1C	-2.35797	0.00171433	0.0262535	down-regulated
C17orf97	-2.36048	0.000122198	0.00236088	down-regulated
PCDHA9	-2.36482	1.40225e-05	0.000326397	down-regulated
DNAH9	-2.36714	3.36627e-08	1.1952e-06	down-regulated
FAM167A	-2.36839	0.00122299	0.0192685	down-regulated
TMEM98	-2.37539	2.03578e-15	1.67297e-13	down-regulated
SLC18B1	-2.38977	5.70269e-08	1.9611e-06	down-regulated
RPE65	-2.3915	6.88813e-05	0.00141514	down-regulated
ADCYAP1R1	-2.39292	9.32644e-05	0.00185511	down-regulated
PCDHA2	-2.39458	0.00213553	0.031786	down-regulated
VASH2	-2.39503	0.000120278	0.00232635	down-regulated
TRIP6	-2.40354	1.2252e-11	6.68095e-10	down-regulated
AGAP2	-2.40445	2.22792e-18	2.22843e-16	down-regulated
CHD3	-2.40673	9.68976e-13	5.82851e-11	down-regulated
OMG	-2.4075	0.00284691	0.041048	down-regulated
CLSTN3	-2.41144	4.50251e-07	1.39244e-05	down-regulated
RLBP1	-2.4137	0.000221595	0.00407009	down-regulated
WNT5A	-2.41622	0.000302573	0.00540921	down-regulated
DGKB	-2.41738	5.39885e-07	1.64924e-05	down-regulated
SLCO3A1	-2.41831	0.00113968	0.0181353	down-regulated
SMAD9	-2.41857	9.22005e-11	4.53336e-09	down-regulated
B4GALNT4	-2.42546	2.13172e-15	1.7252e-13	down-regulated
CACNA1G	-2.42665	2.63638e-06	7.11051e-05	down-regulated
C8orf4	-2.42748	1.7204e-06	4.85709e-05	down-regulated
ZDHHC2	-2.4392	1.36422e-08	5.12433e-07	down-regulated
MRVI1	-2.4417	0.000166187	0.00312453	down-regulated
CDKL5	-2.44709	1.39702e-05	0.000325612	down-regulated
MEF2C	-2.45504	7.24924e-11	3.62545e-09	down-regulated
LAMB3	-2.45843	4.94369e-05	0.00104258	down-regulated
CCDC136	-2.46645	2.63046e-10	1.23856e-08	down-regulated
C17orf96	-2.46886	5.66038e-05	0.00118374	down-regulated
CLGN	-2.46973	0.00228128	0.0337259	down-regulated
PCDH8	-2.47452	0.000810007	0.0132881	down-regulated
SLC6A16	-2.47787	5.93545e-05	0.00123243	down-regulated
RBPMS	-2.47796	4.0637e-10	1.89683e-08	down-regulated
ZNF618	-2.48372	1.84464e-20	2.4096e-18	down-regulated
PCSK5	-2.48826	0.000250481	0.00455288	down-regulated
SSC5D	-2.48987	0.00135317	0.0211292	down-regulated
LRRN1	-2.49774	1.94642e-20	2.50516e-18	down-regulated
TMEM132B	-2.49955	6.43037e-16	5.51751e-14	down-regulated
OLFML3	-2.50813	7.73509e-06	0.000186752	down-regulated
SLC16A4	-2.51267	4.68507e-11	2.39788e-09	down-regulated
RPL22L1	-2.51322	8.33088e-09	3.21198e-07	down-regulated
IGDCC4	-2.51548	3.09364e-10	1.45177e-08	down-regulated
MEIS2	-2.51799	4.43021e-21	6.20372e-19	down-regulated
SLCO5A1	-2.52484	2.93971e-05	0.00064482	down-regulated
GOLGA8A	-2.54347	7.92995e-11	3.94335e-09	down-regulated
TOR4A	-2.54977	0.000792889	0.0130439	down-regulated
C1RL	-2.55234	7.21715e-06	0.000174971	down-regulated
SRCIN1	-2.5525	1.26422e-06	3.65767e-05	down-regulated
NFAM1	-2.55559	5.55841e-06	0.00013959	down-regulated
NKAIN4	-2.57128	1.15079e-05	0.000271476	down-regulated
RAB11FIP1	-2.59068	2.03657e-05	0.000459975	down-regulated
SLC7A11	-2.60956	1.79791e-06	5.06774e-05	down-regulated
SAMD9	-2.61446	1.33567e-16	1.22406e-14	down-regulated
HHAT	-2.63397	7.25023e-06	0.00017553	down-regulated
AFF3	-2.64218	1.2452e-11	6.74797e-10	down-regulated
IGDCC3	-2.64303	2.87532e-11	1.5114e-09	down-regulated
BMP2	-2.64735	5.95912e-06	0.000147955	down-regulated
ZNF781	-2.64873	0.000949382	0.0153728	down-regulated
BMPR1B	-2.66972	2.23133e-06	6.14107e-05	down-regulated
SCN2B	-2.67055	0.00194333	0.0292234	down-regulated
GCH1	-2.67686	0.00334939	0.0473568	down-regulated
MDFI	-2.67989	1.49989e-24	2.65193e-22	down-regulated
CDK18	-2.68405	3.71757e-13	2.3749e-11	down-regulated
GPX3	-2.6892	6.71545e-07	2.03018e-05	down-regulated
ADAM11	-2.69061	8.32875e-05	0.00167186	down-regulated
LOC102723769	-2.69675	8.94043e-06	0.000213206	down-regulated
TMEM100	-2.70161	0.000145206	0.00275971	down-regulated
MAST4	-2.71242	8.22599e-08	2.77433e-06	down-regulated
HOTAIR	-2.71594	6.39174e-06	0.000157136	down-regulated
GRB14	-2.72209	5.45927e-05	0.00114442	down-regulated
PDLIM5	-2.72241	3.11351e-20	3.9492e-18	down-regulated
AIM1	-2.72871	2.95289e-07	9.34674e-06	down-regulated
SLC6A11	-2.73292	2.41514e-06	6.5746e-05	down-regulated
CASP4	-2.73401	0.00187373	0.0283472	down-regulated
CHADL	-2.7508	0.00293031	0.0420428	down-regulated
LPPR3	-2.75618	0.00011515	0.0022321	down-regulated
CHN2	-2.76156	2.23424e-05	0.000500745	down-regulated
MASP1	-2.76635	7.16101e-07	2.15372e-05	down-regulated
ASCL1	-2.77957	2.42271e-16	2.14178e-14	down-regulated
PDE5A	-2.78363	0.0034933	0.0490745	down-regulated
HLA-H	-2.79572	8.58392e-14	5.86925e-12	down-regulated
PPP1R1B	-2.81884	3.2222e-06	8.50699e-05	down-regulated
PTP4A3	-2.82347	2.15381e-09	9.06259e-08	down-regulated
SLC9A5	-2.82388	7.12061e-06	0.000173078	down-regulated
AQP1	-2.83822	1.55987e-07	5.12269e-06	down-regulated
TENM2	-2.84148	7.52117e-12	4.15302e-10	down-regulated
ABCA13	-2.85283	1.22017e-06	3.54782e-05	down-regulated
SLC45A3	-2.85977	2.62459e-05	0.000582266	down-regulated
ISLR	-2.86624	0.000414372	0.00719561	down-regulated
ALPL	-2.87001	3.20778e-05	0.000700112	down-regulated
PCDHA1	-2.87336	0.000730878	0.012092	down-regulated
TSPAN12	-2.87937	1.91954e-20	2.48886e-18	down-regulated
MICA	-2.88007	1.51154e-08	5.62937e-07	down-regulated
HECW2	-2.88456	2.02217e-08	7.38958e-07	down-regulated
NT5DC1	-2.89416	0.00256371	0.0373027	down-regulated
GBP3	-2.89708	1.62566e-06	4.63446e-05	down-regulated
SNAI2	-2.89771	6.99369e-05	0.00143178	down-regulated
ATHL1	-2.89825	2.60933e-14	1.89518e-12	down-regulated
LINC00116	-2.90789	8.69605e-06	0.000207945	down-regulated
NUDT14	-2.93686	3.06083e-07	9.65347e-06	down-regulated
FZD2	-2.93693	1.0771e-20	1.4283e-18	down-regulated
SERPINA3	-2.94142	3.11154e-09	1.27851e-07	down-regulated
FLJ16779	-2.94804	1.71549e-06	4.85104e-05	down-regulated
UG0898H09	-2.95263	1.30114e-11	7.0294e-10	down-regulated
SAMD14	-2.95755	1.89453e-14	1.39924e-12	down-regulated
COL5A1	-2.96382	3.96579e-07	1.23959e-05	down-regulated
FAT3	-2.97895	2.75141e-19	3.08723e-17	down-regulated
CD24	-2.98089	6.38503e-23	9.89058e-21	down-regulated
AKNAD1	-2.99009	0.000750382	0.0123912	down-regulated
VASN	-2.99016	0.000110033	0.00214719	down-regulated
CASC14	-2.99416	0.0014156	0.022006	down-regulated
PRRX1	-2.99473	2.15648e-29	5.63389e-27	down-regulated
SCRG1	-2.99538	8.22005e-20	1.00618e-17	down-regulated
TRIM5	-3.02225	4.86492e-24	8.34859e-22	down-regulated
CDC42EP3	-3.03102	5.6034e-12	3.14365e-10	down-regulated
OLFM2	-3.05432	9.54395e-10	4.21862e-08	down-regulated
FZD8	-3.06409	1.37801e-16	1.25629e-14	down-regulated
CHRDL1	-3.07295	2.3303e-15	1.86253e-13	down-regulated
FAM78B	-3.07357	0.00253795	0.0369586	down-regulated
DLG2	-3.08165	4.14782e-06	0.00010677	down-regulated
ABCG2	-3.08731	0.00216828	0.032246	down-regulated
FNDC4	-3.09008	3.75536e-26	7.2235e-24	down-regulated
LOC100132891	-3.09152	0.0024387	0.0357512	down-regulated
SAMD9L	-3.09464	5.08487e-11	2.59492e-09	down-regulated
GDPD5	-3.10011	0.000601508	0.0101433	down-regulated
C6orf141	-3.10216	4.05508e-05	0.000873064	down-regulated
NKAIN3	-3.11394	1.89628e-06	5.32784e-05	down-regulated
ARID3A	-3.13119	0.00174043	0.0266065	down-regulated
DTX4	-3.13413	8.82171e-10	3.91917e-08	down-regulated
SLFN5	-3.13441	0.00118991	0.0188321	down-regulated
GYPC	-3.15377	3.57931e-07	1.12684e-05	down-regulated
EDNRB	-3.1663	5.29469e-09	2.11239e-07	down-regulated
PPAP2C	-3.17468	3.69884e-12	2.12975e-10	down-regulated
CMKLR1	-3.17806	0.00119998	0.0189726	down-regulated
UNC5B	-3.18697	5.42909e-09	2.15489e-07	down-regulated
GLB1L2	-3.19047	8.50628e-13	5.15204e-11	down-regulated
ADAMTS10	-3.19828	5.2129e-19	5.70292e-17	down-regulated
IFT172	-3.19915	2.11214e-28	4.86459e-26	down-regulated
RORA	-3.20687	1.18358e-11	6.47417e-10	down-regulated
ZDBF2	-3.21059	4.51978e-26	8.59938e-24	down-regulated
PLCH1	-3.22521	1.43065e-14	1.07018e-12	down-regulated
ELOVL2	-3.22772	1.29886e-28	3.15768e-26	down-regulated
SORCS2	-3.23003	1.65839e-05	0.000381451	down-regulated
RWDD2B	-3.23529	2.04416e-14	1.5034e-12	down-regulated
ZFP69	-3.24172	0.000103264	0.00203094	down-regulated
CD248	-3.24305	8.18844e-05	0.00164748	down-regulated
RNF149	-3.24326	2.06349e-15	1.68782e-13	down-regulated
MCTP1	-3.2453	2.66987e-06	7.18975e-05	down-regulated
KCNK9	-3.24871	0.000521768	0.00895395	down-regulated
IGFBP5	-3.25407	5.72526e-17	5.35909e-15	down-regulated
PLEKHG4B	-3.2712	6.36015e-10	2.86928e-08	down-regulated
LMO1	-3.27379	1.79413e-09	7.69717e-08	down-regulated
F2RL2	-3.28237	0.000144609	0.00275135	down-regulated
SLCO2A1	-3.28378	5.56709e-05	0.00116563	down-regulated
HLA-C	-3.29919	1.02586e-28	2.56525e-26	down-regulated
RANBP3L	-3.2993	2.47148e-06	6.71751e-05	down-regulated
IL33	-3.30089	4.50628e-09	1.80499e-07	down-regulated
TP53I11	-3.31468	1.6569e-29	4.39429e-27	down-regulated
FGF13	-3.31726	8.7833e-06	0.000209745	down-regulated
TMIE	-3.32611	0.00156484	0.0241756	down-regulated
ARHGAP18	-3.32623	1.4064e-06	4.03568e-05	down-regulated
RGS8	-3.33362	5.71363e-05	0.00119345	down-regulated
MYOM2	-3.33586	2.33446e-05	0.00052187	down-regulated
SHANK1	-3.34494	5.48338e-08	1.89312e-06	down-regulated
ATP10B	-3.35571	3.32631e-21	4.73363e-19	down-regulated
LTBP1	-3.35632	3.87139e-19	4.28892e-17	down-regulated
ANKRD20A12P	-3.35877	1.75464e-15	1.46254e-13	down-regulated
FGF11	-3.35959	8.21638e-11	4.07421e-09	down-regulated
SERPINI1	-3.36548	0.000112555	0.00219151	down-regulated
MYO1B	-3.37176	1.23114e-05	0.000289261	down-regulated
VEPH1	-3.37547	8.5544e-06	0.000204837	down-regulated
WDR86	-3.38081	3.32386e-09	1.3562e-07	down-regulated
ATOH8	-3.38405	1.85876e-31	5.16441e-29	down-regulated
CPQ	-3.39478	3.29454e-13	2.11237e-11	down-regulated
HOXB3	-3.42119	4.83063e-13	3.05254e-11	down-regulated
TESC	-3.4213	1.00181e-11	5.49708e-10	down-regulated
NCAN	-3.42348	6.84048e-37	2.30261e-34	down-regulated
ST8SIA5	-3.436	1.75026e-11	9.369e-10	down-regulated
SCN4B	-3.43774	9.15594e-17	8.47966e-15	down-regulated
EBF3	-3.44127	0.00159747	0.0245282	down-regulated
ST8SIA4	-3.45194	7.94268e-21	1.08673e-18	down-regulated
TMTC2	-3.46103	5.8036e-14	4.0312e-12	down-regulated
THSD7A	-3.46194	2.72871e-27	5.68611e-25	down-regulated
DLL3	-3.46361	4.89133e-13	3.07978e-11	down-regulated
SLC18A1	-3.48133	1.05879e-08	4.02893e-07	down-regulated
SRRM3	-3.48751	6.30931e-13	3.90241e-11	down-regulated
HNMT	-3.52133	2.80268e-13	1.83053e-11	down-regulated
DLL1	-3.5264	0.000261781	0.00474623	down-regulated
ASS1	-3.5572	7.66492e-09	2.99479e-07	down-regulated
RGS4	-3.56436	1.13687e-05	0.000268916	down-regulated
BEST3	-3.58554	1.79586e-11	9.58376e-10	down-regulated
ARHGAP24	-3.58728	0.00156999	0.0242337	down-regulated
CPVL	-3.59583	1.81858e-17	1.73002e-15	down-regulated
TENM3	-3.60099	2.01548e-53	1.53386e-50	down-regulated
TCN2	-3.60375	5.7998e-29	1.4713e-26	down-regulated
EGLN3	-3.60663	1.89081e-09	8.09211e-08	down-regulated
MEGF10	-3.61742	2.13414e-12	1.25356e-10	down-regulated
HIC1	-3.62402	0.000300136	0.00537726	down-regulated
CA8	-3.63578	0.000263019	0.004761	down-regulated
GADD45G	-3.63822	7.93983e-07	2.36761e-05	down-regulated
CILP	-3.64284	0.000219425	0.00403872	down-regulated
SLIT2	-3.65148	1.84494e-05	0.000420493	down-regulated
MGC45800	-3.66182	1.6252e-11	8.72622e-10	down-regulated
FIBCD1	-3.66536	3.49424e-06	9.16988e-05	down-regulated
SCUBE2	-3.66711	3.23209e-15	2.5484e-13	down-regulated
BMF	-3.70143	0.000329831	0.00583757	down-regulated
TNFRSF21	-3.7037	4.4214e-63	4.83701e-60	down-regulated
NTN3	-3.71278	2.67815e-06	7.19779e-05	down-regulated
VGF	-3.72365	4.20147e-19	4.62532e-17	down-regulated
HOXA13	-3.73841	6.19716e-14	4.28755e-12	down-regulated
C10orf90	-3.73863	6.46135e-11	3.25935e-09	down-regulated
AEBP1	-3.73908	1.23479e-113	4.32276e-110	down-regulated
CYP1B1	-3.74287	8.41988e-10	3.75017e-08	down-regulated
LINC00403	-3.74292	0.00198934	0.0298383	down-regulated
A2M	-3.75852	2.34282e-06	6.4277e-05	down-regulated
NYNRIN	-3.76733	7.75073e-26	1.4588e-23	down-regulated
CCNO	-3.77443	0.00282871	0.0408193	down-regulated
CFI	-3.78312	0.00240144	0.0353164	down-regulated
EGF	-3.80948	1.31305e-07	4.32836e-06	down-regulated
ENPP3	-3.82521	0.00189442	0.0285971	down-regulated
LOXL1	-3.84459	5.18901e-13	3.2555e-11	down-regulated
NR2E1	-3.89184	8.10532e-21	1.09488e-18	down-regulated
FN1	-3.89891	5.20122e-15	4.04632e-13	down-regulated
PCDH18	-3.91091	0.000841759	0.0137445	down-regulated
MOXD1	-3.92057	6.41826e-07	1.94369e-05	down-regulated
LAMA2	-3.92281	3.62285e-09	1.46793e-07	down-regulated
NRXN3	-3.95841	1.7961e-17	1.71797e-15	down-regulated
LHFPL3	-3.96806	1.70094e-40	7.08888e-38	down-regulated
SH3TC2	-3.98363	1.06853e-19	1.28989e-17	down-regulated
ALPK2	-3.98966	5.42865e-05	0.00113937	down-regulated
NTRK1	-3.99735	0.000535914	0.00916974	down-regulated
PPM1H	-4.00082	0.00084041	0.0137353	down-regulated
MGP	-4.01498	0.000686346	0.0114061	down-regulated
LRRC16A	-4.01637	3.08546e-26	6.0683e-24	down-regulated
ADAMTS7	-4.02182	8.60549e-21	1.14985e-18	down-regulated
HHIP-AS1	-4.03197	0.00346269	0.0487227	down-regulated
RBMS3	-4.0533	2.18687e-05	0.000491385	down-regulated
GPER1	-4.05461	5.26393e-13	3.29071e-11	down-regulated
MAGEL2	-4.05859	4.90681e-06	0.000124296	down-regulated
TMC6	-4.09006	2.06766e-05	0.000466395	down-regulated
PREX2	-4.10447	1.48365e-19	1.73132e-17	down-regulated
ACPP	-4.11291	0.00248831	0.0362962	down-regulated
SYT14	-4.11377	8.40665e-05	0.00168364	down-regulated
FRAS1	-4.11392	3.00308e-14	2.17214e-12	down-regulated
HLA-DPA1	-4.12266	0.000598729	0.0101062	down-regulated
ULBP1	-4.13312	1.98946e-23	3.28524e-21	down-regulated
JAKMIP2-AS1	-4.14849	1.38559e-10	6.69981e-09	down-regulated
EYA1	-4.17599	4.79818e-18	4.74504e-16	down-regulated
ZNF135	-4.19467	3.74643e-13	2.38463e-11	down-regulated
SNHG15	-4.23546	1.73455e-09	7.46597e-08	down-regulated
RNF150	-4.26304	1.23382e-10	5.99912e-09	down-regulated
SEMA3F	-4.28699	0.0025907	0.0376642	down-regulated
B4GALNT3	-4.30175	2.56495e-13	1.69422e-11	down-regulated
CHRD	-4.30476	3.65745e-12	2.11287e-10	down-regulated
DIO2	-4.30829	7.63971e-06	0.000184704	down-regulated
PCSK2	-4.31973	0.000375685	0.00658258	down-regulated
SOX1	-4.34387	1.03636e-16	9.54761e-15	down-regulated
DNAH14	-4.36602	2.74099e-05	0.000605787	down-regulated
FOXP2	-4.37645	0.000158933	0.00300103	down-regulated
SNED1	-4.39185	8.78004e-20	1.06726e-17	down-regulated
PCDHGB6	-4.39187	1.61531e-18	1.65347e-16	down-regulated
SKAP2	-4.40125	2.61791e-51	1.76246e-48	down-regulated
PGM5	-4.40385	1.9226e-12	1.13311e-10	down-regulated
TSHZ2	-4.41615	2.79061e-39	1.11015e-36	down-regulated
EGFL7	-4.41965	1.66119e-06	4.71273e-05	down-regulated
CSDC2	-4.44765	1.63907e-06	4.6651e-05	down-regulated
PTPN3	-4.46489	2.74588e-12	1.59681e-10	down-regulated
VIPR1	-4.47488	0.000108375	0.00211955	down-regulated
GLIS1	-4.49975	0.000637012	0.0106849	down-regulated
ARHGAP28	-4.50137	0.000104175	0.00204656	down-regulated
PLA2G4A	-4.50259	8.12162e-05	0.00163591	down-regulated
GALNT12	-4.5135	5.92099e-06	0.000147427	down-regulated
MTTP	-4.51442	1.62386e-16	1.45764e-14	down-regulated
ZIC2	-4.53569	6.00518e-23	9.38524e-21	down-regulated
GPX8	-4.53649	2.22209e-24	3.88955e-22	down-regulated
LINC00839	-4.53837	2.20032e-18	2.21347e-16	down-regulated
PDGFRB	-4.54038	1.2316e-19	1.45662e-17	down-regulated
TNFRSF10D	-4.54575	0.00319757	0.0454673	down-regulated
EMILIN1	-4.54624	2.71055e-20	3.46317e-18	down-regulated
LPHN2	-4.55156	2.45616e-19	2.79173e-17	down-regulated
TBX15	-4.56072	4.36952e-14	3.09652e-12	down-regulated
CYTL1	-4.56524	5.67809e-09	2.24355e-07	down-regulated
LIPG	-4.58435	4.08051e-45	2.10074e-42	down-regulated
TWIST2	-4.61883	0.0012367	0.0194495	down-regulated
AGPAT9	-4.6278	1.98664e-10	9.50115e-09	down-regulated
CHI3L2	-4.62945	5.84667e-09	2.30496e-07	down-regulated
KCNJ8	-4.63648	1.61128e-12	9.59313e-11	down-regulated
SOCS2	-4.63772	2.29472e-15	1.84251e-13	down-regulated
MDFIC	-4.64081	2.69407e-33	7.99271e-31	down-regulated
CDC42EP5	-4.65638	0.000332933	0.00588059	down-regulated
ZC3HAV1L	-4.66246	1.61842e-16	1.45764e-14	down-regulated
PRDM8	-4.66531	0.00128708	0.0201693	down-regulated
COL26A1	-4.67039	0.000370616	0.00650678	down-regulated
LDB2	-4.67849	1.12569e-23	1.89462e-21	down-regulated
NRG1	-4.70604	5.50166e-08	1.89569e-06	down-regulated
ENPP4	-4.71829	0.00011752	0.00227551	down-regulated
KCNK10	-4.72618	2.55878e-54	2.1328e-51	down-regulated
FAM65B	-4.74214	3.3478e-22	5.00854e-20	down-regulated
TEX15	-4.76245	5.12145e-07	1.57273e-05	down-regulated
LOC100506725	-4.76552	1.65347e-08	6.11888e-07	down-regulated
ACSBG1	-4.79597	7.81103e-37	2.5797e-34	down-regulated
PCDHB4	-4.80179	7.35121e-08	2.48408e-06	down-regulated
TSHR	-4.83445	0.00139905	0.0217873	down-regulated
AHRR	-4.84553	4.63279e-36	1.42267e-33	down-regulated
LRRC17	-4.85658	1.03739e-42	4.53963e-40	down-regulated
KIF26A	-4.8612	9.42157e-05	0.00187191	down-regulated
MAP7	-4.87581	2.84017e-06	7.58998e-05	down-regulated
UNC5D	-4.88228	1.72361e-46	9.14242e-44	down-regulated
IFI44L	-4.89471	1.81328e-28	4.28914e-26	down-regulated
GULP1	-4.89533	9.83986e-15	7.45614e-13	down-regulated
ADAMTS5	-4.92037	0.000637283	0.0106849	down-regulated
TMEM47	-4.93273	2.08148e-08	7.55985e-07	down-regulated
ZSCAN1	-4.93833	0.00179203	0.0273001	down-regulated
STOM	-4.97107	5.9669e-54	4.74748e-51	down-regulated
RNF128	-4.97404	1.23708e-25	2.2556e-23	down-regulated
ZNF521	-4.97589	1.14316e-60	1.17706e-57	down-regulated
TPBG	-4.98158	0.002216	0.0328719	down-regulated
DOK5	-4.9849	2.23745e-37	7.83286e-35	down-regulated
SLC4A10	-4.99318	3.49641e-11	1.82146e-09	down-regulated
FOXF1	-5.00131	0.000111799	0.0021792	down-regulated
LOC644554	-5.05189	0.00313354	0.0446657	down-regulated
MCF2L-AS1	-5.05231	0.00325415	0.0461968	down-regulated
LOC401286	-5.05707	1.23202e-06	3.57374e-05	down-regulated
STRA6	-5.05983	0.000686816	0.0114061	down-regulated
FAM198B	-5.0781	9.71828e-09	3.72229e-07	down-regulated
DMRTA2	-5.09823	1.08329e-32	3.10851e-30	down-regulated
PCOLCE	-5.09896	1.04668e-07	3.49639e-06	down-regulated
MFNG	-5.1399	6.21485e-06	0.000153651	down-regulated
LEF1	-5.14831	1.01282e-23	1.72121e-21	down-regulated
LOC101927524	-5.16193	0.00282212	0.0407578	down-regulated
IL1R1	-5.17363	1.42802e-05	0.000331702	down-regulated
LOC100130417	-5.19435	0.00195972	0.0294446	down-regulated
NXPH1	-5.19479	4.1959e-63	4.83701e-60	down-regulated
TMEM144	-5.20132	5.9309e-06	0.000147464	down-regulated
LPAR1	-5.21046	3.17558e-06	8.42202e-05	down-regulated
PTH1R	-5.23861	0.00176313	0.0269301	down-regulated
CFH	-5.24136	5.81801e-06	0.000145276	down-regulated
SOCS1	-5.24657	6.75604e-05	0.00138963	down-regulated
PTCHD4	-5.25345	2.5237e-31	6.90233e-29	down-regulated
OMD	-5.27049	0.000190288	0.00355855	down-regulated
SECTM1	-5.2782	1.94475e-07	6.27801e-06	down-regulated
ACTG2	-5.29989	2.49175e-08	8.99292e-07	down-regulated
CD74	-5.30567	4.51151e-20	5.68125e-18	down-regulated
FAT4	-5.32501	1.28804e-06	3.7143e-05	down-regulated
PRSS33	-5.39026	0.00120205	0.0189726	down-regulated
OPN5	-5.39318	0.00337985	0.0477104	down-regulated
PCDHB3	-5.39501	8.80474e-13	5.31442e-11	down-regulated
ERMN	-5.40342	0.00124816	0.019612	down-regulated
TRIM22	-5.42635	2.94693e-05	0.000645595	down-regulated
MECOM	-5.44253	2.85549e-11	1.5055e-09	down-regulated
HHIPL2	-5.46758	0.000787841	0.0129731	down-regulated
ZNF423	-5.48658	7.7071e-58	7.49472e-55	down-regulated
LOC389906	-5.48716	1.68684e-16	1.50645e-14	down-regulated
HOXB4	-5.49732	2.7132e-09	1.12274e-07	down-regulated
SOCS2-AS1	-5.50364	0.00268008	0.0388667	down-regulated
PPP1R17	-5.50634	0.000952004	0.015401	down-regulated
SP9	-5.54532	1.03008e-06	3.04056e-05	down-regulated
FOXC2	-5.54944	0.00244371	0.0357947	down-regulated
CMAHP	-5.55051	0.00287808	0.0414372	down-regulated
ME1	-5.57294	6.1514e-05	0.00127425	down-regulated
ACSS3	-5.57533	3.35174e-57	3.08783e-54	down-regulated
LIX1	-5.58473	6.84405e-15	5.27746e-13	down-regulated
C11orf87	-5.60272	2.23791e-09	9.39384e-08	down-regulated
ITGA4	-5.60437	0.00101643	0.0163375	down-regulated
IFITM1	-5.62647	7.13473e-12	3.96464e-10	down-regulated
GPR124	-5.62981	7.99785e-09	3.09722e-07	down-regulated
NTN4	-5.62999	0.000198645	0.00369903	down-regulated
IL20RA	-5.6363	0.00153942	0.023846	down-regulated
DAB2	-5.64703	0.000148201	0.00281356	down-regulated
PRDM1	-5.65222	7.15844e-11	3.5903e-09	down-regulated
TFAP2B	-5.66778	2.75728e-22	4.16064e-20	down-regulated
SPTLC3	-5.68915	2.14629e-06	5.95382e-05	down-regulated
KDR	-5.69356	1.14677e-25	2.11296e-23	down-regulated
INA	-5.69948	0.00117467	0.0186245	down-regulated
EPHA7	-5.70179	6.60206e-05	0.00136277	down-regulated
HS3ST3B1	-5.71331	0.000321313	0.00570411	down-regulated
TMEM246	-5.73398	1.7662e-07	5.73573e-06	down-regulated
CPXM1	-5.74365	2.68017e-136	2.34569e-132	down-regulated
HOXA4	-5.74569	3.18804e-11	1.67076e-09	down-regulated
PTPRM	-5.74963	1.63504e-12	9.70158e-11	down-regulated
NFATC4	-5.75662	3.0422e-36	9.50905e-34	down-regulated
NFE2	-5.78672	0.0012988	0.0203347	down-regulated
MLPH	-5.80494	3.67565e-06	9.55996e-05	down-regulated
MFAP4	-5.80984	8.72582e-11	4.30244e-09	down-regulated
ATP1A2	-5.8175	3.60638e-99	9.01801e-96	down-regulated
TRIM55	-5.81847	0.00348853	0.0490467	down-regulated
VWDE	-5.83818	0.000362263	0.00636652	down-regulated
INPP4B	-5.85255	1.33807e-19	1.57192e-17	down-regulated
PDLIM4	-5.87923	1.80468e-32	5.09502e-30	down-regulated
TNFRSF11B	-5.92357	4.15425e-10	1.93393e-08	down-regulated
ANGPTL7	-5.97302	0.00137332	0.0214248	down-regulated
HLA-F	-5.97749	6.77951e-06	0.000165738	down-regulated
ZBED9	-6.00553	0.000553411	0.00943224	down-regulated
TRH	-6.01878	0.00053354	0.009147	down-regulated
LOC101927497	-6.04611	6.89328e-20	8.49719e-18	down-regulated
SERTAD4	-6.05059	0.000199251	0.00370402	down-regulated
COL25A1	-6.06495	0.000406426	0.00707164	down-regulated
ZIC5	-6.07175	3.18674e-06	8.43884e-05	down-regulated
ANGPTL1	-6.07236	1.79273e-15	1.4872e-13	down-regulated
GABRA5	-6.12075	0.000513397	0.0088276	down-regulated
C1orf115	-6.15439	0.000209513	0.00386032	down-regulated
HLA-DPB1	-6.15626	0.000175576	0.00329397	down-regulated
MGST1	-6.16191	0.000113683	0.00220855	down-regulated
SULT1C4	-6.1929	5.94649e-09	2.33904e-07	down-regulated
HLA-DRB5	-6.21715	0.000335048	0.00591198	down-regulated
GAL	-6.22349	3.75687e-06	9.74227e-05	down-regulated
CLCA3P	-6.25403	0.000128294	0.00246235	down-regulated
COL1A2	-6.2869	1.73597e-09	7.46597e-08	down-regulated
FAM43A	-6.29309	2.33085e-27	4.97551e-25	down-regulated
INPP5D	-6.29539	2.99657e-05	0.00065565	down-regulated
OTP	-6.2967	5.01168e-12	2.82982e-10	down-regulated
GDF5	-6.31086	0.000281215	0.00506418	down-regulated
PAX3	-6.31631	1.27892e-14	9.64921e-13	down-regulated
COL2A1	-6.31823	2.09923e-09	8.88549e-08	down-regulated
FEZF1	-6.3229	8.73621e-05	0.00174565	down-regulated
PXDNL	-6.33696	9.6208e-16	8.13538e-14	down-regulated
FAM24B	-6.34471	7.58242e-05	0.00153259	down-regulated
LPAR6	-6.35057	7.81545e-15	6.00007e-13	down-regulated
HS3ST3A1	-6.35365	7.3439e-05	0.00149474	down-regulated
KIAA1324L	-6.35867	1.4942e-28	3.5828e-26	down-regulated
GUCY1A3	-6.36168	0.000204939	0.00378802	down-regulated
UBQLNL	-6.36394	7.1445e-05	0.00145924	down-regulated
BTBD11	-6.42782	6.31635e-05	0.00130687	down-regulated
VCAM1	-6.42828	2.84723e-25	5.13793e-23	down-regulated
PDE3A	-6.43884	4.04234e-16	3.55563e-14	down-regulated
ROR2	-6.43976	0.000342917	0.00604473	down-regulated
NOG	-6.51129	3.9241e-07	1.23096e-05	down-regulated
PCDH20	-6.53559	1.23017e-18	1.29716e-16	down-regulated
HMCN1	-6.55201	4.24023e-05	0.000910688	down-regulated
RIMS2	-6.5786	2.84038e-05	0.000625383	down-regulated
FMN1	-6.5814	1.5888e-09	6.90084e-08	down-regulated
TGFBI	-6.59855	8.07327e-37	2.61694e-34	down-regulated
HGF	-6.61009	0.000202953	0.00375924	down-regulated
SAMD11	-6.61093	2.3024e-19	2.6514e-17	down-regulated
IL7R	-6.61875	1.91738e-05	0.000434739	down-regulated
ST8SIA2	-6.62825	1.9006e-05	0.000432053	down-regulated
AHR	-6.68438	2.62913e-52	1.91751e-49	down-regulated
CRABP1	-6.69151	1.50605e-05	0.000349164	down-regulated
IGFBPL1	-6.7153	2.51064e-23	4.10713e-21	down-regulated
WNT1	-6.72913	1.20822e-05	0.000284256	down-regulated
TH	-6.7392	1.3618e-05	0.000317825	down-regulated
DLX2	-6.75556	5.62985e-14	3.92609e-12	down-regulated
HOXB7	-6.78879	3.65614e-06	9.53066e-05	down-regulated
ZNF391	-6.85462	2.3628e-06	6.45219e-05	down-regulated
MAB21L1	-6.8641	7.96895e-06	0.000191869	down-regulated
RORB	-6.86516	2.99855e-06	7.9767e-05	down-regulated
FOXD1	-6.87412	1.80408e-15	1.48956e-13	down-regulated
AC093375.1	-6.8852	5.6703e-06	0.000141993	down-regulated
RIMBP2	-6.92116	1.83417e-06	5.16163e-05	down-regulated
STXBP6	-6.95106	4.78465e-06	0.000121554	down-regulated
TSPYL5	-6.97082	4.42402e-06	0.000112884	down-regulated
HOXA7	-7.00574	1.39883e-08	5.24308e-07	down-regulated
TMEM200A	-7.0185	1.3212e-05	0.000309588	down-regulated
WNT10B	-7.04048	3.96605e-06	0.000102241	down-regulated
KCNG1	-7.05752	6.05332e-06	0.000149869	down-regulated
HHIP	-7.06015	4.13808e-12	2.36709e-10	down-regulated
TBX5	-7.07722	2.37172e-27	5.00176e-25	down-regulated
LPPR4	-7.0961	2.25081e-66	3.28318e-63	down-regulated
ELAVL2	-7.1224	2.08329e-06	5.78823e-05	down-regulated
HCP5	-7.2003	1.35638e-06	3.90496e-05	down-regulated
USP51	-7.26388	9.95073e-07	2.94219e-05	down-regulated
VAX1	-7.32454	2.10157e-09	8.88549e-08	down-regulated
COCH	-7.3321	1.94364e-09	8.25764e-08	down-regulated
HLA-DRB1	-7.3547	5.45981e-07	1.66496e-05	down-regulated
DLX1	-7.35519	4.8953e-39	1.90416e-36	down-regulated
POU4F1	-7.36449	5.71908e-07	1.73797e-05	down-regulated
PLAGL1	-7.38253	8.20825e-07	2.44349e-05	down-regulated
HLA-DRA	-7.44508	2.3505e-19	2.68909e-17	down-regulated
PCDHB2	-7.45334	1.03277e-50	6.69539e-48	down-regulated
EYA4-AS1	-7.63577	1.43816e-07	4.73189e-06	down-regulated
ANO4	-7.65166	1.48055e-11	7.97403e-10	down-regulated
PCDHGB7	-7.6732	1.80384e-125	7.89361e-122	down-regulated
FEZF1-AS1	-7.69263	2.41413e-07	7.69707e-06	down-regulated
NKX2-5	-7.80577	4.60188e-08	1.61103e-06	down-regulated
FAM155A	-7.93472	2.63221e-10	1.23856e-08	down-regulated
SFRP2	-7.94689	4.7507e-08	1.65321e-06	down-regulated
NEFL	-8.04948	5.03348e-22	7.40386e-20	down-regulated
EDA2R	-8.06959	2.10484e-21	3.04488e-19	down-regulated
S1PR1	-8.14191	7.25831e-09	2.84227e-07	down-regulated
TBX3	-8.14671	2.71848e-08	9.791e-07	down-regulated
DLX5	-8.15186	5.37121e-08	1.85806e-06	down-regulated
CLEC2B	-8.15935	7.70441e-09	2.99825e-07	down-regulated
DCN	-8.17449	0.000433603	0.00751464	down-regulated
TBX5-AS1	-8.19578	7.23925e-12	4.01e-10	down-regulated
MMP1	-8.24851	0.00125282	0.0196676	down-regulated
TKTL1	-8.31968	2.52817e-09	1.05114e-07	down-regulated
LYPD6B	-8.39875	3.92603e-08	1.37995e-06	down-regulated
TWIST1	-8.42854	2.44697e-09	1.02224e-07	down-regulated
LRFN5	-8.45051	1.06915e-09	4.6786e-08	down-regulated
MEOX2	-8.47966	7.04423e-13	4.32639e-11	down-regulated
MME	-8.5696	0.000761143	0.0125452	down-regulated
FOLH1	-8.70242	2.46533e-09	1.02746e-07	down-regulated
GJA3	-8.72078	2.54469e-10	1.20385e-08	down-regulated
LMO3	-8.72162	2.08798e-10	9.92672e-09	down-regulated
ADAMTS1	-8.74812	1.9477e-18	1.97067e-16	down-regulated
SP8	-8.74894	6.30074e-19	6.8502e-17	down-regulated
SDC2	-8.83524	7.16296e-57	6.26903e-54	down-regulated
PMAIP1	-8.97474	7.1748e-10	3.21196e-08	down-regulated
COL1A1	-9.14933	3.05161e-15	2.41699e-13	down-regulated
ADCY8	-9.2399	9.19525e-12	5.06143e-10	down-regulated
IGFN1	-9.3408	1.01817e-10	4.99215e-09	down-regulated
SLCO1C1	-9.4244	4.95483e-12	2.81589e-10	down-regulated
PCDHA10	-9.42759	4.65277e-23	7.33712e-21	down-regulated
FAP	-9.49892	5.56508e-11	2.82351e-09	down-regulated
RCAN2	-9.62005	3.88202e-12	2.2279e-10	down-regulated
GPR88	-9.65105	7.50656e-13	4.57822e-11	down-regulated
SEMA3C	-9.71188	1.70324e-20	2.24162e-18	down-regulated
EDNRA	-9.79535	1.9764e-05	0.000446963	down-regulated
LUM	-9.89904	2.48373e-06	6.74034e-05	down-regulated
XIST	-10.1929	2.47087e-147	4.32501e-143	down-regulated
NDN	-10.3414	6.57833e-15	5.095e-13	down-regulated
CHSY3	-10.5824	2.61242e-15	2.07854e-13	down-regulated
HOXB2	-10.6927	2.13876e-15	1.7252e-13	down-regulated
IGFBP3	-10.7768	2.14421e-27	4.63361e-25	down-regulated
EYA4	-10.9774	3.87705e-22	5.75118e-20	down-regulated
COL3A1	-11.0734	1.48393e-13	9.99025e-12	down-regulated
NPTX2	-11.5249	7.24271e-19	7.82571e-17	down-regulated
COL6A3	-13.9304	3.80623e-14	2.71935e-12	down-regulated

## Sheet: enrich down-reg (448-559) 
Category	ID	Description	GeneRatio	BgRatio	pvalue	p.adjust	geneID
Reactome Pathways	R-HSA-1474244	Extracellular matrix organization	40/345	300/10281	4.68863e-14	3.2586e-11	A2M,ADAMTS1,ADAMTS5,BCAN,BMP2,CD44,COL1A1,COL1A2,COL25A1,COL26A1,COL2A1,COL3A1,COL4A1,COL5A1,COL6A3,COL7A1,COLGALT2,DCN,DDR2,EFEMP2,FBN2,FN1,GDF5,ITGA4,KDR,LAMA2,LAMB3,LOXL1,LRP4,LTBP1,LUM,MFAP4,MMP1,MMP11,MMP14,NCAN,NTN4,PCOLCE,SDC2,VCAM1
Reactome Pathways	R-HSA-877300	Interferon gamma signaling	18/345	93/10281	1.37606e-09	4.00899e-07	B2M,CD44,GBP3,HLA-A,HLA-B,HLA-C,HLA-DPA1,HLA-DPB1,HLA-DRA,HLA-DRB1,HLA-DRB5,HLA-F,SOCS1,SOCS3,TRIM2,TRIM22,TRIM5,VCAM1
Reactome Pathways	R-HSA-1474228	Degradation of the extracellular matrix	22/345	142/10281	1.7305e-09	4.00899e-07	A2M,ADAMTS1,ADAMTS5,BCAN,CD44,COL1A1,COL1A2,COL25A1,COL26A1,COL2A1,COL3A1,COL4A1,COL5A1,COL6A3,COL7A1,DCN,FBN2,FN1,LAMB3,MMP1,MMP11,MMP14
Reactome Pathways	R-HSA-3000178	ECM proteoglycans	14/345	77/10281	2.18094e-07	3.74182e-05	BCAN,COL1A1,COL1A2,COL2A1,COL3A1,COL4A1,COL5A1,COL6A3,DCN,FN1,LAMA2,LRP4,LUM,NCAN
Reactome Pathways	R-HSA-1442490	Collagen degradation	13/345	67/10281	2.69196e-07	3.74182e-05	COL1A1,COL1A2,COL25A1,COL26A1,COL2A1,COL3A1,COL4A1,COL5A1,COL6A3,COL7A1,MMP1,MMP11,MMP14
Reactome Pathways	R-HSA-8874081	MET activates PTK2 signaling	9/345	33/10281	9.19342e-07	9.22955e-05	COL1A1,COL1A2,COL2A1,COL3A1,COL5A1,FN1,HGF,LAMA2,LAMB3
Reactome Pathways	R-HSA-419037	NCAM1 interactions	10/345	43/10281	1.13536e-06	9.22955e-05	CACNA1G,CACNA1H,COL2A1,COL3A1,COL4A1,COL5A1,COL6A3,NCAN,ST8SIA2,ST8SIA4
Reactome Pathways	R-HSA-3000171	Non-integrin membrane-ECM interactions	12/345	64/10281	1.14866e-06	9.22955e-05	COL1A1,COL1A2,COL2A1,COL3A1,COL4A1,COL5A1,DDR2,FN1,LAMA2,LAMB3,NTN4,SDC2
Reactome Pathways	R-HSA-216083	Integrin cell surface interactions	14/345	88/10281	1.19519e-06	9.22955e-05	CD44,COL1A1,COL1A2,COL2A1,COL3A1,COL4A1,COL5A1,COL6A3,COL7A1,FN1,ITGA4,KDR,LUM,VCAM1
Reactome Pathways	R-HSA-1474290	Collagen formation	14/345	93/10281	2.36761e-06	0.000164549	COL1A1,COL1A2,COL25A1,COL26A1,COL2A1,COL3A1,COL4A1,COL5A1,COL6A3,COL7A1,COLGALT2,LAMB3,LOXL1,PCOLCE
Reactome Pathways	R-HSA-8948216	Collagen chain trimerization	10/345	47/10281	2.72056e-06	0.00017189	COL1A1,COL1A2,COL25A1,COL26A1,COL2A1,COL3A1,COL4A1,COL5A1,COL6A3,COL7A1
Reactome Pathways	R-HSA-1650814	Collagen biosynthesis and modifying enzymes	12/345	70/10281	3.10438e-06	0.000179795	COL1A1,COL1A2,COL25A1,COL26A1,COL2A1,COL3A1,COL4A1,COL5A1,COL6A3,COL7A1,COLGALT2,PCOLCE
Reactome Pathways	R-HSA-2022090	Assembly of collagen fibrils and other multimeric structures	11/345	64/10281	7.82208e-06	0.000414249	COL1A1,COL1A2,COL2A1,COL3A1,COL4A1,COL5A1,COL6A3,COL7A1,LAMB3,LOXL1,PCOLCE
Reactome Pathways	R-HSA-198933	Immunoregulatory interactions between a Lymphoid and a non-Lymphoid cell	16/345	132/10281	8.34459e-06	0.000414249	B2M,CLEC2B,COL1A1,COL1A2,COL2A1,COL3A1,HLA-A,HLA-B,HLA-C,HLA-F,IFITM1,ITGA4,MICA,NCR3LG1,ULBP1,VCAM1
Reactome Pathways	R-HSA-913531	Interferon Signaling	20/345	199/10281	1.14599e-05	0.000529651	B2M,CD44,GBP3,HLA-A,HLA-B,HLA-C,HLA-DPA1,HLA-DPB1,HLA-DRA,HLA-DRB1,HLA-DRB5,HLA-F,IFITM1,IFITM3,SOCS1,SOCS3,TRIM2,TRIM22,TRIM5,VCAM1
Reactome Pathways	R-HSA-8875878	MET promotes cell motility	9/345	44/10281	1.21934e-05	0.000529651	COL1A1,COL1A2,COL2A1,COL3A1,COL5A1,FN1,HGF,LAMA2,LAMB3
Reactome Pathways	R-HSA-1236977	Endosomal/Vacuolar pathway	5/345	11/10281	1.61666e-05	0.000660929	B2M,HLA-A,HLA-B,HLA-C,HLA-F
Reactome Pathways	R-HSA-202733	Cell surface interactions at the vascular wall	15/345	137/10281	5.36975e-05	0.00207332	CD44,CD74,COL1A1,COL1A2,FN1,GRB14,GYPC,INPP5D,ITGA4,MMP1,PIK3R1,SDC2,SLC7A11,TNFRSF10B,TNFRSF10D
Reactome Pathways	R-HSA-202427	Phosphorylation of CD3 and TCR zeta chains	6/345	22/10281	6.46615e-05	0.00236525	HLA-DPA1,HLA-DPB1,HLA-DRA,HLA-DRB1,HLA-DRB5,PTPRJ
Reactome Pathways	R-HSA-3781865	Diseases of glycosylation	11/345	80/10281	6.82295e-05	0.00237097	ADAMTS1,ADAMTS10,ADAMTS5,ADAMTS7,BCAN,DCN,LUM,NCAN,OMD,SDC2,THSD7A
Reactome Pathways	R-HSA-6806834	Signaling by MET	11/345	82/10281	8.58869e-05	0.00284245	COL1A1,COL1A2,COL2A1,COL3A1,COL5A1,FN1,HGF,LAMA2,LAMB3,PIK3R1,PTPRJ
Reactome Pathways	R-HSA-1566948	Elastic fibre formation	8/345	45/10281	0.000107816	0.00340602	BMP2,EFEMP2,FBN2,FN1,GDF5,LOXL1,LTBP1,MFAP4
Reactome Pathways	R-HSA-3560782	Diseases associated with glycosaminoglycan metabolism	6/345	25/10281	0.000140938	0.00425878	BCAN,DCN,LUM,NCAN,OMD,SDC2
Reactome Pathways	R-HSA-2214320	Anchoring fibril formation	5/345	17/10281	0.000183291	0.00530779	COL1A1,COL1A2,COL4A1,COL7A1,LAMB3
Reactome Pathways	R-HSA-2129379	Molecules associated with elastic fibres	7/345	38/10281	0.000231768	0.00644316	BMP2,EFEMP2,FBN2,FN1,GDF5,LTBP1,MFAP4
Reactome Pathways	R-HSA-1630316	Glycosaminoglycan metabolism	13/345	126/10281	0.000304435	0.00764583	BCAN,CD44,CHST14,CHSY3,DCN,HEXA,HS3ST3A1,HS3ST3B1,HS6ST2,LUM,NCAN,OMD,SDC2
Reactome Pathways	R-HSA-202430	Translocation of ZAP-70 to Immunological synapse	5/345	19/10281	0.000325868	0.00764583	HLA-DPA1,HLA-DPB1,HLA-DRA,HLA-DRB1,HLA-DRB5
Reactome Pathways	R-HSA-6785807	Interleukin-4 and 13 signaling	12/345	111/10281	0.000335232	0.00764583	COL1A2,FN1,HGF,MMP1,NDN,PIK3R1,RORA,S1PR1,SOCS1,SOCS3,TWIST1,VCAM1
Reactome Pathways	R-HSA-3000170	Syndecan interactions	6/345	29/10281	0.000337493	0.00764583	COL1A1,COL1A2,COL3A1,COL5A1,FN1,SDC2
Reactome Pathways	R-HSA-2022923	Dermatan sulfate biosynthesis	4/345	11/10281	0.000341037	0.00764583	BCAN,CHST14,DCN,NCAN
Reactome Pathways	R-HSA-2243919	Crosslinking of collagen fibrils	4/345	11/10281	0.000341037	0.00764583	COL1A1,COL1A2,LOXL1,PCOLCE
Reactome Pathways	R-HSA-3000480	Scavenging by Class A Receptors	5/345	21/10281	0.000539593	0.0117193	COL1A1,COL1A2,COL3A1,COL4A1,MASP1
Reactome Pathways	R-HSA-202433	Generation of second messenger molecules	6/345	33/10281	0.000702729	0.0147999	HLA-DPA1,HLA-DPB1,HLA-DRA,HLA-DRB1,HLA-DRB5,PAK1
Reactome Pathways	R-HSA-389948	PD-1 signaling	5/345	23/10281	0.000844348	0.0172595	HLA-DPA1,HLA-DPB1,HLA-DRA,HLA-DRB1,HLA-DRB5
Reactome Pathways	R-HSA-2024101	CS/DS degradation	4/345	14/10281	0.000954941	0.0189624	BCAN,DCN,HEXA,NCAN
Reactome Pathways	R-HSA-201451	Signaling by BMP	5/345	24/10281	0.00103755	0.0200304	BMP2,BMPR1B,CHRDL1,NOG,SMAD9
Reactome Pathways	R-HSA-983170	Antigen Presentation: Folding, assembly and peptide loading of class I MHC	5/345	25/10281	0.0012617	0.0236994	B2M,HLA-A,HLA-B,HLA-C,HLA-F
Reactome Pathways	R-HSA-1793185	Chondroitin sulfate/dermatan sulfate metabolism	7/345	52/10281	0.00164339	0.0300568	BCAN,CHST14,CHSY3,DCN,HEXA,NCAN,SDC2
Reactome Pathways	R-HSA-909733	Interferon alpha/beta signaling	8/345	67/10281	0.00171951	0.0306426	HLA-A,HLA-B,HLA-C,HLA-F,IFITM1,IFITM3,SOCS1,SOCS3
Reactome Pathways	R-HSA-1638091	Heparan sulfate/heparin (HS-GAG) metabolism	7/345	55/10281	0.00228779	0.0397503	BCAN,DCN,HS3ST3A1,HS3ST3B1,HS6ST2,NCAN,SDC2
Reactome Pathways	R-HSA-373752	Netrin-1 signaling	6/345	42/10281	0.00258307	0.0437862	AGAP2,NTN4,ROBO1,SLIT2,UNC5B,UNC5D
Category	ID	Description	GeneRatio	BgRatio	pvalue	p.adjust	geneID
Biological Process	GO:0001501	skeletal system development	64/601	485/16992	4.82728e-20	2.05545e-16	ADAMTS7/AEBP1/ALPL/BCAN/BMP2/BMPR1B/CD44/CDH11/CHADL/CHRD/CMKLR1/COL1A1/COL1A2/COL2A1/COL3A1/CYTL1/DLL3/DLX1/DLX2/DLX5/EYA1/FAT4/FBN2/FMN1/FOXC2/GDF5/GLI2/GLI3/HAPLN4/HHIP/HOXA13/HOXA2/HOXA7/HOXB2/HOXB3/HOXB4/HOXB7/IFT172/LRRC17/LUM/MDFI/MEF2C/MGP/MMP14/NCAN/NOG/PCSK5/PRRX1/PTH1R/RANBP3L/ROR2/SFRP2/SMAD9/SNAI2/SOX4/STC1/TBX15/TBX3/TGFBI/TNFRSF11B/TWIST1/WNT1/WNT10B/WNT5A
Biological Process	GO:0001763	morphogenesis of a branching structure	37/601	193/16992	2.58456e-17	5.50254e-14	ACVR1/BMP2/CELSR1/COL4A1/DLX2/EDNRA/EGF/EPHA7/ERMN/EYA1/FAT4/FOXC2/FOXD1/FOXF1/GLI2/GLI3/HGF/HHIP/HOXB7/LEF1/MMP14/NFATC4/NOG/NTN4/PAK1/PRDM1/SEMA3A/SEMA3C/SFRP2/SLIT2/SNAI2/SOCS3/SOX8/TBX3/WNT1/WNT5A/YAP1
Biological Process	GO:0003002	regionalization	47/601	331/16992	3.18833e-16	4.5253e-13	ACVR1/ASCL1/BMP2/BMPR1B/CELSR1/CHRD/DLL1/DLL3/DLX1/DLX2/DMRTA2/EGF/FEZF1/FOXC2/FOXD1/FOXF1/GLI2/GLI3/HHIP/HOXA2/HOXA7/HOXB2/HOXB3/HOXB4/HOXB7/IFT172/LEF1/LRP4/MDFI/MEF2C/MEOX2/NKX2-5/NOG/NR2F2/OTX1/PCDH8/PCSK5/ROR2/SEMA3A/SEMA3C/SEMA3F/SFRP2/SOX1/SP8/TBX3/WNT1/WNT5A
Biological Process	GO:0007389	pattern specification process	52/601	421/16992	3.04205e-15	3.23826e-12	ACVR1/ASCL1/BMP2/BMPR1B/CELSR1/CHRD/DLL1/DLL3/DLX1/DLX2/DMRTA2/EGF/EYA1/FEZF1/FOXC2/FOXD1/FOXF1/GLI2/GLI3/HHIP/HOXA2/HOXA7/HOXB2/HOXB3/HOXB4/HOXB7/IFT172/LEF1/LRP4/MDFI/MEF2C/MEOX2/MFNG/NKX2-5/NOG/NR2F2/OTX1/PCDH8/PCSK5/ROR2/SEMA3A/SEMA3C/SEMA3F/SFRP2/SIM2/SOX1/SP8/STC1/TBX3/TBX5/WNT1/WNT5A
Biological Process	GO:0007156	homophilic cell adhesion via plasma membrane adhesion molecules	31/601	157/16992	4.39633e-15	3.74392e-12	CDH11/CDH24/CDH6/CELSR1/CLSTN3/FAT3/FAT4/GYPC/PCDH18/PCDH20/PCDH8/PCDHA1/PCDHA10/PCDHA2/PCDHA3/PCDHA9/PCDHB12/PCDHB13/PCDHB14/PCDHB2/PCDHB3/PCDHB4/PCDHB6/PCDHB9/PCDHGB2/PCDHGB6/PCDHGB7/PCDHGC3/PTPRM/ROBO1/TENM3
Biological Process	GO:0061138	morphogenesis of a branching epithelium	33/601	180/16992	5.53199e-15	3.92587e-12	ACVR1/BMP2/CELSR1/COL4A1/EDNRA/EGF/EYA1/FAT4/FOXC2/FOXD1/FOXF1/GLI2/GLI3/HGF/HHIP/HOXB7/LEF1/MMP14/NFATC4/NOG/NTN4/PAK1/SEMA3A/SEMA3C/SFRP2/SLIT2/SNAI2/SOCS3/SOX8/TBX3/WNT1/WNT5A/YAP1
Biological Process	GO:0048514	blood vessel morphogenesis	56/601	492/16992	8.97537e-15	5.45959e-12	ACVR1/AQP1/ARHGAP24/COL3A1/COL4A1/CYP1B1/DCN/DLL1/ECM1/EDNRA/EGF/EGFL7/EYA1/FAP/FN1/FOXC2/FOXF1/FZD8/HDAC9/HGF/HOXA7/HOXB3/ID1/KDR/LEF1/MAP2K5/MEOX2/MMP14/NFATC4/NKX2-5/NOG/NR2E1/NR2F2/PDGFRB/PRDM1/PRRX1/PTGIS/PTPRM/ROBO1/RORA/S1PR1/SFRP2/SLIT2/SOX4/STRA6/TBX5/TFAP2B/TGFBI/THSD7A/TMEM100/TSPAN12/TWIST1/UNC5B/VASH2/WNT5A/YAP1
Biological Process	GO:0007507	heart development	56/601	499/16992	1.65054e-14	8.78502e-12	ACVR1/ADAMTS1/ANK2/BMP2/COL2A1/COL3A1/COL5A1/CPE/DLL1/EDNRA/EYA1/FAT4/FOXC2/FOXF1/FZD2/GJA1/GLI2/GLI3/GPER1/HDAC9/ID1/ID2/ID3/IFT172/KCNJ8/LTBP1/MAP2K5/MEF2C/NFATC4/NKX2-5/NOG/NRG1/PAK1/PAM/PCSK5/PDGFRB/PDLIM5/POU4F1/PRDM1/PRICKLE1/ROBO1/S1PR1/SEMA3C/SFRP2/SNAI2/SOX4/STRA6/TBX3/TBX5/TENM4/TH/TMEM100/TPM1/TWIST1/WNT5A/YAP1
Biological Process	GO:0098742	cell-cell adhesion via plasma-membrane adhesion molecules	36/601	230/16992	5.16471e-14	2.44348e-11	ACVR1/BMP2/CDH11/CDH24/CDH6/CELSR1/CLSTN3/FAT3/FAT4/GYPC/MAP2K5/PCDH18/PCDH20/PCDH8/PCDHA1/PCDHA10/PCDHA2/PCDHA3/PCDHA9/PCDHB12/PCDHB13/PCDHB14/PCDHB2/PCDHB3/PCDHB4/PCDHB6/PCDHB9/PCDHGB2/PCDHGB6/PCDHGB7/PCDHGC3/PTPRM/ROBO1/TENM3/UNC5D/VCAM1
Biological Process	GO:0001503	ossification	46/601	373/16992	1.37755e-13	5.8656e-11	ACVR1/ALPL/BMP2/BMPR1B/CDH11/CHRD/CHRDL1/COL1A1/COL2A1/DDR2/DLX5/ECM1/FAT4/FBN2/FOXC2/GDF5/GLI2/GLI3/HGF/HOXA2/ID1/ID2/ID3/IFITM1/IGFBP3/IGFBP5/LEF1/LRP4/MEF2C/MGP/MMP14/NOG/OMD/PTH1R/RANBP3L/ROR2/RORB/S1PR1/SFRP2/SNAI2/SOX8/STC1/TWIST1/TWIST2/WNT10B/WNT5A
Biological Process	GO:0048736	appendage development	30/601	169/16992	2.35614e-13	8.36036e-11	AFF3/BMPR1B/COL2A1/DLX5/FBN2/FMN1/FRAS1/GDF5/GLI2/GLI3/IFT172/LEF1/LRP4/MEOX2/NOG/NR2F2/PAM/PCSK5/PRRX1/ROR2/SEMA3C/SFRP2/SOX4/SP8/SP9/TBX3/TBX5/TFAP2B/TWIST1/WNT5A
Biological Process	GO:0060173	limb development	30/601	169/16992	2.35614e-13	8.36036e-11	AFF3/BMPR1B/COL2A1/DLX5/FBN2/FMN1/FRAS1/GDF5/GLI2/GLI3/IFT172/LEF1/LRP4/MEOX2/NOG/NR2F2/PAM/PCSK5/PRRX1/ROR2/SEMA3C/SFRP2/SOX4/SP8/SP9/TBX3/TBX5/TFAP2B/TWIST1/WNT5A
Biological Process	GO:0048562	embryonic organ morphogenesis	39/601	284/16992	3.46385e-13	1.13455e-10	ACVR1/CELSR1/CHRNA9/COL2A1/DLL1/DLX2/DLX5/EYA1/FBN2/FOXC2/FOXF1/FZD2/GLI2/GLI3/HOXA2/HOXA7/HOXB2/HOXB3/HOXB4/HOXB7/ID2/IFT172/MDFI/MEF2C/MMP14/NKX2-5/NOG/OTX1/PRRX1/ROR2/STRA6/TBX15/TBX3/TH/TMIE/TWIST1/WNT1/WNT5A/YAP1
Biological Process	GO:0048754	branching morphogenesis of an epithelial tube	27/601	148/16992	1.91832e-12	5.83443e-10	ACVR1/BMP2/CELSR1/COL4A1/EDNRA/EGF/EYA1/FAT4/FOXC2/FOXD1/FOXF1/GLI2/GLI3/HHIP/HOXB7/LEF1/MMP14/NFATC4/NOG/PAK1/SFRP2/SLIT2/SOX8/TBX3/WNT1/WNT5A/YAP1
Biological Process	GO:0048568	embryonic organ development	47/601	420/16992	2.62151e-12	7.4416e-10	ACVR1/CELSR1/CHRNA9/COL2A1/DLL1/DLX2/DLX5/EYA1/FBN2/FOXC2/FOXF1/FZD2/GLI2/GLI3/HOXA2/HOXA7/HOXB2/HOXB3/HOXB4/HOXB7/ID2/ID3/IFT172/KDR/LEF1/MDFI/MEF2C/MMP14/NKX2-5/NOG/NR2F2/OTX1/PCSK5/PRDM1/PRRX1/ROR2/SOCS3/STRA6/TBX15/TBX3/TH/TMIE/TWIST1/VASH2/WNT1/WNT5A/YAP1
Biological Process	GO:0045667	regulation of osteoblast differentiation	23/601	109/16992	3.65918e-12	9.73799e-10	ACVR1/BMP2/BMPR1B/CHRD/DDR2/FBN2/GLI3/HGF/HOXA2/ID1/ID2/ID3/IFITM1/IGFBP5/MEF2C/NOG/RANBP3L/RORB/SFRP2/SNAI2/TWIST1/TWIST2/WNT10B
Biological Process	GO:0072001	renal system development	37/601	280/16992	4.59564e-12	1.15107e-09	ADAMTS1/BMP2/CA2/CD24/COL4A1/DCN/DLL1/EPHA7/EYA1/FAT4/FMN1/FOXC2/FOXD1/FOXF1/FRAS1/GLI2/GLI3/HOXB7/ID2/ID3/KCNJ8/LRP4/MEF2C/MME/NOG/PCSK5/PDGFRB/RRM2B/SLIT2/SMAD9/SOX4/SOX8/STRA6/TFAP2B/WNT1/WNT5A/YAP1
Biological Process	GO:0045165	cell fate commitment	34/601	241/16992	5.43602e-12	1.28592e-09	ACVR1/ASCL1/BMP2/DLL1/DLX1/DLX2/DMRTA2/EYA1/FGF13/FOXC2/GLI2/GLI3/HOXA2/ID2/MEF2C/NKX2-5/NR2E1/NR2F2/NRG1/PAX6/POU4F1/PRDM1/PRRX1/ROR2/RORA/SFRP2/SOX1/SOX8/TBX3/TENM4/WNT1/WNT10B/WNT5A/ZNF521
Biological Process	GO:0001649	osteoblast differentiation	31/601	204/16992	6.7097e-12	1.50368e-09	ACVR1/ALPL/BMP2/BMPR1B/CHRD/COL1A1/DDR2/DLX5/FBN2/GLI2/GLI3/HGF/HOXA2/ID1/ID2/ID3/IFITM1/IGFBP3/IGFBP5/LEF1/MEF2C/NOG/PTH1R/RANBP3L/RORB/SFRP2/SNAI2/SOX8/TWIST1/TWIST2/WNT10B
Biological Process	GO:0035107	appendage morphogenesis	26/601	145/16992	7.46317e-12	1.51325e-09	AFF3/BMPR1B/COL2A1/DLX5/FBN2/FMN1/FRAS1/GDF5/GLI2/GLI3/LEF1/LRP4/NOG/PCSK5/PRRX1/ROR2/SEMA3C/SFRP2/SOX4/SP8/SP9/TBX3/TBX5/TFAP2B/TWIST1/WNT5A
Biological Process	GO:0035108	limb morphogenesis	26/601	145/16992	7.46317e-12	1.51325e-09	AFF3/BMPR1B/COL2A1/DLX5/FBN2/FMN1/FRAS1/GDF5/GLI2/GLI3/LEF1/LRP4/NOG/PCSK5/PRRX1/ROR2/SEMA3C/SFRP2/SOX4/SP8/SP9/TBX3/TBX5/TFAP2B/TWIST1/WNT5A
Biological Process	GO:0090596	sensory organ morphogenesis	34/601	248/16992	1.22638e-11	2.3736e-09	CELSR1/CHRNA9/COL2A1/COL5A1/DLL1/DLX5/EGF/EYA1/FBN2/FZD2/GLI2/GLI3/HOXA2/MEGF11/NOG/OTX1/PAX6/PRDM1/PRRX1/PTPRM/ROR2/RORB/RPE65/SOX1/SOX8/STRA6/TENM3/TFAP2B/TH/TMIE/TSPAN12/TWIST1/WNT1/WNT5A
Biological Process	GO:0030278	regulation of ossification	29/601	184/16992	1.28923e-11	2.38676e-09	ACVR1/BMP2/BMPR1B/CHRD/DDR2/ECM1/FBN2/GLI3/HGF/HOXA2/ID1/ID2/ID3/IFITM1/IGFBP5/LRP4/MEF2C/MGP/NOG/OMD/RANBP3L/RORB/S1PR1/SFRP2/SNAI2/TWIST1/TWIST2/WNT10B/WNT5A
Biological Process	GO:0061448	connective tissue development	33/601	236/16992	1.43505e-11	2.54602e-09	ADAMTS7/BMP2/BMPR1B/CD44/CHADL/COL1A1/COL2A1/COL5A1/CYTL1/DLX2/FOXC2/FOXD1/GDF5/GLI2/GLI3/HOXB3/ID2/LUM/MEF2C/MGP/NOG/PDGFRB/PRRX1/PTH1R/ROR2/SFRP2/SMAD9/SNAI2/SOX8/STC1/TGFBI/WNT10B/WNT5A
Biological Process	GO:0003007	heart morphogenesis	32/601	230/16992	3.36072e-11	5.72398e-09	ACVR1/ADAMTS1/BMP2/COL2A1/COL5A1/CPE/DLL1/EYA1/FAT4/FOXC2/FOXF1/FZD2/ID2/IFT172/MEF2C/NKX2-5/NOG/NRG1/POU4F1/S1PR1/SEMA3C/SFRP2/SNAI2/SOX4/TBX3/TBX5/TH/TMEM100/TPM1/TWIST1/WNT5A/YAP1
Biological Process	GO:0035239	tube morphogenesis	40/601	346/16992	4.33747e-11	7.10344e-09	ACVR1/ATOH8/BMP2/CELSR1/COL4A1/DLL1/EDNRA/EGF/EPHA7/EYA1/FAT4/FMN1/FOXC2/FOXD1/FOXF1/FZD2/GLI2/GLI3/HHIP/HOXB7/ID2/IFT172/LEF1/MEF2C/MMP14/NFATC4/NKX2-5/NOG/PAK1/PRICKLE1/SFRP2/SLIT2/SOX4/SOX8/STRA6/TBX3/TWIST1/WNT1/WNT5A/YAP1
Biological Process	GO:0048705	skeletal system morphogenesis	30/601	209/16992	6.35006e-11	1.00143e-08	ALPL/BMPR1B/COL1A1/COL2A1/DLX2/DLX5/EYA1/FBN2/FMN1/FOXC2/GLI3/HHIP/HOXA2/HOXA7/HOXB2/HOXB3/HOXB4/HOXB7/MDFI/MEF2C/MGP/MMP14/NOG/PRRX1/ROR2/SFRP2/STC1/TBX15/TWIST1/WNT10B
Biological Process	GO:0001822	kidney development	34/601	265/16992	7.79318e-11	1.18512e-08	ADAMTS1/BMP2/CA2/CD24/DCN/DLL1/EPHA7/EYA1/FAT4/FMN1/FOXC2/FOXD1/FRAS1/GLI2/GLI3/HOXB7/ID2/ID3/KCNJ8/LRP4/MEF2C/MME/NOG/PCSK5/PDGFRB/RRM2B/SLIT2/SMAD9/SOX4/SOX8/STRA6/TFAP2B/WNT1/YAP1
Biological Process	GO:0060562	epithelial tube morphogenesis	37/601	309/16992	8.59206e-11	1.26155e-08	ACVR1/BMP2/CELSR1/COL4A1/DLL1/EDNRA/EGF/EPHA7/EYA1/FAT4/FMN1/FOXC2/FOXD1/FOXF1/FZD2/GLI2/GLI3/HHIP/HOXB7/IFT172/LEF1/MEF2C/MMP14/NFATC4/NKX2-5/NOG/PAK1/PRICKLE1/SFRP2/SLIT2/SOX4/SOX8/TBX3/TWIST1/WNT1/WNT5A/YAP1
Biological Process	GO:0001655	urogenital system development	37/601	315/16992	1.49981e-10	2.06006e-08	ADAMTS1/BMP2/CA2/CD24/COL4A1/DCN/DLL1/EPHA7/EYA1/FAT4/FMN1/FOXC2/FOXD1/FOXF1/FRAS1/GLI2/GLI3/HOXB7/ID2/ID3/KCNJ8/LRP4/MEF2C/MME/NOG/PCSK5/PDGFRB/RRM2B/SLIT2/SMAD9/SOX4/SOX8/STRA6/TFAP2B/WNT1/WNT5A/YAP1
Biological Process	GO:0030198	extracellular matrix organization	37/601	315/16992	1.49981e-10	2.06006e-08	A2M/ADAMTS5/BCAN/CD44/CHADL/COL1A1/COL1A2/COL2A1/COL3A1/COL4A1/COL5A1/COL6A3/COL7A1/CYP1B1/DCN/DDR2/FAP/FBN2/FN1/FOXC2/FOXF1/ITGA4/KDR/LAMA2/LAMB3/LOXL1/LUM/MFAP4/MMP1/MMP11/MMP14/NCAN/NR2E1/SFRP2/TGFBI/TNFRSF11B/VCAM1
Biological Process	GO:0030900	forebrain development	40/601	361/16992	1.59425e-10	2.12032e-08	AQP1/ASCL1/BCAN/BMP2/CHRD/COL3A1/DLX1/DLX2/DLX5/DMRTA2/FAT4/FEZF1/FGF13/FOXP2/GDPD5/GLI2/GLI3/ID2/KCNC1/LEF1/LPAR1/MEF2C/NEFL/NOG/NR2E1/NR2F2/NRG1/OTP/OTX1/POU4F1/ROBO1/SEMA3A/SLC1A2/SLC4A10/SLIT2/SOX1/TBX3/TH/WNT1/WNT5A
Biological Process	GO:0043062	extracellular structure organization	37/601	316/16992	1.64327e-10	2.12032e-08	A2M/ADAMTS5/BCAN/CD44/CHADL/COL1A1/COL1A2/COL2A1/COL3A1/COL4A1/COL5A1/COL6A3/COL7A1/CYP1B1/DCN/DDR2/FAP/FBN2/FN1/FOXC2/FOXF1/ITGA4/KDR/LAMA2/LAMB3/LOXL1/LUM/MFAP4/MMP1/MMP11/MMP14/NCAN/NR2E1/SFRP2/TGFBI/TNFRSF11B/VCAM1
Biological Process	GO:0001525	angiogenesis	43/601	411/16992	2.03478e-10	2.54827e-08	ACVR1/AQP1/ARHGAP24/COL4A1/CYP1B1/DCN/DLL1/ECM1/EDNRA/EGF/EGFL7/FAP/FN1/FOXC2/FZD8/HDAC9/HGF/HOXA7/HOXB3/ID1/KDR/LEF1/MAP2K5/MEOX2/MMP14/NFATC4/NR2E1/PDGFRB/PTGIS/PTPRM/ROBO1/RORA/S1PR1/SFRP2/SLIT2/TGFBI/THSD7A/TMEM100/TSPAN12/TWIST1/UNC5B/VASH2/WNT5A
Biological Process	GO:0051216	cartilage development	27/601	182/16992	2.71503e-10	3.26218e-08	ADAMTS7/BMP2/BMPR1B/CD44/CHADL/COL1A1/COL2A1/CYTL1/DLX2/GDF5/GLI2/GLI3/HOXB3/LUM/MEF2C/MGP/NOG/PRRX1/PTH1R/ROR2/SFRP2/SMAD9/SNAI2/STC1/TGFBI/WNT10B/WNT5A
Biological Process	GO:0048706	embryonic skeletal system development	22/601	122/16992	2.75807e-10	3.26218e-08	COL1A1/COL2A1/DLX1/DLX2/EYA1/FOXC2/GLI3/HOXA2/HOXA7/HOXB2/HOXB3/HOXB4/HOXB7/MDFI/MEF2C/MMP14/NOG/PCSK5/PRRX1/TBX15/TWIST1/WNT5A
Biological Process	GO:0060485	mesenchyme development	31/601	238/16992	3.6969e-10	4.25443e-08	ACTG2/ACVR1/BMP2/COL1A1/DAB2/DLL3/EDNRA/EDNRB/FOXC2/FOXF1/HGF/LEF1/MEF2C/NKX2-5/NOG/NRG1/PAX3/PDGFRB/RANBP3L/SEMA3A/SEMA3C/SEMA3F/SFRP2/SNAI2/SOX8/TBX5/TMEM100/TWIST1/VASN/WNT5A/YAP1
Biological Process	GO:0009952	anterior/posterior pattern specification	28/601	202/16992	6.30079e-10	7.0602e-08	BMP2/CELSR1/DLL1/DLL3/FEZF1/FOXC2/FOXF1/GLI2/GLI3/HOXA2/HOXA7/HOXB2/HOXB3/HOXB4/HOXB7/LEF1/MEOX2/NOG/NR2F2/OTX1/PCDH8/PCSK5/ROR2/SEMA3C/SFRP2/TBX3/WNT1/WNT5A
Biological Process	GO:0003231	cardiac ventricle development	21/601	117/16992	7.68687e-10	8.39248e-08	ACVR1/CPE/FOXC2/FOXF1/FZD2/ID2/LTBP1/MEF2C/NKX2-5/NOG/NRG1/POU4F1/PRDM1/SEMA3C/SFRP2/SOX4/STRA6/TBX3/TBX5/TPM1/WNT5A
Biological Process	GO:0060537	muscle tissue development	38/601	351/16992	9.01133e-10	9.59256e-08	ACVR1/BMP2/COL3A1/DCN/DLL1/DMRTA2/EYA1/FOXC2/FOXP2/GJA1/HDAC9/ID2/IGFBP5/LEF1/MEF2C/MEGF10/MEOX2/MYOM2/NKX2-5/NOG/NR2F2/NRG1/PAK1/PDGFRB/PDLIM5/POU4F1/S1PR1/SEMA3C/SOX8/STRA6/TBX3/TBX5/TENM4/TPM1/TWIST1/VAX1/WNT10B/WNT5A
Biological Process	GO:0048663	neuron fate commitment	16/601	67/16992	1.03598e-09	1.0759e-07	ASCL1/DLL1/DLX1/DLX2/DMRTA2/EYA1/GLI2/GLI3/ID2/NRG1/PAX6/POU4F1/PRRX1/SOX1/WNT1/ZNF521
Biological Process	GO:0003205	cardiac chamber development	24/601	155/16992	1.10653e-09	1.12181e-07	ACVR1/ADAMTS1/ANK2/CPE/FOXC2/FOXF1/FZD2/ID2/LTBP1/MEF2C/NKX2-5/NOG/NRG1/PCSK5/POU4F1/PRDM1/SEMA3C/SFRP2/SOX4/STRA6/TBX3/TBX5/TPM1/WNT5A
Biological Process	GO:0071772	response to BMP	24/601	158/16992	1.64786e-09	1.59468e-07	ACVR1/ADAMTS7/BMP2/BMPR1B/CHRD/CHRDL1/COL2A1/DLX1/DLX5/FOXD1/GDF5/ID1/LEF1/LRP4/NKX2-5/NOG/ROR2/SFRP2/SMAD9/TFAP2B/TMEM100/WNT1/WNT5A/ZNF423
Biological Process	GO:0071773	cellular response to BMP stimulus	24/601	158/16992	1.64786e-09	1.59468e-07	ACVR1/ADAMTS7/BMP2/BMPR1B/CHRD/CHRDL1/COL2A1/DLX1/DLX5/FOXD1/GDF5/ID1/LEF1/LRP4/NKX2-5/NOG/ROR2/SFRP2/SMAD9/TFAP2B/TMEM100/WNT1/WNT5A/ZNF423
Biological Process	GO:0051961	negative regulation of nervous system development	31/601	256/16992	2.26408e-09	2.14232e-07	ASCL1/B2M/CHRD/COL3A1/DLL1/DLL3/DLX1/DLX2/DPYSL3/EDNRB/EPHA7/FGF13/GLI3/HOXA2/ID1/ID2/LPAR1/LRP4/NFATC4/NOG/NR2E1/NRG1/OMG/PAX6/SEMA3A/SEMA3F/SLIT2/SOX8/TNFRSF21/VAX1/WNT5A
Biological Process	GO:0048704	embryonic skeletal system morphogenesis	18/601	93/16992	3.5831e-09	3.3167e-07	COL2A1/DLX2/EYA1/FOXC2/GLI3/HOXA2/HOXA7/HOXB2/HOXB3/HOXB4/HOXB7/MDFI/MEF2C/MMP14/NOG/PRRX1/TBX15/TWIST1
Biological Process	GO:0051962	positive regulation of nervous system development	43/601	453/16992	4.12908e-09	3.74077e-07	ASCL1/BMP2/CDKL5/CLSTN3/DLX1/DLX2/DMRTA2/DPYSL3/EGF/FEZF1/FN1/GDF5/GDPD5/GLI2/GLI3/GPER1/HGF/ID2/LPAR1/LRRN1/MAP1B/MEF2C/NEDD4L/NEFL/NKX2-5/NRG1/NRXN3/NTRK1/OTP/PAK1/PLXNC1/RIMS2/ROBO1/SCARB2/SEMA3A/SERPINI1/SHANK1/SLIT2/SOX8/TENM3/TENM4/TPBG/WNT5A
Biological Process	GO:0007409	axonogenesis	41/601	422/16992	4.89577e-09	4.34296e-07	BMPR1B/CDH11/CDKL5/COL25A1/DLX5/DOK5/EFNB3/EPHA7/FEZF1/FGF13/FN1/GLI2/GLI3/HOXA2/LAMA2/LRP4/MAP1B/NDN/NEFL/NOG/NR2E1/NRG1/NRXN3/NTN3/NTN4/NTRK1/OMG/PAK1/PIK3R1/PLXNC1/POU4F1/PTPRM/ROBO1/SEMA3A/SEMA3C/SEMA3F/SLIT2/UNC5B/UNC5D/VAX1/WNT5A
Biological Process	GO:0030199	collagen fibril organization	12/601	39/16992	5.60615e-09	4.87163e-07	CHADL/COL1A1/COL1A2/COL2A1/COL3A1/COL5A1/CYP1B1/DDR2/FOXC2/LUM/MMP11/SFRP2
Biological Process	GO:0060333	interferon-gamma-mediated signaling pathway	17/601	85/16992	5.77646e-09	4.91924e-07	B2M/CD44/HLA-A/HLA-B/HLA-C/HLA-DPA1/HLA-DPB1/HLA-DRA/HLA-DRB1/HLA-DRB5/HLA-F/HLA-H/SOCS1/SOCS3/TRIM22/TRIM5/VCAM1
Biological Process	GO:0050768	negative regulation of neurogenesis	29/601	237/16992	5.89291e-09	4.92e-07	ASCL1/B2M/COL3A1/DLL1/DLL3/DLX1/DLX2/DPYSL3/EDNRB/EPHA7/FGF13/GLI3/HOXA2/ID1/ID2/LPAR1/LRP4/NFATC4/NOG/NR2E1/NRG1/OMG/PAX6/SEMA3A/SEMA3F/SLIT2/SOX8/VAX1/WNT5A
Biological Process	GO:0048762	mesenchymal cell differentiation	25/601	182/16992	6.3347e-09	5.18714e-07	ACVR1/BMP2/COL1A1/DAB2/EDNRA/EDNRB/FOXC2/HGF/LEF1/MEF2C/NOG/NRG1/PAX3/RANBP3L/SEMA3A/SEMA3C/SEMA3F/SFRP2/SNAI2/SOX8/TBX5/TMEM100/TWIST1/VASN/WNT5A
Biological Process	GO:0021953	central nervous system neuron differentiation	24/601	173/16992	1.04497e-08	8.39527e-07	ASCL1/CDH11/DLX1/DLX2/DLX5/GDPD5/GLI2/GLI3/IFT172/LEF1/NR2E1/OTP/POU4F1/ROBO1/RORA/SEMA3A/SFRP2/SLC4A10/SLIT2/SOX1/SOX4/UNC5D/WNT1/WNT5A
Biological Process	GO:0034341	response to interferon-gamma	23/601	160/16992	1.06535e-08	8.40051e-07	B2M/CD44/CXCL16/GCH1/HLA-A/HLA-B/HLA-C/HLA-DPA1/HLA-DPB1/HLA-DRA/HLA-DRB1/HLA-DRB5/HLA-F/HLA-H/IFITM1/IFITM3/SOCS1/SOCS3/TLR3/TRIM22/TRIM5/VCAM1/WNT5A
Biological Process	GO:0010721	negative regulation of cell development	31/601	274/16992	1.16495e-08	8.95269e-07	ASCL1/B2M/COL3A1/DLL1/DLL3/DLX1/DLX2/DPYSL3/EDNRB/EPHA7/FGF13/GAL/GLI3/HOXA2/ID1/ID2/LPAR1/LRP4/NFATC4/NOG/NR2E1/NRG1/OMG/PAK1/PAX6/SEMA3A/SEMA3F/SLIT2/SOX8/VAX1/WNT5A
Biological Process	GO:0030509	BMP signaling pathway	22/601	148/16992	1.18769e-08	8.95269e-07	ACVR1/BMP2/BMPR1B/CHRD/CHRDL1/DLX1/DLX5/FOXD1/GDF5/ID1/LEF1/LRP4/NKX2-5/NOG/ROR2/SFRP2/SMAD9/TFAP2B/TMEM100/WNT1/WNT5A/ZNF423
Biological Process	GO:0007517	muscle organ development	36/601	353/16992	1.23609e-08	8.95269e-07	AEBP1/BMP2/CACNA1H/COL3A1/COL6A3/DCN/DLL1/DMRTA2/FOXC2/FOXP2/FZD2/GJA1/HDAC9/ID3/LAMA2/LEF1/MEF2C/MEGF10/MEOX2/MYOM2/NKX2-5/NOG/NR2F2/NRG1/PAK1/PAX3/POU4F1/S1PR1/SOX8/STRA6/TBX5/TPM1/TWIST1/VAX1/WNT10B/WNT5A
Biological Process	GO:0001654	eye development	35/601	337/16992	1.24051e-08	8.95269e-07	BMPR1B/CHRDL1/COL4A1/COL5A1/CYP1B1/DLL1/DLX1/DLX2/EGF/FBN2/FOXC2/FOXP2/GLI3/MAB21L1/MEGF11/MEIS2/MYOM2/NR2E1/PAX6/PDGFRB/PRDM1/PTPRM/RORB/RPE65/SLC7A11/SOX1/SOX8/STRA6/TENM3/TFAP2B/TH/TSPAN12/TWIST1/VAX1/WNT5A
Biological Process	GO:0014706	striated muscle tissue development	35/601	337/16992	1.24051e-08	8.95269e-07	ACVR1/BMP2/DCN/DLL1/DMRTA2/EYA1/FOXC2/FOXP2/GJA1/HDAC9/ID2/LEF1/MEF2C/MEGF10/MEOX2/MYOM2/NKX2-5/NOG/NR2F2/NRG1/PAK1/PDGFRB/PDLIM5/POU4F1/S1PR1/SEMA3C/SOX8/TBX3/TBX5/TENM4/TPM1/TWIST1/VAX1/WNT10B/WNT5A
Biological Process	GO:0007219	Notch signaling pathway	23/601	162/16992	1.35574e-08	9.62121e-07	ASCL1/BMP2/C8orf4/CDH6/DLL1/DLL3/DLX1/DLX2/DTX4/EGFL7/EYA1/FAT4/FOXC2/GDPD5/IFT172/MAML3/MFNG/MMP14/PTP4A3/SNAI2/TMEM100/WNT1/ZNF423
Biological Process	GO:0050769	positive regulation of neurogenesis	38/601	392/16992	1.92579e-08	1.34427e-06	ASCL1/BMP2/CDKL5/DLX1/DLX2/DMRTA2/DPYSL3/FEZF1/FN1/GDF5/GDPD5/GLI2/GLI3/GPER1/HGF/ID2/LPAR1/MAP1B/MEF2C/NEDD4L/NEFL/NKX2-5/NRG1/NTRK1/OTP/PAK1/PLXNC1/RIMS2/ROBO1/SCARB2/SEMA3A/SERPINI1/SHANK1/SLIT2/SOX8/TENM3/TENM4/WNT5A
Biological Process	GO:0021872	forebrain generation of neurons	14/601	63/16992	3.11421e-08	2.13876e-06	ASCL1/DLX1/DLX2/DLX5/GLI3/LEF1/NR2E1/OTP/ROBO1/SEMA3A/SLC4A10/SLIT2/SOX1/WNT5A
Biological Process	GO:0003206	cardiac chamber morphogenesis	19/601	119/16992	3.62302e-08	2.4487e-06	ACVR1/ADAMTS1/CPE/FOXC2/FOXF1/FZD2/ID2/MEF2C/NKX2-5/NOG/NRG1/POU4F1/SEMA3C/SFRP2/SOX4/TBX3/TBX5/TPM1/WNT5A
Biological Process	GO:0061564	axon development	41/601	458/16992	5.00502e-08	3.3299e-06	BMPR1B/CDH11/CDKL5/COL25A1/DLX5/DOK5/EFNB3/EPHA7/FEZF1/FGF13/FN1/GLI2/GLI3/HOXA2/LAMA2/LRP4/MAP1B/NDN/NEFL/NOG/NR2E1/NRG1/NRXN3/NTN3/NTN4/NTRK1/OMG/PAK1/PIK3R1/PLXNC1/POU4F1/PTPRM/ROBO1/SEMA3A/SEMA3C/SEMA3F/SLIT2/UNC5B/UNC5D/VAX1/WNT5A
Biological Process	GO:0043010	camera-type eye development	31/601	292/16992	5.15596e-08	3.37755e-06	BMPR1B/COL4A1/CYP1B1/DLL1/DLX1/DLX2/EGF/FBN2/FOXC2/FOXP2/GLI3/MAB21L1/MEGF11/MYOM2/NR2E1/PAX6/PDGFRB/PTPRM/RORB/RPE65/SLC7A11/SOX1/SOX8/STRA6/TENM3/TFAP2B/TH/TSPAN12/TWIST1/VAX1/WNT5A
Biological Process	GO:0060840	artery development	15/601	78/16992	7.913e-08	4.97226e-06	COL3A1/EYA1/FOXC2/FOXF1/GLI3/LOXL1/LTBP1/NOG/PDGFRB/PRDM1/PRICKLE1/PRRX1/SOX4/STRA6/TFAP2B
Biological Process	GO:0007411	axon guidance	26/601	221/16992	8.08748e-08	4.97226e-06	BMPR1B/DLX5/DOK5/EFNB3/EPHA7/FEZF1/GLI2/GLI3/HOXA2/LAMA2/NOG/NRXN3/NTN3/NTN4/NTRK1/PIK3R1/PTPRM/ROBO1/SEMA3A/SEMA3C/SEMA3F/SLIT2/UNC5B/UNC5D/VAX1/WNT5A
Biological Process	GO:0021537	telencephalon development	27/601	236/16992	8.16876e-08	4.97226e-06	AQP1/ASCL1/BCAN/BMP2/COL3A1/DLX1/DLX2/DLX5/DMRTA2/FAT4/FEZF1/FGF13/FOXP2/GLI3/ID2/LEF1/LPAR1/MEF2C/NEFL/NR2E1/NRG1/ROBO1/SEMA3A/SLC1A2/SLIT2/TH/WNT5A
Biological Process	GO:0030326	embryonic limb morphogenesis	19/601	125/16992	8.17421e-08	4.97226e-06	AFF3/DLX5/FBN2/FRAS1/GDF5/GLI2/GLI3/LEF1/LRP4/NOG/PRRX1/ROR2/SFRP2/SP8/SP9/TBX3/TBX5/TWIST1/WNT5A
Biological Process	GO:0035113	embryonic appendage morphogenesis	19/601	125/16992	8.17421e-08	4.97226e-06	AFF3/DLX5/FBN2/FRAS1/GDF5/GLI2/GLI3/LEF1/LRP4/NOG/PRRX1/ROR2/SFRP2/SP8/SP9/TBX3/TBX5/TWIST1/WNT5A
Biological Process	GO:0030574	collagen catabolic process	14/601	68/16992	8.72034e-08	5.22975e-06	COL1A1/COL1A2/COL25A1/COL26A1/COL2A1/COL3A1/COL4A1/COL5A1/COL6A3/COL7A1/FAP/MMP1/MMP11/MMP14
Biological Process	GO:0097485	neuron projection guidance	26/601	223/16992	9.70396e-08	5.73881e-06	BMPR1B/DLX5/DOK5/EFNB3/EPHA7/FEZF1/GLI2/GLI3/HOXA2/LAMA2/NOG/NRXN3/NTN3/NTN4/NTRK1/PIK3R1/PTPRM/ROBO1/SEMA3A/SEMA3C/SEMA3F/SLIT2/UNC5B/UNC5D/VAX1/WNT5A
Biological Process	GO:0010001	glial cell differentiation	23/601	180/16992	1.00057e-07	5.83621e-06	ASCL1/BMP2/CDKN2C/DLL1/DLX1/DLX2/GLI3/GSN/ID2/LAMA2/LEF1/LPAR1/NOG/NR2E1/NRG1/PRDM8/ROR2/SH3TC2/SLC45A3/SOX4/SOX8/TENM4/TNFRSF21
Biological Process	GO:0010720	positive regulation of cell development	40/601	453/16992	1.05824e-07	6.08916e-06	ASCL1/BMP2/CDKL5/DLX1/DLX2/DMRTA2/DPYSL3/FEZF1/FN1/GDF5/GDPD5/GLI2/GLI3/GPER1/HGF/ID2/LPAR1/MAP1B/MEF2C/NEDD4L/NEFL/NKX2-5/NRG1/NTRK1/OTP/PAK1/PDE3A/PDE5A/PLXNC1/RIMS2/ROBO1/SCARB2/SEMA3A/SERPINI1/SHANK1/SLIT2/SOX8/TENM3/TENM4/WNT5A
Biological Process	GO:0010975	regulation of neuron projection development	37/601	402/16992	1.13287e-07	6.43167e-06	B2M/CDKL5/DPYSL3/EPHA7/FGF13/FN1/HGF/ID1/LPAR1/LRP4/LZTS1/MAP1B/MEF2C/NEDD4L/NEFL/NFATC4/NR2E1/NRG1/NTRK1/OMG/PAK1/PDLIM5/PLXNC1/PRRX1/RIMS2/ROBO1/SCARB2/SDC2/SEMA3A/SEMA3F/SERPINI1/SFRP2/SHANK1/SLIT2/SRCIN1/TENM3/WNT5A
Biological Process	GO:0045668	negative regulation of osteoblast differentiation	11/601	41/16992	1.18964e-07	6.66512e-06	CHRD/HOXA2/ID1/ID2/ID3/IGFBP5/NOG/RANBP3L/RORB/TWIST1/TWIST2
Biological Process	GO:0048592	eye morphogenesis	20/601	141/16992	1.21379e-07	6.71211e-06	COL5A1/DLL1/EGF/FBN2/GLI3/MEGF11/PAX6/PRDM1/PTPRM/RORB/RPE65/SOX1/SOX8/STRA6/TENM3/TFAP2B/TH/TSPAN12/TWIST1/WNT5A
Biological Process	GO:0045665	negative regulation of neuron differentiation	23/601	184/16992	1.50237e-07	8.20142e-06	ASCL1/B2M/DLL1/DLX1/DLX2/DPYSL3/EDNRB/EPHA7/FGF13/GLI3/HOXA2/ID1/ID2/LPAR1/LRP4/NFATC4/NR2E1/OMG/SEMA3A/SEMA3F/SLIT2/SOX8/WNT5A
Biological Process	GO:0048593	camera-type eye morphogenesis	17/601	105/16992	1.53648e-07	8.28143e-06	DLL1/EGF/GLI3/MEGF11/PAX6/PTPRM/RORB/RPE65/SOX1/SOX8/STRA6/TENM3/TFAP2B/TH/TSPAN12/TWIST1/WNT5A
Biological Process	GO:0007416	synapse assembly	20/601	144/16992	1.72766e-07	9.17103e-06	CLSTN3/EPHA7/LRP4/LRRN1/MEF2C/NRG1/NRXN3/NTRK1/PCDHB12/PCDHB13/PCDHB14/PCDHB2/PCDHB3/PCDHB4/PCDHB6/PCDHB9/PDLIM5/POU4F1/TPBG/WNT5A
Biological Process	GO:0061326	renal tubule development	16/601	94/16992	1.74461e-07	9.17103e-06	BMP2/CD24/COL4A1/DLL1/EYA1/FAT4/FMN1/FOXD1/GLI3/HOXB7/MEF2C/NOG/SOX8/TFAP2B/WNT1/YAP1
Biological Process	GO:0009953	dorsal/ventral pattern formation	16/601	95/16992	2.03032e-07	1.03274e-05	ACVR1/ASCL1/BMPR1B/CHRD/EGF/GLI2/GLI3/HHIP/HOXA2/HOXB2/IFT172/LRP4/MDFI/NOG/SOX1/SP8
Biological Process	GO:0048483	autonomic nervous system development	11/601	43/16992	2.03084e-07	1.03274e-05	ASCL1/EDNRA/EDNRB/HOXB2/KIF26A/NTRK1/SEMA3A/SEMA3F/SOX4/SOX8/TFAP2B
Biological Process	GO:0072089	stem cell proliferation	17/601	107/16992	2.03734e-07	1.03274e-05	ASCL1/DMRTA2/FGF13/GLI3/HHIP/LEF1/MECOM/NR2E1/OTP/SFRP2/SNAI2/TBX3/VAX1/WNT1/WNT10B/WNT5A/YAP1
Biological Process	GO:0030279	negative regulation of ossification	14/601	73/16992	2.22286e-07	1.11352e-05	CHRD/ECM1/HOXA2/ID1/ID2/ID3/IGFBP5/LRP4/MEF2C/NOG/RANBP3L/RORB/TWIST1/TWIST2
Biological Process	GO:0007178	transmembrane receptor protein serine/threonine kinase signaling pathway	31/601	312/16992	2.30881e-07	1.13295e-05	ACVR1/ATOH8/BMP2/BMPR1B/BTBD11/CHRD/CHRDL1/COL1A2/COL3A1/DAB2/DLX1/DLX5/FBN2/FOXD1/GDF5/ID1/LEF1/LRP4/LTBP1/NKX2-5/NOG/RBPMS/ROR2/SFRP2/SMAD9/TFAP2B/TMEM100/VASN/WNT1/WNT5A/ZNF423
Biological Process	GO:0042692	muscle cell differentiation	34/601	362/16992	2.31486e-07	1.13295e-05	ACVR1/ANK2/BMP2/CACNA1H/DLL1/EDNRB/FLNC/FOXF1/GPER1/HDAC9/ID3/IGFBP3/IGFBP5/LEF1/MEF2C/MEGF10/MMP14/MYOM2/NFATC4/NKX2-5/NRG1/OLFM2/PAK1/PDGFRB/PDLIM5/PRICKLE1/RANBP3L/RORA/SOX8/TBX3/TBX5/TPM1/WNT1/WNT10B
Biological Process	GO:0043583	ear development	24/601	205/16992	2.79178e-07	1.35084e-05	BMP2/CELSR1/CHRNA9/COL2A1/CYTL1/DLL1/DLX5/EYA1/FAT4/FZD2/GABRA5/GLI2/GLI3/HOXA2/NOG/OTX1/PDGFRB/PRRX1/ROR2/STRA6/TMIE/TWIST1/WNT1/WNT5A
Biological Process	GO:0048863	stem cell differentiation	21/601	163/16992	3.12134e-07	1.49333e-05	A2M/ACVR1/ASCL1/EDNRA/EDNRB/FOXC2/HOXA7/HOXB4/LEF1/MEF2C/NKX2-5/NRG1/PRICKLE1/SEMA3A/SEMA3C/SEMA3F/SNAI2/SOX8/TBX5/TWIST1/YAP1
Biological Process	GO:0032963	collagen metabolic process	17/601	111/16992	3.50884e-07	1.66007e-05	COL1A1/COL1A2/COL25A1/COL26A1/COL2A1/COL3A1/COL4A1/COL5A1/COL6A3/COL7A1/FAP/ID1/MFAP4/MMP1/MMP11/MMP14/PDGFRB
Biological Process	GO:0044243	multicellular organismal catabolic process	14/601	76/16992	3.74718e-07	1.73432e-05	COL1A1/COL1A2/COL25A1/COL26A1/COL2A1/COL3A1/COL4A1/COL5A1/COL6A3/COL7A1/FAP/MMP1/MMP11/MMP14
Biological Process	GO:0021879	forebrain neuron differentiation	12/601	55/16992	3.74725e-07	1.73432e-05	ASCL1/DLX1/DLX2/DLX5/LEF1/OTP/ROBO1/SEMA3A/SLC4A10/SLIT2/SOX1/WNT5A
Biological Process	GO:0071346	cellular response to interferon-gamma	19/601	138/16992	4.02451e-07	1.84262e-05	B2M/CD44/HLA-A/HLA-B/HLA-C/HLA-DPA1/HLA-DPB1/HLA-DRA/HLA-DRB1/HLA-DRB5/HLA-F/HLA-H/SOCS1/SOCS3/TLR3/TRIM22/TRIM5/VCAM1/WNT5A
Biological Process	GO:0060021	palate development	15/601	88/16992	4.14583e-07	1.87797e-05	COL2A1/DLX5/FRAS1/FZD2/GLI3/IFT172/LEF1/MEF2C/MEOX2/PRRX1/SNAI2/TBX3/TWIST1/VAX1/WNT5A
Biological Process	GO:0072132	mesenchyme morphogenesis	11/601	46/16992	4.277e-07	1.917e-05	ACTG2/ACVR1/BMP2/FOXC2/FOXF1/LEF1/NOG/SNAI2/TMEM100/TWIST1/WNT5A
Biological Process	GO:0014033	neural crest cell differentiation	13/601	66/16992	4.34806e-07	1.92855e-05	ACVR1/EDNRA/EDNRB/FOXC2/LEF1/MEF2C/NRG1/SEMA3A/SEMA3C/SEMA3F/SNAI2/SOX8/TWIST1
Biological Process	GO:0040013	negative regulation of locomotion	27/601	257/16992	4.63619e-07	2.03514e-05	CHRD/COL3A1/CYP1B1/DCN/DPYSL3/HOXA7/IFITM1/IGFBP3/IGFBP5/IL33/MAP2K5/MEOX2/NOG/NR2F2/NRG1/PTPRJ/PTPRM/ROBO1/SEMA3A/SEMA3F/SFRP2/SLIT2/STC1/TBX5/TPM1/TRIM5/WNT5A
Biological Process	GO:0042063	gliogenesis	26/601	242/16992	4.90178e-07	2.12977e-05	ASCL1/BMP2/CDKN2C/DLL1/DLX1/DLX2/GLI3/GSN/ID2/IL33/LAMA2/LEF1/LPAR1/MMP14/NDN/NOG/NR2E1/NRG1/PRDM8/ROR2/SH3TC2/SLC45A3/SOX4/SOX8/TENM4/TNFRSF21
Biological Process	GO:0072073	kidney epithelium development	19/601	140/16992	5.04996e-07	2.17199e-05	BMP2/CD24/DLL1/EPHA7/EYA1/FAT4/FMN1/FOXC2/FOXD1/GLI3/HOXB7/MEF2C/NOG/SLIT2/SMAD9/SOX8/TFAP2B/WNT1/YAP1
Biological Process	GO:0051271	negative regulation of cellular component movement	26/601	243/16992	5.31016e-07	2.26106e-05	CHRD/COL3A1/CYP1B1/DCN/DPYSL3/HOXA7/IFITM1/IGFBP3/IGFBP5/IL33/MAP2K5/MEOX2/NOG/NR2F2/NRG1/PTPRJ/PTPRM/ROBO1/SEMA3A/SEMA3F/SFRP2/SLIT2/STC1/TBX5/TPM1/WNT5A
Biological Process	GO:0030336	negative regulation of cell migration	24/601	214/16992	6.17924e-07	2.60507e-05	CHRD/COL3A1/CYP1B1/DCN/DPYSL3/HOXA7/IFITM1/IGFBP3/IGFBP5/IL33/MAP2K5/MEOX2/NOG/NR2F2/NRG1/PTPRJ/PTPRM/ROBO1/SEMA3A/SFRP2/SLIT2/STC1/TBX5/TPM1
Biological Process	GO:0030902	hindbrain development	19/601	142/16992	6.30861e-07	2.63354e-05	ASCL1/DLL1/EGF/FOXP2/GLI2/HOXA2/HOXB2/HOXB3/KCNC1/LEF1/LPAR1/NOG/OTX1/PAK1/POU4F1/RORA/SMAD9/TRNP1/WNT1
Biological Process	GO:0042476	odontogenesis	17/601	116/16992	6.6779e-07	2.73409e-05	ADAMTS5/ALPL/AQP1/BMP2/CA2/COL1A1/COL1A2/DLX1/DLX2/GLI2/GLI3/ID3/LEF1/LRP4/PAM/TNFRSF11B/TWIST1
Biological Process	GO:0044259	multicellular organismal macromolecule metabolic process	17/601	116/16992	6.6779e-07	2.73409e-05	COL1A1/COL1A2/COL25A1/COL26A1/COL2A1/COL3A1/COL4A1/COL5A1/COL6A3/COL7A1/FAP/ID1/MFAP4/MMP1/MMP11/MMP14/PDGFRB
Biological Process	GO:0014032	neural crest cell development	12/601	58/16992	6.91333e-07	2.80352e-05	ACVR1/EDNRA/EDNRB/FOXC2/LEF1/NRG1/SEMA3A/SEMA3C/SEMA3F/SNAI2/SOX8/TWIST1
Biological Process	GO:0072080	nephron tubule development	15/601	92/16992	7.51186e-07	3.0175e-05	BMP2/CD24/DLL1/EYA1/FAT4/FMN1/FOXD1/GLI3/HOXB7/MEF2C/NOG/SOX8/TFAP2B/WNT1/YAP1
Biological Process	GO:0048709	oligodendrocyte differentiation	14/601	82/16992	9.8608e-07	3.92404e-05	ASCL1/CDKN2C/DLX1/DLX2/GLI3/GSN/ID2/LPAR1/NRG1/PRDM8/SLC45A3/SOX8/TENM4/TNFRSF21
Biological Process	GO:0003208	cardiac ventricle morphogenesis	13/601	71/16992	1.05051e-06	4.14175e-05	CPE/FOXC2/FOXF1/MEF2C/NKX2-5/NOG/NRG1/POU4F1/SEMA3C/SFRP2/SOX4/TBX5/TPM1
Biological Process	GO:0045666	positive regulation of neuron differentiation	30/601	318/16992	1.08621e-06	4.24318e-05	ASCL1/BMP2/CDKL5/DLX1/DLX2/DPYSL3/FEZF1/FN1/GDF5/GDPD5/GLI2/HGF/LPAR1/MAP1B/MEF2C/NEDD4L/NEFL/NKX2-5/NRG1/NTRK1/PAK1/PLXNC1/RIMS2/ROBO1/SCARB2/SERPINI1/SHANK1/SLIT2/TENM3/WNT5A
Biological Process	GO:0021772	olfactory bulb development	9/601	32/16992	1.10405e-06	4.27368e-05	DLX2/DLX5/FEZF1/ID2/NR2E1/ROBO1/SEMA3A/SLIT2/WNT5A
Biological Process	GO:0002062	chondrocyte differentiation	15/601	96/16992	1.3163e-06	5.0043e-05	ADAMTS7/BMP2/BMPR1B/CHADL/COL2A1/CYTL1/GDF5/GLI2/GLI3/MEF2C/PTH1R/SFRP2/SNAI2/TGFBI/WNT10B
Biological Process	GO:0035282	segmentation	15/601	96/16992	1.3163e-06	5.0043e-05	DLL1/DLL3/FOXC2/FOXF1/HOXA2/LEF1/MEOX2/PCDH8/ROR2/SEMA3A/SEMA3C/SEMA3F/SFRP2/TBX3/WNT5A
Biological Process	GO:0006029	proteoglycan metabolic process	14/601	84/16992	1.33371e-06	5.0256e-05	BCAN/BMP2/BMPR1B/CHST14/CHSY3/COL2A1/CYTL1/DCN/GAL3ST3/GAL3ST4/HEXA/HS3ST3B1/HS6ST2/NCAN
Biological Process	GO:0021988	olfactory lobe development	9/601	33/16992	1.47076e-06	5.40216e-05	DLX2/DLX5/FEZF1/ID2/NR2E1/ROBO1/SEMA3A/SLIT2/WNT5A
Biological Process	GO:0014031	mesenchymal cell development	12/601	62/16992	1.4717e-06	5.40216e-05	ACVR1/EDNRA/EDNRB/FOXC2/LEF1/NRG1/SEMA3A/SEMA3C/SEMA3F/SNAI2/SOX8/TWIST1
Biological Process	GO:0048864	stem cell development	12/601	62/16992	1.4717e-06	5.40216e-05	ACVR1/EDNRA/EDNRB/FOXC2/LEF1/NRG1/SEMA3A/SEMA3C/SEMA3F/SNAI2/SOX8/TWIST1
Biological Process	GO:0072009	nephron epithelium development	16/601	110/16992	1.57174e-06	5.72007e-05	BMP2/CD24/DLL1/EYA1/FAT4/FMN1/FOXC2/FOXD1/GLI3/HOXB7/MEF2C/NOG/SOX8/TFAP2B/WNT1/YAP1
Biological Process	GO:0003281	ventricular septum development	12/601	63/16992	1.76025e-06	6.35183e-05	ACVR1/FZD2/ID2/LTBP1/NKX2-5/NOG/PRDM1/SOX4/STRA6/TBX3/TBX5/WNT5A
Biological Process	GO:0050673	epithelial cell proliferation	31/601	343/16992	1.79545e-06	6.4244e-05	ATOH8/BMP2/DLX5/ECM1/EDNRB/EGFL7/EYA1/FAP/FOXP2/GDF5/GJA1/ID1/ID2/IFT172/IGFBP3/IGFBP5/KDR/MAP2K5/MEF2C/MMP14/NOG/NR2F2/PTPRM/ROBO1/SFRP2/SNAI2/TWIST1/VASH2/WNT10B/WNT5A/YAP1
Biological Process	GO:2000146	negative regulation of cell motility	24/601	228/16992	1.9378e-06	6.87596e-05	CHRD/COL3A1/CYP1B1/DCN/DPYSL3/HOXA7/IFITM1/IGFBP3/IGFBP5/IL33/MAP2K5/MEOX2/NOG/NR2F2/NRG1/PTPRJ/PTPRM/ROBO1/SEMA3A/SFRP2/SLIT2/STC1/TBX5/TPM1
Biological Process	GO:0001667	ameboidal-type cell migration	29/601	316/16992	2.85174e-06	0.000100353	ACVR1/ATOH8/CYP1B1/DCN/DDR2/EDNRB/FAP/FOXC2/HDAC9/ID1/ITGA4/KDR/LEF1/MAP2K5/MEOX2/NR2E1/NR2F2/PAK1/PTP4A3/PTPRM/ROBO1/SEMA3A/SEMA3C/SEMA3F/SLIT2/SOX8/STC1/TWIST1/WNT5A
Biological Process	GO:0042471	ear morphogenesis	16/601	116/16992	3.21534e-06	0.000112221	CELSR1/CHRNA9/COL2A1/DLX5/EYA1/FZD2/GLI2/HOXA2/NOG/OTX1/PRRX1/ROR2/TMIE/TWIST1/WNT1/WNT5A
Biological Process	GO:0016339	calcium-dependent cell-cell adhesion via plasma membrane cell adhesion molecules	8/601	28/16992	3.88188e-06	0.000134382	PCDHB13/PCDHB14/PCDHB2/PCDHB3/PCDHB4/PCDHB6/PCDHB9/PCDHGC3
Biological Process	GO:0030500	regulation of bone mineralization	12/601	68/16992	4.08827e-06	0.000140386	ACVR1/BMP2/BMPR1B/DDR2/ECM1/FBN2/MEF2C/MGP/OMD/S1PR1/TWIST1/WNT10B
Biological Process	GO:0045669	positive regulation of osteoblast differentiation	11/601	57/16992	4.15521e-06	0.00014042	ACVR1/BMP2/BMPR1B/DDR2/FBN2/GLI3/HGF/IFITM1/MEF2C/SFRP2/WNT10B
Biological Process	GO:0048844	artery morphogenesis	11/601	57/16992	4.15521e-06	0.00014042	COL3A1/EYA1/FOXC2/FOXF1/NOG/PDGFRB/PRDM1/PRRX1/SOX4/STRA6/TFAP2B
Biological Process	GO:0001704	formation of primary germ layer	16/601	119/16992	4.51338e-06	0.000151323	ACVR1/ATOH8/CHRD/COL5A1/COL7A1/EYA1/FN1/FOXC2/FOXF1/ITGA4/LAMB3/LEF1/MMP14/NOG/SFRP2/WNT5A
Biological Process	GO:0048839	inner ear development	20/601	179/16992	5.60353e-06	0.000186405	BMP2/CELSR1/CHRNA9/COL2A1/CYTL1/DLL1/DLX5/EYA1/FAT4/FZD2/GABRA5/GLI2/GLI3/OTX1/PDGFRB/PRRX1/ROR2/TMIE/WNT1/WNT5A
Biological Process	GO:0030166	proteoglycan biosynthetic process	11/601	59/16992	5.91136e-06	0.000195121	BCAN/BMPR1B/CHST14/CHSY3/CYTL1/DCN/GAL3ST3/GAL3ST4/HS3ST3B1/HS6ST2/NCAN
Biological Process	GO:0044236	multicellular organism metabolic process	17/601	136/16992	6.25943e-06	0.00020502	COL1A1/COL1A2/COL25A1/COL26A1/COL2A1/COL3A1/COL4A1/COL5A1/COL6A3/COL7A1/FAP/ID1/MFAP4/MMP1/MMP11/MMP14/PDGFRB
Biological Process	GO:0003279	cardiac septum development	14/601	96/16992	6.80823e-06	0.000221293	ACVR1/ANK2/FZD2/ID2/LTBP1/NKX2-5/NOG/PCSK5/PRDM1/SOX4/STRA6/TBX3/TBX5/WNT5A
Biological Process	GO:0048665	neuron fate specification	8/601	30/16992	6.86665e-06	0.000221502	ASCL1/DLL1/DMRTA2/EYA1/GLI2/GLI3/POU4F1/SOX1
Biological Process	GO:0050919	negative chemotaxis	7/601	22/16992	7.17396e-06	0.000229675	EPHA7/NRG1/ROBO1/SEMA3A/SEMA3F/SLIT2/WNT5A
Biological Process	GO:0022604	regulation of cell morphogenesis	34/601	424/16992	8.10998e-06	0.000257704	ARHGAP18/CDC42EP3/CDC42EP5/CDKL5/COCH/EPHA7/ERMN/FGF13/FN1/ID1/KDR/LPAR1/LRP4/LZTS1/MAP1B/NEDD4L/NEFL/NFATC4/NR2E1/NRG1/OMG/PAK1/PDLIM5/PLXNC1/RIMS2/ROBO1/SDC2/SEMA3A/SEMA3F/SLIT2/SRCIN1/TPM1/WNT5A/ZNF135
Biological Process	GO:0050808	synapse organization	24/601	248/16992	8.35486e-06	0.000263518	CLSTN3/COL4A1/EPHA7/LRP4/LRRN1/MEF2C/NFATC4/NRG1/NRXN3/NTRK1/PCDHB12/PCDHB13/PCDHB14/PCDHB2/PCDHB3/PCDHB4/PCDHB6/PCDHB9/PCDHGC3/PDLIM5/POU4F1/SHANK1/TPBG/WNT5A
Biological Process	GO:0072006	nephron development	17/601	139/16992	8.41731e-06	0.000263536	BMP2/CD24/DLL1/EYA1/FAT4/FMN1/FOXC2/FOXD1/GLI3/HOXB7/MEF2C/NOG/PDGFRB/SOX8/TFAP2B/WNT1/YAP1
Biological Process	GO:0061053	somite development	13/601	85/16992	8.48815e-06	0.000263814	DLL1/DLL3/FOXC2/FOXF1/LEF1/MEOX2/NOG/PCDH8/ROR2/SEMA3C/SFRP2/WNT1/WNT5A
Biological Process	GO:0030282	bone mineralization	14/601	99/16992	9.80825e-06	0.000302634	ACVR1/BMP2/BMPR1B/DDR2/ECM1/FBN2/MEF2C/MGP/OMD/PTH1R/ROR2/S1PR1/TWIST1/WNT10B
Biological Process	GO:0043542	endothelial cell migration	18/601	156/16992	1.04598e-05	0.000318269	ATOH8/CYP1B1/DCN/FAP/FOXC2/HDAC9/ID1/KDR/MAP2K5/MEOX2/NR2E1/NR2F2/PTP4A3/PTPRM/ROBO1/SLIT2/STC1/WNT5A
Biological Process	GO:0006024	glycosaminoglycan biosynthetic process	15/601	113/16992	1.04645e-05	0.000318269	BCAN/CHST14/CHSY3/CYTL1/DCN/EGF/HEXA/HS3ST3A1/HS3ST3B1/HS6ST2/LUM/NCAN/OMD/PDGFRB/SDC2
Biological Process	GO:0006023	aminoglycan biosynthetic process	15/601	114/16992	1.1664e-05	0.000352236	BCAN/CHST14/CHSY3/CYTL1/DCN/EGF/HEXA/HS3ST3A1/HS3ST3B1/HS6ST2/LUM/NCAN/OMD/PDGFRB/SDC2
Biological Process	GO:0001656	metanephros development	13/601	88/16992	1.25189e-05	0.000375391	EYA1/FAT4/FMN1/FOXC2/FOXD1/FRAS1/GLI3/ID2/ID3/PDGFRB/SOX8/TFAP2B/YAP1
Biological Process	GO:0050678	regulation of epithelial cell proliferation	26/601	289/16992	1.31819e-05	0.000392507	ATOH8/BMP2/DLX5/ECM1/EDNRB/EGFL7/EYA1/FOXP2/GDF5/GJA1/ID1/IFT172/KDR/MAP2K5/MEF2C/NOG/NR2F2/PTPRM/ROBO1/SFRP2/SNAI2/TWIST1/VASH2/WNT10B/WNT5A/YAP1
Biological Process	GO:0070167	regulation of biomineral tissue development	12/601	76/16992	1.34603e-05	0.000398013	ACVR1/BMP2/BMPR1B/DDR2/ECM1/FBN2/MEF2C/MGP/OMD/S1PR1/TWIST1/WNT10B
Biological Process	GO:0031214	biomineral tissue development	16/601	130/16992	1.42332e-05	0.000417965	ACVR1/ALPL/BMP2/BMPR1B/COL1A1/DDR2/ECM1/FBN2/MEF2C/MGP/OMD/PTH1R/ROR2/S1PR1/TWIST1/WNT10B
Biological Process	GO:0002042	cell migration involved in sprouting angiogenesis	8/601	33/16992	1.48311e-05	0.000432539	FOXC2/HDAC9/KDR/MAP2K5/MEOX2/NR2E1/ROBO1/SLIT2
Biological Process	GO:0061333	renal tubule morphogenesis	12/601	77/16992	1.54403e-05	0.000447244	BMP2/COL4A1/EYA1/FAT4/FMN1/FOXD1/GLI3/HOXB7/MEF2C/NOG/SOX8/WNT1
Biological Process	GO:0030323	respiratory tube development	19/601	176/16992	1.56842e-05	0.000451238	ASCL1/CELSR1/EYA1/FOXF1/FOXP2/GLI2/GLI3/HHIP/ID1/IGFBP5/MMP14/NOG/PCSK5/PDGFRB/SIM2/STRA6/TBX5/WNT5A/YAP1
Biological Process	GO:0022617	extracellular matrix disassembly	13/601	90/16992	1.60628e-05	0.000459029	A2M/ADAMTS5/BCAN/CD44/DCN/DDR2/FAP/FBN2/FN1/LAMB3/MMP1/MMP11/MMP14
Biological Process	GO:0008015	blood circulation	37/601	496/16992	1.65498e-05	0.000469794	ANK2/ATP1A2/CACNA1G/CACNA1H/COL1A2/DLL1/EDNRA/EDNRB/FOXC2/GCH1/GJA1/GPER1/GUCY1A3/HOXB2/ID2/KCNJ8/MEOX2/MME/NEDD4L/NFE2/NKX2-5/NR2F2/PCSK5/PDE3A/PDE5A/PTP4A3/PTPRJ/PTPRM/RASL10B/RENBP/SCN2B/SCN4B/SEMA3A/SLIT2/STC1/TH/TPM1
Biological Process	GO:0021543	pallium development	18/601	162/16992	1.76269e-05	0.000497056	ASCL1/BCAN/COL3A1/DLX1/DLX2/DMRTA2/FAT4/FGF13/FOXP2/GLI3/LEF1/MEF2C/NEFL/NR2E1/ROBO1/SEMA3A/SLIT2/TH
Biological Process	GO:0001756	somitogenesis	11/601	66/16992	1.81305e-05	0.000507892	DLL1/DLL3/FOXC2/FOXF1/LEF1/MEOX2/PCDH8/ROR2/SEMA3C/SFRP2/WNT5A
Biological Process	GO:1901861	regulation of muscle tissue development	15/601	119/16992	1.96863e-05	0.000545438	BMP2/DLL1/GJA1/HDAC9/IGFBP5/LEF1/MEF2C/MEGF10/NKX2-5/NOG/NRG1/PAK1/TBX5/TWIST1/WNT10B
Biological Process	GO:0003013	circulatory system process	37/601	500/16992	1.9727e-05	0.000545438	ANK2/ATP1A2/CACNA1G/CACNA1H/COL1A2/DLL1/EDNRA/EDNRB/FOXC2/GCH1/GJA1/GPER1/GUCY1A3/HOXB2/ID2/KCNJ8/MEOX2/MME/NEDD4L/NFE2/NKX2-5/NR2F2/PCSK5/PDE3A/PDE5A/PTP4A3/PTPRJ/PTPRM/RASL10B/RENBP/SCN2B/SCN4B/SEMA3A/SLIT2/STC1/TH/TPM1
Biological Process	GO:0060993	kidney morphogenesis	13/601	92/16992	2.04581e-05	0.000562003	BMP2/EYA1/FAT4/FMN1/FOXD1/FRAS1/GLI3/HOXB7/NOG/PDGFRB/SOX4/SOX8/WNT1
Biological Process	GO:0008593	regulation of Notch signaling pathway	11/601	67/16992	2.10088e-05	0.000573433	ASCL1/C8orf4/DLL1/DLX1/DLX2/EGFL7/EYA1/GDPD5/MFNG/MMP14/WNT1
Biological Process	GO:0051147	regulation of muscle cell differentiation	18/601	165/16992	2.26448e-05	0.000614149	BMP2/DLL1/FOXF1/GPER1/HDAC9/ID3/IGFBP3/MEF2C/MEGF10/MMP14/NKX2-5/NRG1/OLFM2/PAK1/PRICKLE1/RANBP3L/SOX8/TBX3
Biological Process	GO:0060541	respiratory system development	20/601	197/16992	2.33825e-05	0.000630143	ASCL1/CELSR1/DLX5/EYA1/FOXF1/FOXP2/GLI2/GLI3/HHIP/ID1/IGFBP5/LEF1/MMP14/NOG/PDGFRB/SIM2/STRA6/TBX5/WNT5A/YAP1
Biological Process	GO:0001755	neural crest cell migration	8/601	35/16992	2.36191e-05	0.000632517	ACVR1/EDNRB/LEF1/SEMA3A/SEMA3C/SEMA3F/SOX8/TWIST1
Biological Process	GO:2000147	positive regulation of cell motility	32/601	410/16992	2.55767e-05	0.000680659	ACVR1/ATOH8/ATP8A1/BMP2/CD74/CMKLR1/COL1A1/CXCL16/DAB2/DDR2/FN1/FOXC2/FOXF1/GPER1/HDAC9/HGF/IL1R1/ITGA4/KDR/LEF1/LPAR1/MMP14/PAK1/PDGFRB/PIK3R1/ROR2/S1PR1/SEMA3A/SNAI2/TRIP6/TWIST1/WNT5A
Biological Process	GO:0006022	aminoglycan metabolic process	18/601	167/16992	2.66621e-05	0.000705138	BCAN/CD44/CHST14/CHSY3/CYTL1/DCN/EGF/GAL3ST3/HEXA/HGF/HS3ST3A1/HS3ST3B1/HS6ST2/LUM/NCAN/OMD/PDGFRB/SDC2
Biological Process	GO:0060348	bone development	19/601	183/16992	2.72182e-05	0.000715401	ALPL/BMP2/BMPR1B/COL1A1/COL2A1/DLX5/FAT4/GLI3/HOXB4/IFT172/LRRC17/MEF2C/MMP14/RANBP3L/SFRP2/SMAD9/STC1/TWIST1/WNT1
Biological Process	GO:0003151	outflow tract morphogenesis	11/601	69/16992	2.79691e-05	0.000730629	EYA1/FOXC2/FZD2/MEF2C/NKX2-5/NOG/SEMA3C/SFRP2/TBX3/TWIST1/WNT5A
Biological Process	GO:0010769	regulation of cell morphogenesis involved in differentiation	23/601	250/16992	2.89257e-05	0.00075101	CDKL5/EPHA7/FGF13/FN1/ID1/LRP4/LZTS1/MAP1B/NEFL/NFATC4/NR2E1/NRG1/OMG/PAK1/PDLIM5/PLXNC1/ROBO1/SDC2/SEMA3A/SEMA3F/SLIT2/SRCIN1/WNT5A
Biological Process	GO:0045778	positive regulation of ossification	12/601	82/16992	2.96388e-05	0.000764862	ACVR1/BMP2/BMPR1B/DDR2/FBN2/GLI3/HGF/IFITM1/MEF2C/SFRP2/WNT10B/WNT5A
Biological Process	GO:0060041	retina development in camera-type eye	16/601	138/16992	3.02106e-05	0.00077492	BMPR1B/COL4A1/CYP1B1/DLL1/DLX1/DLX2/EGF/MEGF11/NR2E1/PDGFRB/PTPRM/RORB/RPE65/SOX8/TFAP2B/TSPAN12
Biological Process	GO:0030335	positive regulation of cell migration	31/601	395/16992	3.07161e-05	0.00078317	ACVR1/ATOH8/ATP8A1/BMP2/CD74/CMKLR1/COL1A1/CXCL16/DAB2/DDR2/FN1/FOXC2/FOXF1/GPER1/HDAC9/HGF/IL1R1/ITGA4/KDR/LEF1/LPAR1/MMP14/PAK1/PDGFRB/PIK3R1/ROR2/S1PR1/SEMA3A/SNAI2/TRIP6/WNT5A
Biological Process	GO:0042472	inner ear morphogenesis	13/601	96/16992	3.25018e-05	0.000823766	CELSR1/CHRNA9/COL2A1/DLX5/EYA1/FZD2/GLI2/OTX1/PRRX1/ROR2/TMIE/WNT1/WNT5A
Biological Process	GO:1904018	positive regulation of vasculature development	16/601	139/16992	3.30455e-05	0.00083259	AQP1/CYP1B1/DLL1/ECM1/FOXC2/GPER1/HDAC9/HGF/KDR/NR2E1/PTGIS/SFRP2/TMEM100/TWIST1/VASH2/WNT5A
Biological Process	GO:0060042	retina morphogenesis in camera-type eye	9/601	47/16992	3.3397e-05	0.000836497	DLL1/EGF/MEGF11/PTPRM/RORB/RPE65/SOX8/TFAP2B/TSPAN12
Biological Process	GO:0048738	cardiac muscle tissue development	19/601	186/16992	3.41438e-05	0.0008502	ACVR1/BMP2/FOXC2/GJA1/ID2/MEF2C/NKX2-5/NOG/NRG1/PAK1/PDGFRB/PDLIM5/POU4F1/S1PR1/TBX3/TBX5/TENM4/TPM1/WNT5A
Biological Process	GO:0030903	notochord development	6/601	19/16992	3.4938e-05	0.00086492	COL2A1/GLI2/ID3/NOG/WNT5A/YAP1
Biological Process	GO:0001837	epithelial to mesenchymal transition	15/601	125/16992	3.54713e-05	0.000873044	ACVR1/BMP2/COL1A1/DAB2/HGF/LEF1/NOG/PAX3/SFRP2/SNAI2/TBX5/TMEM100/TWIST1/VASN/WNT5A
Biological Process	GO:0001657	ureteric bud development	13/601	97/16992	3.63398e-05	0.000885694	BMP2/EYA1/FAT4/FMN1/FOXC2/FOXD1/GLI3/HOXB7/NOG/SLIT2/SMAD9/SOX8/WNT1
Biological Process	GO:0060412	ventricular septum morphogenesis	8/601	37/16992	3.64012e-05	0.000885694	ACVR1/FZD2/ID2/NKX2-5/NOG/SOX4/TBX3/WNT5A
Biological Process	GO:0040017	positive regulation of locomotion	33/601	438/16992	3.8826e-05	0.000939325	ACVR1/ATOH8/ATP8A1/BMP2/CD74/CMKLR1/COL1A1/CXCL16/DAB2/DDR2/FN1/FOXC2/FOXF1/GPER1/HDAC9/HGF/IL1R1/ITGA4/KDR/LEF1/LPAR1/MMP14/PAK1/PDGFRB/PIK3R1/ROR2/S1PR1/SEMA3A/SLIT2/SNAI2/TRIP6/TWIST1/WNT5A
Biological Process	GO:0030324	lung development	18/601	172/16992	3.96133e-05	0.000952775	ASCL1/CELSR1/EYA1/FOXF1/FOXP2/GLI2/GLI3/HHIP/ID1/IGFBP5/MMP14/NOG/PDGFRB/SIM2/STRA6/TBX5/WNT5A/YAP1
Biological Process	GO:0035904	aorta development	9/601	48/16992	3.98295e-05	0.000952775	COL3A1/EYA1/LOXL1/LTBP1/PDGFRB/PRDM1/PRICKLE1/SOX4/TFAP2B
Biological Process	GO:0072163	mesonephric epithelium development	13/601	98/16992	4.05672e-05	0.00095964	BMP2/EYA1/FAT4/FMN1/FOXC2/FOXD1/GLI3/HOXB7/NOG/SLIT2/SMAD9/SOX8/WNT1
Biological Process	GO:0072164	mesonephric tubule development	13/601	98/16992	4.05672e-05	0.00095964	BMP2/EYA1/FAT4/FMN1/FOXC2/FOXD1/GLI3/HOXB7/NOG/SLIT2/SMAD9/SOX8/WNT1
Biological Process	GO:0051272	positive regulation of cellular component movement	32/601	420/16992	4.09118e-05	0.000962445	ACVR1/ATOH8/ATP8A1/BMP2/CD74/CMKLR1/COL1A1/CXCL16/DAB2/DDR2/FN1/FOXC2/FOXF1/GPER1/HDAC9/HGF/IL1R1/ITGA4/KDR/LEF1/LPAR1/MMP14/PAK1/PDGFRB/PIK3R1/ROR2/S1PR1/SEMA3A/SNAI2/TRIP6/TWIST1/WNT5A
Biological Process	GO:1901342	regulation of vasculature development	22/601	239/16992	4.25608e-05	0.000995735	AQP1/CYP1B1/DCN/DLL1/ECM1/FOXC2/GPER1/HDAC9/HGF/ID1/KDR/MAP2K5/MEOX2/NR2E1/PTGIS/PTPRM/SFRP2/TMEM100/TSPAN12/TWIST1/VASH2/WNT5A
Biological Process	GO:0048608	reproductive structure development	32/601	421/16992	4.28328e-05	0.000996622	ADAMTS1/BMPR1B/DCN/GJA1/GLI2/LEF1/MDFI/MGST1/MMP14/NOG/NR2F2/NTRK1/PDGFRB/PRDM1/PTGIS/REC8/RHOBTB3/ROR2/SEMA3A/SFRP2/SLIT2/SOCS3/SOX8/STC1/STRA6/TBX3/TESC/TEX15/TLR3/VASH2/VGF/WNT5A
Biological Process	GO:0060415	muscle tissue morphogenesis	11/601	73/16992	4.80232e-05	0.00111132	BMP2/COL3A1/FOXC2/FZD2/NKX2-5/NOG/NRG1/POU4F1/S1PR1/TPM1/WNT5A
Biological Process	GO:0061458	reproductive system development	32/601	424/16992	4.90968e-05	0.00113002	ADAMTS1/BMPR1B/DCN/GJA1/GLI2/LEF1/MDFI/MGST1/MMP14/NOG/NR2F2/NTRK1/PDGFRB/PRDM1/PTGIS/REC8/RHOBTB3/ROR2/SEMA3A/SFRP2/SLIT2/SOCS3/SOX8/STC1/STRA6/TBX3/TESC/TEX15/TLR3/VASH2/VGF/WNT5A
Biological Process	GO:0061351	neural precursor cell proliferation	15/601	129/16992	5.13905e-05	0.00117646	ASCL1/DMRTA2/EGF/FGF13/GLI3/HHIP/ID2/LEF1/NR2E1/OTP/RORA/TRNP1/VAX1/WNT1/WNT5A
Biological Process	GO:0003170	heart valve development	8/601	39/16992	5.45015e-05	0.0012244	ACVR1/BMP2/MEF2C/PRDM1/SOX4/STRA6/TBX5/TWIST1
Biological Process	GO:0003197	endocardial cushion development	8/601	39/16992	5.45015e-05	0.0012244	ACVR1/BMP2/FOXF1/NOG/SNAI2/TBX5/TMEM100/TWIST1
Biological Process	GO:1905207	regulation of cardiocyte differentiation	8/601	39/16992	5.45015e-05	0.0012244	BMP2/GPER1/MEF2C/NKX2-5/NRG1/PAK1/PRICKLE1/TBX5
Biological Process	GO:0048640	negative regulation of developmental growth	11/601	74/16992	5.46352e-05	0.0012244	EPHA7/FGF13/GAL/GJA1/NOG/PAK1/SEMA3A/SEMA3F/SFRP2/TBX5/WNT5A
Biological Process	GO:0003161	cardiac conduction system development	5/601	13/16992	5.53277e-05	0.00123343	ID2/NKX2-5/NRG1/TBX3/TBX5
Biological Process	GO:0001823	mesonephros development	13/601	102/16992	6.20599e-05	0.00137401	BMP2/EYA1/FAT4/FMN1/FOXC2/FOXD1/GLI3/HOXB7/NOG/SLIT2/SMAD9/SOX8/WNT1
Biological Process	GO:0030203	glycosaminoglycan metabolic process	17/601	162/16992	6.22791e-05	0.00137401	BCAN/CD44/CHST14/CHSY3/CYTL1/DCN/EGF/HEXA/HGF/HS3ST3A1/HS3ST3B1/HS6ST2/LUM/NCAN/OMD/PDGFRB/SDC2
Biological Process	GO:0048485	sympathetic nervous system development	6/601	21/16992	6.5777e-05	0.0014437	ASCL1/NTRK1/SEMA3A/SEMA3F/SOX4/TFAP2B
Biological Process	GO:0016202	regulation of striated muscle tissue development	14/601	117/16992	6.62293e-05	0.00144618	BMP2/DLL1/GJA1/HDAC9/LEF1/MEF2C/MEGF10/NKX2-5/NOG/NRG1/PAK1/TBX5/TWIST1/WNT10B
Biological Process	GO:0001569	branching involved in blood vessel morphogenesis	7/601	30/16992	6.69335e-05	0.0014541	ACVR1/COL4A1/EDNRA/FOXC2/LEF1/NFATC4/SFRP2
Biological Process	GO:0021536	diencephalon development	11/601	76/16992	7.02304e-05	0.00151797	BMP2/GLI2/KCNC1/LEF1/NOG/OTP/OTX1/POU4F1/SEMA3A/WNT1/WNT5A
Biological Process	GO:0007369	gastrulation	18/601	180/16992	7.21034e-05	0.00155059	ACVR1/ATOH8/CHRD/COL5A1/COL7A1/EYA1/FN1/FOXC2/FOXF1/ITGA4/LAMB3/LEF1/MAP2K5/MMP14/NOG/SFRP2/TENM4/WNT5A
Biological Process	GO:2000027	regulation of organ morphogenesis	22/601	248/16992	7.408e-05	0.00158509	ACVR1/BMP2/CELSR1/DAB2/EYA1/FOXC2/FOXP2/FZD2/HGF/HOXB7/NOG/NTN4/PRICKLE1/ROR2/SFRP2/SNAI2/SOX8/TBX5/TNFRSF11B/TWIST1/WNT1/WNT5A
Biological Process	GO:0060675	ureteric bud morphogenesis	10/601	64/16992	7.6925e-05	0.00163201	BMP2/EYA1/FAT4/FMN1/FOXD1/GLI3/HOXB7/NOG/SOX8/WNT1
Biological Process	GO:0003229	ventricular cardiac muscle tissue development	9/601	52/16992	7.70396e-05	0.00163201	FOXC2/ID2/NKX2-5/NOG/NRG1/POU4F1/TBX3/TBX5/TPM1
Biological Process	GO:0072028	nephron morphogenesis	11/601	77/16992	7.93621e-05	0.0016682	BMP2/EYA1/FAT4/FMN1/FOXD1/GLI3/HOXB7/NOG/PDGFRB/SOX8/WNT1
Biological Process	GO:1901862	negative regulation of muscle tissue development	8/601	41/16992	7.95314e-05	0.0016682	BMP2/GJA1/IGFBP5/LEF1/NOG/PAK1/TBX5/TWIST1
Biological Process	GO:0045765	regulation of angiogenesis	20/601	215/16992	8.11055e-05	0.00169288	AQP1/CYP1B1/DCN/DLL1/ECM1/FOXC2/HDAC9/HGF/ID1/KDR/MAP2K5/MEOX2/NR2E1/PTGIS/PTPRM/SFRP2/TSPAN12/TWIST1/VASH2/WNT5A
Biological Process	GO:0050770	regulation of axonogenesis	16/601	150/16992	8.36325e-05	0.00173295	CDKL5/EPHA7/FGF13/FN1/LRP4/MAP1B/NEFL/NRG1/OMG/PAK1/PLXNC1/ROBO1/SEMA3A/SEMA3F/SLIT2/WNT5A
Biological Process	GO:0009954	proximal/distal pattern formation	7/601	31/16992	8.38395e-05	0.00173295	DLL1/DLX1/DLX2/GLI2/GLI3/LRP4/SP8
Biological Process	GO:0001558	regulation of cell growth	29/601	379/16992	8.63381e-05	0.00177598	CDKL5/CDKN2C/CLSTN3/CXCL16/EPHA7/FGF13/FN1/GAL/GJA1/IGFBP3/IGFBP5/IGFBPL1/KIF26A/LEF1/MAP1B/MAP2K5/MMP14/NEDD4L/NRG1/PAK1/PPP1R1C/PTPRJ/RIMS2/SEMA3A/SEMA3F/SFRP2/SLIT2/SOCS2/WNT5A
Biological Process	GO:0061035	regulation of cartilage development	10/601	65/16992	8.80749e-05	0.00179437	ADAMTS7/BMP2/BMPR1B/CHADL/GDF5/GLI2/GLI3/NOG/SNAI2/WNT5A
Biological Process	GO:0072171	mesonephric tubule morphogenesis	10/601	65/16992	8.80749e-05	0.00179437	BMP2/EYA1/FAT4/FMN1/FOXD1/GLI3/HOXB7/NOG/SOX8/WNT1
Biological Process	GO:0048644	muscle organ morphogenesis	11/601	78/16992	8.94906e-05	0.00181453	BMP2/COL3A1/FOXC2/FZD2/NKX2-5/NOG/NRG1/POU4F1/S1PR1/TPM1/WNT5A
Biological Process	GO:0051057	positive regulation of small GTPase mediated signal transduction	9/601	53/16992	8.99254e-05	0.0018147	ADCYAP1R1/COL3A1/F2RL2/LPAR1/LPAR6/NRG1/NTRK1/PDGFRB/ROBO1
Biological Process	GO:0001764	neuron migration	15/601	136/16992	9.46394e-05	0.00190082	ASCL1/CDKL5/CELSR1/COL3A1/FEZF1/FGF13/MEF2C/NDN/NR2F2/NRG1/SEMA3A/SOX1/TWIST1/UNC5D/VAX1
Biological Process	GO:0035051	cardiocyte differentiation	14/601	121/16992	9.57936e-05	0.00191497	ACVR1/BMP2/GPER1/MEF2C/NKX2-5/NRG1/PAK1/PDGFRB/PDLIM5/PRICKLE1/TBX3/TBX5/TENM4/TWIST1
Biological Process	GO:0090287	regulation of cellular response to growth factor stimulus	21/601	236/16992	0.000102699	0.00204342	CHRD/CHRDL1/DAB2/DCN/DLL1/DLX1/DOK5/FBN2/FOXD1/GDF5/HHIP/LTBP1/NOG/PTP4A3/SFRP2/SLIT2/TFAP2B/VASN/WNT1/WNT5A/ZNF423
Biological Process	GO:2000826	regulation of heart morphogenesis	7/601	32/16992	0.000104069	0.00205578	ACVR1/BMP2/EYA1/FOXC2/NOG/TBX5/TWIST1
Biological Process	GO:0045766	positive regulation of angiogenesis	14/601	122/16992	0.000104768	0.00205578	AQP1/CYP1B1/DLL1/ECM1/FOXC2/HDAC9/HGF/KDR/NR2E1/PTGIS/SFRP2/TWIST1/VASH2/WNT5A
Biological Process	GO:0048634	regulation of muscle organ development	14/601	122/16992	0.000104768	0.00205578	BMP2/DLL1/GJA1/HDAC9/LEF1/MEF2C/MEGF10/NKX2-5/NOG/NRG1/PAK1/TBX5/TWIST1/WNT10B
Biological Process	GO:0021987	cerebral cortex development	13/601	108/16992	0.00011262	0.00219971	ASCL1/COL3A1/DMRTA2/FAT4/FGF13/FOXP2/GLI3/NEFL/NR2E1/ROBO1/SEMA3A/SLIT2/TH
Biological Process	GO:0045785	positive regulation of cell adhesion	29/601	385/16992	0.000113605	0.00220882	CD24/CD44/CD74/CHRD/COL26A1/EFNB3/FMN1/FN1/FOXC2/FOXF1/GLI2/GLI3/HLA-DPA1/HLA-DPB1/HLA-DRA/HLA-DRB1/HLA-DRB5/IL7R/ITGA4/KDR/PAK1/PIK3R1/PTPRJ/SFRP2/SOCS1/TFRC/TPM1/VCAM1/WNT5A
Biological Process	GO:0055017	cardiac muscle tissue growth	10/601	67/16992	0.000114522	0.00221653	FOXC2/GJA1/MEF2C/NKX2-5/NOG/PAK1/PDLIM5/S1PR1/TBX5/TENM4
Biological Process	GO:0090130	tissue migration	21/601	239/16992	0.000122778	0.00236555	ACTG2/ATOH8/CYP1B1/DCN/FAP/FOXC2/FOXF1/HDAC9/ID1/KDR/MAP2K5/MEOX2/NR2E1/NR2F2/PTP4A3/PTPRM/ROBO1/SEMA3A/SLIT2/STC1/WNT5A
Biological Process	GO:0060560	developmental growth involved in morphogenesis	19/601	205/16992	0.000127354	0.00244267	CDKL5/EPHA7/FGF13/FMN1/FN1/GAL/MAP1B/NDN/NEDD4L/NRG1/PAK1/RIMS2/S1PR1/SEMA3A/SEMA3F/SFRP2/SLIT2/WNT5A/YAP1
Biological Process	GO:0045685	regulation of glial cell differentiation	9/601	56/16992	0.000139902	0.00267131	BMP2/DLX1/DLX2/ID2/NOG/NR2E1/SLC45A3/TENM4/TNFRSF21
Biological Process	GO:0030510	regulation of BMP signaling pathway	11/601	82/16992	0.000141806	0.00269559	CHRD/CHRDL1/DLX1/FOXD1/GDF5/NOG/SFRP2/TFAP2B/WNT1/WNT5A/ZNF423
Biological Process	GO:0002694	regulation of leukocyte activation	34/601	489/16992	0.000144039	0.00272585	AHR/CD24/CD74/EFNB3/FOXF1/GAL/GLI2/GLI3/GPER1/GSN/HLA-DPA1/HLA-DPB1/HLA-DRA/HLA-DRB1/HLA-DRB5/ID2/IL33/IL7R/INPP5D/LMO1/MEF2C/MICA/MMP14/NFAM1/PAK1/PDE5A/PIK3R1/PRDM1/RORA/SOCS1/TFRC/TNFRSF21/VCAM1/WNT5A
Biological Process	GO:0002040	sprouting angiogenesis	10/601	69/16992	0.00014739	0.00277692	DLL1/FOXC2/HDAC9/KDR/LEF1/MAP2K5/MEOX2/NR2E1/ROBO1/SLIT2
Biological Process	GO:0090066	regulation of anatomical structure size	32/601	451/16992	0.00015566	0.00291983	AQP1/ARHGAP18/ATP1A2/CDC42EP3/CDC42EP5/CDKL5/EDNRA/EDNRB/EPHA7/FGF13/FMN1/FN1/FOXC2/GCH1/GJA1/GPER1/GSN/GUCY1A3/IL7R/KCNJ8/MAGEL2/MAP1B/NEFL/NRG1/PAK1/PTPRM/SEMA3A/SEMA3F/SLIT2/TENM1/TMEM123/WNT5A
Biological Process	GO:0048701	embryonic cranial skeleton morphogenesis	8/601	45/16992	0.000158432	0.00295878	DLX2/FOXC2/HOXA2/MEF2C/MMP14/PRRX1/TBX15/TWIST1
Biological Process	GO:0003407	neural retina development	9/601	57/16992	0.000160999	0.00297591	DLX1/DLX2/MEGF11/PTPRM/RORB/RPE65/SOX8/TFAP2B/TSPAN12
Biological Process	GO:0007498	mesoderm development	14/601	127/16992	0.000161446	0.00297591	ACVR1/CHRD/DLL3/EYA1/FOXC2/FOXF1/LEF1/NOG/POU4F1/SECTM1/SFRP2/TBX3/WNT5A/YAP1
Biological Process	GO:0048565	digestive tract development	14/601	127/16992	0.000161446	0.00297591	ASCL1/COL3A1/EDNRB/FAT4/FOXF1/GLI2/GLI3/ID2/IFT172/PCSK5/PRDM1/SFRP2/STRA6/WNT5A
Biological Process	GO:0021954	central nervous system neuron development	10/601	70/16992	0.000166598	0.00304751	ASCL1/CDH11/GLI2/NR2E1/ROBO1/SEMA3A/SLC4A10/SLIT2/SOX1/WNT5A
Biological Process	GO:0035265	organ growth	15/601	143/16992	0.000166762	0.00304751	DDR2/DLL1/FOXC2/GJA1/MEF2C/NKX2-5/NOG/PAK1/PDGFRB/PDLIM5/S1PR1/STC1/TBX5/TENM4/YAP1
Biological Process	GO:0022407	regulation of cell-cell adhesion	29/601	394/16992	0.000169075	0.00307658	ASS1/CD24/CD44/CD74/EFNB3/EPHA7/GLI2/GLI3/GSN/HLA-DPA1/HLA-DPB1/HLA-DRA/HLA-DRB1/HLA-DRB5/IL7R/ITGA4/LEF1/LMO1/MAP2K5/PAK1/PDE5A/PIK3R1/PRDM1/SOCS1/TFRC/TNFRSF21/VCAM1/WNT1/WNT5A
Biological Process	GO:0031346	positive regulation of cell projection organization	25/601	318/16992	0.000172195	0.00312003	CDC42EP3/CDC42EP5/CDKL5/DPYSL3/FN1/HGF/LPAR1/MAP1B/NEDD4L/NEFL/NRG1/NTRK1/PAK1/PLXNC1/RIMS2/ROBO1/SCARB2/SERPINI1/SHANK1/SLIT2/TENM1/TENM2/TENM3/WNT1/WNT5A
Biological Process	GO:0086003	cardiac muscle cell contraction	9/601	58/16992	0.000184682	0.00333211	ANK2/ATP1A2/CACNA1G/GJA1/KCNJ8/NEDD4L/SCN2B/SCN4B/STC1
Biological Process	GO:0046579	positive regulation of Ras protein signal transduction	8/601	46/16992	0.000185919	0.00334027	COL3A1/F2RL2/LPAR1/LPAR6/NRG1/NTRK1/PDGFRB/ROBO1
Biological Process	GO:0048332	mesoderm morphogenesis	10/601	71/16992	0.00018787	0.00336114	ACVR1/CHRD/EYA1/FOXC2/FOXF1/LEF1/NOG/SFRP2/TBX3/WNT5A
Biological Process	GO:0003179	heart valve morphogenesis	7/601	35/16992	0.000189633	0.00336441	ACVR1/BMP2/MEF2C/SOX4/STRA6/TBX5/TWIST1
Biological Process	GO:0003230	cardiac atrium development	7/601	35/16992	0.000189633	0.00336441	ACVR1/ANK2/NKX2-5/NOG/SOX4/TBX5/WNT5A
Biological Process	GO:0021510	spinal cord development	12/601	99/16992	0.000191683	0.00338667	ASCL1/CHRD/DLL1/GDPD5/GLI2/GLI3/IFT172/NEFL/NOG/SOX1/SOX4/WNT1
Biological Process	GO:0001658	branching involved in ureteric bud morphogenesis	9/601	59/16992	0.000211195	0.00371598	BMP2/EYA1/FAT4/FOXD1/GLI3/HOXB7/NOG/SOX8/WNT1
Biological Process	GO:0048638	regulation of developmental growth	23/601	285/16992	0.000212092	0.00371642	CDKL5/DLL1/EPHA7/FGF13/FN1/FOXC2/GAL/GDF5/GJA1/MAP1B/MEF2C/NEDD4L/NKX2-5/NOG/NRG1/PAK1/RIMS2/SEMA3A/SEMA3F/SFRP2/TBX5/WNT5A/YAP1
Biological Process	GO:0060324	face development	8/601	47/16992	0.000217206	0.00379042	COL1A1/CRISPLD1/DLX5/HOXB3/LEF1/NOG/STRA6/WNT5A
Biological Process	GO:0021675	nerve development	10/601	73/16992	0.00023731	0.00409095	COL25A1/GABRA5/GLI3/HOXB2/HOXB3/LPAR1/NTRK1/POU4F1/SEMA3A/SEMA3F
Biological Process	GO:0060419	heart growth	10/601	73/16992	0.00023731	0.00409095	FOXC2/GJA1/MEF2C/NKX2-5/NOG/PAK1/PDLIM5/S1PR1/TBX5/TENM4
Biological Process	GO:0072078	nephron tubule morphogenesis	10/601	73/16992	0.00023731	0.00409095	BMP2/EYA1/FAT4/FMN1/FOXD1/GLI3/HOXB7/NOG/SOX8/WNT1
Biological Process	GO:0035025	positive regulation of Rho protein signal transduction	6/601	26/16992	0.000240017	0.00412094	COL3A1/F2RL2/LPAR1/LPAR6/PDGFRB/ROBO1
Biological Process	GO:0060349	bone morphogenesis	11/601	87/16992	0.000241871	0.00413608	ALPL/BMPR1B/COL1A1/COL2A1/DLX5/GLI3/MEF2C/MMP14/SFRP2/STC1/TWIST1
Biological Process	GO:1902107	positive regulation of leukocyte differentiation	14/601	132/16992	0.000242871	0.00413658	CA2/CD74/GLI2/GLI3/ID2/IL7R/INPP5D/LEF1/MMP14/POU4F1/PRDM1/ROR2/SOCS1/TESC
Biological Process	GO:0045661	regulation of myoblast differentiation	8/601	48/16992	0.000252681	0.00426951	DLL1/ID3/IGFBP3/MEF2C/PRICKLE1/RANBP3L/SOX8/TBX3
Biological Process	GO:0061383	trabecula morphogenesis	8/601	48/16992	0.000252681	0.00426951	ADAMTS1/COL1A1/FBN2/NKX2-5/NOG/NRG1/S1PR1/WNT10B
Biological Process	GO:0021761	limbic system development	12/601	102/16992	0.000254504	0.00428331	BCAN/DLX1/DLX2/FGF13/GLI3/LEF1/MEF2C/NEFL/NR2E1/OTP/SEMA3A/TBX3
Biological Process	GO:0002521	leukocyte differentiation	32/601	464/16992	0.000259449	0.00434934	B2M/CA2/CD74/DLL1/FZD8/GLI2/GLI3/HDAC9/HOXA7/ID2/IL7R/INPP5D/ITGA4/LEF1/LRRC17/MEF2C/MFNG/MMP14/NFAM1/NTRK1/PIK3R1/POU4F1/PRDM1/ROR2/RORA/SOCS1/SOX4/TESC/TFRC/TLR3/VCAM1/WNT1
Biological Process	GO:0010717	regulation of epithelial to mesenchymal transition	10/601	74/16992	0.000265853	0.00442188	ACVR1/BMP2/COL1A1/DAB2/LEF1/NOG/SFRP2/TBX5/TWIST1/VASN
Biological Process	GO:2000177	regulation of neural precursor cell proliferation	10/601	74/16992	0.000265853	0.00442188	ASCL1/DMRTA2/EGF/GLI2/GLI3/ID2/NR2E1/OTP/VAX1/WNT5A
Biological Process	GO:0033002	muscle cell proliferation	16/601	166/16992	0.000273285	0.0044774	FOXC2/GJA1/GPER1/ID2/IGFBP3/IGFBP5/MEF2C/MEGF10/NKX2-5/NOG/PAK1/PDGFRB/S1PR1/TBX5/TENM4/TPM1
Biological Process	GO:0042733	embryonic digit morphogenesis	9/601	61/16992	0.000273752	0.0044774	GLI2/GLI3/LRP4/NOG/ROR2/SFRP2/TBX3/TWIST1/WNT5A
Biological Process	GO:0003211	cardiac ventricle formation	4/601	10/16992	0.000274448	0.0044774	MEF2C/NKX2-5/SOX4/TBX5
Biological Process	GO:0060600	dichotomous subdivision of an epithelial terminal unit	4/601	10/16992	0.000274448	0.0044774	CELSR1/FOXD1/SEMA3A/SEMA3C
Biological Process	GO:1902668	negative regulation of axon guidance	4/601	10/16992	0.000274448	0.0044774	SEMA3A/SEMA3F/SLIT2/WNT5A
Biological Process	GO:0010594	regulation of endothelial cell migration	13/601	118/16992	0.000275798	0.00448225	ATOH8/DCN/FOXC2/HDAC9/KDR/MAP2K5/MEOX2/NR2E1/NR2F2/PTPRM/SLIT2/STC1/WNT5A
Biological Process	GO:0010976	positive regulation of neuron projection development	20/601	236/16992	0.000285624	0.00462428	CDKL5/DPYSL3/FN1/HGF/LPAR1/MAP1B/NEDD4L/NEFL/NRG1/NTRK1/PAK1/PLXNC1/RIMS2/ROBO1/SCARB2/SERPINI1/SHANK1/SLIT2/TENM3/WNT5A
Biological Process	GO:0032970	regulation of actin filament-based process	25/601	329/16992	0.000289835	0.0046688	ANK2/ARHGAP18/ARHGAP28/ATP1A2/CDC42EP3/CDC42EP5/CELSR1/FGF13/FHOD1/FMN1/GSN/ID1/LPAR1/MAGEL2/MEF2C/PAK1/PAM/PDGFRB/PIK3R1/S1PR1/SHANK1/SLIT2/STC1/TENM1/TPM1
Biological Process	GO:0021545	cranial nerve development	8/601	49/16992	0.000292759	0.0046688	GLI3/HOXB2/HOXB3/LPAR1/NTRK1/POU4F1/SEMA3A/SEMA3F
Biological Process	GO:0050771	negative regulation of axonogenesis	8/601	49/16992	0.000292759	0.0046688	EPHA7/FGF13/LRP4/OMG/SEMA3A/SEMA3F/SLIT2/WNT5A
Biological Process	GO:0060350	endochondral bone morphogenesis	8/601	49/16992	0.000292759	0.0046688	ALPL/BMPR1B/COL1A1/COL2A1/DLX5/MEF2C/MMP14/STC1
Biological Process	GO:0072088	nephron epithelium morphogenesis	10/601	75/16992	0.000297212	0.00467651	BMP2/EYA1/FAT4/FMN1/FOXD1/GLI3/HOXB7/NOG/SOX8/WNT1
Biological Process	GO:0001958	endochondral ossification	6/601	27/16992	0.000299445	0.00467651	ALPL/COL1A1/COL2A1/DLX5/MEF2C/MMP14
Biological Process	GO:0036075	replacement ossification	6/601	27/16992	0.000299445	0.00467651	ALPL/COL1A1/COL2A1/DLX5/MEF2C/MMP14
Biological Process	GO:0061037	negative regulation of cartilage development	6/601	27/16992	0.000299445	0.00467651	ADAMTS7/CHADL/GDF5/GLI2/NOG/SNAI2
Biological Process	GO:0010977	negative regulation of neuron projection development	13/601	119/16992	0.000299832	0.00467651	B2M/DPYSL3/EPHA7/FGF13/ID1/LPAR1/LRP4/NFATC4/OMG/SEMA3A/SEMA3F/SLIT2/WNT5A
Biological Process	GO:0048813	dendrite morphogenesis	13/601	119/16992	0.000299832	0.00467651	CDKL5/FMN1/ID1/LRP4/LZTS1/NFATC4/NR2E1/PDLIM5/PREX2/SDC2/SEMA3A/SHANK1/SRCIN1
Biological Process	GO:0055001	muscle cell development	15/601	151/16992	0.000303586	0.00471778	ANK2/FLNC/HDAC9/LEF1/MEF2C/MEGF10/MYOM2/NFATC4/NKX2-5/PAK1/PDGFRB/PDLIM5/TBX3/TPM1/WNT10B
Biological Process	GO:0055008	cardiac muscle tissue morphogenesis	9/601	62/16992	0.000310358	0.00478807	BMP2/FOXC2/NKX2-5/NOG/NRG1/POU4F1/S1PR1/TPM1/WNT5A
Biological Process	GO:1904888	cranial skeletal system development	9/601	62/16992	0.000310358	0.00478807	DLX2/FOXC2/GLI3/HOXA2/MEF2C/MMP14/PRRX1/TBX15/TWIST1
Biological Process	GO:0048339	paraxial mesoderm development	5/601	18/16992	0.000317946	0.00488742	DLL3/FOXC2/LEF1/WNT5A/YAP1
Biological Process	GO:0010771	negative regulation of cell morphogenesis involved in differentiation	10/601	76/16992	0.000331604	0.00507902	EPHA7/FGF13/ID1/LRP4/NFATC4/OMG/SEMA3A/SEMA3F/SLIT2/WNT5A
Biological Process	GO:0060411	cardiac septum morphogenesis	9/601	63/16992	0.000350919	0.0053556	ACVR1/FZD2/ID2/NKX2-5/NOG/SOX4/TBX3/TBX5/WNT5A
Biological Process	GO:0032526	response to retinoic acid	12/601	106/16992	0.000364815	0.00554779	AQP1/ASCL1/COL1A1/GJA1/HOXA2/MEF2C/PDGFRB/RORB/TESC/WNT10B/WNT5A/YAP1
Biological Process	GO:0001708	cell fate specification	10/601	77/16992	0.000369252	0.00558404	ASCL1/DLL1/DMRTA2/EYA1/GLI2/GLI3/POU4F1/SFRP2/SOX1/TENM4
Biological Process	GO:1903670	regulation of sprouting angiogenesis	6/601	28/16992	0.000369821	0.00558404	DLL1/FOXC2/HDAC9/MAP2K5/MEOX2/NR2E1
Biological Process	GO:0010596	negative regulation of endothelial cell migration	7/601	39/16992	0.000383744	0.00575336	DCN/MAP2K5/MEOX2/NR2F2/PTPRM/SLIT2/STC1
Biological Process	GO:0045843	negative regulation of striated muscle tissue development	7/601	39/16992	0.000383744	0.00575336	BMP2/GJA1/LEF1/NOG/PAK1/TBX5/TWIST1
Biological Process	GO:0055123	digestive system development	14/601	138/16992	0.000385088	0.00575336	ASCL1/COL3A1/EDNRB/FAT4/FOXF1/GLI2/GLI3/ID2/IFT172/PCSK5/PRDM1/SFRP2/STRA6/WNT5A
Biological Process	GO:0051146	striated muscle cell differentiation	20/601	242/16992	0.000396027	0.00589609	ACVR1/BMP2/CACNA1H/FLNC/HDAC9/IGFBP5/LEF1/MEF2C/MMP14/MYOM2/NKX2-5/NRG1/PAK1/PDGFRB/PDLIM5/TBX3/TBX5/TPM1/WNT1/WNT10B
Biological Process	GO:0090092	regulation of transmembrane receptor protein serine/threonine kinase signaling pathway	18/601	207/16992	0.00041583	0.00615555	ACVR1/BMP2/CHRD/CHRDL1/DAB2/DLX1/FBN2/FOXD1/GDF5/LTBP1/NOG/RBPMS/SFRP2/TFAP2B/VASN/WNT1/WNT5A/ZNF423
Biological Process	GO:0090049	regulation of cell migration involved in sprouting angiogenesis	5/601	19/16992	0.00041902	0.00615555	FOXC2/HDAC9/MAP2K5/MEOX2/NR2E1
Biological Process	GO:0048484	enteric nervous system development	4/601	11/16992	0.000419236	0.00615555	EDNRA/EDNRB/KIF26A/SOX8
Biological Process	GO:0048505	regulation of timing of cell differentiation	4/601	11/16992	0.000419236	0.00615555	ASCL1/DLL1/GDPD5/NR2E1
Biological Process	GO:0021515	cell differentiation in spinal cord	8/601	52/16992	0.000445143	0.00649203	ASCL1/GDPD5/GLI2/GLI3/IFT172/SOX1/SOX4/WNT1
Biological Process	GO:0086001	cardiac muscle cell action potential	9/601	65/16992	0.000445203	0.00649203	ANK2/ATP1A2/CACNA1G/FGF13/GJA1/KCNJ8/NEDD4L/SCN2B/SCN4B
Biological Process	GO:0003203	endocardial cushion morphogenesis	6/601	29/16992	0.000452492	0.00650916	ACVR1/BMP2/NOG/SNAI2/TMEM100/TWIST1
Biological Process	GO:0043516	regulation of DNA damage response, signal transduction by p53 class mediator	6/601	29/16992	0.000452492	0.00650916	CD44/CD74/HIC1/PMAIP1/SNAI2/TWIST1
Biological Process	GO:0045746	negative regulation of Notch signaling pathway	6/601	29/16992	0.000452492	0.00650916	C8orf4/DLX1/DLX2/EGFL7/GDPD5/MMP14
Biological Process	GO:0060325	face morphogenesis	6/601	29/16992	0.000452492	0.00650916	COL1A1/CRISPLD1/DLX5/LEF1/NOG/STRA6
Biological Process	GO:0045445	myoblast differentiation	10/601	79/16992	0.000455275	0.00652715	DLL1/ID3/IGFBP3/MEF2C/NRG1/PRICKLE1/RANBP3L/SOX8/TBX3/WNT10B
Biological Process	GO:1903037	regulation of leukocyte cell-cell adhesion	24/601	320/16992	0.000459884	0.0065711	ASS1/CD24/CD44/CD74/EFNB3/GLI2/GLI3/GSN/HLA-DPA1/HLA-DPB1/HLA-DRA/HLA-DRB1/HLA-DRB5/IL7R/ITGA4/LMO1/PAK1/PDE5A/PIK3R1/PRDM1/SOCS1/TFRC/TNFRSF21/VCAM1
Biological Process	GO:0016049	cell growth	32/601	482/16992	0.000503765	0.00717401	CDKL5/CDKN2C/CLSTN3/CXCL16/EPHA7/FGF13/FN1/GAL/GJA1/IGFBP3/IGFBP5/IGFBPL1/IL7R/KIF26A/LEF1/MAP1B/MAP2K5/MMP14/NDN/NEDD4L/NRG1/PAK1/PDLIM5/PPP1R1C/PTPRJ/RIMS2/SEMA3A/SEMA3F/SFRP2/SLIT2/SOCS2/WNT5A
Biological Process	GO:0007405	neuroblast proliferation	8/601	53/16992	0.000508293	0.00721437	ASCL1/DMRTA2/FGF13/GLI3/HHIP/LEF1/OTP/VAX1
Biological Process	GO:0002761	regulation of myeloid leukocyte differentiation	12/601	110/16992	0.000513115	0.00725862	CA2/CD74/HOXA7/ID2/INPP5D/LEF1/LRRC17/PIK3R1/POU4F1/ROR2/TESC/TLR3
Biological Process	GO:0007548	sex differentiation	21/601	266/16992	0.000526717	0.00739206	ADAMTS1/ADCYAP1R1/BMPR1B/MGST1/MMP14/NTRK1/PDGFRB/REC8/RHOBTB3/ROR2/SEMA3A/SFRP2/SLIT2/SOX8/STRA6/TBX3/TESC/TEX15/TLR3/VGF/WNT5A
Biological Process	GO:0048635	negative regulation of muscle organ development	7/601	41/16992	0.000527643	0.00739206	BMP2/GJA1/LEF1/NOG/PAK1/TBX5/TWIST1
Biological Process	GO:0046661	male sex differentiation	15/601	159/16992	0.000527756	0.00739206	MGST1/MMP14/NTRK1/PDGFRB/REC8/RHOBTB3/ROR2/SEMA3A/SFRP2/SOX8/TBX3/TESC/TEX15/TLR3/WNT5A
Biological Process	GO:0003283	atrial septum development	5/601	20/16992	0.000542552	0.00754963	ACVR1/ANK2/NKX2-5/SOX4/TBX5
Biological Process	GO:0071425	hematopoietic stem cell proliferation	5/601	20/16992	0.000542552	0.00754963	MECOM/SFRP2/WNT1/WNT10B/WNT5A
Biological Process	GO:0048713	regulation of oligodendrocyte differentiation	6/601	30/16992	0.000548881	0.00759447	DLX1/DLX2/ID2/SLC45A3/TENM4/TNFRSF21
Biological Process	GO:1903706	regulation of hemopoiesis	24/601	324/16992	0.000549342	0.00759447	B2M/C8orf4/CA2/CD74/DLL1/GLI2/GLI3/HOXA7/ID2/IL7R/INPP5D/LEF1/LRRC17/MEF2C/MEIS2/MMP14/NFAM1/PIK3R1/POU4F1/PRDM1/ROR2/SOCS1/TESC/TLR3
Biological Process	GO:0010631	epithelial cell migration	19/601	230/16992	0.000551237	0.00759601	ATOH8/CYP1B1/DCN/FAP/FOXC2/HDAC9/ID1/KDR/MAP2K5/MEOX2/NR2E1/NR2F2/PTP4A3/PTPRM/ROBO1/SEMA3A/SLIT2/STC1/WNT5A
Biological Process	GO:0003158	endothelium development	12/601	111/16992	0.000557235	0.0076539	ACVR1/ATOH8/DLL1/FOXC2/GJA1/ID1/KDR/NR2F2/NRG1/S1PR1/STC1/TMEM100
Biological Process	GO:0060538	skeletal muscle organ development	15/601	161/16992	0.000601994	0.00821137	DCN/DLL1/DMRTA2/FOXP2/HDAC9/MEF2C/MEGF10/MEOX2/MYOM2/NR2F2/SOX8/STRA6/TWIST1/VAX1/WNT10B
Biological Process	GO:0045598	regulation of fat cell differentiation	12/601	112/16992	0.0006045	0.00821137	BMP2/CMKLR1/GPER1/ID2/LMO3/MMP11/RORA/SFRP2/SNAI2/WNT1/WNT10B/WNT5A
Biological Process	GO:0003207	cardiac chamber formation	4/601	12/16992	0.000611321	0.00821137	MEF2C/NKX2-5/SOX4/TBX5
Biological Process	GO:0030208	dermatan sulfate biosynthetic process	4/601	12/16992	0.000611321	0.00821137	BCAN/CHST14/DCN/NCAN
Biological Process	GO:0040034	regulation of development, heterochronic	4/601	12/16992	0.000611321	0.00821137	ASCL1/DLL1/GDPD5/NR2E1
Biological Process	GO:0060707	trophoblast giant cell differentiation	4/601	12/16992	0.000611321	0.00821137	MDFI/NR2F2/PRDM1/SOCS3
Biological Process	GO:0060911	cardiac cell fate commitment	4/601	12/16992	0.000611321	0.00821137	ACVR1/NKX2-5/TBX3/TENM4
Biological Process	GO:0090132	epithelium migration	19/601	233/16992	0.000645864	0.00864808	ATOH8/CYP1B1/DCN/FAP/FOXC2/HDAC9/ID1/KDR/MAP2K5/MEOX2/NR2E1/NR2F2/PTP4A3/PTPRM/ROBO1/SEMA3A/SLIT2/STC1/WNT5A
Biological Process	GO:0016358	dendrite development	17/601	197/16992	0.000649495	0.00865346	CDKL5/FMN1/ID1/LPAR1/LRP4/LZTS1/MAP1B/MEF2C/NFATC4/NR2E1/NRG1/PDLIM5/PREX2/SDC2/SEMA3A/SHANK1/SRCIN1
Biological Process	GO:0010633	negative regulation of epithelial cell migration	8/601	55/16992	0.000656351	0.00865346	DCN/MAP2K5/MEOX2/NR2F2/PTPRM/SEMA3A/SLIT2/STC1
Biological Process	GO:0014855	striated muscle cell proliferation	8/601	55/16992	0.000656351	0.00865346	FOXC2/GJA1/MEF2C/MEGF10/NKX2-5/NOG/TBX5/TENM4
Biological Process	GO:0090183	regulation of kidney development	8/601	55/16992	0.000656351	0.00865346	CD24/FAT4/FOXD1/HOXB7/NOG/PDGFRB/SOX8/YAP1
Biological Process	GO:0003209	cardiac atrium morphogenesis	6/601	31/16992	0.000660492	0.00865346	ACVR1/NKX2-5/NOG/SOX4/TBX5/WNT5A
Biological Process	GO:0021884	forebrain neuron development	6/601	31/16992	0.000660492	0.00865346	ROBO1/SEMA3A/SLC4A10/SLIT2/SOX1/WNT5A
Biological Process	GO:0060317	cardiac epithelial to mesenchymal transition	6/601	31/16992	0.000660492	0.00865346	ACVR1/BMP2/NOG/SNAI2/TMEM100/TWIST1
Biological Process	GO:0002028	regulation of sodium ion transport	10/601	83/16992	0.000677581	0.00885012	ATP1A2/NEDD4L/NKAIN3/NKAIN4/NKX2-5/PTPN3/SCN2B/SCN4B/STOM/TESC
Biological Process	GO:0003181	atrioventricular valve morphogenesis	5/601	21/16992	0.000691544	0.00892302	ACVR1/BMP2/SOX4/TBX5/TWIST1
Biological Process	GO:0021513	spinal cord dorsal/ventral patterning	5/601	21/16992	0.000691544	0.00892302	ASCL1/CHRD/GLI2/GLI3/SOX1
Biological Process	GO:0032331	negative regulation of chondrocyte differentiation	5/601	21/16992	0.000691544	0.00892302	ADAMTS7/CHADL/GDF5/GLI2/SNAI2
Biological Process	GO:0045662	negative regulation of myoblast differentiation	5/601	21/16992	0.000691544	0.00892302	DLL1/ID3/PRICKLE1/SOX8/TBX3
Biological Process	GO:0001707	mesoderm formation	9/601	69/16992	0.000696481	0.00893258	ACVR1/CHRD/EYA1/FOXC2/FOXF1/LEF1/NOG/SFRP2/WNT5A
Biological Process	GO:0071300	cellular response to retinoic acid	9/601	69/16992	0.000696481	0.00893258	AQP1/COL1A1/HOXA2/MEF2C/RORB/TESC/WNT10B/WNT5A/YAP1
Biological Process	GO:0051249	regulation of lymphocyte activation	29/601	430/16992	0.000710684	0.00907036	AHR/CD24/CD74/EFNB3/GAL/GLI2/GLI3/GSN/HLA-DPA1/HLA-DPB1/HLA-DRA/HLA-DRB1/HLA-DRB5/ID2/IL7R/INPP5D/LMO1/MEF2C/MICA/MMP14/NFAM1/PAK1/PDE5A/PIK3R1/PRDM1/SOCS1/TFRC/TNFRSF21/VCAM1
Biological Process	GO:0060976	coronary vasculature development	7/601	43/16992	0.000711485	0.00907036	GPER1/LTBP1/PCSK5/PDGFRB/PRDM1/PRICKLE1/TBX5
Biological Process	GO:0030111	regulation of Wnt signaling pathway	23/601	311/16992	0.000726725	0.00923699	BMP2/CMAHP/COL1A1/DAB2/DLX5/GLI3/HIC1/LEF1/LRP4/MDFI/MDFIC/NFATC4/NKX2-5/NOG/PRICKLE1/ROR2/SFRP2/SNAI2/SOX4/WNT1/WNT10B/WNT5A/YAP1
Biological Process	GO:0022037	metencephalon development	11/601	99/16992	0.000743607	0.00941682	ASCL1/DLL1/FOXP2/GLI2/KCNC1/LPAR1/OTX1/PAK1/RORA/TRNP1/WNT1
Biological Process	GO:0021782	glial cell development	10/601	84/16992	0.000745296	0.00941682	ASCL1/DLL1/GSN/ID2/LPAR1/PRDM8/ROR2/SH3TC2/SOX4/TENM4
Biological Process	GO:0030879	mammary gland development	13/601	131/16992	0.000758667	0.0095574	CDO1/EGF/FOXF1/GLI2/GLI3/ID2/IGFBP5/LEF1/NRG1/PAM/ROBO1/TBX3/WNT5A
Biological Process	GO:0030183	B cell differentiation	12/601	115/16992	0.000766937	0.00963309	DLL1/HDAC9/ID2/INPP5D/ITGA4/MFNG/MMP14/NFAM1/NTRK1/PIK3R1/PRDM1/VCAM1
Category	ID	Description	GeneRatio	BgRatio	pvalue	p.adjust	geneID
Cellular Component	GO:0005578	proteinaceous extracellular matrix	49/636	359/18122	2.90789e-16	1.10209e-13	ADAMTS1/ADAMTS10/ADAMTS5/ADAMTS7/ALPL/BCAN/CD248/CHADL/CILP/COCH/COL1A1/COL1A2/COL26A1/COL2A1/COL3A1/COL4A1/COL5A1/COL6A3/COL7A1/DCN/ECM1/EFEMP2/EMILIN1/FBN2/FN1/FRAS1/HAPLN4/HMCN1/LAMA2/LAMB3/LOXL1/LRFN5/LRRN1/LTBP1/LUM/MFAP4/MGP/MMP1/MMP11/NCAN/NTN3/NTN4/OMD/OMG/TGFBI/TNFRSF11B/WNT1/WNT10B/WNT5A
Cellular Component	GO:0042611	MHC protein complex	13/636	25/18122	3.83228e-13	7.26218e-11	B2M/CD74/HLA-A/HLA-B/HLA-C/HLA-DPA1/HLA-DPB1/HLA-DRA/HLA-DRB1/HLA-DRB5/HLA-F/HLA-H/MR1
Cellular Component	GO:0044420	extracellular matrix component	23/636	119/18122	2.15955e-11	2.72824e-09	ADAMTS1/ADAMTS10/COL1A1/COL1A2/COL2A1/COL3A1/COL4A1/COL5A1/COL7A1/EFEMP2/EMILIN1/FBN2/FN1/FRAS1/HMCN1/LAMA2/LAMB3/LOXL1/LTBP1/LUM/MFAP4/NTN4/TGFBI
Cellular Component	GO:0071556	integral component of lumenal side of endoplasmic reticulum membrane	11/636	29/18122	1.7761e-09	1.34629e-07	CD74/HLA-A/HLA-B/HLA-C/HLA-DPA1/HLA-DPB1/HLA-DRA/HLA-DRB1/HLA-DRB5/HLA-F/HLA-H
Cellular Component	GO:0098553	lumenal side of endoplasmic reticulum membrane	11/636	29/18122	1.7761e-09	1.34629e-07	CD74/HLA-A/HLA-B/HLA-C/HLA-DPA1/HLA-DPB1/HLA-DRA/HLA-DRB1/HLA-DRB5/HLA-F/HLA-H
Cellular Component	GO:0098644	complex of collagen trimers	8/636	20/18122	1.9096e-07	1.20623e-05	COL1A1/COL1A2/COL2A1/COL3A1/COL4A1/COL5A1/COL7A1/LUM
Cellular Component	GO:0005581	collagen trimer	15/636	88/18122	3.78322e-07	2.04834e-05	C1QTNF3/COL1A1/COL1A2/COL25A1/COL26A1/COL2A1/COL3A1/COL4A1/COL5A1/COL6A3/COL7A1/DCN/EMILIN1/LUM/SCARA3
Cellular Component	GO:0012507	ER to Golgi transport vesicle membrane	12/636	58/18122	6.39908e-07	3.03156e-05	B2M/CD74/HLA-A/HLA-B/HLA-C/HLA-DPA1/HLA-DPB1/HLA-DRA/HLA-DRB1/HLA-DRB5/HLA-F/HLA-H
Cellular Component	GO:0005583	fibrillar collagen trimer	6/636	12/18122	1.40777e-06	5.33544e-05	COL1A1/COL1A2/COL2A1/COL3A1/COL5A1/LUM
Cellular Component	GO:0098643	banded collagen fibril	6/636	12/18122	1.40777e-06	5.33544e-05	COL1A1/COL1A2/COL2A1/COL3A1/COL5A1/LUM
Cellular Component	GO:0030662	coated vesicle membrane	20/636	166/18122	1.56075e-06	5.3775e-05	B2M/CD74/DAB2/EGF/FZD2/HLA-A/HLA-B/HLA-C/HLA-DPA1/HLA-DPB1/HLA-DRA/HLA-DRB1/HLA-DRB5/HLA-F/HLA-H/ROR2/SCARB2/SLC18A1/TFRC/WNT5A
Cellular Component	GO:0030134	ER to Golgi transport vesicle	13/636	77/18122	2.52449e-06	7.97318e-05	B2M/CD74/COL7A1/HLA-A/HLA-B/HLA-C/HLA-DPA1/HLA-DPB1/HLA-DRA/HLA-DRB1/HLA-DRB5/HLA-F/HLA-H
Cellular Component	GO:0005604	basement membrane	14/636	93/18122	4.27895e-06	0.000124748	ADAMTS1/COL2A1/COL4A1/COL5A1/COL7A1/EFEMP2/FN1/FRAS1/HMCN1/LAMA2/LAMB3/LOXL1/NTN4/TGFBI
Cellular Component	GO:0098797	plasma membrane protein complex	23/636	232/18122	7.70763e-06	0.000208657	B2M/CD74/EMILIN1/FZD8/GJA1/GJA3/HLA-A/HLA-B/HLA-C/HLA-DPA1/HLA-DPB1/HLA-DRA/HLA-DRB1/HLA-DRB5/HLA-F/HLA-H/ITGA4/KCNJ8/LRP4/MR1/PGM5/SNTB1/VCAM1
Cellular Component	GO:0042613	MHC class II protein complex	6/636	16/18122	1.08157e-05	0.000273278	CD74/HLA-DPA1/HLA-DPB1/HLA-DRA/HLA-DRB1/HLA-DRB5
Cellular Component	GO:0030665	clathrin-coated vesicle membrane	14/636	106/18122	2.00565e-05	0.000475089	CD74/DAB2/EGF/FZD2/HLA-DPA1/HLA-DPB1/HLA-DRA/HLA-DRB1/HLA-DRB5/ROR2/SCARB2/SLC18A1/TFRC/WNT5A
Cellular Component	GO:0030669	clathrin-coated endocytic vesicle membrane	9/636	50/18122	5.27413e-05	0.00117582	CD74/FZD2/HLA-DPA1/HLA-DPB1/HLA-DRA/HLA-DRB1/HLA-DRB5/ROR2/WNT5A
Cellular Component	GO:0043235	receptor complex	26/636	321/18122	7.04487e-05	0.00148334	ABCG2/ACVR1/ADCYAP1R1/AHR/B2M/BMP2/BMPR1B/CD44/CD74/CHRNA9/DAB2/DLG2/EGF/EMILIN1/GABRA5/ITGA4/LRP4/MTTP/NTRK1/OLFM2/PTH1R/SHANK1/TFRC/TRIP6/TSHR/VIPR1
Cellular Component	GO:0030666	endocytic vesicle membrane	17/636	167/18122	8.34437e-05	0.00166448	B2M/CD74/FZD2/HLA-A/HLA-B/HLA-C/HLA-DPA1/HLA-DPB1/HLA-DRA/HLA-DRB1/HLA-DRB5/HLA-F/HLA-H/RAB11FIP1/ROR2/WNT1/WNT5A
Cellular Component	GO:0014704	intercalated disc	8/636	46/18122	0.00017663	0.00334714	ANK2/ATP1A2/FGF13/FHOD1/GJA1/PAK1/PGM5/SCN4B
Cellular Component	GO:0001527	microfibril	4/636	10/18122	0.00026652	0.00481004	ADAMTS10/FBN2/LTBP1/MFAP4
Cellular Component	GO:0005788	endoplasmic reticulum lumen	18/636	203/18122	0.00030097	0.0051849	ADAMTS5/ADAMTS7/B2M/COL1A1/COL1A2/COL25A1/COL26A1/COL2A1/COL3A1/COL4A1/COL5A1/COL6A3/COL7A1/COLGALT2/GPX8/MTTP/WNT1/WNT5A
Cellular Component	GO:0030135	coated vesicle	21/636	260/18122	0.000354248	0.00583739	B2M/CD74/COL7A1/DAB2/EGF/FZD2/HLA-A/HLA-B/HLA-C/HLA-DPA1/HLA-DPB1/HLA-DRA/HLA-DRB1/HLA-DRB5/HLA-F/HLA-H/ROR2/SCARB2/SLC18A1/TFRC/WNT5A
Cellular Component	GO:0043202	lysosomal lumen	11/636	92/18122	0.000371941	0.00587357	BCAN/CD74/DCN/HEXA/LUM/NCAN/OMD/PDGFRB/SCARB2/SDC2/TCN2
Cellular Component	GO:0045334	clathrin-coated endocytic vesicle	9/636	66/18122	0.000473314	0.00717543	CD74/FZD2/HLA-DPA1/HLA-DPB1/HLA-DRA/HLA-DRB1/HLA-DRB5/ROR2/WNT5A
Category	ID	Description	GeneRatio	BgRatio	pvalue	p.adjust	geneID
Molecular Function	GO:0042605	peptide antigen binding	10/593	26/16982	8.01362e-09	5.65762e-06	HLA-A/HLA-B/HLA-C/HLA-DPA1/HLA-DPB1/HLA-DRA/HLA-DRB1/HLA-DRB5/HLA-F/HLA-H
Molecular Function	GO:0048407	platelet-derived growth factor binding	7/593	11/16982	1.78579e-08	6.30383e-06	COL1A1/COL1A2/COL2A1/COL3A1/COL4A1/COL5A1/PDGFRB
Molecular Function	GO:0005201	extracellular matrix structural constituent	14/593	78/16982	4.484e-07	0.000105524	BCAN/COL1A1/COL1A2/COL2A1/COL3A1/COL4A1/COL5A1/EFEMP2/EMILIN1/FBN2/HAPLN4/LUM/MGP/NCAN
Molecular Function	GO:0019838	growth factor binding	17/593	128/16982	2.28114e-06	0.000402621	A2M/ACVR1/COL1A1/COL1A2/COL2A1/COL3A1/COL4A1/COL5A1/IGFBP3/IGFBP5/IGFBPL1/IL1R1/KDR/LTBP1/NTRK1/PDGFRB/VASN
Molecular Function	GO:0005178	integrin binding	14/593	103/16982	1.35169e-05	0.00190859	ADAM11/ADAMTS5/COL3A1/COL5A1/EMILIN1/FAP/FN1/KDR/MMP14/NRG1/SFRP2/TGFBI/TSPAN4/VCAM1
Molecular Function	GO:0000982	transcription factor activity, RNA polymerase II core promoter proximal region sequence-specific binding	29/593	367/16982	3.8696e-05	0.00455323	ASCL1/DLX5/EBF3/FOXC2/FOXP2/GLI2/GLI3/HOXA2/HOXA7/HOXB3/HOXB7/LEF1/MEF2C/MEIS2/MEOX2/NDN/NFATC4/NKX2-5/NR2E1/OTX1/POU4F1/PRDM1/SNAI2/SOX1/SOX4/TBX15/TBX3/TFAP2B/TSHZ2
Molecular Function	GO:0001228	transcriptional activator activity, RNA polymerase II transcription regulatory region sequence-specific binding	28/593	355/16982	5.41613e-05	0.00546255	ARID3A/DLX2/DLX5/EBF3/FOXC2/FOXF1/GLI2/GLI3/GLIS1/HOXA7/HOXB3/HOXB7/LEF1/LMO2/MEF2C/MEIS2/MEOX2/NDN/NFATC1/NKX2-5/NR2E1/OTX1/PLAGL1/POU4F1/SOX1/SOX4/TBX5/TFAP2B
Molecular Function	GO:0005518	collagen binding	10/593	65/16982	7.91986e-05	0.00698928	CD44/CHADL/COCH/DCN/DDR2/FN1/LUM/PAK1/PCOLCE/TGFBI
Molecular Function	GO:0042277	peptide binding	21/593	242/16982	0.000122526	0.00961152	ACVR1/ADCYAP1R1/CD74/COL25A1/EDNRB/FOLH1/HLA-A/HLA-B/HLA-C/HLA-DPA1/HLA-DPB1/HLA-DRA/HLA-DRB1/HLA-DRB5/HLA-F/HLA-H/MGST1/MME/PCSK5/PIK3R1/PTH1R

## Sheet: enrichup-reg (448-559)
Category	ID	Description	GeneRatio	BgRatio	pvalue	p.adjust	geneID
Reactome Pathways	R-HSA-112316	Neuronal System	24/267	346/10281	1.10924e-05	0.00248214	ABCC8,BEGAIN,CACNG8,CAMK2A,CAMK2B,GABRA3,GABRQ,GRIA3,GRIA4,GRIK2,GRIN2A,KCNB1,KCNC3,KCNF1,KCNH4,KCNMA1,NLGN4Y,NRXN1,PLCB1,PRKCB,RPS6KA3,SLC1A1,SLC38A1,TSPAN7
Reactome Pathways	R-HSA-399719	Trafficking of AMPA receptors	7/267	31/10281	1.13513e-05	0.00248214	CACNG8,CAMK2A,CAMK2B,GRIA3,GRIA4,PRKCB,TSPAN7
Reactome Pathways	R-HSA-399721	Glutamate Binding, Activation of AMPA Receptors and Synaptic Plasticity	7/267	31/10281	1.13513e-05	0.00248214	CACNG8,CAMK2A,CAMK2B,GRIA3,GRIA4,PRKCB,TSPAN7
Reactome Pathways	R-HSA-438066	Unblocking of NMDA receptor, glutamate binding and activation	5/267	17/10281	5.4502e-05	0.00893833	CAMK2A,CAMK2B,GRIA3,GRIA4,GRIN2A
Reactome Pathways	R-HSA-112314	Neurotransmitter Receptor Binding And Downstream Transmission In The Postsynaptic Cell	13/267	146/10281	0.000106667	0.0139948	CACNG8,CAMK2A,CAMK2B,GABRA3,GABRQ,GRIA3,GRIA4,GRIK2,GRIN2A,PLCB1,PRKCB,RPS6KA3,TSPAN7
Category	ID	Description	GeneRatio	BgRatio	pvalue	p.adjust	geneID
Biological Process	GO:0048167	regulation of synaptic plasticity	22/446	146/16992	3.43195e-11	1.20926e-07	AGT/ATP2B2/CAMK2A/CAMK2B/CNTN2/EGR2/FGF14/GRIK2/GRIN2A/HRH2/ITPR3/KCNB1/NETO1/NRGN/NTRK2/PPP1R9A/PTK2B/SHISA6/SHISA7/SORCS3/TNR/TSHZ3
Biological Process	GO:0050804	modulation of synaptic transmission	31/446	297/16992	6.22047e-11	1.20926e-07	AGT/ATP2B2/CAMK2A/CAMK2B/CNTN2/DKK1/EGR2/FGF14/GRIK2/GRIN2A/HAP1/HRH2/ITPR3/KCNB1/LGI1/LRRK2/NETO1/NLGN4Y/NRGN/NRXN1/NTRK2/OXTR/PPP1R9A/PTK2B/SHISA6/SHISA7/SORCS3/TACR1/TNR/TSHZ3/WNT7A
Biological Process	GO:0050806	positive regulation of synaptic transmission	16/446	122/16992	1.24847e-07	0.000161801	GRIK2/GRIN2A/HAP1/ITPR3/LGI1/NETO1/NRGN/NRXN1/NTRK2/OXTR/PPP1R9A/PTK2B/TACR1/TNR/TSHZ3/WNT7A
Biological Process	GO:0044708	single-organism behavior	30/446	405/16992	3.47871e-07	0.000338131	AFF2/CNTN2/CXCL12/DKK1/DPP4/EGR2/GATM/GRIN2A/HOXD10/HOXD9/HRH2/INPP5F/ITPR3/LRRK2/MYH14/NETO1/NLGN4Y/NPHP4/NRGN/NRXN1/NTRK2/OPRD1/OXTR/PARK7/PLCB1/SLITRK1/SORCS3/TACR1/TMOD1/TNR
Biological Process	GO:0050808	synapse organization	22/446	248/16992	6.80891e-07	0.00052946	ATP2B2/CAMK2B/CBLN1/CNTN2/CTNNA2/DKK1/DNM3/EPHB1/IL1RAP/LRRK2/NLGN4Y/NRXN1/NTRK2/OXTR/PAK3/PCDHB7/PPP1R9A/RER1/SLITRK1/SPOCK2/TNR/WNT7A
Biological Process	GO:0021953	central nervous system neuron differentiation	17/446	173/16992	3.19255e-06	0.00206877	ATP2B2/CBLN1/CNTN2/DCC/DKK1/EPHB1/ERBB4/FGFR2/GBX2/HOXD10/MDGA2/NTRK2/OLIG2/PROX1/SFRP1/SHH/WNT7A
Biological Process	GO:0007215	glutamate receptor signaling pathway	11/446	76/16992	4.43937e-06	0.00246575	CACNG5/CACNG8/GRIA3/GRIA4/GRID1/GRIK2/GRIN2A/KCNB1/NETO1/PLCB1/PTK2B
Biological Process	GO:0048168	regulation of neuronal synaptic plasticity	9/446	50/16992	5.25775e-06	0.00255527	AGT/CAMK2A/CAMK2B/CNTN2/EGR2/GRIK2/NETO1/SHISA6/SHISA7
Biological Process	GO:0010769	regulation of cell morphogenesis involved in differentiation	20/446	250/16992	1.04427e-05	0.00451124	CAMK2B/CNTN2/CXCL12/DCC/DNM3/FBLN1/L1CAM/LRRK2/MT3/NET1/NGFR/NTRK2/OLFM1/PAK3/PLXNA1/PLXNA2/PPP1R9A/SLITRK1/TNR/WNT7A
Biological Process	GO:0044057	regulation of system process	30/446	493/16992	1.83907e-05	0.0071503	ABCC8/AGT/ATP2B2/CACNA1D/CACNG5/CACNG8/CAMK2B/CXADR/DMD/ECE1/ENO1/EPAS1/FXYD7/GALR1/GNAO1/GRIN2A/HRH2/ICAM1/ITGA2/ITPR3/NPNT/OPRD1/OXTR/SLC1A1/SLC9A3R1/TACR1/THRB/TNR/TSHZ3/WNK3
Biological Process	GO:0010975	regulation of neuron projection development	26/446	402/16992	2.3851e-05	0.00731224	CAMK2B/CNTN2/CTSZ/CXCL12/DCC/DNM3/IL1RAP/INPP5F/L1CAM/LRRK2/MT3/NEGR1/NGFR/NTRK2/OLFM1/PAK3/PLXNA1/PLXNA2/PPP1R9A/PTK2B/RAP1GAP2/RIT2/SFRP1/SLITRK1/TNR/WNT7A
Biological Process	GO:0007611	learning or memory	18/446	222/16992	2.40208e-05	0.00731224	AFF2/CNTN2/DKK1/EGR2/GATM/GRIN2A/HRH2/ITPR3/NETO1/NLGN4Y/NRGN/NRXN1/NTRK2/OXTR/PLCB1/SORCS3/TACR1/TNR
Biological Process	GO:0090066	regulation of anatomical structure size	28/446	451/16992	2.44494e-05	0.00731224	AGT/ATP2B2/CNTN2/CXCL12/DCC/ECE1/FHOD3/HRH2/ICAM1/KCNMA1/L1CAM/LRRK2/MT3/NCK2/OLFM1/OXTR/P2RY1/PAK3/PLXNA1/PLXNA2/PPP1R9A/PTK2B/RAP1GAP2/SLC9A3R1/TACR1/TMOD1/TNR/WNT7A
Category	ID	Description	GeneRatio	BgRatio	pvalue	p.adjust	geneID
Cellular Component	GO:0098794	postsynapse	33/474	407/18122	9.6808e-09	3.98849e-06	ANKS1B/CACNG5/CACNG8/CAMK2A/CBLN1/CNKSR2/CTNNA2/DMD/DNM3/GABRA3/GABRQ/GAP43/GRIA3/GRIA4/GRID1/GRIK2/GRIN2A/KCNB1/LRRK2/MT3/NCK2/NETO1/NLGN4Y/NRGN/NTRK2/OPRD1/P2RY1/PLCB4/PPP1R9A/PSD/PTK2B/RGS10/SORCS3
Cellular Component	GO:0014069	postsynaptic density	21/474	195/18122	4.46543e-08	6.22713e-06	ANKS1B/CACNG5/CACNG8/CAMK2A/CNKSR2/CTNNA2/DNM3/GAP43/GRIN2A/MT3/NCK2/NETO1/NLGN4Y/NRGN/NTRK2/P2RY1/PLCB4/PPP1R9A/PSD/PTK2B/SORCS3
Cellular Component	GO:0099572	postsynaptic specialization	21/474	197/18122	5.33417e-08	6.22713e-06	ANKS1B/CACNG5/CACNG8/CAMK2A/CNKSR2/CTNNA2/DNM3/GAP43/GRIN2A/MT3/NCK2/NETO1/NLGN4Y/NRGN/NTRK2/P2RY1/PLCB4/PPP1R9A/PSD/PTK2B/SORCS3
Cellular Component	GO:0032279	asymmetric synapse	21/474	199/18122	6.35661e-08	6.22713e-06	ANKS1B/CACNG5/CACNG8/CAMK2A/CNKSR2/CTNNA2/DNM3/GAP43/GRIN2A/MT3/NCK2/NETO1/NLGN4Y/NRGN/NTRK2/P2RY1/PLCB4/PPP1R9A/PSD/PTK2B/SORCS3
Cellular Component	GO:0098984	neuron to neuron synapse	21/474	201/18122	7.5572e-08	6.22713e-06	ANKS1B/CACNG5/CACNG8/CAMK2A/CNKSR2/CTNNA2/DNM3/GAP43/GRIN2A/MT3/NCK2/NETO1/NLGN4Y/NRGN/NTRK2/P2RY1/PLCB4/PPP1R9A/PSD/PTK2B/SORCS3
Cellular Component	GO:0008328	ionotropic glutamate receptor complex	10/474	45/18122	1.91371e-07	1.31408e-05	CACNG5/CACNG8/CPT1C/GRIA3/GRIA4/GRIK2/GRIN2A/PTK2B/SHISA6/SHISA7
Cellular Component	GO:0098878	neurotransmitter receptor complex	10/474	47/18122	2.964e-07	1.74453e-05	CACNG5/CACNG8/CPT1C/GRIA3/GRIA4/GRIK2/GRIN2A/PTK2B/SHISA6/SHISA7
Cellular Component	GO:0097060	synaptic membrane	24/474	291/18122	7.66955e-07	3.94982e-05	ANKS1B/CACNG5/CACNG8/CAMK2A/CBLN1/CNKSR2/DDN/DMD/DNM3/GABRA3/GABRQ/GRIA3/GRIA4/GRID1/GRIK2/GRIN2A/KCNB1/KCNC3/NETO1/NLGN4Y/NRXN1/NTRK2/OPRD1/P2RY1
Cellular Component	GO:0045211	postsynaptic membrane	20/474	220/18122	1.4385e-06	6.58512e-05	ANKS1B/CACNG5/CACNG8/CBLN1/CNKSR2/DMD/DNM3/GABRA3/GABRQ/GRIA3/GRIA4/GRID1/GRIK2/GRIN2A/KCNB1/NETO1/NLGN4Y/NTRK2/OPRD1/P2RY1
Cellular Component	GO:0032281	AMPA glutamate receptor complex	7/474	27/18122	4.51914e-06	0.000186189	CACNG5/CACNG8/CPT1C/GRIA3/GRIA4/SHISA6/SHISA7
Cellular Component	GO:0034702	ion channel complex	22/474	282/18122	5.4711e-06	0.000204917	ABCC8/CACNA1D/CACNG5/CACNG8/CLIC4/CNTN2/CPT1C/DPP6/GABRA3/GABRQ/GRIA3/GRIA4/GRIK2/GRIN2A/KCNB1/KCNC3/KCNF1/KCNH4/KCNMA1/PTK2B/SHISA6/SHISA7
Cellular Component	GO:0034703	cation channel complex	18/474	203/18122	6.82238e-06	0.000234235	ABCC8/CACNA1D/CACNG5/CACNG8/CNTN2/CPT1C/DPP6/GRIA3/GRIA4/GRIN2A/KCNB1/KCNC3/KCNF1/KCNH4/KCNMA1/PTK2B/SHISA6/SHISA7
Cellular Component	GO:0030424	axon	26/474	385/18122	1.08053e-05	0.000342445	CNTN2/CPT1C/CTNNA2/DCC/DNM3/EPHB1/GAP43/GRIK2/HAP1/INPP5F/ITGA2/KCNB1/KCNC3/L1CAM/LRRK2/MBP/MT3/MYH14/NRGN/NTRK2/OLFM1/PARK7/PRSS12/PTK2B/TNFRSF1B/TUBB4A
Cellular Component	GO:0045121	membrane raft	21/474	285/18122	2.11637e-05	0.000612442	CDH13/CXADR/DMD/DPP4/EPHB1/HK1/ICAM1/KCNMA1/LRRK2/MAL/OPRD1/PARK7/PODXL/PTK2B/RIT2/SHH/SLC25A5/SLC6A2/SLC9A3R1/TNFRSF1B/TNR
Cellular Component	GO:0098857	membrane microdomain	21/474	286/18122	2.22976e-05	0.000612442	CDH13/CXADR/DMD/DPP4/EPHB1/HK1/ICAM1/KCNMA1/LRRK2/MAL/OPRD1/PARK7/PODXL/PTK2B/RIT2/SHH/SLC25A5/SLC6A2/SLC9A3R1/TNFRSF1B/TNR
Cellular Component	GO:0044297	cell body	29/474	483/18122	3.10231e-05	0.000798844	ATP2B2/CNKSR2/CNTN2/CXADR/DDN/EEF1A2/FLNB/GNAO1/GRIK2/INPP5F/ITPR3/KCNB1/KCNC3/LRRK2/MBP/NRGN/NRXN1/OLFM1/P2RY1/PARK7/PODXL/PPP1R9A/PTK2B/RGS10/RIT2/RPS6/TACR1/TNFRSF1B/TUBB4A
Cellular Component	GO:1902495	transmembrane transporter complex	22/474	318/18122	3.5604e-05	0.000862874	ABCC8/CACNA1D/CACNG5/CACNG8/CLIC4/CNTN2/CPT1C/DPP6/GABRA3/GABRQ/GRIA3/GRIA4/GRIK2/GRIN2A/KCNB1/KCNC3/KCNF1/KCNH4/KCNMA1/PTK2B/SHISA6/SHISA7
Cellular Component	GO:1990351	transporter complex	22/474	325/18122	4.93674e-05	0.00112997	ABCC8/CACNA1D/CACNG5/CACNG8/CLIC4/CNTN2/CPT1C/DPP6/GABRA3/GABRQ/GRIA3/GRIA4/GRIK2/GRIN2A/KCNB1/KCNC3/KCNF1/KCNH4/KCNMA1/PTK2B/SHISA6/SHISA7
Cellular Component	GO:0098589	membrane region	23/474	361/18122	8.4543e-05	0.00183325	CDH13/CXADR/DMD/DPP4/EPHB1/HK1/ICAM1/INPP5F/KCNMA1/LRRK2/MAL/OPRD1/PARK7/PODXL/PTK2B/RIT2/SGIP1/SHH/SLC25A5/SLC6A2/SLC9A3R1/TNFRSF1B/TNR
Cellular Component	GO:0098793	presynapse	22/474	343/18122	0.000108956	0.0022445	ABCC8/CADPS/CAMK2A/GRIK2/GRIN2A/HAP1/ITGA2/KCNC3/LRRK2/MT3/NRXN1/NTRK2/OPRD1/OTOF/PARK7/PRSS12/RGS10/RPH3A/STON2/TC2N/TMEM163/WNT7A
Cellular Component	GO:0031228	intrinsic component of Golgi membrane	8/474	61/18122	0.000180196	0.00353528	ACER2/CSGALNACT2/LFNG/RER1/ST6GALNAC2/ST8SIA3/TVP23A/ZDHHC9
Cellular Component	GO:0043235	receptor complex	20/474	321/18122	0.000323389	0.0060562	CACNG5/CACNG8/CPT1C/ERBB4/GABRA3/GABRQ/GRIA3/GRIA4/GRIK2/GRIN2A/ITGA2/ITPR3/KLRC2/NPNT/NTRK2/PLXNA1/PLXNA2/PTK2B/SHISA6/SHISA7
Cellular Component	GO:0005578	proteinaceous extracellular matrix	21/474	359/18122	0.000534078	0.00956696	ADAMTS4/ADAMTS9/CHI3L1/COL11A1/COL22A1/EFEMP1/ELN/EMILIN2/FBLN1/FREM1/HAPLN1/LRRN2/MAMDC2/NPNT/SFRP1/SHH/SMOC1/SPOCK2/TFPI2/TNR/WNT7A
Category	ID	Description	GeneRatio	BgRatio	pvalue	p.adjust	geneID
Molecular Function	GO:0004970	ionotropic glutamate receptor activity	6/452	19/16982	6.95088e-06	0.0043443	GRIA3/GRIA4/GRID1/GRIK2/GRIN2A/PTK2B

## Sheet: DEG (G14-G179)
gene	log2FoldChange	pvalue	padj	Direction
ABCA3	1.48277	0.00345353	0.0371134	up-regulated
ABCB4	2.24927	9.61e-09	2.49e-07	up-regulated
ACER2	2.86915	6.32e-09	1.68e-07	up-regulated
ACTG2	1.93904	0.000568144	0.00725889	up-regulated
ACTN4	1.34903	2.58e-05	0.000409948	up-regulated
ADA	1.6706	0.00245045	0.0271913	up-regulated
ADAM23	3.77657	1.24e-25	1.31e-23	up-regulated
ADAMTS10	3.08672	5.92e-07	1.2e-05	up-regulated
ADAMTS14	2.44834	4.13e-06	7.38e-05	up-regulated
ADAMTS16	3.74185	1.58e-37	2.78e-35	up-regulated
ADAMTS6	2.88066	3.69e-19	2.57e-17	up-regulated
ADAMTSL3	5.16368	0.00453138	0.0473471	up-regulated
ADARB1	2.87633	4.97e-21	3.94e-19	up-regulated
ADCY2	4.63098	7.01e-16	3.73e-14	up-regulated
ADCY7	2.36869	6.39e-17	3.71e-15	up-regulated
ADRA1B	1.95547	9.91e-05	0.00145043	up-regulated
AEN	2.78218	2.26e-11	8.06e-10	up-regulated
AKAP2	4.9344	6.93e-13	2.88e-11	up-regulated
ALG1	2.34127	1.17e-11	4.33e-10	up-regulated
ALS2CL	3.28959	1.59e-10	5.07e-09	up-regulated
AMH	4.33779	3.3e-21	2.68e-19	up-regulated
AMIGO2	3.45022	1.12e-59	5.37e-57	up-regulated
AMPH	4.10236	1.92e-38	3.54e-36	up-regulated
ANK1	3.59619	2.59e-59	1.12e-56	up-regulated
ANKK1	5.20169	7.22e-11	2.42e-09	up-regulated
ANKLE1	2.18263	5.35e-05	0.00082085	up-regulated
ANKRD1	4.24438	1.94e-06	3.6e-05	up-regulated
ANKRD20A12P	2.22325	1.27e-07	2.82e-06	up-regulated
ANKRD34B	3.56723	6.48e-12	2.48e-10	up-regulated
ANPEP	4.21856	3.96e-38	7.09e-36	up-regulated
ANTXR2	1.46047	0.0013641	0.0161047	up-regulated
AOX1	3.04217	1.56e-09	4.42e-08	up-regulated
AP1S3	2.27075	1.07e-09	3.12e-08	up-regulated
ARAP2	2.32192	2.06e-12	8.08e-11	up-regulated
ARHGEF37	1.93324	2.51e-07	5.38e-06	up-regulated
ARID3B	2.5297	1.01e-09	2.96e-08	up-regulated
ARL15	2.91184	1.17e-10	3.82e-09	up-regulated
ARL9	2.97347	1.1e-05	0.000186331	up-regulated
ARMC4	2.46488	0.000373353	0.00494484	up-regulated
ARNTL2	1.90452	0.00112871	0.0136068	up-regulated
ATP10A	5.16085	1.2e-33	1.88e-31	up-regulated
ATP13A2	1.83496	1.32e-15	6.76e-14	up-regulated
ATP1B1	1.3843	0.00294645	0.0320725	up-regulated
ATP8A1	4.24187	1.5e-51	4.73e-49	up-regulated
AXL	2.12931	1.27e-10	4.09e-09	up-regulated
B3GALT5	5.18214	9.21e-11	3.04e-09	up-regulated
B3GNT7	4.20711	9.82e-17	5.61e-15	up-regulated
B4GALT6	1.94461	4.56e-09	1.23e-07	up-regulated
BAI1	3.55421	4.52e-16	2.44e-14	up-regulated
BAIAP2L1	2.99305	6.21e-35	1.02e-32	up-regulated
BANK1	5.07128	0.000722698	0.00901261	up-regulated
BAX	2.64196	2.94e-28	3.59e-26	up-regulated
BBC3	2.03618	0.000671176	0.00843539	up-regulated
BCAS4	1.80157	0.00165844	0.0192238	up-regulated
BCAT1	2.0162	4.71e-07	9.66e-06	up-regulated
BCAT2	1.64557	5.56e-06	9.76e-05	up-regulated
BDH1	1.8052	3.66e-07	7.64e-06	up-regulated
BDNF	1.79251	7.63e-05	0.00114353	up-regulated
BEAN1	2.19174	0.00166641	0.019301	up-regulated
BMP8B	1.87694	0.000380372	0.00501904	up-regulated
BRI3BP	2.32563	5.86e-06	0.000102678	up-regulated
BTBD11	4.39929	3.14e-12	1.23e-10	up-regulated
BTC	3.60998	8.96e-10	2.64e-08	up-regulated
C12orf75	1.7743	0.00429016	0.045146	up-regulated
C15orf52	2.03396	3.4e-07	7.13e-06	up-regulated
C15orf62	3.50601	6.56e-16	3.52e-14	up-regulated
C17orf97	1.76543	0.000498078	0.00643327	up-regulated
C19orf47	1.73343	0.000590215	0.00750302	up-regulated
C19orf48	1.68553	0.00216978	0.0244752	up-regulated
C1orf85	2.1428	6.5e-08	1.5e-06	up-regulated
C1QL3	7.39022	3.75e-07	7.8e-06	up-regulated
C21orf88	5.3945	6.95e-08	1.6e-06	up-regulated
C2orf74	2.97919	3.09e-07	6.52e-06	up-regulated
C4orf32	2.68846	2.51e-08	6.18e-07	up-regulated
C5orf30	2.89133	3.22e-17	1.93e-15	up-regulated
C5orf63	3.24785	6.39e-06	0.0001114	up-regulated
C7orf13	6.12541	0.000431671	0.00564133	up-regulated
CA5BP1	1.71889	0.00015251	0.0021673	up-regulated
CABLES1	1.58272	0.000323469	0.00434586	up-regulated
CAMK2N2	2.66738	2.72e-06	4.98e-05	up-regulated
CAMSAP3	4.62817	2.92e-13	1.26e-11	up-regulated
CASZ1	1.64191	0.000576984	0.00735063	up-regulated
CBLN2	7.80082	1.53e-07	3.36e-06	up-regulated
CCBL1	1.53885	0.00456398	0.0476315	up-regulated
CCDC125	1.89756	1.28e-05	0.00021289	up-regulated
CCDC88C	2.3489	1.25e-05	0.000208309	up-regulated
CCND1	3.98859	4.7e-33	7.11e-31	up-regulated
CCND2	5.01606	2.74e-22	2.43e-20	up-regulated
CCNE1	1.89356	0.00262008	0.0288209	up-regulated
CCNO	2.55434	5.2e-05	0.00079825	up-regulated
CD1D	3.14175	1.05e-11	3.94e-10	up-regulated
CD38	2.42511	3.29e-06	5.94e-05	up-regulated
CD70	1.98725	9.72e-07	1.89e-05	up-regulated
CDH10	11.9153	1e-19	7.2e-18	up-regulated
CDK5R1	2.73659	2.45e-22	2.18e-20	up-regulated
CDK5R2	6.18793	1.02e-21	8.6e-20	up-regulated
CDKN1A	4.96607	2.18e-161	1.29e-157	up-regulated
CDKN2A	6.47823	7e-07	1.4e-05	up-regulated
CDKN2B	9.35841	2.17e-11	7.77e-10	up-regulated
CDS1	2.33427	2.28e-08	5.63e-07	up-regulated
CEACAM19	1.96732	0.00184193	0.0211184	up-regulated
CEND1	1.78621	1.2e-06	2.3e-05	up-regulated
CHRNA7	2.78547	0.000112741	0.00163627	up-regulated
CHST8	6.92074	1.58e-11	5.76e-10	up-regulated
CITED4	1.73167	0.000364326	0.00483975	up-regulated
CLDN1	2.5555	2.56e-07	5.49e-06	up-regulated
CLEC2B	3.56726	1.34e-12	5.37e-11	up-regulated
CLGN	4.63062	1.52e-45	4.02e-43	up-regulated
CMBL	1.6511	1.61e-07	3.51e-06	up-regulated
CMTM7	2.60805	5.48e-08	1.28e-06	up-regulated
CMTM8	1.81321	0.000513528	0.00662317	up-regulated
CNNM1	2.62891	1.15e-05	0.000193486	up-regulated
COBL	2.22835	3.35e-05	0.000526194	up-regulated
COL19A1	1.99556	2.38e-05	0.000380744	up-regulated
COL25A1	9.24487	1.64e-54	5.81e-52	up-regulated
COL4A1	2.56621	8.19e-16	4.32e-14	up-regulated
COL4A2	2.70896	1.9e-19	1.36e-17	up-regulated
COL4A5	3.28695	1.18e-12	4.76e-11	up-regulated
COL4A6	4.75343	3.02e-23	2.83e-21	up-regulated
COL7A1	1.85716	9.6e-06	0.00016279	up-regulated
CPA4	3.13829	1.24e-07	2.76e-06	up-regulated
CPNE8	8.93273	5.33e-11	1.82e-09	up-regulated
CPPED1	2.95262	1.09e-15	5.65e-14	up-regulated
CPVL	3.694	7.19e-13	2.97e-11	up-regulated
CRISPLD2	2.33727	9.14e-11	3.02e-09	up-regulated
CTD-2297D10.2	5.30274	2.58e-08	6.33e-07	up-regulated
CYB561A3	1.68561	2.28e-06	4.2e-05	up-regulated
CYFIP2	2.31692	5.49e-25	5.59e-23	up-regulated
CYP24A1	4.43186	3.44e-11	1.19e-09	up-regulated
CYP39A1	8.71684	4.97e-10	1.51e-08	up-regulated
DAAM1	1.68827	8.04e-09	2.11e-07	up-regulated
DANCR	1.78194	0.000324296	0.00435368	up-regulated
DDB2	2.57563	1.62e-18	1.06e-16	up-regulated
DENND2C	2.16693	0.00451831	0.0472662	up-regulated
DENND2D	1.61845	0.00259323	0.0285679	up-regulated
DHRS4	2.03266	0.00452247	0.0472819	up-regulated
DIRAS3	4.812	2.36e-33	3.67e-31	up-regulated
DLG3	2.02928	0.00271829	0.0298456	up-regulated
DLL3	2.65966	0.000973223	0.0118696	up-regulated
DMBT1	3.78072	1.73e-08	4.34e-07	up-regulated
DMRT2	6.31161	0.000447353	0.00582479	up-regulated
DMTN	3.6289	3.26e-38	5.89e-36	up-regulated
DOCK5	4.08837	1.66e-143	4.9e-140	up-regulated
DOK6	4.92424	6.53e-10	1.95e-08	up-regulated
DOK7	4.43756	3.82e-36	6.5e-34	up-regulated
DRD2	4.92538	1.05e-28	1.3e-26	up-regulated
DRP2	2.02547	1.43e-10	4.61e-09	up-regulated
DSC2	8.9174	1.25e-10	4.06e-09	up-regulated
DSG2	7.67277	3.04e-125	6.72e-122	up-regulated
DUSP8	2.0592	1.48e-06	2.8e-05	up-regulated
ECHDC2	2.14145	4.61e-06	8.19e-05	up-regulated
ECHDC3	9.97069	2.06e-13	8.97e-12	up-regulated
EDA2R	6.80847	9.68e-77	7.46e-74	up-regulated
EDN2	4.71162	2.69e-07	5.76e-06	up-regulated
EFNA5	3.46997	1.16e-05	0.000194893	up-regulated
EFR3B	1.40563	0.0034803	0.0373558	up-regulated
EFTUD1P1	5.12189	0.000690756	0.0086508	up-regulated
EGFL7	2.0444	0.0023178	0.0259304	up-regulated
EHBP1L1	1.60187	2.48e-05	0.000396045	up-regulated
ELOVL7	3.34267	1.51e-21	1.26e-19	up-regulated
EMILIN2	4.38798	5.7e-10	1.71e-08	up-regulated
EML5	1.92388	1.31e-05	0.000218582	up-regulated
EMP1	1.95944	1.1e-06	2.12e-05	up-regulated
ENPP4	2.89891	4.47e-19	3.08e-17	up-regulated
ENPP5	3.59785	1.49e-14	7.15e-13	up-regulated
EPHA2	2.52475	1.14e-23	1.08e-21	up-regulated
EPHX4	3.14591	7.94e-12	3e-10	up-regulated
EPS8L1	2.54317	0.000763591	0.0094892	up-regulated
ERAP2	3.02297	9.01e-31	1.23e-28	up-regulated
ERBB2	2.16517	4.18e-09	1.14e-07	up-regulated
ERC2	3.94463	3.13e-07	6.61e-06	up-regulated
ERCC2	1.52482	0.000376232	0.00497553	up-regulated
ERMP1	2.14271	3.46e-12	1.35e-10	up-regulated
ETNPPL	3.18634	0.00234997	0.0262406	up-regulated
EXPH5	1.94714	2.8e-05	0.000443204	up-regulated
EYA4	5.79853	1.33e-98	1.57e-95	up-regulated
EYA4-AS1	5.78696	0.0020769	0.0234821	up-regulated
F11R	2.34797	3.64e-14	1.69e-12	up-regulated
F13A1	8.26192	2.06e-32	2.97e-30	up-regulated
FAM101B	3.32072	2.69e-17	1.62e-15	up-regulated
FAM160A1	1.61784	0.00324919	0.0351305	up-regulated
FAM221A	1.92315	9.25e-05	0.00136604	up-regulated
FAM57A	1.65314	3.23e-07	6.82e-06	up-regulated
FAM60A	2.24099	2.71e-11	9.57e-10	up-regulated
FAM83C	5.24433	0.0031697	0.0343339	up-regulated
FAM83G	3.29519	4.81e-29	6.18e-27	up-regulated
FAM84B	3.09703	1.5e-24	1.48e-22	up-regulated
FAM89A	3.39886	0.000239098	0.00328964	up-regulated
FAT4	2.08308	5.57e-06	9.77e-05	up-regulated
FBXL21	5.90959	0.00141513	0.0166517	up-regulated
FCGBP	2.74019	0.00100212	0.0121885	up-regulated
FDXR	2.02599	3e-10	9.35e-09	up-regulated
FERMT1	1.86527	0.000409138	0.00537061	up-regulated
FETUB	5.93589	0.000257178	0.00351384	up-regulated
FEZF1	1.84765	1.84e-05	0.000299214	up-regulated
FEZF1-AS1	1.47301	0.00221332	0.0248714	up-regulated
FJX1	2.15019	1.97e-09	5.53e-08	up-regulated
FLG	7.32634	9.47e-153	3.36e-149	up-regulated
FLG-AS1	4.69241	1.68e-27	1.99e-25	up-regulated
FLJ22184	1.84032	4.41e-06	7.85e-05	up-regulated
FMN1	3.56327	4.28e-07	8.85e-06	up-regulated
FN3K	1.99359	2.95e-07	6.26e-06	up-regulated
FOXA1	4.00798	4.89e-41	1.04e-38	up-regulated
FOXN3	2.06252	2.17e-17	1.33e-15	up-regulated
FOXP2	5.97165	2.5e-16	1.39e-14	up-regulated
FOXQ1	5.21105	0.0034734	0.0373043	up-regulated
FREM1	5.25411	1.99e-08	4.98e-07	up-regulated
FRMD3	2.72108	5.54e-07	1.13e-05	up-regulated
FRMPD4	3.8987	5.73e-12	2.2e-10	up-regulated
FRY	2.20864	0.00132756	0.0157362	up-regulated
FSTL3	4.49176	1.93e-56	7.61e-54	up-regulated
FXYD5	3.33478	4.42e-07	9.1e-06	up-regulated
FZD1	2.05498	5.61e-10	1.69e-08	up-regulated
GABBR2	7.56747	6.58e-44	1.62e-41	up-regulated
GALNT18	2.53744	1.18e-07	2.64e-06	up-regulated
GATA3	6.15308	4.35e-41	9.41e-39	up-regulated
GATA4	5.85434	1.04e-25	1.11e-23	up-regulated
GATA6	2.0764	1.84e-11	6.62e-10	up-regulated
GBGT1	5.23703	2.64e-05	0.000419592	up-regulated
GCH1	2.57906	8.98e-17	5.18e-15	up-regulated
GCHFR	4.239	9.48e-42	2.13e-39	up-regulated
GDF15	4.49172	1.54e-85	1.44e-82	up-regulated
GDF5	5.0509	6.78e-29	8.65e-27	up-regulated
GDNF	5.67416	3.7e-20	2.79e-18	up-regulated
GDNF-AS1	5.02336	1.17e-05	0.000195982	up-regulated
GFPT2	1.69744	0.00273778	0.0300224	up-regulated
GJA1	5.64152	3.4e-181	3.02e-177	up-regulated
GLIS1	3.39331	9.18e-07	1.8e-05	up-regulated
GLIS3	1.37054	0.000561712	0.00718708	up-regulated
GLRA2	4.75945	5.21e-10	1.58e-08	up-regulated
GLRX	1.98637	5.7e-07	1.16e-05	up-regulated
GLS2	1.99726	0.00109505	0.013228	up-regulated
GLYATL2	4.45543	4.27e-06	7.62e-05	up-regulated
GMPS	1.62307	0.00465816	0.0485572	up-regulated
GNAI1	2.08741	3.14e-10	9.76e-09	up-regulated
GNG4	2.32446	3.52e-08	8.49e-07	up-regulated
GPI	2.54963	1.39e-22	1.25e-20	up-regulated
GPR160	2.71233	0.000521023	0.00671006	up-regulated
GPRC5A	3.23487	1.36e-18	9.02e-17	up-regulated
GPX1	1.45799	0.0020379	0.0231054	up-regulated
GREB1L	3.96395	2.3e-25	2.36e-23	up-regulated
GRHL3	4.99163	2.12e-07	4.59e-06	up-regulated
GSX2	3.183	0.0035384	0.037819	up-regulated
GYLTL1B	2.76365	0.00131377	0.0156251	up-regulated
H2AFJ	2.22701	4.92e-05	0.000756983	up-regulated
HAPLN3	3.00256	2.04e-08	5.09e-07	up-regulated
HAS3	3.52827	5.11e-42	1.19e-39	up-regulated
HEBP1	1.43315	0.00394619	0.0417246	up-regulated
HERC5	1.7716	1.44e-05	0.000238741	up-regulated
HES2	2.9286	6.24e-09	1.66e-07	up-regulated
HES4	1.90672	2.19e-05	0.000352969	up-regulated
HGFAC	3.59872	2.71e-11	9.57e-10	up-regulated
HK2	1.57706	0.00180134	0.0206879	up-regulated
HLA-DOB	4.44682	5.35e-10	1.62e-08	up-regulated
HMGA2	3.14504	1.1e-09	3.18e-08	up-regulated
HOTAIR	3.88023	1.96e-08	4.92e-07	up-regulated
HOXB13	4.27318	9.57e-09	2.49e-07	up-regulated
HOXB2	2.96304	2.3e-53	7.42e-51	up-regulated
HOXB6	2.12948	3.33e-19	2.32e-17	up-regulated
HOXB7	3.918	2.08e-54	7.07e-52	up-regulated
HOXB8	1.90392	8.74e-07	1.72e-05	up-regulated
HOXB9	2.55126	1.28e-21	1.07e-19	up-regulated
HOXC10	3.88329	7.36e-22	6.27e-20	up-regulated
HOXC11	3.29516	0.000202079	0.0028175	up-regulated
HOXC13	2.76804	4.77e-09	1.28e-07	up-regulated
HOXC9	2.95475	2.78e-08	6.8e-07	up-regulated
HOXC-AS2	5.98435	0.000976647	0.0119031	up-regulated
HOXD3	2.05991	0.00237096	0.0264416	up-regulated
HOXD8	2.59303	3.9e-08	9.3e-07	up-regulated
HPS1	5.40802	1.19e-40	2.4e-38	up-regulated
HRAS	1.61598	0.00165866	0.0192238	up-regulated
HRNR	5.17695	1.04e-22	9.45e-21	up-regulated
HSPA4L	2.15948	3.86e-13	1.63e-11	up-regulated
HTR1D	4.42345	1.04e-22	9.45e-21	up-regulated
ICOSLG	1.85891	9.35e-05	0.00137924	up-regulated
IER5	2.39462	1.19e-14	5.76e-13	up-regulated
IFFO2	2.39579	2.06e-17	1.26e-15	up-regulated
IFNLR1	3.09272	1.94e-15	9.94e-14	up-regulated
IGF2BP2	1.34762	0.00103518	0.0125561	up-regulated
IGFBP7	1.99492	1.78e-11	6.49e-10	up-regulated
IGFBP7-AS1	3.43417	0.00024061	0.00330787	up-regulated
IL11	5.60452	6.91e-105	1.11e-101	up-regulated
IL18	3.53283	3.2e-49	9.61e-47	up-regulated
IL22RA1	2.95378	3.05e-07	6.45e-06	up-regulated
IL32	1.96723	8.54e-06	0.000145598	up-regulated
IL4R	2.09634	1.38e-09	3.95e-08	up-regulated
ILDR2	1.8489	1.73e-05	0.000282797	up-regulated
INPP5D	8.06557	1.83e-11	6.61e-10	up-regulated
INTU	1.59878	0.00128115	0.0152678	up-regulated
IPW	11.7106	2.47e-19	1.73e-17	up-regulated
IRGQ	1.44517	0.00100048	0.0121768	up-regulated
IRS1	1.7433	7.04e-08	1.62e-06	up-regulated
ITGA3	1.94373	1.5e-06	2.84e-05	up-regulated
ITGAM	2.7127	0.00239368	0.0266615	up-regulated
ITGB2	4.66944	6.95e-14	3.15e-12	up-regulated
ITGB2-AS1	5.26524	2.73e-11	9.62e-10	up-regulated
ITGB3	4.38195	2.98e-39	5.62e-37	up-regulated
ITGB5	2.16261	1.18e-12	4.76e-11	up-regulated
JAG1	2.59284	8.75e-23	8.04e-21	up-regulated
KCNIP4-IT1	3.12067	0.00016247	0.00229962	up-regulated
KCNJ16	3.36052	7.85e-08	1.8e-06	up-regulated
KCNK13	3.3339	0.00147872	0.0172852	up-regulated
KCNN3	3.80417	6.36e-15	3.14e-13	up-regulated
KCNT2	3.31806	4.82e-11	1.66e-09	up-regulated
KCTD4	6.50446	8.51e-35	1.38e-32	up-regulated
KIAA0040	2.85299	1.81e-07	3.94e-06	up-regulated
KIAA0754	2.12582	2.51e-06	4.6e-05	up-regulated
KIAA1211L	5.67015	1.28e-06	2.45e-05	up-regulated
KIAA1244	5.19319	7.41e-99	9.38e-96	up-regulated
KIAA1462	3.03378	3.82e-10	1.18e-08	up-regulated
KIAA1522	1.43603	0.000537508	0.00689231	up-regulated
KIAA1804	1.88949	2.76e-06	5.04e-05	up-regulated
KIF1A	2.23989	7.9e-07	1.57e-05	up-regulated
KIF1C	1.40512	0.00143076	0.016791	up-regulated
KIF21B	3.03436	7.93e-07	1.57e-05	up-regulated
KLC2	1.5082	7.47e-05	0.00112065	up-regulated
KLC3	2.09959	0.00153812	0.0179323	up-regulated
KLHL5	1.40077	0.00340143	0.0365979	up-regulated
KLHL9	8.34803	5.82e-09	1.55e-07	up-regulated
KRT16	4.14038	0.0012157	0.0145269	up-regulated
KRT80	4.69823	6.04e-26	6.53e-24	up-regulated
KRTAP5-1	3.43958	0.000863583	0.0106571	up-regulated
KSR1	2.61069	1.11e-09	3.2e-08	up-regulated
LAMA2	1.68582	0.00113066	0.013621	up-regulated
LANCL3	6.22906	0.000348177	0.00466016	up-regulated
LBH	2.58592	2.16e-08	5.39e-07	up-regulated
LEPREL1	2.50729	1.51e-11	5.55e-10	up-regulated
LHFPL4	3.26166	5.12e-09	1.37e-07	up-regulated
LHX6	2.75934	0.00360233	0.0384284	up-regulated
LIF	2.48909	1.62e-06	3.04e-05	up-regulated
LINC00052	2.42829	6.6e-05	0.000998624	up-regulated
LINC00273	5.27579	1.1e-06	2.12e-05	up-regulated
LIPG	2.14737	1.04e-06	2.02e-05	up-regulated
LIX1	3.20428	8.34e-05	0.00123816	up-regulated
LMO3	6.27086	0.000575619	0.00733853	up-regulated
LOC100127888	4.56441	0.00443328	0.0465415	up-regulated
LOC100128885	5.73947	0.00218258	0.0245727	up-regulated
LOC100288162	4.0981	0.000627296	0.00794023	up-regulated
LOC100288866	5.93317	0.00168572	0.0194864	up-regulated
LOC100506985	2.86202	0.000465641	0.00604515	up-regulated
LOC102467147	4.74131	0.00440559	0.0463057	up-regulated
LOC284801	3.19658	0.000462848	0.0060133	up-regulated
LOC339803	3.04234	4.6e-10	1.41e-08	up-regulated
LOC728392	2.42643	1.55e-06	2.91e-05	up-regulated
LPAR6	2.20121	0.00107536	0.012999	up-regulated
LPCAT2	5.50469	2.04e-68	1.29e-65	up-regulated
LPHN2	3.85217	1.99e-48	5.87e-46	up-regulated
LRRC2	3.42254	8.42e-18	5.35e-16	up-regulated
LRRC4	2.06257	0.000178556	0.00251925	up-regulated
LRRC8B	1.50307	0.00243769	0.0270835	up-regulated
LRRC8C	2.22271	1.39e-07	3.06e-06	up-regulated
LTF	5.48374	0.000210375	0.00292857	up-regulated
LTK	3.23224	9.42e-05	0.00138825	up-regulated
LUM	3.65997	0.00116792	0.0140031	up-regulated
LYPD6	1.8505	8.24e-09	2.16e-07	up-regulated
MAFA	6.37913	5.49e-05	0.000838751	up-regulated
MAFK	1.60332	0.000133943	0.0019204	up-regulated
MAL2	6.72951	3.37e-05	0.00052829	up-regulated
MALL	2.26893	2.33e-13	1.01e-11	up-regulated
MAMDC2	3.72626	2.06e-67	1.26e-64	up-regulated
MAP3K1	2.28458	1.83e-20	1.39e-18	up-regulated
MAP3K9	1.85484	1.18e-09	3.41e-08	up-regulated
2020-03-10	3.47505	2.27e-15	1.16e-13	up-regulated
2020-03-04	3.66317	1.31e-05	0.000218582	up-regulated
MARVELD2	3.88708	1.61e-12	6.41e-11	up-regulated
MB21D2	3.5773	1.15e-34	1.85e-32	up-regulated
MBOAT7	2.02888	5.26e-10	1.59e-08	up-regulated
MBP	1.74461	1.57e-07	3.45e-06	up-regulated
MCOLN2	5.47278	8.61e-19	5.78e-17	up-regulated
MCOLN3	7.43109	3.97e-21	3.19e-19	up-regulated
MCTP1	3.25254	1.95e-05	0.000315441	up-regulated
MDM2	2.03586	5.85e-11	1.98e-09	up-regulated
MEGF10	5.84843	9.97e-24	9.44e-22	up-regulated
MFNG	2.49469	0.0013528	0.0159926	up-regulated
MGAT4A	2.21712	7.61e-06	0.000130725	up-regulated
MGAT5	1.47104	0.00063106	0.00797647	up-regulated
MGC45800	2.9578	2.06e-30	2.79e-28	up-regulated
MICAL2	2.11345	2.89e-05	0.000455418	up-regulated
MIR3648	3.94752	5.26e-11	1.8e-09	up-regulated
MIR4458HG	7.0917	1.43e-06	2.7e-05	up-regulated
MIR663A	3.51929	6.05e-05	0.000918807	up-regulated
MKX	7.77519	4.28e-08	1.01e-06	up-regulated
MMP24	2.41633	1.24e-07	2.76e-06	up-regulated
MNX1	4.51005	1.55e-16	8.77e-15	up-regulated
MNX1-AS1	3.26627	0.00114956	0.0138205	up-regulated
MOB3B	4.90672	4.52e-28	5.45e-26	up-regulated
MPP3	2.28703	3.19e-06	5.78e-05	up-regulated
MPP6	1.73815	0.0022674	0.0254146	up-regulated
MPP7	2.58677	2.07e-09	5.8e-08	up-regulated
MRPS12	1.62418	0.000401754	0.00528936	up-regulated
MSL3P1	8.30404	2.28e-09	6.34e-08	up-regulated
MST4	5.75856	1.51e-45	4.02e-43	up-regulated
MTAP	6.78812	7.8e-111	1.38e-107	up-regulated
MUC6	3.21579	0.000764351	0.00949199	up-regulated
MYB	3.93471	1.99e-20	1.51e-18	up-regulated
MYCN	5.59543	2.93e-13	1.26e-11	up-regulated
MYEOV	4.79713	1.97e-06	3.64e-05	up-regulated
MYL12A	3.12449	6.31e-33	9.47e-31	up-regulated
MYO1C	1.50271	0.000745702	0.00929295	up-regulated
MYO1D	3.73103	3.36e-06	6.06e-05	up-regulated
MYOF	1.63853	0.00444719	0.04666	up-regulated
NAAA	2.33062	4.33e-07	8.95e-06	up-regulated
NANS	1.6574	0.000191497	0.00268051	up-regulated
NBEAP1	7.00571	1.17e-05	0.000196906	up-regulated
NCR3LG1	1.82612	0.00086577	0.0106766	up-regulated
NDN	12.4378	5.87e-22	5.05e-20	up-regulated
NEGR1	6.1401	1.8e-32	2.62e-30	up-regulated
NEIL3	2.54746	0.000128539	0.0018459	up-regulated
NETO1	3.11536	4.05e-13	1.71e-11	up-regulated
NEXN	2.20983	9.64e-05	0.00141648	up-regulated
NFKBIB	1.59749	0.000378951	0.00500401	up-regulated
NGFR	4.52072	1.37e-28	1.7e-26	up-regulated
NIPA1	1.87141	1.4e-07	3.1e-06	up-regulated
NIPAL1	4.10232	6.85e-21	5.34e-19	up-regulated
NIPAL3	2.89327	4.94e-26	5.4e-24	up-regulated
NKX2-1	9.97665	9.16e-14	4.13e-12	up-regulated
NKX2-5	10.6608	6.7e-16	3.58e-14	up-regulated
NKX2-8	8.55916	1.1e-09	3.19e-08	up-regulated
NOL6	1.76586	0.000198407	0.00277067	up-regulated
NPNT	3.45669	9.5e-25	9.46e-23	up-regulated
NPPB	8.24735	3.62e-08	8.69e-07	up-regulated
NR3C2	2.80439	1.01e-14	4.92e-13	up-regulated
NR5A2	4.92067	1.06e-31	1.5e-29	up-regulated
NRG1	1.7034	7.62e-05	0.00114179	up-regulated
NRIP1	2.48657	5.57e-15	2.76e-13	up-regulated
NSG1	3.49491	9.48e-26	1.02e-23	up-regulated
NT5DC3	1.50924	0.000604521	0.00766288	up-regulated
NT5E	2.73897	1.18e-08	3.04e-07	up-regulated
NTRK2	2.51254	1.84e-26	2.05e-24	up-regulated
NTSR1	3.80402	0.000910224	0.0111558	up-regulated
NUP62CL	5.09126	0.00173802	0.0200256	up-regulated
NXPH2	8.2265	3.22e-09	8.86e-08	up-regulated
OLIG1	4.71054	5.3e-08	1.24e-06	up-regulated
OLIG2	3.03131	4.39e-07	9.05e-06	up-regulated
PADI2	5.00851	9.79e-33	1.43e-30	up-regulated
PAPPA	4.6402	2.04e-54	7.07e-52	up-regulated
PAQR5	2.02194	0.00339325	0.0365321	up-regulated
PARD6G	1.83697	5.66e-06	9.93e-05	up-regulated
PARM1	9.34346	1.21e-26	1.35e-24	up-regulated
PAX8	3.37492	4.34e-12	1.67e-10	up-regulated
PAX8-AS1	2.60793	2.05e-07	4.44e-06	up-regulated
PCDH17	1.59471	0.00030332	0.0040969	up-regulated
PCDHB12	1.74807	0.00205238	0.0232547	up-regulated
PCDHGA10	5.0679	2.76e-41	6.05e-39	up-regulated
PCLO	1.70267	0.00258323	0.0285218	up-regulated
PCSK1N	1.78564	0.00143212	0.0167959	up-regulated
PCSK6	2.5504	9.72e-10	2.85e-08	up-regulated
PDE10A	5.63783	0.000819069	0.0101502	up-regulated
PDGFA	2.58495	1.12e-13	4.98e-12	up-regulated
PDK4	6.77902	8.83e-11	2.93e-09	up-regulated
PDLIM1	1.86966	1.08e-06	2.1e-05	up-regulated
PDLIM4	8.44133	7.42e-115	1.46e-111	up-regulated
PDZD2	2.52793	1.15e-06	2.21e-05	up-regulated
PEG3	11.5969	6.88e-19	4.67e-17	up-regulated
PERP	3.17315	2.5e-34	3.96e-32	up-regulated
PFKP	1.53745	0.00318146	0.0344403	up-regulated
PGPEP1	1.54912	7.6e-06	0.000130719	up-regulated
PHACTR2	1.50264	0.00482001	0.0499505	up-regulated
PHLDA2	2.65188	1.32e-06	2.51e-05	up-regulated
PHLDA3	1.5739	0.00478947	0.0496631	up-regulated
PIDD1	1.746	0.000232219	0.00320494	up-regulated
PIEZO2	2.6955	1.64e-05	0.000269119	up-regulated
PIP5K1B	4.3421	0.00164254	0.0190744	up-regulated
PITX1	1.97537	2.29e-08	5.66e-07	up-regulated
PITX2	5.29818	3.18e-11	1.11e-09	up-regulated
PKP2	5.06724	1.04e-65	5.75e-63	up-regulated
PLAT	2.0835	6.46e-11	2.18e-09	up-regulated
PLAUR	2.48184	4.19e-08	9.94e-07	up-regulated
PLD5	5.38304	1.28e-41	2.83e-39	up-regulated
PLEKHG4	2.41548	1.69e-06	3.14e-05	up-regulated
PLEKHH1	1.77543	0.000103739	0.00151554	up-regulated
PLS1	3.63622	8.08e-19	5.44e-17	up-regulated
PLXNB1	1.96628	6.59e-08	1.52e-06	up-regulated
PNKP	1.54728	0.00012084	0.00174381	up-regulated
POLD1	1.61923	0.00351484	0.0376353	up-regulated
POLE4	1.75278	0.000134561	0.00192769	up-regulated
PORCN	1.5526	5.69e-05	0.000869917	up-regulated
PPM1H	3.40949	1.14e-07	2.57e-06	up-regulated
PRELID2	3.34889	2.45e-19	1.73e-17	up-regulated
PRICKLE1	1.93527	1.42e-09	4.05e-08	up-regulated
PRKAA2	1.81335	8.16e-08	1.87e-06	up-regulated
PRKCQ	5.16564	3.15e-27	3.67e-25	up-regulated
PRKCQ-AS1	4.79023	7.52e-19	5.09e-17	up-regulated
PRKX	1.35281	0.00417839	0.0440222	up-regulated
PROM1	4.77707	1.83e-11	6.61e-10	up-regulated
PRR16	3.30313	1.15e-10	3.77e-09	up-regulated
PRSS12	3.29822	2.1e-25	2.17e-23	up-regulated
PRSS3	6.2177	1.43e-08	3.66e-07	up-regulated
PSG4	6.73738	4.37e-05	0.000677609	up-regulated
PTCHD4	5.78142	5.86e-42	1.35e-39	up-regulated
PTEN	2.54202	3.94e-16	2.14e-14	up-regulated
PTER	8.47028	2.57e-18	1.68e-16	up-regulated
PTGER4	4.31512	7.77e-23	7.17e-21	up-regulated
PTGS1	6.82163	3.35e-23	3.12e-21	up-regulated
PTPDC1	1.64003	0.000136418	0.00195114	up-regulated
PTPN3	4.92068	1.02e-17	6.43e-16	up-regulated
PVR	1.86156	1.08e-06	2.1e-05	up-regulated
PVRL4	2.71317	0.000658396	0.00829831	up-regulated
PWAR5	10.3422	8.94e-15	4.39e-13	up-regulated
PWARSN	4.37609	6.33e-13	2.64e-11	up-regulated
PXYLP1	2.95182	4.41e-24	4.24e-22	up-regulated
PYGB	1.82256	8.71e-13	3.57e-11	up-regulated
QPCTL	1.61658	8.16e-05	0.00121369	up-regulated
RAB11FIP1	4.38215	9.76e-37	1.7e-34	up-regulated
RAB42	1.92431	0.000530063	0.00681164	up-regulated
RAB44	7.01362	7.66e-06	0.000131473	up-regulated
RAB6B	2.04218	3.02e-08	7.37e-07	up-regulated
RADIL	2.18379	1.42e-05	0.000234626	up-regulated
RAP1GAP2	2.37492	4.68e-24	4.48e-22	up-regulated
RAP2B	1.6656	3.23e-08	7.84e-07	up-regulated
RAPGEF5	3.86088	2.29e-16	1.28e-14	up-regulated
RASD1	3.60213	1.53e-10	4.9e-09	up-regulated
RBM11	4.48631	0.000351101	0.00469575	up-regulated
RCAN2	2.43988	1.57e-11	5.76e-10	up-regulated
RCAN3	3.38749	4.59e-20	3.38e-18	up-regulated
RCCD1	1.57427	0.00186354	0.0213195	up-regulated
RCL1	1.69519	0.000188668	0.00264718	up-regulated
RDH13	2.23242	9.17e-08	2.08e-06	up-regulated
REEP2	1.64125	2.1e-05	0.000338759	up-regulated
REPS2	2.78836	6.39e-17	3.71e-15	up-regulated
RFX4	2.68664	2.22e-10	6.99e-09	up-regulated
RGAG4	1.65533	0.00312203	0.0338382	up-regulated
RGMB	2.04248	1.17e-08	3e-07	up-regulated
RGMB-AS1	3.11704	2.23e-10	6.99e-09	up-regulated
RGS12	1.53905	5.39e-05	0.000824376	up-regulated
RHPN2	1.57029	0.000310993	0.00419414	up-regulated
RIMBP2	4.16403	6.25e-08	1.45e-06	up-regulated
RIMKLA	3.69043	2.08e-08	5.18e-07	up-regulated
RIN3	2.68744	3.19e-11	1.11e-09	up-regulated
RNF149	4.95471	3.06e-63	1.55e-60	up-regulated
ROR1	2.47455	1.57e-09	4.43e-08	up-regulated
RORB	4.9349	3.67e-08	8.8e-07	up-regulated
RPL22L1	2.44549	8.35e-08	1.9e-06	up-regulated
RPL28	1.33571	0.00355459	0.0379692	up-regulated
RPS16	1.41402	0.00036087	0.00480103	up-regulated
RPS19	1.8844	1.14e-10	3.73e-09	up-regulated
RPS27L	1.67921	0.00165702	0.0192238	up-regulated
RRAD	4.76663	7.72e-32	1.1e-29	up-regulated
RRM2B	1.62961	1.19e-08	3.05e-07	up-regulated
RTN1	5.12959	5.33e-78	4.5e-75	up-regulated
RUNDC3B	3.87808	3.6e-08	8.66e-07	up-regulated
RYR3	5.24672	1.24e-17	7.76e-16	up-regulated
SAMD12	5.15766	2.9e-09	8.03e-08	up-regulated
SAMD3	6.27883	3.32e-06	5.99e-05	up-regulated
SAMSN1	5.98636	0.000218538	0.00303505	up-regulated
SDK2	5.28472	4.02e-33	6.14e-31	up-regulated
SEC14L1	1.46528	7.07e-05	0.00106285	up-regulated
SEMA3D	4.49449	6.63e-20	4.82e-18	up-regulated
SERPINB1	6.60403	1.34e-82	1.18e-79	up-regulated
SERPINE1	5.5507	3.13e-49	9.56e-47	up-regulated
SERTAD1	1.73337	0.00328777	0.0355053	up-regulated
SESN1	2.08741	2.39e-13	1.03e-11	up-regulated
SFN	4.25043	4.71e-05	0.000726991	up-regulated
SH3RF2	1.92232	1.7e-05	0.00027848	up-regulated
SHB	1.45656	4.5e-05	0.000695303	up-regulated
SIK1	2.54296	5.83e-07	1.18e-05	up-regulated
SIPA1L3	1.34798	0.00442785	0.0465121	up-regulated
SLC12A7	1.79795	1.25e-06	2.38e-05	up-regulated
SLC16A10	4.11607	8.78e-06	0.000149413	up-regulated
SLC16A2	1.9929	3.71e-13	1.58e-11	up-regulated
SLC18A1	5.51294	0.00132213	0.0157107	up-regulated
SLC1A1	4.31214	0.000415373	0.00544439	up-regulated
SLC25A10	2.06978	9.69e-05	0.00142234	up-regulated
SLC25A19	2.01007	0.000358583	0.00477779	up-regulated
SLC25A27	2.84298	2.47e-07	5.31e-06	up-regulated
SLC29A2	2.09381	8.11e-10	2.4e-08	up-regulated
SLC2A12	1.8952	2.16e-05	0.000348101	up-regulated
SLC30A3	3.88456	1.84e-08	4.61e-07	up-regulated
SLC38A4	3.32336	0.00071164	0.00888564	up-regulated
SLC39A8	2.46563	1.69e-10	5.36e-09	up-regulated
SLC45A3	1.97922	1.51e-06	2.84e-05	up-regulated
SLC47A1	2.03465	9.46e-07	1.85e-05	up-regulated
SLC4A4	4.28276	5.32e-14	2.44e-12	up-regulated
SLC52A1	2.2331	0.00389325	0.0412387	up-regulated
SLC5A10	2.68583	0.0008988	0.0110532	up-regulated
SLC9A3R2	3.82819	5.57e-102	7.59e-99	up-regulated
SLCO2A1	2.59181	2.35e-08	5.79e-07	up-regulated
SLCO4A1	2.86997	9.38e-06	0.00015933	up-regulated
SLIT2	1.95542	1.12e-05	0.000189646	up-regulated
SLITRK1	4.56085	7.61e-07	1.51e-05	up-regulated
SLITRK5	9.6872	1.34e-12	5.36e-11	up-regulated
SLITRK6	7.6314	9.63e-08	2.18e-06	up-regulated
SNHG15	5.9272	4.23e-29	5.47e-27	up-regulated
SNHG8	2.09219	1.13e-08	2.92e-07	up-regulated
SNRPN	8.95263	2.15e-10	6.78e-09	up-regulated
SNTB1	4.5821	3.29e-28	3.99e-26	up-regulated
SOCS2	1.58673	0.00349292	0.0374686	up-regulated
SORBS2	4.19363	6.07e-59	2.56e-56	up-regulated
SORCS3	5.32259	1.3e-38	2.42e-36	up-regulated
SOX3	1.83103	2.27e-05	0.00036583	up-regulated
SPATA18	7.33652	1.03e-69	7.29e-67	up-regulated
SPEF2	3.26635	0.00187582	0.0214322	up-regulated
ST6GALNAC5	3.60802	4.13e-14	1.91e-12	up-regulated
STAC	2.45934	4.69e-07	9.63e-06	up-regulated
STAG3	4.6314	1.78e-59	7.87e-57	up-regulated
STC2	5.85354	1.29e-153	5.72e-150	up-regulated
STPG1	4.68928	2.44e-33	3.77e-31	up-regulated
STRA6	2.57752	6.37e-05	0.000966199	up-regulated
STX1A	1.98926	1.14e-11	4.21e-10	up-regulated
SUSD5	3.34417	2.83e-31	3.92e-29	up-regulated
SYDE2	2.32833	2.89e-07	6.13e-06	up-regulated
SYK	5.17085	7.45e-44	1.81e-41	up-regulated
SYNC	1.74634	1.53e-06	2.87e-05	up-regulated
SYNDIG1	3.64252	7.31e-29	9.26e-27	up-regulated
SYNGR2	1.41926	9.47e-05	0.0013955	up-regulated
SYT16	3.82204	0.00136335	0.0161047	up-regulated
TAGLN3	3.52834	3.19e-22	2.81e-20	up-regulated
TBC1D9	2.23809	4.09e-21	3.28e-19	up-regulated
TBX3	3.93403	1.92e-19	1.37e-17	up-regulated
TBX5	3.68382	9.56e-06	0.000162302	up-regulated
TDRKH	1.63547	0.000792969	0.0098336	up-regulated
TENM2	1.87322	0.000337901	0.00452945	up-regulated
TENM3	2.63614	2.3e-14	1.09e-12	up-regulated
TFCP2L1	4.62762	3.57e-17	2.12e-15	up-regulated
TGFA	3.43103	1.89e-47	5.4e-45	up-regulated
TGFBI	1.73846	3.44e-05	0.000539277	up-regulated
TGM5	3.18894	2.61e-05	0.00041454	up-regulated
THSD4	2.20036	2.35e-14	1.11e-12	up-regulated
TLL2	4.55847	3.24e-29	4.22e-27	up-regulated
TM4SF1	2.33733	2.21e-09	6.16e-08	up-regulated
TM7SF3	1.40805	8.63e-05	0.00127945	up-regulated
TMCC2	2.06685	3.51e-09	9.6e-08	up-regulated
TMEM147	1.422	0.000951285	0.011618	up-regulated
TMEM154	1.92581	0.000492322	0.0063682	up-regulated
TMEM156	3.41929	8.07e-06	0.000137931	up-regulated
TMEM163	3.45824	3.11e-10	9.67e-09	up-regulated
TMEM171	3.20221	7.22e-12	2.75e-10	up-regulated
TMEM185B	1.45424	0.000870149	0.0107232	up-regulated
TMEM200A	3.96451	6.76e-38	1.2e-35	up-regulated
TMEM220	2.37688	0.00237685	0.0264907	up-regulated
TMEM246	3.35921	1.79e-11	6.49e-10	up-regulated
TMEM47	2.29921	1.78e-09	5e-08	up-regulated
TMEM98	4.76991	1.14e-47	3.32e-45	up-regulated
TMIE	5.71927	0.000671962	0.00843929	up-regulated
TMTC1	6.39693	8.93e-77	7.19e-74	up-regulated
TNFRSF10B	1.84311	3.44e-10	1.07e-08	up-regulated
TNFRSF11B	5.41995	0.000199028	0.00277714	up-regulated
TNFRSF12A	2.24922	3.03e-07	6.42e-06	up-regulated
TNFRSF21	1.50887	0.00224034	0.0251432	up-regulated
TNFSF9	3.10656	9.36e-16	4.88e-14	up-regulated
TRIM67	6.59825	4.38e-07	9.04e-06	up-regulated
TRNP1	2.00515	4.39e-08	1.04e-06	up-regulated
TRPC3	7.1506	6.19e-12	2.37e-10	up-regulated
TSLP	2.89229	0.000579771	0.00738083	up-regulated
TSTD1	7.75018	4.29e-08	1.01e-06	up-regulated
TTC12	5.49012	8.74e-08	1.99e-06	up-regulated
TTC3P1	7.9296	5.67e-08	1.32e-06	up-regulated
TUBA1C	2.79997	5.89e-18	3.77e-16	up-regulated
TUFT1	1.72596	0.00134872	0.0159551	up-regulated
UAP1	1.49355	0.00351755	0.0376416	up-regulated
UBASH3B	2.00336	4.43e-05	0.000686277	up-regulated
UBE2S	1.9717	0.000293355	0.00398896	up-regulated
UNC13A	2.76002	1.57e-06	2.96e-05	up-regulated
UNC5D	5.78696	0.0020769	0.0234821	up-regulated
VEGFC	2.52313	6.07e-14	2.76e-12	up-regulated
VWA5B2	5.08617	2.1e-50	6.53e-48	up-regulated
WBSCR17	11.1726	2.71e-17	1.63e-15	up-regulated
WDR63	6.56095	3.63e-07	7.58e-06	up-regulated
WFS1	1.6082	0.0014842	0.0173378	up-regulated
WIPF3	4.53603	1.56e-16	8.79e-15	up-regulated
WLS	1.84762	1.36e-11	5.03e-10	up-regulated
WNT10A	5.70963	9.66e-11	3.18e-09	up-regulated
WNT5A	1.70753	0.00137043	0.0161687	up-regulated
WNT7A	10.4962	2.07e-14	9.86e-13	up-regulated
WSCD1	2.82062	1.72e-09	4.83e-08	up-regulated
XIST	10.5274	1.47e-222	2.6e-218	up-regulated
XK	5.79491	3.73e-18	2.41e-16	up-regulated
YIF1B	1.69279	7.18e-07	1.43e-05	up-regulated
ZDHHC14	1.50728	0.00116551	0.0139838	up-regulated
ZDHHC21	1.41836	0.000823139	0.0101792	up-regulated
ZIC3	8.72969	4.6e-10	1.41e-08	up-regulated
ZMAT3	2.27034	6.05e-21	4.75e-19	up-regulated
ZNF347	1.53632	9.91e-05	0.00145043	up-regulated
ZNF423	4.12913	4.9e-19	3.35e-17	up-regulated
ZNF469	2.69464	1.3e-09	3.72e-08	up-regulated
ZNF488	4.71608	1.01e-20	7.83e-19	up-regulated
ZNF618	1.38375	0.00200436	0.0228273	up-regulated
ZNF697	1.76928	1.47e-07	3.23e-06	up-regulated
A2M	-2.43238	0.000114277	0.00165585	down-regulated
ABCA1	-2.55622	1.08e-06	2.09e-05	down-regulated
ABCA6	-5.8386	1.27e-05	0.000212722	down-regulated
ABCB1	-3.10909	1.22e-05	0.000204727	down-regulated
ABI3BP	-2.90665	9e-12	3.39e-10	down-regulated
ABLIM3	-6.10714	3.76e-09	1.03e-07	down-regulated
ACBD3	-1.70802	1.08e-07	2.44e-06	down-regulated
ACE	-3.90823	6.76e-05	0.00102084	down-regulated
ACKR1	-8.00808	6.95e-09	1.84e-07	down-regulated
ACOT1	-3.75496	0.00094293	0.0115319	down-regulated
ACPP	-3.83895	7.32e-07	1.46e-05	down-regulated
ACSBG1	-4.33844	2.56e-05	0.000407228	down-regulated
ACSL5	-3.79925	4.25e-13	1.79e-11	down-regulated
ADAM33	-4.4169	0.00280483	0.030699	down-regulated
ADAMTS1	-5.68366	3.57e-11	1.23e-09	down-regulated
ADAMTS13	-3.21544	3.37e-09	9.27e-08	down-regulated
ADAMTS4	-3.2036	7.85e-13	3.24e-11	down-regulated
ADAMTSL1	-2.54656	9.35e-09	2.43e-07	down-regulated
ADCK3	-2.53396	2.94e-05	0.000463712	down-regulated
ADCY8	-9.52481	9.05e-13	3.7e-11	down-regulated
ADHFE1	-3.81056	0.000403515	0.00530466	down-regulated
ADM2	-1.85586	0.0038467	0.0408432	down-regulated
ADRBK2	-2.4131	1.3e-10	4.19e-09	down-regulated
AGAP7	-4.95518	0.00231341	0.0258977	down-regulated
AHR	-2.00859	4.55e-06	8.09e-05	down-regulated
AIF1L	-3.41183	9.01e-31	1.23e-28	down-regulated
AK4	-2.57192	3.16e-13	1.35e-11	down-regulated
AK7	-4.94817	2.38e-05	0.000380744	down-regulated
AKAP3	-4.42806	2.1e-06	3.89e-05	down-regulated
AKAP6	-2.46889	1.68e-11	6.11e-10	down-regulated
AKIRIN2	-1.69854	2.12e-08	5.27e-07	down-regulated
AKR1B10	-2.64217	3.06e-05	0.000481716	down-regulated
ALDH1A1	-8.18914	1.13e-25	1.2e-23	down-regulated
ALDOC	-3.71818	5.61e-11	1.91e-09	down-regulated
AMBP	-5.27596	0.00137833	0.0162511	down-regulated
ANAPC13	-1.60774	6.99e-06	0.000120791	down-regulated
ANGPT1	-3.63534	3.24e-21	2.64e-19	down-regulated
ANGPTL1	-3.9773	7.65e-05	0.00114509	down-regulated
ANGPTL2	-1.86215	2.3e-06	4.22e-05	down-regulated
ANKRD18A	-5.00881	0.0035211	0.0376569	down-regulated
APBA2	-2.95858	5.73e-17	3.35e-15	down-regulated
APC2	-2.47018	0.000660979	0.00832496	down-regulated
APCDD1	-1.68358	0.00386714	0.0409866	down-regulated
APCDD1L	-5.71153	0.000371698	0.00493011	down-regulated
APCDD1L-AS1	-6.16691	6.84e-05	0.00103087	down-regulated
APELA	-5.46168	0.000664459	0.00836284	down-regulated
APOD	-2.48216	0.00120395	0.0143962	down-regulated
APOL3	-1.79559	0.000353114	0.0047191	down-regulated
APOL6	-1.49439	0.000668786	0.00841132	down-regulated
ARF1	-1.31922	0.000689068	0.00863577	down-regulated
ARHGAP20	-7.57226	4.82e-08	1.13e-06	down-regulated
ARHGAP24	-4.59255	7e-11	2.35e-09	down-regulated
ARHGAP28	-6.17678	2.38e-05	0.000380744	down-regulated
ARHGEF35	-5.41495	0.000963411	0.011758	down-regulated
ARHGEF5	-6.09779	4.88e-05	0.000751649	down-regulated
ARHGEF9	-2.27022	9.92e-11	3.26e-09	down-regulated
ARNTL	-1.55375	0.00240378	0.0267404	down-regulated
ARSF	-4.23578	0.00289283	0.0315976	down-regulated
ARSI	-4.47217	2.82e-13	1.22e-11	down-regulated
ASCL1	-5.74932	0.000300217	0.00406428	down-regulated
ASTN1	-3.69607	4.89e-23	4.53e-21	down-regulated
ATOH8	-4.57521	3.09e-11	1.08e-09	down-regulated
ATP2B2	-3.80744	0.000191924	0.00268437	down-regulated
ATP6V1G2	-3.54687	2.76e-06	5.04e-05	down-regulated
ATP8B1	-1.57698	0.00280641	0.030699	down-regulated
AZGP1	-5.25634	9.72e-09	2.52e-07	down-regulated
AZGP1P1	-5.66248	0.00114952	0.0138205	down-regulated
B3GALT2	-7.66737	2.68e-08	6.57e-07	down-regulated
BAALC	-5.32478	2.11e-65	1.14e-62	down-regulated
BAI3	-3.36297	0.000117042	0.00169453	down-regulated
BATF2	-3.13571	0.00132475	0.0157186	down-regulated
BCHE	-1.76658	0.00174287	0.0200685	down-regulated
BCYRN1	-3.77494	3.53e-14	1.64e-12	down-regulated
BDKRB2	-6.75198	1.92e-11	6.87e-10	down-regulated
BEGAIN	-2.29772	0.00463667	0.0483616	down-regulated
BEND6	-2.48642	8.04e-10	2.38e-08	down-regulated
BGN	-5.89271	5.71e-20	4.18e-18	down-regulated
BMP5	-8.68595	1.67e-10	5.33e-09	down-regulated
BMP6	-5.1354	0.0041688	0.0439472	down-regulated
BMPER	-5.0928	4.19e-06	7.49e-05	down-regulated
BNIP3L	-1.50373	0.00365448	0.0389189	down-regulated
BRINP2	-5.1623	1.18e-15	6.12e-14	down-regulated
BRINP3	-7.01337	1.38e-06	2.62e-05	down-regulated
BROX	-2.00402	1.77e-10	5.63e-09	down-regulated
BST1	-3.35212	2.66e-08	6.52e-07	down-regulated
BST2	-3.13034	7.94e-07	1.57e-05	down-regulated
BTG1	-1.64432	0.000118942	0.00171782	down-regulated
C11orf45	-5.52575	2.49e-05	0.000397209	down-regulated
C11orf71	-2.08238	0.000469944	0.00609655	down-regulated
C11orf87	-5.02841	7.82e-07	1.55e-05	down-regulated
C14orf64	-3.46543	0.00405765	0.042801	down-regulated
C16orf62	-1.56729	6.55e-06	0.000113934	down-regulated
C1orf115	-6.22488	1.93e-05	0.000312914	down-regulated
C1orf233	-6.30023	2.55e-05	0.00040663	down-regulated
C1orf94	-2.3517	1.76e-06	3.27e-05	down-regulated
C1QL4	-2.11	0.00253627	0.0280557	down-regulated
C1R	-2.04262	0.00105964	0.0128265	down-regulated
C1S	-7.87536	6.02e-20	4.39e-18	down-regulated
C2	-3.43202	1.87e-05	0.000303505	down-regulated
C22orf46	-1.42613	0.00202423	0.0229945	down-regulated
C2orf80	-6.30905	1.79e-05	0.000292615	down-regulated
C3	-11.788	1.03e-14	5.03e-13	down-regulated
C3orf18	-2.71898	3.07e-08	7.48e-07	down-regulated
C4BPA	-6.00623	0.0012952	0.0154146	down-regulated
C5orf38	-7.63338	5.31e-08	1.24e-06	down-regulated
C6orf52	-2.53966	0.00177579	0.0204343	down-regulated
C8orf4	-1.65378	0.00471994	0.0490569	down-regulated
C9orf64	-4.78904	5.09e-26	5.54e-24	down-regulated
CABIN1	-1.44425	0.00090564	0.0111219	down-regulated
CABP7	-4.48945	7.7e-33	1.14e-30	down-regulated
CACNA1C	-7.77296	2.4e-08	5.91e-07	down-regulated
CACNB2	-2.43522	0.000244828	0.00336065	down-regulated
CACNG7	-3.17325	6.34e-08	1.47e-06	down-regulated
CADM3	-10.8081	1.93e-16	1.08e-14	down-regulated
CADPS	-6.04701	1.85e-31	2.58e-29	down-regulated
CALB1	-2.61934	1.14e-06	2.19e-05	down-regulated
CALCRL	-5.79763	3.85e-126	9.74e-123	down-regulated
CAPN5	-3.04417	8.45e-13	3.48e-11	down-regulated
CAPS2	-2.19943	0.000112046	0.00162885	down-regulated
CARD11	-5.01417	0.00401007	0.0423495	down-regulated
CASP1	-1.63721	0.00351067	0.0376134	down-regulated
CASS4	-2.66559	0.00041513	0.00544439	down-regulated
CBLB	-1.81166	8.78e-05	0.00130067	down-regulated
CBR1	-1.98602	2.43e-10	7.63e-09	down-regulated
CCDC102B	-3.34978	1.03e-09	3.01e-08	down-regulated
CCDC14	-1.51037	0.000320792	0.00431317	down-regulated
CCDC160	-5.52053	0.000293527	0.00398896	down-regulated
CCR10	-4.53985	0.00162421	0.0188862	down-regulated
CD180	-6.73097	5.19e-06	9.15e-05	down-regulated
CD248	-8.74382	1.33e-10	4.29e-09	down-regulated
CD27-AS1	-1.81276	0.00191154	0.0218091	down-regulated
CD40	-6.41635	1.77e-05	0.000288536	down-regulated
CD74	-6.96994	1.15e-40	2.35e-38	down-regulated
CD83	-2.36859	1.5e-09	4.26e-08	down-regulated
CDC42BPA	-2.16291	3.86e-16	2.11e-14	down-regulated
CDCP1	-3.57077	3.93e-09	1.07e-07	down-regulated
CDH11	-4.01856	1.26e-68	8.24e-66	down-regulated
CDH13	-2.12567	4.91e-09	1.32e-07	down-regulated
CDH15	-4.20304	8.58e-05	0.00127413	down-regulated
CDH3	-2.42969	1.47e-05	0.000242804	down-regulated
CDH5	-7.52843	1.29e-07	2.87e-06	down-regulated
CEBPD	-3.90795	4.45e-21	3.53e-19	down-regulated
CECR1	-4.27895	8.93e-17	5.17e-15	down-regulated
CELF2	-2.30813	4.64e-08	1.09e-06	down-regulated
CELSR3	-2.24166	2.79e-07	5.94e-06	down-regulated
CFB	-3.78819	0.000112937	0.00163777	down-regulated
CHI3L1	-4.16709	2.84e-05	0.000449603	down-regulated
CHI3L2	-4.24213	0.00289462	0.0315976	down-regulated
CHL1	-4.49066	9.49e-17	5.44e-15	down-regulated
CHN1	-2.17107	1.57e-08	3.95e-07	down-regulated
CHRDL1	-5.73984	8.01e-06	0.000137028	down-regulated
CHRM3	-2.32422	1.05e-09	3.05e-08	down-regulated
CHRNA1	-2.07755	0.000108171	0.00157381	down-regulated
CHRNA9	-2.33347	1.92e-05	0.000311528	down-regulated
CHST1	-2.42327	2.31e-05	0.000372246	down-regulated
CHST2	-1.89164	1.17e-07	2.62e-06	down-regulated
CHURC1	-1.76474	1.65e-07	3.61e-06	down-regulated
CLDN10	-4.09593	0.000942713	0.0115319	down-regulated
CLDN23	-2.95244	0.00365782	0.038931	down-regulated
CLDN3	-5.68064	0.00039265	0.00517334	down-regulated
CLEC11A	-3.40278	0.000301692	0.00408113	down-regulated
CLEC4F	-5.32666	0.0020119	0.0228837	down-regulated
CLIC6	-7.94565	2.46e-11	8.74e-10	down-regulated
CLMP	-6.89347	5.59e-41	1.18e-38	down-regulated
CLN5	-1.59194	0.000570137	0.00727911	down-regulated
CLRN1	-7.91896	1.14e-08	2.94e-07	down-regulated
CLSTN2	-2.60603	7.24e-05	0.00108777	down-regulated
CLU	-2.37594	0.000152834	0.00216843	down-regulated
CMAHP	-4.06257	1.39e-08	3.54e-07	down-regulated
CMTM5	-5.64647	0.00112027	0.0135141	down-regulated
CNIH3	-8.20093	3.47e-57	1.4e-54	down-regulated
CNR1	-3.83722	1.62e-28	1.99e-26	down-regulated
CNRIP1	-7.4662	1.26e-13	5.59e-12	down-regulated
CNTNAP1	-1.73667	0.000491146	0.00635763	down-regulated
COL12A1	-2.20334	2.48e-25	2.54e-23	down-regulated
COL1A2	-12.2843	2.19e-40	4.36e-38	down-regulated
COL21A1	-3.56273	1.4e-39	2.7e-37	down-regulated
COL22A1	-6.52403	1.88e-55	6.95e-53	down-regulated
COL3A1	-11.68	9.73e-19	6.48e-17	down-regulated
COL5A1	-7.02726	1.05e-64	5.48e-62	down-regulated
COL5A3	-6.83132	2.79e-06	5.09e-05	down-regulated
COL6A3	-1.99629	0.00467422	0.0486959	down-regulated
COL8A1	-6.143	3.1e-89	3.05e-86	down-regulated
COLEC12	-6.92132	2.8e-35	4.63e-33	down-regulated
COLGALT2	-1.92744	0.000165024	0.00233387	down-regulated
COX7B2	-6.08105	7.67e-05	0.00114657	down-regulated
CP	-8.26354	4.49e-06	7.99e-05	down-regulated
CPA6	-6.48836	1.28e-34	2.05e-32	down-regulated
CPE	-2.64478	5.48e-10	1.65e-08	down-regulated
CPED1	-3.10396	1.45e-31	2.04e-29	down-regulated
CPNE5	-3.03988	0.00121664	0.0145284	down-regulated
CRABP1	-2.58012	0.00330048	0.0356198	down-regulated
CREB3L1	-2.38131	0.000251671	0.00344657	down-regulated
CRYAB	-5.09927	3.59e-07	7.5e-06	down-regulated
CSF1	-3.06154	1.09e-18	7.24e-17	down-regulated
CSGALNACT1	-3.18432	5.57e-11	1.9e-09	down-regulated
CTF1	-4.60833	4.13e-08	9.81e-07	down-regulated
CTNNA2	-2.12095	0.000391272	0.00515902	down-regulated
CTNND2	-1.90664	0.000186005	0.0026181	down-regulated
CTSK	-2.12469	0.000254379	0.00348096	down-regulated
CTSO	-2.24727	0.000371963	0.00493011	down-regulated
CTSZ	-6.91742	1.59e-06	2.98e-05	down-regulated
CTTNBP2	-3.37204	4.22e-20	3.12e-18	down-regulated
CUBN	-3.23064	1.34e-07	2.97e-06	down-regulated
CXCL1	-8.85976	2.72e-10	8.51e-09	down-regulated
CXCL11	-5.08771	0.00261932	0.0288209	down-regulated
CXCL12	-4.62052	1.26e-08	3.22e-07	down-regulated
CXCL14	-4.44386	1.64e-66	9.37e-64	down-regulated
CXCL2	-4.60138	3.4e-05	0.000533483	down-regulated
CXCL3	-6.49599	2.5e-05	0.000398183	down-regulated
CXCL5	-9.82769	1.63e-12	6.49e-11	down-regulated
CXCL6	-9.72122	6.47e-10	1.93e-08	down-regulated
CXCL8	-3.28983	1.15e-12	4.67e-11	down-regulated
CXXC5	-1.95611	0.00311814	0.0338168	down-regulated
CYBRD1	-1.65305	0.00154198	0.0179654	down-regulated
CYP2C8	-6.62957	7.97e-06	0.000136676	down-regulated
CYP46A1	-2.79457	9.51e-05	0.00140023	down-regulated
CYTL1	-3.18493	7.07e-06	0.000122035	down-regulated
DACH1	-2.91574	1.41e-13	6.25e-12	down-regulated
DBH-AS1	-6.05236	9.76e-05	0.00143207	down-regulated
DCHS1	-2.03596	4.49e-07	9.24e-06	down-regulated
DDIT4	-2.86791	0.00116545	0.0139838	down-regulated
DDR2	-2.38111	2.95e-18	1.91e-16	down-regulated
DDX3Y	-11.279	1.03e-17	6.48e-16	down-regulated
DEPTOR	-2.90568	1.87e-06	3.48e-05	down-regulated
DGKB	-3.02135	4.71e-07	9.66e-06	down-regulated
DIRAS1	-2.04414	6.04e-07	1.22e-05	down-regulated
DISP1	-2.49752	1.72e-12	6.82e-11	down-regulated
DISP2	-4.00172	4.52e-05	0.000697315	down-regulated
DKK2	-7.97247	9.64e-09	2.5e-07	down-regulated
DKK3	-2.24207	1.63e-06	3.05e-05	down-regulated
DLC1	-2.04644	1.72e-06	3.2e-05	down-regulated
DLX5	-5.34954	0.000531574	0.00682611	down-regulated
DMD	-3.3028	2.28e-56	8.77e-54	down-regulated
DMGDH	-4.02053	0.000235223	0.00324388	down-regulated
DNAH14	-7.05286	9.53e-07	1.86e-05	down-regulated
DNAH7	-3.76841	0.0044571	0.0467362	down-regulated
DNAH9	-2.84438	2.69e-26	2.98e-24	down-regulated
DNAL4	-1.68798	0.00328786	0.0355053	down-regulated
DNER	-4.34671	7.4e-41	1.54e-38	down-regulated
DOC2A	-2.58827	0.000712015	0.00888564	down-regulated
DOCK10	-2.62807	1.4e-20	1.07e-18	down-regulated
DOCK11	-1.60946	0.00115614	0.0138902	down-regulated
DOCK3	-3.28131	2.34e-15	1.19e-13	down-regulated
DOCK4	-2.06734	0.000364317	0.00483975	down-regulated
DPPA4	-4.4335	1.08e-19	7.76e-18	down-regulated
DPT	-7.02621	9.4e-07	1.84e-05	down-regulated
DPYD	-2.09126	1.29e-06	2.47e-05	down-regulated
DPYSL2	-1.76669	3.59e-08	8.65e-07	down-regulated
DRAXIN	-2.6138	1.22e-13	5.42e-12	down-regulated
DSE	-2.16457	0.000237896	0.00327703	down-regulated
DYSF	-4.80433	2.88e-24	2.8e-22	down-regulated
DZIP3	-2.2136	4.14e-20	3.07e-18	down-regulated
ECM2	-4.1616	1.25e-10	4.06e-09	down-regulated
EDNRA	-3.32552	5.75e-07	1.17e-05	down-regulated
EDNRB	-6.26274	2.18e-11	7.78e-10	down-regulated
EEF1A2	-3.72132	1.81e-25	1.9e-23	down-regulated
EGLN3	-3.6297	1.44e-16	8.17e-15	down-regulated
EGR2	-3.15611	9.47e-10	2.78e-08	down-regulated
EGR3	-6.28995	2.71e-05	0.000428726	down-regulated
EIF1AY	-9.16399	1.05e-11	3.94e-10	down-regulated
EIF1B	-1.65065	0.000535149	0.00686703	down-regulated
ELFN1	-5.50155	4.78e-09	1.29e-07	down-regulated
ELMO1	-4.68427	6.61e-07	1.33e-05	down-regulated
ELMOD1	-4.74704	1.23e-15	6.37e-14	down-regulated
ELOVL2	-2.89668	2.7e-11	9.57e-10	down-regulated
EMID1	-2.745	0.00132274	0.0157107	down-regulated
EMILIN1	-8.26537	9.49e-47	2.63e-44	down-regulated
ENDOD1	-2.09315	6.31e-10	1.89e-08	down-regulated
ENG	-6.03399	8.78e-54	2.94e-51	down-regulated
ENHO	-2.5533	3.91e-06	7.03e-05	down-regulated
EPB41L1	-2.04682	4.72e-07	9.68e-06	down-regulated
EPB41L3	-3.80283	1.53e-59	7.13e-57	down-regulated
EPHA4	-2.25292	1.06e-11	3.97e-10	down-regulated
EPHX1	-2.34904	1.21e-10	3.95e-09	down-regulated
ERICH3	-3.75301	4.94e-28	5.91e-26	down-regulated
ESRRG	-3.15136	4.82e-07	9.86e-06	down-regulated
EXO5	-3.93053	3.16e-09	8.75e-08	down-regulated
EYA1	-6.96904	1.06e-06	2.05e-05	down-regulated
FAIM2	-3.1404	1.47e-08	3.73e-07	down-regulated
FAM107A	-3.45362	0.000177947	0.00251266	down-regulated
FAM167A	-6.04381	1.97e-13	8.62e-12	down-regulated
FAM196A	-3.38759	8e-06	0.000136899	down-regulated
FAM196B	-2.10242	1.73e-07	3.78e-06	down-regulated
FAM198A	-6.51297	8.53e-06	0.000145511	down-regulated
FAM198B	-3.16324	0.000104552	0.00152466	down-regulated
FAM20A	-4.93526	6.71e-09	1.78e-07	down-regulated
FAM21C	-1.84308	0.000704479	0.00881022	down-regulated
FAM26E	-6.98293	1.19e-06	2.27e-05	down-regulated
FAM43A	-7.01187	3.26e-11	1.13e-09	down-regulated
FAM49A	-3.59429	1.18e-20	9.13e-19	down-regulated
FAM63A	-2.1353	8.8e-05	0.00130276	down-regulated
FAM65C	-3.19301	7.85e-11	2.62e-09	down-regulated
FAP	-11.0074	3.31e-17	1.98e-15	down-regulated
FAXDC2	-2.79053	0.000261207	0.00356614	down-regulated
FBLN2	-5.80157	0.000291826	0.00397498	down-regulated
FBLN5	-5.85796	0.000190584	0.00266983	down-regulated
FBXL16	-2.51144	8.81e-16	4.61e-14	down-regulated
FBXO32	-1.8014	0.000294152	0.00399132	down-regulated
FENDRR	-3.38429	1.56e-10	5e-09	down-regulated
FGF11	-2.92202	5.55e-08	1.29e-06	down-regulated
FGF13	-1.91299	2.27e-06	4.19e-05	down-regulated
FGF14-AS2	-4.69751	0.000694521	0.00869181	down-regulated
FHIT	-4.83413	0.000750389	0.00933168	down-regulated
FIBCD1	-4.08192	6.58e-06	0.000114413	down-regulated
FIGNL2	-4.66652	0.000687794	0.00862589	down-regulated
FLI1	-7.02946	1.04e-06	2.02e-05	down-regulated
FLJ45974	-6.54978	1.2e-05	0.000201592	down-regulated
FLNC	-1.84711	1.18e-05	0.000197972	down-regulated
FLRT3	-3.90425	2.51e-30	3.37e-28	down-regulated
FMOD	-6.05343	0.000117349	0.00169759	down-regulated
FN1	-2.66367	7.28e-11	2.43e-09	down-regulated
FNDC1	-6.56111	9.63e-06	0.000163176	down-regulated
FOS	-4.7349	1.11e-06	2.15e-05	down-regulated
FOXC2	-5.26872	0.00255873	0.0282865	down-regulated
FOXF1	-1.95546	0.000217348	0.00302089	down-regulated
FOXL1	-5.76777	0.000302484	0.00408873	down-regulated
FOXP1	-1.5767	4.18e-05	0.000650455	down-regulated
FRAS1	-3.95097	0.00155291	0.0180809	down-regulated
FREM2	-1.55491	0.000649427	0.00819693	down-regulated
FSIP2	-5.48163	3.44e-18	2.22e-16	down-regulated
FSTL1	-1.61477	5.83e-07	1.18e-05	down-regulated
FSTL5	-5.39414	0.000483751	0.00627107	down-regulated
FTH1	-1.75671	3.34e-05	0.000525575	down-regulated
FUOM	-7.3824	2.45e-07	5.27e-06	down-regulated
FUT8	-1.84812	1.15e-07	2.58e-06	down-regulated
FUT9	-4.4363	0.000292503	0.00398114	down-regulated
FXYD1	-7.58944	1.66e-07	3.63e-06	down-regulated
FXYD7	-11.1649	2.3e-17	1.4e-15	down-regulated
FZD7	-2.01296	7.03e-05	0.00105795	down-regulated
FZD8	-2.64005	3.32e-07	6.98e-06	down-regulated
G0S2	-4.96581	0.00259281	0.0285679	down-regulated
GABRG3	-5.46011	0.000907974	0.0111428	down-regulated
GADD45G	-4.90663	0.00470123	0.0488911	down-regulated
GALNT13	-3.09161	6.56e-05	0.000993957	down-regulated
GALNT6	-4.64208	5.82e-47	1.64e-44	down-regulated
GAP43	-2.39275	6.64e-28	7.9e-26	down-regulated
GAREM	-1.90993	0.000107163	0.00156042	down-regulated
GAS2	-1.95881	0.00263811	0.0290012	down-regulated
GAS7	-1.87265	1.17e-05	0.000195982	down-regulated
GATM	-2.72404	3.75e-07	7.8e-06	down-regulated
GBP3	-2.0936	1.47e-08	3.72e-07	down-regulated
GBP4	-4.83184	5.58e-21	4.4e-19	down-regulated
GDAP1	-1.96817	4.12e-06	7.37e-05	down-regulated
GDF6	-7.8477	3.34e-08	8.08e-07	down-regulated
GDPD2	-6.67415	1.07e-06	2.07e-05	down-regulated
GFAP	-8.50484	2.83e-14	1.33e-12	down-regulated
GGT5	-6.82278	1.17e-05	0.000196196	down-regulated
GJA3	-2.14703	0.000143987	0.00204947	down-regulated
GJB2	-3.41167	3.31e-09	9.11e-08	down-regulated
GLB1L2	-4.66948	2.7e-16	1.49e-14	down-regulated
GLDN	-6.85149	1.02e-13	4.55e-12	down-regulated
GLI2	-1.7853	0.00289648	0.0315976	down-regulated
GMPR2	-1.44346	0.000358437	0.00477779	down-regulated
GNAO1	-4.31719	3.4e-17	2.03e-15	down-regulated
GNG2	-1.58339	0.00118518	0.0141909	down-regulated
GNG7	-3.45303	8.82e-09	2.3e-07	down-regulated
GOLGA7B	-4.2595	0.00400711	0.0423435	down-regulated
GPM6A	-2.72642	4.89e-24	4.66e-22	down-regulated
GPM6B	-2.17404	5.43e-06	9.55e-05	down-regulated
GPNMB	-7.38968	1.37e-11	5.05e-10	down-regulated
GPR124	-2.91283	1.77e-17	1.09e-15	down-regulated
GPR162	-2.13374	0.000188382	0.00264718	down-regulated
GPR98	-7.1182	1.11e-05	0.000187096	down-regulated
GPRASP1	-1.65781	0.000334459	0.00448671	down-regulated
GPRC5B	-2.87189	3.82e-13	1.62e-11	down-regulated
GRAMD1B	-3.35007	0.00178276	0.0205012	down-regulated
GRIA1	-3.4749	5.38e-15	2.67e-13	down-regulated
GRIA2	-8.99508	1.99e-10	6.29e-09	down-regulated
GRIA3	-4.77799	9.52e-19	6.37e-17	down-regulated
GRID1	-2.82641	0.00332891	0.035883	down-regulated
GRIK5	-2.61983	8.11e-11	2.69e-09	down-regulated
GSC	-4.16905	7.59e-09	2e-07	down-regulated
GSN	-1.92459	1.33e-05	0.000220587	down-regulated
GSTT1	-10.1215	4.32e-14	1.99e-12	down-regulated
GUK1	-1.53507	0.00106452	0.0128767	down-regulated
GYPC	-2.99575	1.12e-11	4.16e-10	down-regulated
H19	-5.67363	1.74e-07	3.78e-06	down-regulated
HAND2	-3.19551	2.16e-05	0.000349023	down-regulated
HES5	-8.22794	8.12e-05	0.00120847	down-regulated
HEY1	-3.24948	4.8e-13	2.01e-11	down-regulated
HGF	-4.48128	3.32e-08	8.04e-07	down-regulated
HHIP	-7.18312	1.79e-12	7.07e-11	down-regulated
HHIP-AS1	-7.35413	2.14e-07	4.62e-06	down-regulated
HIST1H2AC	-3.21354	7.79e-05	0.00116165	down-regulated
HIST1H2BD	-3.79102	2.72e-07	5.81e-06	down-regulated
HIST1H2BK	-2.38025	1.51e-08	3.82e-07	down-regulated
HIST2H2BE	-2.69548	1.29e-06	2.46e-05	down-regulated
HKDC1	-3.20491	3.84e-05	0.000599394	down-regulated
HLA-DMA	-3.7712	1.5e-07	3.29e-06	down-regulated
HLA-DMB	-6.77529	6.24e-06	0.000108884	down-regulated
HLA-DOA	-4.15956	2.98e-06	5.42e-05	down-regulated
HLA-DPA1	-6.10214	2.08e-19	1.47e-17	down-regulated
HLA-DPB1	-7.92579	1.71e-08	4.32e-07	down-regulated
HLA-DQA1	-6.08162	0.000125394	0.0018022	down-regulated
HLA-DQA2	-5.9144	0.000227813	0.00314905	down-regulated
HLA-DQB1	-5.04958	0.00392034	0.0414761	down-regulated
HLA-DRA	-8.93724	6.03e-14	2.75e-12	down-regulated
HLA-DRB1	-8.43087	1.19e-09	3.42e-08	down-regulated
HLA-DRB5	-7.53754	8.33e-08	1.9e-06	down-regulated
HLA-DRB6	-6.4538	1.36e-05	0.000226009	down-regulated
HLF	-5.26337	1.65e-06	3.08e-05	down-regulated
HMCN1	-4.55828	0.00233592	0.0261002	down-regulated
HMGCLL1	-7.48054	1.18e-07	2.63e-06	down-regulated
HMOX1	-3.25476	3.72e-20	2.79e-18	down-regulated
HMX1	-6.15822	4.72e-05	0.000727922	down-regulated
HNF4G	-3.00842	3.9e-05	0.000608311	down-regulated
HNMT	-2.65711	1.54e-05	0.000252478	down-regulated
HOXA4	-2.55786	3.4e-07	7.13e-06	down-regulated
HOXA5	-4.02283	3.74e-16	2.05e-14	down-regulated
HOXB4	-1.83163	7.7e-05	0.00115017	down-regulated
HOXB-AS3	-2.40906	0.000122321	0.00175946	down-regulated
HPS4	-1.50476	0.000251605	0.00344657	down-regulated
HRASLS5	-8.3233	8.62e-10	2.54e-08	down-regulated
HRH1	-1.4761	0.00207776	0.0234821	down-regulated
HS3ST1	-4.87888	1.04e-10	3.41e-09	down-regulated
HS3ST3A1	-5.16973	2.08e-24	2.04e-22	down-regulated
HS3ST5	-2.22984	3.62e-05	0.000566349	down-regulated
HSD17B3	-3.60856	0.00164	0.0190573	down-regulated
HSD17B8	-3.41613	2.51e-06	4.6e-05	down-regulated
HSPA1A	-2.38035	0.00102962	0.0125058	down-regulated
HSPA1L	-3.44327	6.03e-05	0.000917082	down-regulated
HSPB6	-3.76802	1.07e-11	4e-10	down-regulated
HSPB8	-1.67833	0.000853355	0.0105382	down-regulated
HTR2A	-5.41726	0.00360626	0.0384284	down-regulated
HVCN1	-3.34191	0.00245892	0.0272682	down-regulated
HYDIN	-4.45384	1.04e-07	2.35e-06	down-regulated
ICAM1	-5.64361	2.28e-35	3.81e-33	down-regulated
ID1	-5.38212	3.97e-27	4.57e-25	down-regulated
ID2	-4.22917	1.47e-17	9.13e-16	down-regulated
ID3	-2.91347	0.0018604	0.0212973	down-regulated
IFI16	-1.84105	3.76e-13	1.6e-11	down-regulated
IFIT1	-2.12728	0.00224678	0.0251995	down-regulated
IFIT2	-2.34543	0.000112359	0.00163205	down-regulated
IFITM1	-6.05958	0.000425641	0.00556663	down-regulated
IFITM10	-3.1006	1.82e-05	0.000297009	down-regulated
IFITM2	-2.71694	0.00308794	0.0335098	down-regulated
IGF1	-3.31837	2.69e-11	9.56e-10	down-regulated
IL1R1	-4.31099	3.17e-30	4.22e-28	down-regulated
IL34	-2.88357	6.87e-06	0.000119069	down-regulated
IL6	-5.44777	3.95e-06	7.09e-05	down-regulated
IL7	-2.17232	0.00420349	0.0442602	down-regulated
INA	-8.4373	1.19e-09	3.41e-08	down-regulated
INSM1	-3.30921	1.68e-21	1.39e-19	down-regulated
INTS4L2	-2.61864	9.63e-05	0.00141641	down-regulated
IQCA1	-3.73855	0.00447531	0.0468639	down-regulated
IQCB1	-1.50819	0.00249541	0.0276382	down-regulated
IQCK	-1.71933	0.00185557	0.0212557	down-regulated
IRAK3	-2.80259	0.000138669	0.00198174	down-regulated
IRF9	-2.49347	5.43e-09	1.45e-07	down-regulated
IRX2	-8.36046	1.17e-09	3.38e-08	down-regulated
ITGA1	-6.95461	8.59e-07	1.69e-05	down-regulated
ITGA9	-2.48529	0.000189992	0.00266365	down-regulated
ITGBL1	-5.04472	9.47e-40	1.84e-37	down-regulated
ITPKB	-2.08706	3.58e-10	1.11e-08	down-regulated
ITPRIPL1	-2.81736	0.00013534	0.00193729	down-regulated
JAKMIP3	-3.38976	6.17e-07	1.25e-05	down-regulated
JAM2	-2.41225	1.72e-08	4.34e-07	down-regulated
JDP2	-2.68795	3.16e-06	5.74e-05	down-regulated
JUNB	-2.515	7.89e-05	0.00117526	down-regulated
KAL1	-7.6773	1.58e-07	3.45e-06	down-regulated
KALRN	-3.25691	1.27e-17	7.91e-16	down-regulated
KAZN	-6.28744	1.86e-12	7.35e-11	down-regulated
KC6	-7.52365	1.33e-07	2.95e-06	down-regulated
KCNB1	-4.68246	1.25e-08	3.2e-07	down-regulated
KCNE4	-3.05048	1.44e-09	4.11e-08	down-regulated
KCNH2	-3.68739	2.37e-15	1.2e-13	down-regulated
KCNJ10	-3.63948	3.22e-05	0.000507332	down-regulated
KCNJ6	-6.111	7.79e-05	0.00116165	down-regulated
KCNK1	-4.43215	0.00259386	0.0285679	down-regulated
KCNK10	-4.05315	0.000186991	0.00262989	down-regulated
KCTD12	-6.42899	7.42e-67	4.38e-64	down-regulated
KCTD15	-4.18211	3.96e-21	3.19e-19	down-regulated
KDELR3	-1.76823	0.000445714	0.00581199	down-regulated
KDM5D	-6.52331	3.64e-16	2.01e-14	down-regulated
KDR	-2.39259	2.83e-06	5.16e-05	down-regulated
KHDC1	-2.71363	0.000707788	0.00884535	down-regulated
KIAA1024	-3.60278	5e-30	6.61e-28	down-regulated
KIAA1407	-2.55931	4.83e-08	1.13e-06	down-regulated
KIF6	-3.08251	0.000900577	0.0110674	down-regulated
KIT	-5.48684	2.64e-05	0.000418916	down-regulated
KLF11	-4.52418	3.96e-20	2.96e-18	down-regulated
KLF12	-1.40354	0.00147315	0.0172314	down-regulated
KLHL14	-5.10739	4.17e-07	8.65e-06	down-regulated
KRBOX1	-6.23481	3.97e-09	1.08e-07	down-regulated
L1CAM	-4.21663	1.47e-36	2.53e-34	down-regulated
LAMA4	-2.64076	1.91e-25	1.99e-23	down-regulated
LAMP5	-9.52373	9.43e-13	3.84e-11	down-regulated
LAPTM5	-6.47624	2.34e-05	0.000375438	down-regulated
LARGE	-2.52813	7.17e-07	1.43e-05	down-regulated
LBR	-1.76645	4.35e-05	0.000675095	down-regulated
LCN2	-5.30035	0.00295729	0.0321707	down-regulated
LCP1	-5.68553	0.000305482	0.00412296	down-regulated
LDHD	-6.22027	4.37e-05	0.000677701	down-regulated
LGALS12	-5.93015	0.000277958	0.00378899	down-regulated
LGALS9	-2.38375	1.58e-06	2.97e-05	down-regulated
LGI4	-9.25366	1.84e-11	6.62e-10	down-regulated
LHPP	-1.94946	0.00301519	0.0327403	down-regulated
LHX2	-2.59281	6.83e-11	2.3e-09	down-regulated
LINC00271	-5.47336	0.00104861	0.0127016	down-regulated
LINC00346	-2.95071	3.1e-16	1.71e-14	down-regulated
LINC00461	-2.45941	1.4e-09	4e-08	down-regulated
LINC00478	-2.18519	6.33e-06	0.000110432	down-regulated
LINC00639	-2.98479	4.08e-15	2.05e-13	down-regulated
LINC00664	-4.35226	0.00275296	0.0301516	down-regulated
LINC00693	-5.77133	0.000209779	0.00292256	down-regulated
LINC00944	-5.5466	0.000545667	0.00699188	down-regulated
LINC01102	-3.79884	0.000165153	0.00233387	down-regulated
LINC01114	-3.94756	0.00173143	0.0199757	down-regulated
LINC01152	-2.31209	2.97e-06	5.41e-05	down-regulated
LINC01158	-2.78517	3.38e-06	6.09e-05	down-regulated
LINC01314	-5.00243	2.27e-07	4.89e-06	down-regulated
LINC01351	-4.90892	0.000445127	0.00580861	down-regulated
LIPH	-2.0082	0.00248818	0.0275753	down-regulated
LMCD1	-4.13226	4.12e-20	3.06e-18	down-regulated
LMOD1	-3.51207	0.00184239	0.0211184	down-regulated
LNX1	-2.18635	1.13e-06	2.17e-05	down-regulated
LOC100126784	-1.66178	0.00335196	0.0361095	down-regulated
LOC100130992	-2.39383	0.00045168	0.0058725	down-regulated
LOC100132891	-4.96398	0.000269958	0.00368278	down-regulated
LOC100288181	-4.35275	0.000139365	0.00198848	down-regulated
LOC100289495	-2.09115	0.00341836	0.0367578	down-regulated
LOC100506258	-2.90151	0.00145523	0.0170556	down-regulated
LOC100507053	-2.7417	0.000651816	0.00822123	down-regulated
LOC100507557	-3.16416	0.000256502	0.0035073	down-regulated
LOC100996609	-6.62336	8.14e-06	0.00013892	down-regulated
LOC101927021	-2.2384	4.06e-06	7.27e-05	down-regulated
LOC101929532	-5.198	0.00201183	0.0228837	down-regulated
LOC101929690	-5.76278	0.000298961	0.00405037	down-regulated
LOC102724316	-3.12122	1.09e-20	8.46e-19	down-regulated
LOC344887	-4.34008	6.9e-06	0.000119356	down-regulated
LOC391322	-5.7682	0.000314748	0.00423833	down-regulated
LOC400940	-5.47122	0.000821702	0.0101754	down-regulated
LOC643201	-4.25178	0.00058439	0.0074343	down-regulated
LOC644554	-5.50354	0.000313863	0.00422963	down-regulated
LOC729950	-6.39241	2.06e-05	0.000333506	down-regulated
LOC730101	-1.75512	0.000237996	0.00327703	down-regulated
LONRF2	-1.74662	0.00297277	0.0323194	down-regulated
LPAR1	-2.60638	0.000424327	0.00555355	down-regulated
LPL	-3.98763	1.19e-14	5.76e-13	down-regulated
LPPR1	-6.2709	3.88e-05	0.000605329	down-regulated
LPPR5	-3.21254	1.04e-13	4.65e-12	down-regulated
LRIT3	-5.49715	0.00212571	0.0239934	down-regulated
LRP1B	-2.38768	9.06e-05	0.00133932	down-regulated
LRRC17	-3.16336	8.77e-22	7.43e-20	down-regulated
LRRC4B	-2.8295	2.78e-07	5.94e-06	down-regulated
LRRC4C	-4.59215	3.15e-14	1.47e-12	down-regulated
LRRC75B	-2.39152	0.00243448	0.0270649	down-regulated
LRRCC1	-1.46189	0.00150627	0.0175841	down-regulated
LRRN1	-4.97074	4.79e-22	4.14e-20	down-regulated
LRRN4CL	-2.17298	0.00133454	0.0157978	down-regulated
LSAMP	-3.61079	8.81e-16	4.61e-14	down-regulated
LSP1	-5.39346	0.00266967	0.02933	down-regulated
LSR	-5.61409	9.52e-56	3.59e-53	down-regulated
LY96	-2.99331	1.48e-09	4.21e-08	down-regulated
LYPLAL1	-1.64112	0.00389617	0.0412449	down-regulated
LZTS1	-1.96066	6.53e-10	1.95e-08	down-regulated
MAATS1	-1.92516	0.000500698	0.0064624	down-regulated
MAGEC1	-5.16335	3.82e-06	6.87e-05	down-regulated
MAGEC2	-7.38422	5.92e-22	5.06e-20	down-regulated
MAGEH1	-3.90188	1.83e-11	6.61e-10	down-regulated
MAGI2	-1.76067	0.00202672	0.023008	down-regulated
MAGI2-AS3	-1.72103	1.52e-05	0.000249559	down-regulated
MAL	-6.20881	2.42e-14	1.14e-12	down-regulated
MALRD1	-7.14249	8.05e-07	1.59e-05	down-regulated
MAPK10	-1.83711	0.000118638	0.00171483	down-regulated
MAPK8IP2	-4.37309	1.95e-15	9.95e-14	down-regulated
MCF2L	-1.73315	5.38e-06	9.47e-05	down-regulated
ME1	-7.55214	1.65e-53	5.41e-51	down-regulated
MEF2C	-2.24381	1.42e-06	2.7e-05	down-regulated
MEG3	-4.6961	4.43e-19	3.07e-17	down-regulated
MEGF11	-1.87127	0.000375624	0.0049712	down-regulated
MEIS1	-3.16727	4.44e-21	3.53e-19	down-regulated
MEIS2	-2.70552	7.01e-33	1.04e-30	down-regulated
MEIS3P1	-2.42929	7.47e-08	1.72e-06	down-regulated
METTL7A	-2.55074	2.25e-08	5.58e-07	down-regulated
MFAP5	-2.30548	6.7e-05	0.00101149	down-regulated
MGAM	-7.64052	4.52e-08	1.06e-06	down-regulated
MGMT	-7.51372	1e-07	2.27e-06	down-regulated
MGP	-5.8997	9.08e-27	1.02e-24	down-regulated
MGST1	-5.54396	9.84e-15	4.81e-13	down-regulated
MIA3	-1.53229	5.36e-05	0.000821521	down-regulated
MIR124-2HG	-4.78651	0.00368361	0.0391585	down-regulated
MIR4697HG	-2.25018	0.000485266	0.00628612	down-regulated
MMP11	-3.14106	1.04e-09	3.04e-08	down-regulated
MMP14	-2.08084	7.1e-07	1.42e-05	down-regulated
MMP16	-1.83849	6.65e-06	0.000115346	down-regulated
MMP19	-3.94165	9.3e-13	3.8e-11	down-regulated
MMP2	-1.69456	5.35e-07	1.09e-05	down-regulated
MMRN1	-6.97845	6.17e-06	0.000107759	down-regulated
MRAP2	-4.99063	1.44e-08	3.66e-07	down-regulated
MRAS	-1.963	6.15e-05	0.000933195	down-regulated
MRC2	-3.4282	3.74e-12	1.45e-10	down-regulated
MRGPRF	-6.40286	3.27e-07	6.89e-06	down-regulated
MRPL23-AS1	-5.53379	0.000822251	0.0101754	down-regulated
MSC	-5.28946	0.00275289	0.0301516	down-regulated
MST1L	-3.29131	0.00439546	0.0462266	down-regulated
MT1F	-3.71484	3.69e-12	1.43e-10	down-regulated
MT1M	-3.89609	9.91e-05	0.00145043	down-regulated
MT1X	-2.62907	3.58e-10	1.11e-08	down-regulated
MT2A	-2.8978	3.57e-46	9.74e-44	down-regulated
MT3	-4.47593	7.36e-06	0.000126766	down-regulated
MTMR8	-5.90531	0.000185686	0.0026157	down-regulated
MUC13	-5.23392	0.00201733	0.0229308	down-regulated
MUC16	-4.15556	1.1e-12	4.45e-11	down-regulated
MUSK	-6.12128	8.07e-05	0.00120105	down-regulated
MXRA5	-14.295	1e-28	1.26e-26	down-regulated
MYBPC1	-5.89178	0.00129389	0.0154092	down-regulated
MYL9	-3.50421	8.81e-10	2.6e-08	down-regulated
MYLK	-3.97091	2.52e-92	2.63e-89	down-regulated
MYO1B	-5.9935	1.71e-39	3.26e-37	down-regulated
MYO7A	-4.41537	1.54e-05	0.000252411	down-regulated
MYOM2	-3.32403	0.000878666	0.0108131	down-regulated
MYRF	-3.88379	1.12e-44	2.88e-42	down-regulated
NAA11	-5.22253	0.00168177	0.0194661	down-regulated
NAALADL2	-2.91741	1.17e-07	2.63e-06	down-regulated
NALCN-AS1	-4.9236	3.4e-05	0.000533327	down-regulated
NAP1L3	-3.71651	7.88e-11	2.63e-09	down-regulated
NCOA1	-1.4326	0.00210346	0.0237575	down-regulated
NDST4	-7.91951	8.23e-09	2.16e-07	down-regulated
NEK11	-2.10787	0.0001547	0.00219316	down-regulated
NELL1	-6.09499	9.02e-05	0.00133428	down-regulated
NELL2	-7.90587	1.82e-14	8.72e-13	down-regulated
NEURL1B	-2.04943	3.19e-06	5.78e-05	down-regulated
NEUROD1	-5.1287	0.00289747	0.0315976	down-regulated
NEUROG2	-6.46436	1.29e-05	0.000215497	down-regulated
NFASC	-5.29443	1.1e-61	5.42e-59	down-regulated
NFATC4	-5.67481	4.88e-27	5.57e-25	down-regulated
NFIX	-1.87565	7.46e-12	2.83e-10	down-regulated
NHLRC4	-5.66173	0.00036754	0.00487879	down-regulated
NID1	-2.91747	1.66e-59	7.55e-57	down-regulated
NLGN1	-2.17489	7.67e-16	4.06e-14	down-regulated
NLGN3	-2.89228	0.00117204	0.0140431	down-regulated
NLGN4Y	-8.88361	5.43e-11	1.85e-09	down-regulated
NMUR2	-6.45541	1.37e-05	0.00022687	down-regulated
NNMT	-2.78772	2.65e-16	1.47e-14	down-regulated
NOS2	-2.05735	0.00207379	0.0234821	down-regulated
NOTCH3	-2.3337	0.000121614	0.00175356	down-regulated
NOVA1	-2.7317	1.39e-22	1.25e-20	down-regulated
NPIPA5	-3.25103	0.00219438	0.0246743	down-regulated
NPR2	-2.83222	1.13e-13	5.05e-12	down-regulated
NPTXR	-4.58992	4.25e-40	8.37e-38	down-regulated
NQO1	-2.73848	3.57e-17	2.12e-15	down-regulated
NR0B1	-8.13265	3.2e-09	8.84e-08	down-regulated
NR2E1	-1.92372	0.00191249	0.0218091	down-regulated
NR2F1	-2.21416	2.9e-14	1.36e-12	down-regulated
NR2F2	-1.68674	0.000450178	0.00585727	down-regulated
NRCAM	-1.96909	9.12e-18	5.77e-16	down-regulated
NREP	-3.86283	1.43e-21	1.19e-19	down-regulated
NRIP3	-1.84112	0.00476622	0.049451	down-regulated
NTNG1	-5.13381	0.00127095	0.0151564	down-regulated
NTNG2	-3.46552	4.18e-05	0.000650455	down-regulated
NUP133	-1.77305	1.06e-07	2.39e-06	down-regulated
NUPR1	-4.88637	9.4e-25	9.41e-23	down-regulated
OAS2	-4.11143	1.65e-13	7.25e-12	down-regulated
OASL	-2.15206	1.87e-05	0.000304064	down-regulated
OBSCN	-2.60487	9.19e-07	1.8e-05	down-regulated
OLFM1	-4.77484	0.00475203	0.0493326	down-regulated
OLFM2	-3.64073	0.000155822	0.00220729	down-regulated
OPCML	-9.74694	3.89e-16	2.12e-14	down-regulated
OPLAH	-3.88647	8.94e-09	2.33e-07	down-regulated
OPRL1	-2.82461	0.000104621	0.00152466	down-regulated
P2RX6	-2.19321	0.000355096	0.00474201	down-regulated
P2RY2	-3.28942	1.47e-07	3.23e-06	down-regulated
P4HA3	-3.76622	0.00331608	0.0357664	down-regulated
PAPPA2	-5.087	0.000226531	0.00313377	down-regulated
PARP9	-1.59985	0.00132518	0.0157186	down-regulated
PAX3	-3.33633	5.15e-07	1.05e-05	down-regulated
PBLD	-1.97219	0.000747325	0.00930011	down-regulated
PBX1	-2.22716	3.46e-09	9.49e-08	down-regulated
PCBP3	-6.70053	9.17e-06	0.00015588	down-regulated
PCDH1	-2.9312	1.29e-12	5.17e-11	down-regulated
PCDH18	-1.83253	5.86e-05	0.000893565	down-regulated
PCDH19	-7.23252	3.01e-07	6.38e-06	down-regulated
PCDH20	-5.49718	2.12e-58	8.75e-56	down-regulated
PCDH7	-4.56422	6.41e-13	2.67e-11	down-regulated
PCDH9	-1.65933	0.000627227	0.00794023	down-regulated
PCDHB15	-4.80678	7.19e-25	7.24e-23	down-regulated
PCDHB2	-2.29484	0.00142333	0.0167371	down-regulated
PCDHB3	-2.00143	0.00119582	0.0143087	down-regulated
PCDHB5	-1.98902	1.09e-07	2.45e-06	down-regulated
PCDHGA7	-6.71577	3.64e-24	3.52e-22	down-regulated
PCDHGA9	-3.36553	2.63e-17	1.6e-15	down-regulated
PCDHGB1	-2.82007	4.63e-06	8.21e-05	down-regulated
PCDHGC3	-2.24196	1.84e-07	3.99e-06	down-regulated
PCDHGC4	-3.47449	7.65e-16	4.06e-14	down-regulated
PCDHGC5	-4.70185	5.08e-43	1.22e-40	down-regulated
PCOLCE	-6.47271	3.52e-96	3.9e-93	down-regulated
PCSK1	-6.93504	4e-22	3.5e-20	down-regulated
PCSK5	-3.66064	3.67e-11	1.26e-09	down-regulated
PDE3A	-5.88132	0.000101451	0.00148335	down-regulated
PDE3B	-3.28461	0.00300829	0.0326854	down-regulated
PDGFD	-2.65112	3.24e-22	2.84e-20	down-regulated
PDGFRB	-2.16571	2.39e-05	0.000382859	down-regulated
PDIA5	-2.51613	4.83e-06	8.55e-05	down-regulated
PDPN	-2.95451	2.08e-38	3.8e-36	down-regulated
PDZD4	-1.91487	1.49e-05	0.000246002	down-regulated
PEAR1	-2.94663	0.000378869	0.00500401	down-regulated
PEG10	-1.75618	2.18e-08	5.42e-07	down-regulated
PGAP1	-1.66509	5.86e-07	1.19e-05	down-regulated
PGM5	-2.33224	0.000140556	0.00200385	down-regulated
PHACTR1	-5.23865	2.13e-06	3.94e-05	down-regulated
PI15	-5.92644	2.86e-44	7.23e-42	down-regulated
PID1	-3.13598	2.82e-07	6e-06	down-regulated
PIK3C2B	-1.80821	0.000629383	0.00796096	down-regulated
PIK3R1	-2.431	6.64e-12	2.53e-10	down-regulated
PIPOX	-2.54472	2.12e-19	1.5e-17	down-regulated
PKDCC	-2.10539	0.0038541	0.0408728	down-regulated
PLA2G6	-2.48289	4.24e-05	0.000657784	down-regulated
PLA2R1	-5.65565	2.51e-10	7.87e-09	down-regulated
PLCB1	-4.58822	6.86e-25	6.94e-23	down-regulated
PLCD4	-2.24592	0.000294071	0.00399132	down-regulated
PLEKHA6	-2.41823	0.00013196	0.00189349	down-regulated
PLEKHS1	-3.90195	1.28e-15	6.6e-14	down-regulated
PLIN2	-6.82666	2.26e-21	1.86e-19	down-regulated
PLP1	-7.9041	3.41e-08	8.24e-07	down-regulated
PLXDC2	-4.39846	3.89e-27	4.51e-25	down-regulated
PLXNA2	-2.09602	0.000139138	0.00198684	down-regulated
PLXNC1	-1.99121	0.00126779	0.0151289	down-regulated
PNMA2	-2.13415	1.13e-11	4.19e-10	down-regulated
PODN	-7.62929	1.62e-07	3.53e-06	down-regulated
POU4F1	-5.91658	6.66e-05	0.00100707	down-regulated
PPAPDC1A	-5.82074	0.000241155	0.0033128	down-regulated
PPAPDC3	-6.68762	5.71e-11	1.94e-09	down-regulated
PPFIA2	-2.2691	1.6e-10	5.12e-09	down-regulated
PPFIA4	-2.85238	4.72e-06	8.36e-05	down-regulated
PPFIBP2	-2.27847	0.000220934	0.00306351	down-regulated
PPP1R3C	-1.89307	0.00235367	0.0262653	down-regulated
PPP2CB	-1.47313	6.63e-06	0.000115137	down-regulated
PPP4R4	-4.99015	0.00190861	0.0217928	down-regulated
PQLC3	-2.19932	3.88e-08	9.26e-07	down-regulated
PRDM16	-8.04543	3.84e-08	9.18e-07	down-regulated
PRDM8	-2.53698	0.00219341	0.0246743	down-regulated
PRIMA1	-8.83946	6.33e-11	2.14e-09	down-regulated
PRKCDBP	-10.9191	1.44e-16	8.16e-15	down-regulated
PRKD1	-2.44612	5.4e-14	2.47e-12	down-regulated
PRKY	-3.76123	3.24e-06	5.86e-05	down-regulated
PROS1	-2.45523	2.14e-07	4.62e-06	down-regulated
PRPH	-4.18164	2.68e-05	0.000425405	down-regulated
PRRX1	-3.2753	8.68e-42	1.97e-39	down-regulated
PRSS21	-5.86692	0.000230725	0.00318681	down-regulated
PRSS35	-3.70418	0.000226355	0.00313377	down-regulated
PRUNE2	-2.58373	4.52e-13	1.9e-11	down-regulated
PSD3	-2.60695	4.59e-18	2.95e-16	down-regulated
PSMG3-AS1	-2.18995	2.29e-06	4.21e-05	down-regulated
PTCHD1	-2.49244	0.00103704	0.01257	down-regulated
PTGDS	-7.13282	1.38e-05	0.000228777	down-regulated
PTGFR	-6.32507	3.7e-05	0.000578881	down-regulated
PTK2B	-3.13133	1.18e-07	2.63e-06	down-regulated
PTPRG	-1.40101	0.00469868	0.0488911	down-regulated
PTPRN	-3.3195	4.98e-07	1.02e-05	down-regulated
PTPRN2	-2.13571	2.03e-12	8.01e-11	down-regulated
PTPRO	-7.13813	7.3e-07	1.46e-05	down-regulated
PTX3	-2.41142	3.97e-08	9.44e-07	down-regulated
PVRL1	-2.34278	4.78e-14	2.19e-12	down-regulated
PYCR2	-1.68861	4.94e-06	8.72e-05	down-regulated
QPRT	-3.22569	3.81e-08	9.12e-07	down-regulated
RAB3GAP2	-1.88755	5.72e-09	1.53e-07	down-regulated
RAB3IL1	-3.78763	0.000772861	0.00959094	down-regulated
RABL3	-1.67107	9.55e-07	1.86e-05	down-regulated
RAC2	-3.29964	4.21e-14	1.95e-12	down-regulated
RAD51AP2	-5.92542	0.000121988	0.0017561	down-regulated
RANBP3L	-4.52702	0.000916949	0.0112296	down-regulated
RARRES1	-6.16756	1.37e-17	8.52e-16	down-regulated
RARRES3	-3.2314	7.18e-13	2.97e-11	down-regulated
RASA4	-2.71904	6.61e-07	1.33e-05	down-regulated
RASGEF1C	-5.10623	0.00367284	0.0390675	down-regulated
RASGRF2	-2.58084	1.52e-05	0.000249881	down-regulated
RASL11B	-5.2452	0.00186875	0.0213652	down-regulated
RASSF10	-7.20809	8.39e-07	1.65e-05	down-regulated
RASSF6	-3.81195	2.88e-05	0.000455418	down-regulated
RBFOX1	-6.9851	1.31e-06	2.49e-05	down-regulated
RBM47	-1.80172	0.000446423	0.00581696	down-regulated
RBP7	-6.15459	5.89e-05	0.000896588	down-regulated
RCOR2	-4.03633	2.73e-11	9.62e-10	down-regulated
REC8	-4.1046	2.08e-76	1.53e-73	down-regulated
RFTN1	-2.08072	0.000355587	0.004745	down-regulated
RFX8	-8.42708	4.84e-10	1.48e-08	down-regulated
RGMA	-1.43868	0.000849559	0.0104986	down-regulated
RHOB	-1.55011	0.00239593	0.0266698	down-regulated
RHOU	-2.1451	0.00132885	0.015741	down-regulated
RIMS2	-7.97793	7.5e-09	1.98e-07	down-regulated
RNF112	-1.71304	0.000910292	0.0111558	down-regulated
RNF187	-1.94147	1.34e-09	3.83e-08	down-regulated
ROBO2	-8.24092	6.59e-16	3.53e-14	down-regulated
ROM1	-2.29987	0.00146774	0.0171796	down-regulated
ROS1	-4.93155	0.00222414	0.0249772	down-regulated
RPP25	-3.62551	0.000360639	0.00480103	down-regulated
RPS4Y1	-11.4324	1.63e-18	1.07e-16	down-regulated
RPS6KA6	-2.75227	4.75e-09	1.28e-07	down-regulated
S100B	-3.12246	4.47e-10	1.37e-08	down-regulated
SALL1	-2.12229	2.69e-08	6.59e-07	down-regulated
SALL4	-2.78914	1.06e-06	2.06e-05	down-regulated
SARDH	-5.95328	3.23e-08	7.84e-07	down-regulated
SCN1A	-6.28446	0.000298837	0.00405037	down-regulated
SCN2A	-2.29563	8.77e-09	2.29e-07	down-regulated
SCN3A	-5.03114	7.68e-12	2.91e-10	down-regulated
SCN4B	-4.20114	3.78e-07	7.86e-06	down-regulated
SCN8A	-2.64061	5.12e-15	2.55e-13	down-regulated
SCN9A	-2.91331	2.75e-18	1.79e-16	down-regulated
SCRG1	-5.07509	2.3e-13	9.99e-12	down-regulated
SCUBE3	-2.61369	0.0046891	0.0488223	down-regulated
SDC3	-2.46735	7.83e-09	2.06e-07	down-regulated
SEC31B	-2.47966	0.000141107	0.0020101	down-regulated
SELENBP1	-3.64809	5.74e-05	0.000876005	down-regulated
SELP	-7.53105	0.00074661	0.00929773	down-regulated
SEMA3C	-2.67264	4.17e-08	9.88e-07	down-regulated
SEMA3E	-4.16965	9.05e-17	5.21e-15	down-regulated
SEMA5A	-6.31464	1.75e-69	1.19e-66	down-regulated
2020-09-04	-2.84548	6.83e-11	2.3e-09	down-regulated
SERPINA1	-5.42145	0.000632477	0.00798869	down-regulated
SERPINA3	-2.62862	0.00173727	0.0200256	down-regulated
SERPINF1	-3.685	4.57e-15	2.29e-13	down-regulated
SERPINH1	-2.2773	1.81e-17	1.11e-15	down-regulated
SERTAD4	-5.27861	9.35e-12	3.52e-10	down-regulated
SERTAD4-AS1	-3.2637	0.00385366	0.0408728	down-regulated
SESN3	-2.83038	3.19e-13	1.36e-11	down-regulated
SEZ6L	-3.33366	0.00146397	0.0171467	down-regulated
SFRP1	-2.50373	8.97e-07	1.76e-05	down-regulated
SFRP2	-3.81134	0.000404113	0.00530859	down-regulated
SGCE	-1.8174	4.63e-08	1.09e-06	down-regulated
SGK2	-4.02775	0.00404137	0.0426547	down-regulated
SH3BP5	-1.61337	5.91e-05	0.000898992	down-regulated
SH3TC1	-3.4629	7.36e-06	0.000126766	down-regulated
SHC3	-1.6405	0.00454261	0.0474364	down-regulated
SHF	-2.5395	2.35e-05	0.00037737	down-regulated
SHROOM2	-2.94061	1.08e-12	4.4e-11	down-regulated
SIAH3	-3.83045	0.000151837	0.00215947	down-regulated
SIGIRR	-5.3673	0.00180605	0.0207286	down-regulated
SIRPA	-3.34838	1.01e-10	3.31e-09	down-regulated
SLC12A8	-3.19261	5.72e-19	3.9e-17	down-regulated
SLC16A3	-3.10794	9.49e-07	1.86e-05	down-regulated
SLC16A7	-2.70967	5.83e-09	1.55e-07	down-regulated
SLC1A3	-3.63095	1.37e-20	1.05e-18	down-regulated
SLC22A3	-5.68613	0.000347604	0.004656	down-regulated
SLC25A18	-3.05783	2.18e-13	9.5e-12	down-regulated
SLC25A33	-6.39859	5.25e-10	1.59e-08	down-regulated
SLC27A6	-7.97368	3.17e-08	7.7e-07	down-regulated
SLC2A11	-2.24896	4.83e-06	8.55e-05	down-regulated
SLC2A5	-7.25528	2.18e-06	4.02e-05	down-regulated
SLC35A5	-1.45886	0.0010255	0.0124643	down-regulated
SLC35B3	-1.51402	0.000560446	0.00717606	down-regulated
SLC38A3	-4.34569	4.76e-15	2.38e-13	down-regulated
SLC39A4	-6.36067	5.49e-10	1.65e-08	down-regulated
SLC40A1	-2.13258	7.32e-06	0.000126324	down-regulated
SLC44A3	-2.30578	0.00272893	0.0299438	down-regulated
SLC46A3	-2.74443	2.43e-07	5.22e-06	down-regulated
SLC4A10	-3.29219	1.67e-06	3.12e-05	down-regulated
SLC6A6	-2.28021	4.61e-22	4.01e-20	down-regulated
SLC7A11	-2.26323	1.45e-08	3.69e-07	down-regulated
SLC7A14	-2.73103	1.69e-05	0.000276365	down-regulated
SLC7A8	-4.65815	2.81e-08	6.86e-07	down-regulated
SLIT3	-10.2624	6.7e-15	3.3e-13	down-regulated
SLITRK2	-9.08089	2.76e-11	9.69e-10	down-regulated
SLPI	-5.40107	0.00168316	0.0194695	down-regulated
SNAI1	-2.08104	0.00291671	0.0317683	down-regulated
SNAI2	-2.9105	2.09e-10	6.59e-09	down-regulated
SNAP25	-2.83835	2.94e-15	1.48e-13	down-regulated
SNAP25-AS1	-3.89417	0.000402068	0.00528957	down-regulated
SNAP47	-1.59455	0.00259076	0.0285679	down-regulated
SNED1	-3.75505	1.9e-21	1.57e-19	down-regulated
SNHG18	-5.19022	0.00103469	0.0125561	down-regulated
SNHG5	-1.87859	3.95e-05	0.000615466	down-regulated
SNN	-2.44934	9.23e-08	2.1e-06	down-regulated
SNTG1	-3.12871	0.00140782	0.0165767	down-regulated
SOD2	-2.86486	0.00138563	0.0163263	down-regulated
SOD3	-3.49302	6.87e-20	4.97e-18	down-regulated
SORBS1	-2.00097	7.27e-07	1.45e-05	down-regulated
SORL1	-2.0374	1.53e-08	3.88e-07	down-regulated
SOX2-OT	-2.59659	6.31e-18	4.02e-16	down-regulated
SOX6	-4.65777	8.53e-11	2.83e-09	down-regulated
SOX8	-4.48548	2.7e-07	5.77e-06	down-regulated
SP140	-4.90983	0.00473771	0.0492128	down-regulated
SPARCL1	-5.51737	0.000121902	0.0017561	down-regulated
SPHKAP	-10.0118	1.43e-13	6.3e-12	down-regulated
SPINT1	-2.46871	0.000250667	0.00343814	down-regulated
SPOCD1	-1.99861	0.000152762	0.00216843	down-regulated
SPOCK2	-3.23542	7.47e-10	2.22e-08	down-regulated
SPON2	-6.10792	4.57e-09	1.24e-07	down-regulated
SPTSSA	-1.73613	2.97e-06	5.41e-05	down-regulated
SRP9	-1.96572	1.46e-14	7.01e-13	down-regulated
SRPX	-2.39682	3.47e-14	1.62e-12	down-regulated
SSC5D	-3.13546	0.000603961	0.00766288	down-regulated
ST13	-1.44622	0.002446	0.0271589	down-regulated
ST6GALNAC2	-4.002	2.11e-14	1e-12	down-regulated
ST8SIA1	-2.75237	2.26e-08	5.59e-07	down-regulated
ST8SIA5	-2.18301	5.21e-06	9.19e-05	down-regulated
STAT2	-1.90941	0.00142821	0.0167834	down-regulated
STIM2	-1.49897	0.00377633	0.0401201	down-regulated
STMN2	-6.07312	6.97e-05	0.00104999	down-regulated
STMN3	-2.10333	5.21e-09	1.39e-07	down-regulated
STON2	-2.07063	8.04e-09	2.11e-07	down-regulated
STXBP6	-9.11002	3.54e-11	1.23e-09	down-regulated
SVEP1	-3.85793	8.61e-16	4.53e-14	down-regulated
SYCE3	-5.16043	0.00291021	0.031717	down-regulated
SYNM	-4.6269	1.66e-45	4.31e-43	down-regulated
SYP	-3.06644	0.0023255	0.0260001	down-regulated
SYT1	-3.58454	2.78e-24	2.72e-22	down-regulated
SYT12	-2.98961	1.47e-05	0.000242804	down-regulated
SYT14	-5.97379	2.33e-06	4.28e-05	down-regulated
SYT17	-2.11275	0.0020346	0.0230827	down-regulated
TACSTD2	-6.70758	4.45e-05	0.000687622	down-regulated
TBX15	-6.00019	1.84e-22	1.65e-20	down-regulated
TBX2	-2.64259	5.32e-10	1.61e-08	down-regulated
TCF12	-2.64011	8.42e-41	1.74e-38	down-regulated
TCF4	-1.54815	5.19e-05	0.000796802	down-regulated
TCN2	-4.61755	8.07e-27	9.17e-25	down-regulated
TDO2	-3.31006	0.000603394	0.00766288	down-regulated
TDRP	-1.93512	0.00170153	0.0196564	down-regulated
TEF	-1.59523	0.00228454	0.0255906	down-regulated
TEK	-3.05091	3.59e-12	1.4e-10	down-regulated
TENM4	-3.83611	6.43e-08	1.49e-06	down-regulated
TF	-5.02264	3.48e-07	7.28e-06	down-regulated
TFAP2A	-2.30689	3.62e-09	9.9e-08	down-regulated
TFAP2B	-6.52459	9.93e-06	0.000167988	down-regulated
THSD7A	-2.22324	0.00111196	0.0134231	down-regulated
THY1	-3.05569	1.38e-54	4.99e-52	down-regulated
TIAM2	-3.26672	6.25e-12	2.39e-10	down-regulated
TIMP3	-7.54926	2.28e-104	3.37e-101	down-regulated
TMC1	-3.59942	0.000420919	0.00551301	down-regulated
TMCC1	-2.18407	7.93e-08	1.82e-06	down-regulated
TMCC1-AS1	-2.42241	0.000188653	0.00264718	down-regulated
TMEM100	-5.0488	4.77e-17	2.82e-15	down-regulated
TMEM132B	-3.93509	8.71e-14	3.94e-12	down-regulated
TMEM132D	-6.05366	0.000104371	0.00152352	down-regulated
TMEM132E	-4.15568	1.02e-08	2.63e-07	down-regulated
TMEM178B	-1.46343	0.00447721	0.0468639	down-regulated
TMEM215	-5.05199	0.00360478	0.0384284	down-regulated
TMEM26	-2.71996	0.000433875	0.00566595	down-regulated
TMEM260	-1.72825	0.000224786	0.00311448	down-regulated
TMEM54	-1.84638	0.000214433	0.0029827	down-regulated
TMEM59L	-2.3118	0.000181762	0.00256246	down-regulated
TMEM71	-3.25919	0.00350364	0.0375608	down-regulated
TMTC4	-2.49733	2.13e-09	5.95e-08	down-regulated
TNFAIP2	-5.62892	1.49e-35	2.51e-33	down-regulated
TNFRSF10D	-9.97153	1.43e-13	6.28e-12	down-regulated
TNFSF4	-4.56159	1.38e-16	7.88e-15	down-regulated
TNS1	-7.81084	1.76e-27	2.07e-25	down-regulated
TOX	-2.92694	4.12e-16	2.23e-14	down-regulated
TOX2	-4.89195	7.28e-43	1.72e-40	down-regulated
TP53I11	-5.12263	5.14e-44	1.28e-41	down-regulated
TP63	-2.65638	3.68e-08	8.8e-07	down-regulated
TPH1	-4.02608	0.000195929	0.00273821	down-regulated
TPP1	-1.95742	0.000949559	0.0116049	down-regulated
TRAM2-AS1	-2.34625	6.1e-06	0.000106644	down-regulated
TRIL	-2.67429	4.6e-10	1.41e-08	down-regulated
TRIM38	-3.20533	1.34e-29	1.75e-27	down-regulated
TRIM55	-4.40443	9.24e-14	4.16e-12	down-regulated
TRIM9	-2.45283	1.93e-05	0.000312914	down-regulated
TSHZ1	-2.19533	5.15e-08	1.21e-06	down-regulated
TSPAN18	-5.63441	0.000567594	0.0072571	down-regulated
TSPYL5	-7.09909	6.75e-07	1.36e-05	down-regulated
TTC28	-1.56966	0.00142986	0.016791	down-regulated
TTN	-3.63233	1.68e-12	6.68e-11	down-regulated
TTN-AS1	-5.29475	0.000672713	0.00844274	down-regulated
TTTY15	-4.64483	1.62e-09	4.58e-08	down-regulated
TTYH2	-3.8362	6.1e-13	2.55e-11	down-regulated
TWIST1	-8.3251	2.06e-12	8.08e-11	down-regulated
TWIST2	-9.10953	1.22e-11	4.52e-10	down-regulated
TXLNGY	-8.61825	2.07e-10	6.56e-09	down-regulated
TYMP	-2.7975	0.00114381	0.0137701	down-regulated
UBE2QL1	-5.98162	5.12e-05	0.000787638	down-regulated
UGT8	-2.33714	4.21e-11	1.45e-09	down-regulated
UNC5B	-1.8244	0.00447515	0.0468639	down-regulated
USP51	-4.80493	0.000528614	0.00679795	down-regulated
USP9Y	-9.35429	2.16e-12	8.43e-11	down-regulated
UTY	-3.35637	1.06e-14	5.16e-13	down-regulated
VASN	-3.14355	9.93e-06	0.000167988	down-regulated
VAV3	-3.23767	1.59e-09	4.47e-08	down-regulated
VCAM1	-4.74502	2.21e-09	6.16e-08	down-regulated
VILL	-5.13835	0.00251191	0.0278036	down-regulated
VIT	-8.373	4.2e-09	1.14e-07	down-regulated
VNN2	-6.92025	1.59e-06	2.98e-05	down-regulated
VSNL1	-2.48182	3.6e-10	1.11e-08	down-regulated
VWA1	-3.62268	1.15e-09	3.32e-08	down-regulated
VWA5A	-1.81954	0.00172844	0.0199541	down-regulated
VWDE	-6.82056	4.56e-19	3.14e-17	down-regulated
WASF3	-4.08816	4.28e-12	1.65e-10	down-regulated
WBSCR27	-2.62243	5.19e-06	9.15e-05	down-regulated
WDR26	-1.446	0.000220414	0.0030587	down-regulated
WDR49	-4.92914	0.00057375	0.00731996	down-regulated
WDR78	-2.84174	1.73e-06	3.22e-05	down-regulated
WNK2	-3.84096	1.15e-06	2.21e-05	down-regulated
XAF1	-3.86491	4.98e-17	2.93e-15	down-regulated
XKR5	-3.81175	9.08e-08	2.06e-06	down-regulated
XYLT1	-7.11412	4.01e-07	8.31e-06	down-regulated
ZBTB20	-1.72351	0.000320274	0.00430947	down-regulated
ZBTB7C	-7.47542	1.34e-07	2.97e-06	down-regulated
ZC3HAV1L	-3.44895	4.73e-09	1.28e-07	down-regulated
ZCCHC24	-1.6993	0.00256954	0.0283883	down-regulated
ZDBF2	-1.53113	0.00284092	0.0310574	down-regulated
ZFP2	-2.91514	0.00151001	0.0176161	down-regulated
ZFP36L2	-1.3876	0.00218103	0.0245709	down-regulated
ZFP69	-4.15952	5.63e-08	1.31e-06	down-regulated
ZFY	-5.68632	6.75e-10	2.01e-08	down-regulated
ZMAT1	-2.6523	6.19e-07	1.25e-05	down-regulated
ZMIZ1-AS1	-4.61234	6.82e-05	0.00102903	down-regulated
ZNF117	-1.61776	0.00191489	0.0218223	down-regulated
ZNF135	-5.30288	4.4e-15	2.21e-13	down-regulated
ZNF148	-1.53131	7.9e-06	0.000135597	down-regulated
ZNF204P	-2.55533	7.81e-08	1.79e-06	down-regulated
ZNF208	-6.59336	5.46e-17	3.2e-15	down-regulated
ZNF233	-2.67061	0.00179485	0.0206268	down-regulated
ZNF257	-5.9157	6.72e-06	0.0001165	down-regulated
ZNF300P1	-7.25643	3.33e-07	7e-06	down-regulated
ZNF329	-1.83359	0.000515859	0.0066484	down-regulated
ZNF334	-2.23876	1.41e-06	2.67e-05	down-regulated
ZNF385D	-10.6548	4.54e-16	2.45e-14	down-regulated
ZNF436	-2.47253	2.54e-09	7.05e-08	down-regulated
ZNF454	-5.57884	1.56e-05	0.000254967	down-regulated
ZNF501	-3.80142	2.31e-14	1.09e-12	down-regulated
ZNF521	-5.52871	3.34e-11	1.16e-09	down-regulated
ZNF560	-6.51525	1.51e-05	0.000249113	down-regulated
ZNF572	-3.9254	3.32e-06	5.99e-05	down-regulated
ZNF596	-2.59087	6.54e-07	1.32e-05	down-regulated
ZNF626	-2.4896	4.23e-10	1.3e-08	down-regulated
ZNF676	-6.71322	4.18e-06	7.47e-05	down-regulated
ZNF679	-5.28502	0.00218088	0.0245709	down-regulated
ZNF695	-4.38887	0.00324672	0.0351253	down-regulated
ZNF703	-1.7501	0.00100012	0.0121768	down-regulated
ZNF706	-1.69235	2.29e-09	6.36e-08	down-regulated
ZNF717	-2.45367	8.14e-07	1.61e-05	down-regulated
ZNF727P	-6.82418	1.48e-06	2.8e-05	down-regulated
ZNF728	-5.28088	0.0016233	0.0188862	down-regulated
ZNF781	-4.75493	0.000604162	0.00766288	down-regulated
ZNF804A	-1.73268	0.000526956	0.00678155	down-regulated
ZNF818P	-2.14792	0.000494974	0.00639784	down-regulated
ZNF826P	-6.80995	3.4e-06	6.12e-05	down-regulated
ZNF98	-5.49673	0.000872297	0.0107422	down-regulated
ZSCAN1	-6.1804	5.77e-05	0.000880029	down-regulated
ZSCAN18	-3.67846	4.29e-26	4.73e-24	down-regulated
ZYG11A	-2.14701	0.00356432	0.0380501	down-regulated

## Sheet: enrich down-reg(G14-G179)
Category	ID	Description	GeneRatio	BgRatio	pvalue	p.adjust	geneID
Reactome Pathways	R-HSA-1474244	Extracellular matrix organization	43/556	301/10619	1.48894e-09	1.39365e-06	A2M/ADAMTS1/ADAMTS4/BGN/CAPN5/COL12A1/COL1A2/COL21A1/COL22A1/COL3A1/COL5A1/COL5A3/COL6A3/COL8A1/COLGALT2/CTSK/DDR2/DMD/EMILIN1/FBLN2/FBLN5/FMOD/FN1/ICAM1/ITGA1/ITGA9/JAM2/KDR/LAMA4/MFAP5/MMP11/MMP14/MMP16/MMP19/MMP2/MUSK/NID1/P4HA3/PCOLCE/SCUBE3/SDC3/SERPINH1/VCAM1
Reactome Pathways	R-HSA-202430	Translocation of ZAP-70 to Immunological synapse	8/556	19/10619	2.43017e-06	0.0011018	HLA-DPA1/HLA-DPB1/HLA-DQA1/HLA-DQA2/HLA-DQB1/HLA-DRA/HLA-DRB1/HLA-DRB5
Reactome Pathways	R-HSA-397014	Muscle contraction	28/556	209/10619	4.18107e-06	0.0011018	ATP2B2/CACNA1C/CACNB2/CACNG7/DMD/DYSF/FGF11/FGF13/FXYD1/FXYD7/ITGA1/KCNE4/KCNH2/KCNK1/KCNK10/LMOD1/MYBPC1/MYL9/MYLK/NPR2/SCN1A/SCN2A/SCN3A/SCN4B/SCN8A/SCN9A/SORBS1/TTN
Reactome Pathways	R-HSA-877300	Interferon gamma signaling	17/556	92/10619	4.70853e-06	0.0011018	GBP3/GBP4/HLA-DPA1/HLA-DPB1/HLA-DQA1/HLA-DQA2/HLA-DQB1/HLA-DRA/HLA-DRB1/HLA-DRB5/ICAM1/IRF9/MT2A/OAS2/OASL/TRIM38/VCAM1
Reactome Pathways	R-HSA-202427	Phosphorylation of CD3 and TCR zeta chains	8/556	22/10619	8.93796e-06	0.00148664	HLA-DPA1/HLA-DPB1/HLA-DQA1/HLA-DQA2/HLA-DQB1/HLA-DRA/HLA-DRB1/HLA-DRB5
Reactome Pathways	R-HSA-6794362	Protein-protein interactions at synapses	16/556	87/10619	9.52975e-06	0.00148664	APBA2/BEGAIN/EPB41L1/EPB41L3/GRIA1/GRIA3/LRRC4B/NLGN1/NLGN3/NLGN4Y/PPFIA2/PPFIA4/PPFIBP2/SLITRK2/SYT1/SYT12
Reactome Pathways	R-HSA-389948	PD-1 signaling	8/556	23/10619	1.30806e-05	0.00174906	HLA-DPA1/HLA-DPB1/HLA-DQA1/HLA-DQA2/HLA-DQB1/HLA-DRA/HLA-DRB1/HLA-DRB5
Reactome Pathways	R-HSA-5576892	Phase 0 - rapid depolarisation	11/556	46/10619	1.83442e-05	0.0020598	CACNA1C/CACNB2/CACNG7/FGF11/FGF13/SCN1A/SCN2A/SCN3A/SCN4B/SCN8A/SCN9A
Reactome Pathways	R-HSA-445095	Interaction between L1 and Ankyrins	9/556	31/10619	1.98058e-05	0.0020598	L1CAM/NFASC/NRCAM/SCN1A/SCN2A/SCN3A/SCN4B/SCN8A/SCN9A
Reactome Pathways	R-HSA-1650814	Collagen biosynthesis and modifying enzymes	13/556	67/10619	3.60506e-05	0.0030364	COL12A1/COL1A2/COL21A1/COL22A1/COL3A1/COL5A1/COL5A3/COL6A3/COL8A1/COLGALT2/P4HA3/PCOLCE/SERPINH1
Reactome Pathways	R-HSA-1474228	Degradation of the extracellular matrix	20/556	140/10619	3.89419e-05	0.0030364	A2M/ADAMTS1/ADAMTS4/CAPN5/COL12A1/COL1A2/COL3A1/COL5A1/COL5A3/COL6A3/COL8A1/CTSK/FN1/MMP11/MMP14/MMP16/MMP19/MMP2/NID1/SCUBE3
Reactome Pathways	R-HSA-913531	Interferon Signaling	25/556	199/10619	4.12702e-05	0.0030364	BST2/GBP3/GBP4/HLA-DPA1/HLA-DPB1/HLA-DQA1/HLA-DQA2/HLA-DQB1/HLA-DRA/HLA-DRB1/HLA-DRB5/ICAM1/IFIT1/IFIT2/IFITM1/IFITM2/IRF9/MT2A/NUP133/OAS2/OASL/STAT2/TRIM38/VCAM1/XAF1
Reactome Pathways	R-HSA-6785807	Interleukin-4 and Interleukin-13 signaling	17/556	108/10619	4.21722e-05	0.0030364	CEBPD/COL1A2/CXCL8/FN1/FOS/HGF/HMOX1/ICAM1/IL6/JUNB/LCN2/MMP2/NOS2/PIK3R1/RHOU/TWIST1/VCAM1
Reactome Pathways	R-HSA-1442490	Collagen degradation	12/556	64/10619	0.000101584	0.00679163	COL12A1/COL1A2/COL3A1/COL5A1/COL5A3/COL6A3/COL8A1/CTSK/MMP11/MMP14/MMP19/MMP2
Reactome Pathways	R-HSA-5576891	Cardiac conduction	19/556	141/10619	0.000134542	0.00802518	ATP2B2/CACNA1C/CACNB2/CACNG7/FGF11/FGF13/FXYD1/FXYD7/KCNE4/KCNH2/KCNK1/KCNK10/NPR2/SCN1A/SCN2A/SCN3A/SCN4B/SCN8A/SCN9A
Reactome Pathways	R-HSA-5661231	Metallothioneins bind metals	5/556	11/10619	0.000137182	0.00802518	MT1F/MT1M/MT1X/MT2A/MT3
Reactome Pathways	R-HSA-202433	Generation of second messenger molecules	8/556	33/10619	0.000232748	0.0128148	HLA-DPA1/HLA-DPB1/HLA-DQA1/HLA-DQA2/HLA-DQB1/HLA-DRA/HLA-DRB1/HLA-DRB5
Reactome Pathways	R-HSA-8948216	Collagen chain trimerization	9/556	44/10619	0.000378634	0.0196889	COL12A1/COL1A2/COL21A1/COL22A1/COL3A1/COL5A1/COL5A3/COL6A3/COL8A1
Reactome Pathways	R-HSA-216083	Integrin cell surface interactions	13/556	85/10619	0.000442421	0.0214403	COL1A2/COL3A1/COL5A1/COL5A3/COL6A3/COL8A1/FN1/ICAM1/ITGA1/ITGA9/JAM2/KDR/VCAM1
Reactome Pathways	R-HSA-373760	L1CAM interactions	16/556	119/10619	0.000458126	0.0214403	CHL1/CNTNAP1/DPYSL2/GAP43/ITGA1/ITGA9/L1CAM/NFASC/NRCAM/RPS6KA6/SCN1A/SCN2A/SCN3A/SCN4B/SCN8A/SCN9A
Reactome Pathways	R-HSA-112316	Neuronal System	38/556	413/10619	0.000487582	0.0217322	ADCY8/APBA2/ARHGEF9/BCHE/BEGAIN/CACNB2/CHRNA1/CHRNA9/EPB41L1/EPB41L3/GABRG3/GNG2/GNG7/GRIA1/GRIA2/GRIA3/GRIK5/KCNB1/KCNH2/KCNJ10/KCNJ6/KCNK1/KCNK10/LRRC4B/NLGN1/NLGN3/NLGN4Y/PLCB1/PPFIA2/PPFIA4/PPFIBP2/RASGRF2/RPS6KA6/SLC1A3/SLITRK2/SNAP25/SYT1/SYT12
Reactome Pathways	R-HSA-5660526	Response to metal ions	5/556	14/10619	0.000521215	0.0221753	MT1F/MT1M/MT1X/MT2A/MT3
Reactome Pathways	R-HSA-8874081	MET activates PTK2 signaling	7/556	30/10619	0.000736339	0.0275279	COL1A2/COL3A1/COL5A1/COL5A3/FN1/HGF/LAMA4
Reactome Pathways	R-HSA-380108	Chemokine receptors bind chemokines	9/556	48/10619	0.000743227	0.0275279	CCR10/CXCL1/CXCL11/CXCL12/CXCL2/CXCL3/CXCL5/CXCL6/CXCL8
Reactome Pathways	R-HSA-1474290	Collagen formation	13/556	90/10619	0.000774806	0.0275279	COL12A1/COL1A2/COL21A1/COL22A1/COL3A1/COL5A1/COL5A3/COL6A3/COL8A1/COLGALT2/P4HA3/PCOLCE/SERPINH1
Reactome Pathways	R-HSA-202733	Cell surface interactions at the vascular wall	17/556	137/10619	0.000788785	0.0275279	ANGPT1/CD74/COL1A2/FN1/GYPC/JAM2/L1CAM/PIK3R1/PROS1/SDC3/SELP/SIRPA/SLC16A3/SLC7A11/SLC7A8/TEK/TNFRSF10D
Reactome Pathways	R-HSA-381426	Regulation of Insulin-like Growth Factor (IGF) transport and uptake by Insulin-like Growth Factor Binding Proteins (IGFBPs)	16/556	125/10619	0.000794074	0.0275279	C3/CHRDL1/CP/CSF1/FAM20A/FN1/FSTL1/IGF1/IL6/MIA3/MMP2/PAPPA2/SERPINA1/SPARCL1/TF/VWA1
Reactome Pathways	R-HSA-194840	Rho GTPase cycle	17/556	138/10619	0.00085709	0.0280445	A2M/ARHGAP20/ARHGAP24/ARHGEF35/ARHGEF5/ARHGEF9/CHN1/DLC1/KALRN/MCF2L/OBSCN/RAC2/RASGRF2/RHOB/RHOU/TIAM2/VAV3
Reactome Pathways	R-HSA-416482	G alpha (12/13) signalling events	12/556	80/10619	0.000868899	0.0280445	ARHGEF35/ARHGEF5/ARHGEF9/GNG2/GNG7/KALRN/MCF2L/OBSCN/RASGRF2/RHOB/TIAM2/VAV3
Category	ID	Description	GeneRatio	BgRatio	pvalue	p.adjust	geneID
Biological Process	GO:0030198	extracellular matrix organization	50/836	334/17913	2.47101e-13	1.20857e-09	A2M/ABI3BP/ADAMTS4/BGN/COL12A1/COL1A2/COL3A1/COL5A1/COL5A3/COL6A3/COL8A1/CREB3L1/CSGALNACT1/CTSK/DDR2/EMILIN1/ENG/FAP/FBLN2/FBLN5/FMOD/FN1/FOXC2/FOXF1/GAS2/GPM6B/ICAM1/IL6/ITGA1/ITGA9/JAM2/KDR/LAMA4/LCP1/MFAP5/MMP11/MMP14/MMP16/MMP19/MMP2/NID1/NR2E1/PDPN/PTX3/SCUBE3/SFRP2/SPINT1/SPOCK2/VCAM1/VWA1
Biological Process	GO:0043062	extracellular structure organization	53/836	387/17913	1.73126e-12	3.12683e-09	A2M/ABCA1/ABI3BP/ADAMTS4/ARF1/BGN/COL12A1/COL1A2/COL3A1/COL5A1/COL5A3/COL6A3/COL8A1/CREB3L1/CSGALNACT1/CTSK/DDR2/EMILIN1/ENG/FAP/FBLN2/FBLN5/FMOD/FN1/FOXC2/FOXF1/GAS2/GPM6B/ICAM1/IL6/ITGA1/ITGA9/JAM2/KDR/LAMA4/LCP1/LPL/MFAP5/MMP11/MMP14/MMP16/MMP19/MMP2/NID1/NR2E1/PDPN/PTX3/SCUBE3/SFRP2/SPINT1/SPOCK2/VCAM1/VWA1
Biological Process	GO:0001503	ossification	53/836	388/17913	1.91791e-12	3.12683e-09	BMP5/BMP6/CDH11/CEBPD/CHRDL1/COL1A2/CREB3L1/CSF1/CSGALNACT1/CTSK/DCHS1/DDR2/DLX5/EGR2/FOXC2/GDPD2/GLI2/GPM6B/GPNMB/HAND2/HGF/ID1/ID2/ID3/IFITM1/IGF1/IL6/JUNB/MEF2C/MGP/MMP14/MMP16/MMP2/MRC2/NELL1/NPR2/PBX1/PKDCC/PRKD1/PTK2B/RANBP3L/SFRP1/SFRP2/SNAI1/SNAI2/SOX8/TEK/TFAP2A/TP63/TPH1/TWIST1/TWIST2/XYLT1
Biological Process	GO:0098742	cell-cell adhesion via plasma-membrane adhesion molecules	35/836	233/17913	9.07639e-10	1.10982e-06	CADM3/CDH13/CELSR3/CLDN10/CLDN23/CLDN3/CLSTN2/DCHS1/FLRT3/ICAM1/LRRC4C/NLGN1/NTNG1/NTNG2/PCDH1/PCDH18/PCDH19/PCDH20/PCDH7/PCDH9/PCDHB15/PCDHB2/PCDHB3/PCDHB5/PCDHGA7/PCDHGA9/PCDHGB1/PCDHGC3/PCDHGC4/PCDHGC5/ROBO2/SELP/SLITRK2/SPARCL1/VCAM1
Biological Process	GO:0050808	synapse organization	48/836	394/17913	1.15811e-09	1.13286e-06	ARF1/C3/CHRNA1/CTNNA2/CTNND2/CTTNBP2/DGKB/DNER/DOCK10/ELFN1/EPHA4/FLRT3/GAP43/GPM6A/INA/KALRN/L1CAM/LRRC4B/LRRC4C/LRRN1/MAGI2/MEF2C/MUSK/NFASC/NFATC4/NLGN1/NLGN3/NLGN4Y/NRCAM/NTNG1/NTNG2/PCDHB2/PCDHB3/PCDHB5/PCDHGC3/PCDHGC4/PCDHGC5/POU4F1/PTPRO/ROBO2/SEMA3E/SEZ6L/SLC7A11/SLITRK2/SPARCL1/SPOCK2/WASF3/ZNF804A
Biological Process	GO:0031589	cell-substrate adhesion	42/836	322/17913	1.6585e-09	1.35195e-06	ABI3BP/ADAMTS13/ANGPT1/APOD/BST1/CASS4/CDH13/COL3A1/COL5A3/COL8A1/CSF1/DLC1/ECM2/EMILIN1/FAM107A/FBLN5/FN1/FOXF1/FZD7/GPM6B/ID1/ITGA1/KDR/L1CAM/MMP14/NID1/PDPN/PIK3R1/PPFIA2/PTK2B/PTPRO/RAC2/SEMA3E/SFRP1/SGCE/SNED1/SORBS1/SPOCK2/TACSTD2/TEK/THY1/VCAM1
Biological Process	GO:0030278	regulation of ossification	31/836	199/17913	3.4006e-09	2.37604e-06	BMP6/CEBPD/CSF1/DDR2/EGR2/GDPD2/GPM6B/HAND2/HGF/ID1/ID2/ID3/IFITM1/IGF1/IL6/MEF2C/MGP/NELL1/PBX1/PKDCC/PRKD1/PTK2B/RANBP3L/SFRP1/SFRP2/SNAI2/TFAP2A/TP63/TPH1/TWIST1/TWIST2
Biological Process	GO:0001501	skeletal system development	53/836	479/17913	4.91711e-09	3.0062e-06	ADAMTS4/BMP5/BMP6/CDH11/CHI3L1/COL1A2/COL3A1/CSGALNACT1/CTSK/CYTL1/DCHS1/DLX5/ENG/EYA1/FLI1/FOXC2/FOXP1/GDF6/GLI2/GSC/HAND2/HES5/HHIP/HOXA5/HOXB4/IGF1/KIT/LRRC17/MEF2C/MEIS1/MGP/MMP14/MMP16/MMP2/NPR2/PAPPA2/PBX1/PCSK5/PKDCC/PRRX1/RANBP3L/SERPINH1/SFRP1/SFRP2/SNAI1/SNAI2/SOX6/TBX15/TEK/TFAP2A/TP63/TWIST1/XYLT1
Biological Process	GO:0034341	response to interferon-gamma	27/836	173/17913	3.34206e-08	1.81622e-05	ADAMTS13/BST2/CASP1/CD40/GBP4/GSN/HLA-DPA1/HLA-DPB1/HLA-DQA1/HLA-DQA2/HLA-DQB1/HLA-DRA/HLA-DRB1/HLA-DRB5/ICAM1/IFITM1/IFITM2/IRF9/LGALS9/MT2A/NOS2/OAS2/OASL/PARP9/SIRPA/TRIM38/VCAM1
Biological Process	GO:0050900	leukocyte migration	50/836	467/17913	3.92038e-08	1.91746e-05	ANGPT1/APOD/ARHGEF5/BMP5/BST1/CD74/COL1A2/CSF1/CXCL11/CXCL12/CXCL14/CXCL3/CXCL6/CXCL8/DYSF/EDNRB/EMILIN1/FN1/GYPC/HMOX1/HRH1/ICAM1/IL1R1/IL6/ITGA1/ITGA9/JAM2/KIT/L1CAM/LGALS9/MIA3/MMP14/PDGFD/PIK3R1/PLCB1/PROS1/PTK2B/PTPRO/RAC2/SDC3/SELP/SIRPA/SLC16A3/SLC7A11/SLC7A8/TEK/THY1/TNFRSF10D/VAV3/VCAM1
Biological Process	GO:0010975	regulation of neuron projection development	49/836	458/17913	5.49803e-08	2.44463e-05	ARF1/BMP5/CACNG7/CHN1/CNR1/CPNE5/CTNNA2/CTSZ/CXCL12/DPYSL2/DRAXIN/EPHA4/FGF13/FN1/HGF/ID1/KALRN/L1CAM/LPAR1/LRRC4C/LZTS1/MAGI2/MEF2C/MT3/NFATC4/NLGN1/NLGN3/NR2E1/NR2F1/NRCAM/OLFM1/PRKD1/PRRX1/PTK2B/PTPRG/PTPRO/RGMA/RIMS2/ROBO2/SEMA5A/SERPINF1/SFRP1/SFRP2/SNAP25/STMN2/SYT1/SYT17/THY1/ZNF804A
Biological Process	GO:0007160	cell-matrix adhesion	30/836	214/17913	7.12527e-08	2.90414e-05	ADAMTS13/APOD/BST1/CDH13/COL3A1/COL5A3/CSF1/DLC1/ECM2/EMILIN1/FAM107A/FBLN5/FN1/GPM6B/ITGA1/KDR/L1CAM/MMP14/NID1/PIK3R1/PPFIA2/PTK2B/SEMA3E/SFRP1/SGCE/SNED1/SORBS1/TEK/THY1/VCAM1
Biological Process	GO:0001822	kidney development	35/836	276/17913	7.75768e-08	2.91868e-05	ACE/ADAMTS1/ANGPT1/BMP6/BMPER/CALB1/DCHS1/EPHA4/EYA1/FOXC2/FRAS1/GLI2/HES5/ID2/ID3/IRX2/MAGI2/MEF2C/NID1/NOTCH3/NUP133/PBX1/PCSK5/PDGFD/PDGFRB/PTPRO/ROBO2/SALL1/SERPINF1/SFRP1/SOX8/TACSTD2/TEK/TFAP2A/TFAP2B
Biological Process	GO:0072001	renal system development	36/836	291/17913	9.53467e-08	3.331e-05	ACE/ADAMTS1/ANGPT1/BMP6/BMPER/CALB1/DCHS1/EPHA4/EYA1/FOXC2/FOXF1/FRAS1/GLI2/HES5/ID2/ID3/IRX2/MAGI2/MEF2C/NID1/NOTCH3/NUP133/PBX1/PCSK5/PDGFD/PDGFRB/PTPRO/ROBO2/SALL1/SERPINF1/SFRP1/SOX8/TACSTD2/TEK/TFAP2A/TFAP2B
Biological Process	GO:0045667	regulation of osteoblast differentiation	22/836	128/17913	1.08682e-07	3.54376e-05	BMP6/CEBPD/DDR2/GDPD2/HAND2/HGF/ID1/ID2/ID3/IFITM1/IGF1/IL6/MEF2C/NELL1/PRKD1/RANBP3L/SFRP1/SFRP2/SNAI2/TP63/TWIST1/TWIST2
Biological Process	GO:0007156	homophilic cell adhesion via plasma membrane adhesion molecules	22/836	130/17913	1.44364e-07	4.27227e-05	CADM3/CDH13/CELSR3/CLSTN2/DCHS1/PCDH1/PCDH18/PCDH19/PCDH20/PCDH7/PCDH9/PCDHB15/PCDHB2/PCDHB3/PCDHB5/PCDHGA7/PCDHGA9/PCDHGB1/PCDHGC3/PCDHGC4/PCDHGC5/ROBO2
Biological Process	GO:0060485	mesenchyme development	33/836	258/17913	1.48494e-07	4.27227e-05	BMP5/DCHS1/EDNRA/EDNRB/ENG/FN1/FOXC2/FOXF1/GSC/HAND2/HEY1/HGF/HOXA5/IL6/MEF2C/NUP133/OLFM1/PBLD/PDGFRB/PDPN/RANBP3L/ROBO2/SEMA3C/SFRP1/SFRP2/SNAI1/SNAI2/SOX8/TBX2/TMEM100/TWIST1/VASN/ZNF703
Biological Process	GO:0001649	osteoblast differentiation	30/836	222/17913	1.62685e-07	4.42051e-05	BMP6/CEBPD/CREB3L1/DDR2/DLX5/GDPD2/GLI2/GPNMB/HAND2/HGF/ID1/ID2/ID3/IFITM1/IGF1/IL6/JUNB/MEF2C/MRC2/NELL1/PRKD1/RANBP3L/SFRP1/SFRP2/SNAI1/SNAI2/SOX8/TP63/TWIST1/TWIST2
Biological Process	GO:0050804	modulation of chemical synaptic transmission	43/836	393/17913	1.93807e-07	4.989e-05	ADCY8/APBA2/ARF1/BCHE/CACNB2/CDH11/CNR1/CYP46A1/DGKB/EGR2/EPHA4/FAM107A/GRIA1/GRIK5/HRH1/HTR2A/KCNB1/KCNJ10/KIT/LRRC4C/LZTS1/MAPK8IP2/MEF2C/NFATC4/NLGN1/NLGN3/NPTXR/NR2E1/NTNG1/NTNG2/PLA2G6/PLCB1/PTK2B/RIMS2/S100B/SLC1A3/SLC4A10/SLC7A11/SNAP25/SNAP47/SYP/SYT1/SYT12
Biological Process	GO:0099177	regulation of trans-synaptic signaling	43/836	394/17913	2.08054e-07	5.08796e-05	ADCY8/APBA2/ARF1/BCHE/CACNB2/CDH11/CNR1/CYP46A1/DGKB/EGR2/EPHA4/FAM107A/GRIA1/GRIK5/HRH1/HTR2A/KCNB1/KCNJ10/KIT/LRRC4C/LZTS1/MAPK8IP2/MEF2C/NFATC4/NLGN1/NLGN3/NPTXR/NR2E1/NTNG1/NTNG2/PLA2G6/PLCB1/PTK2B/RIMS2/S100B/SLC1A3/SLC4A10/SLC7A11/SNAP25/SNAP47/SYP/SYT1/SYT12
Biological Process	GO:0060326	cell chemotaxis	32/836	253/17913	2.95909e-07	6.89186e-05	ARHGEF5/BST1/CD74/CSF1/CXCL11/CXCL12/CXCL14/CXCL3/CXCL6/CXCL8/DOCK4/DYSF/EDNRB/EGR3/HGF/HRH1/IL6/ITGA1/ITGA9/KDR/KIT/LGALS9/LPAR1/PDGFD/PDGFRB/PRKD1/PTK2B/PTPRO/RAC2/SEMA5A/VAV3/VCAM1
Biological Process	GO:0048667	cell morphogenesis involved in neuron differentiation	50/836	500/17913	3.28987e-07	7.04619e-05	CDH11/CELSR3/CHL1/CHN1/CLRN1/CTNNA2/CTNND2/CXCL12/DLX5/DOCK10/DPYSL2/DRAXIN/EGR2/EPHA4/FGF13/FLRT3/FN1/GLI2/ID1/ID2/KALRN/L1CAM/LHX2/LRRC4C/LZTS1/MAPK8IP2/MEF2C/MT3/MYO7A/NFASC/NFATC4/NLGN1/NLGN3/NR2E1/NRCAM/NTNG1/NTNG2/OLFM1/PIK3R1/POU4F1/PTPRO/ROBO2/S100B/SEMA3C/SEMA5A/SHC3/SLC1A3/SLIT3/THY1/UNC5B
Biological Process	GO:0097529	myeloid leukocyte migration	25/836	170/17913	3.45888e-07	7.04619e-05	ARHGEF5/BST1/CD74/CSF1/CXCL12/CXCL3/CXCL6/CXCL8/DYSF/EDNRB/EMILIN1/HRH1/IL1R1/IL6/ITGA1/ITGA9/KIT/MMP14/PDGFD/PLCB1/PTK2B/PTPRO/RAC2/SIRPA/VAV3
Biological Process	GO:0007272	ensheathment of neurons	21/836	126/17913	3.60161e-07	7.04619e-05	ACSBG1/CLU/CNTNAP1/EGR2/EPB41L3/HES5/HGF/KCNJ10/LGI4/LPAR1/MAL/MYRF/NFASC/PLP1/S100B/SCN2A/SCN8A/TENM4/TYMP/UGT8/WASF3
Biological Process	GO:0008366	axon ensheathment	21/836	126/17913	3.60161e-07	7.04619e-05	ACSBG1/CLU/CNTNAP1/EGR2/EPB41L3/HES5/HGF/KCNJ10/LGI4/LPAR1/MAL/MYRF/NFASC/PLP1/S100B/SCN2A/SCN8A/TENM4/TYMP/UGT8/WASF3
Biological Process	GO:0001505	regulation of neurotransmitter levels	37/836	321/17913	3.847e-07	7.23679e-05	APBA2/BCHE/CACNB2/CADPS/CLU/CNR1/DMGDH/DOC2A/DPYD/GPM6B/GRIK5/HNMT/HTR2A/ICAM1/KCNJ10/MEF2C/NLGN1/NOS2/NQO1/PPFIA2/PPFIA4/PRIMA1/PTK2B/PTPRN2/PTX3/RIMS2/SARDH/SIRPA/SLC1A3/SLC22A3/SLC7A11/SNAP25/SYP/SYT1/SYT12/TPH1/TRIM9
Biological Process	GO:0001655	urogenital system development	37/836	324/17913	4.84769e-07	8.78149e-05	ACE/ADAMTS1/ANGPT1/BMP6/BMPER/CALB1/DCHS1/EPHA4/EYA1/FOXC2/FOXF1/FRAS1/GLI2/HES5/ID2/ID3/IRX2/MAGI2/MEF2C/NID1/NOTCH3/NUP133/PBX1/PCSK5/PDGFD/PDGFRB/PTPRO/ROBO2/SALL1/SERPINF1/SFRP1/SOX8/TACSTD2/TEK/TFAP2A/TFAP2B/TP63
Biological Process	GO:0048483	autonomic nervous system development	12/836	44/17913	5.22959e-07	9.13498e-05	ASCL1/EDNRA/EDNRB/EGR2/FN1/HAND2/INSM1/SOX8/TFAP2A/TFAP2B/TP63/VCAM1
Biological Process	GO:0050890	cognition	34/836	286/17913	5.5497e-07	9.35985e-05	ADCY8/BCHE/CALB1/CHL1/CNR1/EGR2/FAM107A/FGF13/FOS/GATM/GRIA1/HLA-DRA/HRH1/HTR2A/KALRN/KCNK10/KIT/MAPK8IP2/MEF2C/MEIS2/MUSK/NFATC4/NLGN3/NLGN4Y/OPRL1/PLA2G6/PLCB1/PTCHD1/S100B/SCN2A/SERPINF1/SHC3/SLC7A11/SNAP25
Biological Process	GO:0071346	cellular response to interferon-gamma	23/836	153/17913	6.81188e-07	0.000111056	ADAMTS13/CASP1/GBP4/GSN/HLA-DPA1/HLA-DPB1/HLA-DQA1/HLA-DQA2/HLA-DQB1/HLA-DRA/HLA-DRB1/HLA-DRB5/ICAM1/IRF9/LGALS9/MT2A/NOS2/OAS2/OASL/PARP9/SIRPA/TRIM38/VCAM1
Biological Process	GO:0050769	positive regulation of neurogenesis	46/836	455/17913	7.18692e-07	0.000112078	ARF1/ASCL1/BEND6/BMP5/BMP6/BRINP3/CACNG7/CNR1/CPNE5/CSF1/CXCL12/EPHA4/FN1/GDF6/GLI2/GPRC5B/HGF/ID2/IL34/IL6/KALRN/KIT/L1CAM/LPAR1/MAGI2/MEF2C/NCOA1/NEUROD1/NLGN1/NRCAM/PRKD1/PTK2B/RASSF10/RIMS2/RNF112/ROBO2/SEMA5A/SERPINF1/SOX8/SPINT1/STMN2/SYT1/SYT17/TCF4/TENM4/ZNF804A
Biological Process	GO:0010810	regulation of cell-substrate adhesion	27/836	201/17913	7.56198e-07	0.000112078	ABI3BP/APOD/BST1/CASS4/CDH13/COL8A1/CSF1/DLC1/FAM107A/FN1/FOXF1/FZD7/GPM6B/KDR/MMP14/NID1/PDPN/PIK3R1/PTK2B/PTPRO/RAC2/SEMA3E/SFRP1/SPOCK2/TACSTD2/TEK/THY1
Biological Process	GO:0045665	negative regulation of neuron differentiation	27/836	201/17913	7.56198e-07	0.000112078	ASCL1/CTSZ/DRAXIN/EDNRB/EPHA4/FGF13/FUOM/HES5/ID1/ID2/LPAR1/MEIS1/MT3/NFATC4/NLGN1/NLGN3/NOTCH3/NR2E1/NR2F1/PBX1/PTPRG/PTPRO/RGMA/SEMA5A/SOX8/STMN2/THY1
Biological Process	GO:0061138	morphogenesis of a branching epithelium	25/836	178/17913	8.36072e-07	0.000119768	CSF1/CTSZ/DCHS1/EDNRA/ENG/EYA1/FOXC2/FOXF1/GLI2/HGF/HHIP/HOXA5/MMP14/NFATC4/PBX1/SALL1/SEMA3C/SEMA3E/SFRP1/SFRP2/SNAI2/SOX8/SPINT1/TACSTD2/TP63
Biological Process	GO:0042552	myelination	20/836	122/17913	8.93383e-07	0.000119768	ACSBG1/CLU/CNTNAP1/EGR2/EPB41L3/HES5/HGF/KCNJ10/LGI4/LPAR1/MAL/MYRF/NFASC/S100B/SCN2A/SCN8A/TENM4/TYMP/UGT8/WASF3
Biological Process	GO:0022604	regulation of cell morphogenesis	44/836	430/17913	9.04364e-07	0.000119768	CACNG7/CASS4/CHN1/CPNE5/CXCL12/DLC1/DPYSL2/DRAXIN/EPB41L3/EPHA4/FGF13/FN1/GAS2/ICAM1/ID1/KALRN/KDR/KIT/L1CAM/LPAR1/LRRC4C/LZTS1/MT3/NFATC4/NLGN1/NLGN3/NR2E1/NRCAM/OLFM1/PDPN/PTK2B/PTPRO/RHOU/RIMS2/ROBO2/S100B/SEMA3E/SEMA5A/SYT1/SYT17/TACSTD2/THY1/WASF3/ZNF135
Biological Process	GO:0071248	cellular response to metal ion	24/836	167/17913	9.06037e-07	0.000119768	ADCY8/BMP6/FOS/GSN/HMOX1/HVCN1/ID2/ITPKB/JUNB/MEF2C/MT1F/MT1M/MT1X/MT2A/MT3/NFATC4/NLGN1/NQO1/RASA4/SERPINF1/SLC40A1/SYT1/TF/TFAP2A
Biological Process	GO:0060973	cell migration involved in heart development	8/836	19/17913	1.03944e-06	0.000133786	DCHS1/ENG/FLRT3/HAND2/PDGFRB/SEMA3C/SNAI2/TWIST1
Biological Process	GO:0048167	regulation of synaptic plasticity	24/836	169/17913	1.1276e-06	0.000141412	ADCY8/ARF1/CYP46A1/EGR2/EPHA4/FAM107A/GRIA1/HRH1/KCNB1/KCNJ10/KIT/LZTS1/MEF2C/NFATC4/NLGN1/NLGN3/NR2E1/PTK2B/S100B/SLC4A10/SNAP25/SNAP47/SYP/SYT12
Biological Process	GO:0007611	learning or memory	30/836	247/17913	1.63247e-06	0.00019961	ADCY8/BCHE/CALB1/CNR1/EGR2/FGF13/FOS/GATM/GRIA1/HRH1/HTR2A/KALRN/KCNK10/KIT/MAPK8IP2/MEF2C/MEIS2/MUSK/NFATC4/NLGN3/NLGN4Y/OPRL1/PLA2G6/PLCB1/S100B/SCN2A/SERPINF1/SHC3/SLC7A11/SNAP25
Biological Process	GO:0014003	oligodendrocyte development	11/836	41/17913	1.86901e-06	0.00022296	ASCL1/CLU/CNTNAP1/GSN/HES5/ID2/KCNJ10/LPAR1/MYRF/TENM4/WASF3
Biological Process	GO:0048762	mesenchymal cell differentiation	26/836	199/17913	2.05149e-06	0.000238901	BMP5/EDNRA/EDNRB/ENG/FN1/FOXC2/GSC/HAND2/HEY1/HGF/IL6/MEF2C/OLFM1/PBLD/PDPN/RANBP3L/SEMA3C/SFRP1/SFRP2/SNAI1/SNAI2/SOX8/TMEM100/TWIST1/VASN/ZNF703
Biological Process	GO:0010001	glial cell differentiation	27/836	212/17913	2.16006e-06	0.000240111	ASCL1/CLU/CNTNAP1/DNER/EGR2/EPHA4/GAP43/GSN/HES5/ID2/IL34/IL6/KCNJ10/LGI4/LPAR1/MT3/MYRF/NLGN3/NR2E1/PLP1/RNF112/S100B/SOX6/SOX8/SPINT1/TENM4/WASF3
Biological Process	GO:0043583	ear development	27/836	212/17913	2.16006e-06	0.000240111	ATP8B1/BMP5/BMPER/CALB1/CEBPD/CHRNA9/CLRN1/CXCL14/CYTL1/DCHS1/DLX5/EYA1/FREM2/GJB2/GLI2/GSC/HES5/MYO7A/NEUROD1/PDGFRB/PRRX1/SALL1/SHROOM2/TFAP2A/TMC1/TSHZ1/TWIST1
Biological Process	GO:0034330	cell junction organization	32/836	277/17913	2.22269e-06	0.000241581	ACE/APOD/CADM3/CDH11/CDH13/CDH15/CDH3/CDH5/CLDN3/CNTNAP1/DLC1/EPB41L3/FAM107A/FLNC/FN1/GJB2/GPM6B/KDR/LSR/MMP14/NFASC/PTK2B/PTPRO/SFRP1/SNAI1/SNAI2/SORBS1/TEK/THY1/TNS1/UGT8/ZNF703
Biological Process	GO:0034329	cell junction assembly	27/836	214/17913	2.59042e-06	0.000275429	ACE/APOD/CDH5/CLDN3/CNTNAP1/DLC1/EPB41L3/FAM107A/FLNC/FN1/GJB2/GPM6B/KDR/LSR/MMP14/NFASC/PTK2B/PTPRO/SFRP1/SNAI1/SNAI2/SORBS1/TEK/THY1/TNS1/UGT8/ZNF703
Biological Process	GO:0072006	nephron development	21/836	142/17913	2.69902e-06	0.00028087	ANGPT1/CALB1/DCHS1/EYA1/FOXC2/HES5/IRX2/MAGI2/MEF2C/NID1/NOTCH3/NUP133/PBX1/PDGFD/PDGFRB/PTPRO/SALL1/SOX8/TACSTD2/TEK/TFAP2B
Biological Process	GO:0072132	mesenchyme morphogenesis	12/836	51/17913	2.91231e-06	0.000293566	BMP5/DCHS1/ENG/FOXC2/FOXF1/HEY1/ROBO2/SNAI1/SNAI2/TBX2/TMEM100/TWIST1
Biological Process	GO:0003203	endocardial cushion morphogenesis	10/836	35/17913	2.94107e-06	0.000293566	BMP5/DCHS1/ENG/HEY1/ROBO2/SNAI1/SNAI2/TBX2/TMEM100/TWIST1
Biological Process	GO:0001763	morphogenesis of a branching structure	25/836	192/17913	3.41609e-06	0.000334162	CSF1/CTSZ/DCHS1/EDNRA/ENG/EYA1/FOXC2/FOXF1/GLI2/HGF/HHIP/HOXA5/MMP14/NFATC4/PBX1/SALL1/SEMA3C/SEMA3E/SFRP1/SFRP2/SNAI2/SOX8/SPINT1/TACSTD2/TP63
Biological Process	GO:0050673	epithelial cell proliferation	42/836	425/17913	3.89646e-06	0.000368715	APELA/ATOH8/BMP5/BMP6/BMPER/CDH13/CDH3/COL8A1/CXCL12/DLX5/DYSF/EDNRB/EGR3/EYA1/FAP/FZD7/HES5/HGF/HMOX1/HOXA5/ID1/ID2/IGF1/KDR/KIT/MEF2C/MMP14/NR2F2/NUPR1/PBLD/PRKD1/PTPRN/SEMA5A/SERPINF1/SFRP1/SFRP2/SNAI2/TACSTD2/TEK/TP63/TWIST1/ZNF703
Biological Process	GO:0050768	negative regulation of neurogenesis	31/836	271/17913	3.9201e-06	0.000368715	ASCL1/COL3A1/CTSZ/DRAXIN/EDNRB/EPHA4/FGF13/FUOM/HES5/ID1/ID2/IL6/LHX2/LPAR1/MEIS1/MT3/NFATC4/NLGN1/NLGN3/NOTCH3/NR2E1/NR2F1/PBX1/PTPRG/PTPRO/RGMA/SEMA5A/SORL1/SOX8/STMN2/THY1
Biological Process	GO:0060333	interferon-gamma-mediated signaling pathway	16/836	91/17913	4.28044e-06	0.000386138	HLA-DPA1/HLA-DPB1/HLA-DQA1/HLA-DQA2/HLA-DQB1/HLA-DRA/HLA-DRB1/HLA-DRB5/ICAM1/IRF9/MT2A/OAS2/OASL/PARP9/TRIM38/VCAM1
Biological Process	GO:0060562	epithelial tube morphogenesis	34/836	313/17913	4.30099e-06	0.000386138	BMP5/CSF1/CTSZ/DCHS1/DLC1/EDNRA/ENG/EPHA4/EYA1/FOXC2/FOXF1/FOXP1/GLI2/HAND2/HES5/HHIP/HOXA5/IRX2/LHX2/MEF2C/MMP14/NFATC4/PBX1/RHOB/SALL1/SALL4/SEMA3E/SFRP1/SFRP2/SOX8/SPINT1/TACSTD2/TBX2/TWIST1
Biological Process	GO:0045666	positive regulation of neuron differentiation	37/836	355/17913	4.34218e-06	0.000386138	ARF1/ASCL1/BEND6/BMP5/BMP6/BRINP3/CACNG7/CNR1/CPNE5/CXCL12/EPHA4/FN1/GDF6/GLI2/GPRC5B/HGF/KALRN/L1CAM/LPAR1/MAGI2/MEF2C/NCOA1/NEUROD1/NLGN1/NRCAM/PRKD1/PTK2B/RIMS2/RNF112/ROBO2/SEMA5A/SERPINF1/STMN2/SYT1/SYT17/TCF4/ZNF804A
Biological Process	GO:0003197	endocardial cushion development	11/836	45/17913	5.06062e-06	0.000434237	BMP5/DCHS1/ENG/FOXF1/HEY1/ROBO2/SNAI1/SNAI2/TBX2/TMEM100/TWIST1
Biological Process	GO:0030199	collagen fibril organization	11/836	45/17913	5.06062e-06	0.000434237	COL12A1/COL1A2/COL3A1/COL5A1/COL5A3/DDR2/EMILIN1/FMOD/FOXC2/MMP11/SFRP2
Biological Process	GO:0010721	negative regulation of cell development	34/836	317/17913	5.67965e-06	0.000478951	ASCL1/COL3A1/CTSZ/DRAXIN/EDNRB/EPHA4/FGF13/FUOM/HES5/ID1/ID2/IGF1/IL6/LHX2/LPAR1/MEIS1/MT3/NFATC4/NLGN1/NLGN3/NOTCH3/NPR2/NR2E1/NR2F1/PBX1/PTPRG/PTPRO/RGMA/SEMA5A/SORL1/SOX8/STMN2/TACSTD2/THY1
Biological Process	GO:0051961	negative regulation of nervous system development	32/836	290/17913	5.89906e-06	0.000489022	ASCL1/COL3A1/CTSZ/DRAXIN/EDNRB/EPHA4/FGF13/FUOM/HES5/ID1/ID2/IL6/LHX2/LPAR1/MEIS1/MT3/NFATC4/NLGN1/NLGN3/NOTCH3/NR2E1/NR2F1/PBX1/PTPRG/PTPRO/RGMA/ROBO2/SEMA5A/SORL1/SOX8/STMN2/THY1
Biological Process	GO:0045778	positive regulation of ossification	16/836	94/17913	6.61705e-06	0.0005394	BMP6/CEBPD/DDR2/GDPD2/GPM6B/HGF/IFITM1/IGF1/IL6/MEF2C/NELL1/PKDCC/PRKD1/SFRP2/TFAP2A/TP63
Biological Process	GO:0060348	bone development	24/836	189/17913	8.24286e-06	0.000660916	BMP6/CSGALNACT1/DCHS1/DLX5/ENG/FLI1/FOXP1/HOXB4/IGF1/KIT/LRRC17/MEF2C/MEIS1/MMP14/MMP16/NPR2/PAPPA2/RANBP3L/SERPINH1/SFRP2/TEK/TFAP2A/TWIST1/XYLT1
Biological Process	GO:0002237	response to molecule of bacterial origin	33/836	309/17913	8.50764e-06	0.000671143	ABCA1/ADAMTS13/AKIRIN2/BMP6/CASP1/CD180/CD40/CNR1/CXCL2/CXCL6/CXCL8/EDNRB/FOS/FOXP1/GJB2/ICAM1/IL6/IRAK3/LCN2/LGALS9/LY96/MEF2C/MGST1/NOS2/PTGFR/SELP/SIGIRR/SIRPA/SLPI/SPON2/SSC5D/TNFSF4/VCAM1
Biological Process	GO:0048568	embryonic organ development	40/836	413/17913	1.06651e-05	0.000827986	APELA/BMP5/CHRNA9/CLRN1/CXCL8/DLX5/ENG/EYA1/FOXC2/FOXF1/GLI2/GSC/HAND2/HEY1/HOXA5/ID2/ID3/JUNB/KDR/KIT/MEF2C/MMP14/MMP16/MYO7A/NCOA1/NEUROD1/NR2F2/PBX1/PCSK5/PKDCC/PRRX1/RNF112/SALL1/SNAI1/SPINT1/TBX15/TBX2/TFAP2A/TSHZ1/TWIST1
Biological Process	GO:0045669	positive regulation of osteoblast differentiation	13/836	67/17913	1.10997e-05	0.00084826	BMP6/CEBPD/DDR2/GDPD2/HGF/IFITM1/IGF1/IL6/MEF2C/NELL1/PRKD1/SFRP2/TP63
Biological Process	GO:1904018	positive regulation of vasculature development	27/836	232/17913	1.18537e-05	0.000881161	ADM2/APELA/BMPER/BTG1/C3/CD40/CDH5/CHI3L1/CXCL8/ENG/FOXC2/HGF/HMOX1/HSPB6/KDR/KIT/NR2E1/PDGFD/PRKD1/PTK2B/RHOB/SEMA5A/SFRP2/SOD2/TEK/TMEM100/TWIST1
Biological Process	GO:0048565	digestive tract development	19/836	132/17913	1.18905e-05	0.000881161	ASCL1/CLMP/COL3A1/CXCL8/DCHS1/EDNRB/FOXF1/FOXL1/GLI2/HOXA5/ID2/KIT/PCSK5/PKDCC/SALL1/SFRP1/SFRP2/TBX2/TP63
Biological Process	GO:0071241	cellular response to inorganic substance	24/836	194/17913	1.28853e-05	0.000940623	ADCY8/BMP6/FOS/GSN/HMOX1/HVCN1/ID2/ITPKB/JUNB/MEF2C/MT1F/MT1M/MT1X/MT2A/MT3/NFATC4/NLGN1/NQO1/RASA4/SERPINF1/SLC40A1/SYT1/TF/TFAP2A
Biological Process	GO:0022617	extracellular matrix disassembly	14/836	78/17913	1.31965e-05	0.000949177	A2M/ADAMTS4/CTSK/DDR2/FAP/IL6/LCP1/MMP11/MMP14/MMP16/MMP19/MMP2/PDPN/SCUBE3
Biological Process	GO:0045785	positive regulation of cell adhesion	38/836	388/17913	1.37165e-05	0.000972278	ABI3BP/ANGPT1/CARD11/CASS4/CD74/CD83/CDH13/COL8A1/CSF1/CXCL12/DYSF/EGR3/FN1/FOXC2/FOXF1/GLI2/HLA-DMB/HLA-DPA1/HLA-DPB1/ICAM1/IGF1/IL6/IL7/ITPKB/KDR/LGALS9/NID1/PDPN/PIK3R1/PTK2B/SFRP1/SFRP2/SPOCK2/TEK/THY1/TNFSF4/VAV3/VCAM1
Biological Process	GO:0035107	appendage morphogenesis	20/836	146/17913	1.49872e-05	0.00103243	CACNA1C/DLX5/FRAS1/FREM2/GLI2/HAND2/PBX1/PCSK5/PKDCC/PLXNA2/PRRX1/SALL1/SALL4/SEMA3C/SFRP2/TBX2/TFAP2A/TFAP2B/TP63/TWIST1
Biological Process	GO:0035108	limb morphogenesis	20/836	146/17913	1.49872e-05	0.00103243	CACNA1C/DLX5/FRAS1/FREM2/GLI2/HAND2/PBX1/PCSK5/PKDCC/PLXNA2/PRRX1/SALL1/SALL4/SEMA3C/SFRP2/TBX2/TFAP2A/TFAP2B/TP63/TWIST1
Biological Process	GO:0010038	response to metal ion	34/836	335/17913	1.84641e-05	0.00125428	ADAMTS13/ADCY8/ASCL1/BMP6/CYBRD1/FOS/GSN/HMOX1/HVCN1/ICAM1/ID2/ITPKB/JUNB/KIT/MEF2C/MT1F/MT1M/MT1X/MT2A/MT3/NFATC4/NLGN1/NQO1/PPP2CB/PTK2B/RASA4/SERPINF1/SLC40A1/SOD3/SYT1/TF/TFAP2A/TTN/VCAM1
Biological Process	GO:0045165	cell fate commitment	27/836	238/17913	1.88686e-05	0.00126419	ASCL1/EYA1/FGF13/FOXC2/FZD7/GAP43/GLI2/GSC/HES5/ID2/IL6/IL7/MEF2C/NEUROD1/NOTCH3/NR2E1/NR2F2/PDPN/POU4F1/PRRX1/SFRP1/SFRP2/SOX6/SOX8/TBX2/TENM4/ZNF521
Biological Process	GO:0002685	regulation of leukocyte migration	23/836	186/17913	1.95471e-05	0.00129196	APOD/BMP5/BST1/CD74/CSF1/CXCL12/CXCL14/CXCL8/DYSF/EMILIN1/HMOX1/ICAM1/IL1R1/IL6/LGALS9/MIA3/MMP14/PDGFD/PLCB1/PTK2B/RAC2/SELP/THY1
Biological Process	GO:0007178	transmembrane receptor protein serine/threonine kinase signaling pathway	33/836	323/17913	2.13313e-05	0.00139109	AKAP3/ATOH8/BMP5/BMP6/BMPER/CDH5/CHRDL1/COL1A2/COL3A1/DKK3/DLX5/EMILIN1/ENG/FMOD/FOS/FSTL1/FUT8/GDF6/HES5/HSPA1A/ID1/MAGI2/PBLD/PEG10/PRDM16/RASL11B/SFRP1/SFRP2/TFAP2B/TMEM100/USP9Y/VASN/ZNF703
Biological Process	GO:0032496	response to lipopolysaccharide	31/836	295/17913	2.17734e-05	0.00140123	ABCA1/ADAMTS13/AKIRIN2/BMP6/CASP1/CD180/CD40/CNR1/CXCL6/CXCL8/EDNRB/FOS/FOXP1/GJB2/ICAM1/IL6/IRAK3/LCN2/LGALS9/LY96/MEF2C/MGST1/NOS2/PTGFR/SELP/SIGIRR/SIRPA/SLPI/SPON2/TNFSF4/VCAM1
Biological Process	GO:0060560	developmental growth involved in morphogenesis	25/836	214/17913	2.3152e-05	0.0014706	CACNG7/CPNE5/CSF1/CXCL12/DPYSL2/DRAXIN/FGF13/FLRT3/FN1/L1CAM/LHX2/MAGI2/MT3/NLGN3/NRCAM/OLFM1/RIMS2/SALL1/SEMA5A/SFRP1/SFRP2/SLIT3/SYT1/SYT17/TBX2
Biological Process	GO:0035249	synaptic transmission, glutamatergic	12/836	62/17913	2.4711e-05	0.00151997	CNIH3/CNR1/GRIA2/HTR2A/MAPK8IP2/MEF2C/NLGN1/NLGN3/PLA2G6/PTK2B/SHC3/SYT1
Biological Process	GO:0048736	appendage development	22/836	176/17913	2.48615e-05	0.00151997	CACNA1C/DLX5/FRAS1/FREM2/GLI2/HAND2/NR2F2/PBX1/PCSK5/PKDCC/PLXNA2/PRRX1/SALL1/SALL4/SEMA3C/SFRP2/SLC7A11/TBX2/TFAP2A/TFAP2B/TP63/TWIST1
Biological Process	GO:0060173	limb development	22/836	176/17913	2.48615e-05	0.00151997	CACNA1C/DLX5/FRAS1/FREM2/GLI2/HAND2/NR2F2/PBX1/PCSK5/PKDCC/PLXNA2/PRRX1/SALL1/SALL4/SEMA3C/SFRP2/SLC7A11/TBX2/TFAP2A/TFAP2B/TP63/TWIST1
Biological Process	GO:0061448	connective tissue development	27/836	243/17913	2.73905e-05	0.00165391	BMP5/BMP6/CHI3L1/COL5A1/CSF1/CSGALNACT1/CTSK/CYTL1/FOXC2/GDF6/GLI2/HAND2/HES5/HOXA5/ID2/MEF2C/MGP/PDGFD/PDGFRB/PKDCC/PRRX1/SERPINH1/SFRP2/SNAI1/SNAI2/SOX6/SOX8
Biological Process	GO:0048709	oligodendrocyte differentiation	15/836	94/17913	2.83362e-05	0.001678	ASCL1/CLU/CNTNAP1/GSN/HES5/ID2/IL34/KCNJ10/LPAR1/MYRF/NLGN3/SOX6/SOX8/TENM4/WASF3
Biological Process	GO:0042063	gliogenesis	30/836	285/17913	2.84756e-05	0.001678	ASCL1/CLU/CNTNAP1/CSF1/DNER/EGR2/EPHA4/GAP43/GSN/HES5/ID2/IL34/IL6/KCNJ10/LGI4/LPAR1/MMP14/MT3/MYRF/NLGN3/NR2E1/PLP1/PTK2B/RNF112/S100B/SOX6/SOX8/SPINT1/TENM4/WASF3
Biological Process	GO:0016339	calcium-dependent cell-cell adhesion via plasma membrane cell adhesion molecules	8/836	28/17913	2.93835e-05	0.00171089	CDH13/DCHS1/NLGN1/PCDHB2/PCDHB3/PCDHB5/PCDHGC3/SELP
Biological Process	GO:0007517	muscle organ development	38/836	403/17913	3.19386e-05	0.00183778	AKAP6/ARNTL/CHRNA1/COL3A1/COL6A3/CRYAB/CTF1/DISP1/DMD/DNER/EGR2/EGR3/ENG/FOS/FOXC2/FZD7/GSC/HLF/ID3/IGF1/MEF2C/MEIS1/MRAS/MSC/MYLK/MYOM2/NR2F2/NUPR1/PAX3/POU4F1/S100B/SGCE/SOX6/SOX8/TBX2/TCF12/TTN/TWIST1
Biological Process	GO:0060291	long-term synaptic potentiation	13/836	74/17913	3.38651e-05	0.00192598	ADCY8/CYP46A1/EPHA4/FAM107A/NFATC4/NLGN1/NLGN3/NR2E1/PTK2B/S100B/SNAP25/SNAP47/SYT12
Biological Process	GO:0055123	digestive system development	19/836	143/17913	3.74873e-05	0.00210747	ASCL1/CLMP/COL3A1/CXCL8/DCHS1/EDNRB/FOXF1/FOXL1/GLI2/HOXA5/ID2/KIT/PCSK5/PKDCC/SALL1/SFRP1/SFRP2/TBX2/TP63
Biological Process	GO:0061564	axon development	40/836	438/17913	4.12038e-05	0.00226421	APOD/CDH11/CELSR3/CHL1/CHN1/CNR1/CTNNA2/CXCL12/DLX5/DPYSL2/DRAXIN/EGR2/EPHA4/FGF13/FLRT3/FN1/GLI2/L1CAM/LHX2/LRRC4C/MT3/NFASC/NLGN3/NR2E1/NRCAM/NTNG1/NTNG2/OLFM1/PIK3R1/POU4F1/PTPRO/RGMA/ROBO2/S100B/SEMA3C/SEMA5A/SHC3/SLIT3/THY1/UNC5B
Biological Process	GO:0032602	chemokine production	14/836	86/17913	4.13935e-05	0.00226421	APOD/CD74/CXCL6/FOXP1/HMOX1/IL6/IL7/LGALS9/LPL/SIGIRR/SIRPA/SNAI2/TNFSF4/TWIST1
Biological Process	GO:0007409	axonogenesis	37/836	393/17913	4.17878e-05	0.00226421	CDH11/CELSR3/CHL1/CHN1/CTNNA2/CXCL12/DLX5/DPYSL2/DRAXIN/EGR2/EPHA4/FGF13/FLRT3/FN1/GLI2/L1CAM/LHX2/LRRC4C/MT3/NFASC/NLGN3/NR2E1/NRCAM/NTNG1/NTNG2/OLFM1/PIK3R1/POU4F1/PTPRO/ROBO2/S100B/SEMA3C/SEMA5A/SHC3/SLIT3/THY1/UNC5B
Biological Process	GO:0003007	heart morphogenesis	27/836	249/17913	4.2127e-05	0.00226421	ADAMTS1/BMP5/COL5A1/CPE/DCHS1/DLC1/ENG/EYA1/FOXC2/FOXF1/HAND2/HEY1/ID2/MEF2C/OLFM1/POU4F1/ROBO2/SEMA3C/SFRP2/SLIT3/SNAI1/SNAI2/TBX2/TEK/TMEM100/TTN/TWIST1
Biological Process	GO:0060536	cartilage morphogenesis	5/836	10/17913	4.53091e-05	0.00235934	HAND2/HOXA5/MEF2C/SNAI1/SNAI2
Biological Process	GO:0071281	cellular response to iron ion	5/836	10/17913	4.53091e-05	0.00235934	BMP6/HMOX1/SLC40A1/TF/TFAP2A
Biological Process	GO:0048844	artery morphogenesis	13/836	76/17913	4.53441e-05	0.00235934	COL3A1/ENG/EYA1/FOXC2/FOXF1/HAND2/HEY1/MYLK/NOTCH3/PDGFRB/PRRX1/TBX2/TFAP2B
Biological Process	GO:0002687	positive regulation of leukocyte migration	17/836	121/17913	4.63751e-05	0.0023823	CD74/CSF1/CXCL12/CXCL14/CXCL8/DYSF/ICAM1/IL1R1/IL6/LGALS9/MIA3/MMP14/PDGFD/PTK2B/RAC2/SELP/THY1
Biological Process	GO:0007215	glutamate receptor signaling pathway	14/836	87/17913	4.72465e-05	0.0023823	CACNG7/CNIH3/GRIA1/GRIA2/GRIA3/GRID1/GRIK5/KCNB1/MAPK8IP2/MEF2C/NLGN1/NLGN3/PLCB1/PTK2B
Biological Process	GO:0060021	roof of mouth development	14/836	87/17913	4.72465e-05	0.0023823	DLX5/FRAS1/HAND2/MEF2C/MSC/PKDCC/PRDM16/PRRX1/SNAI1/SNAI2/TBX2/TFAP2A/TSHZ1/TWIST1
Biological Process	GO:0048754	branching morphogenesis of an epithelial tube	19/836	146/17913	5.00992e-05	0.00250036	CSF1/CTSZ/DCHS1/EDNRA/ENG/EYA1/FOXC2/FOXF1/GLI2/HHIP/HOXA5/MMP14/NFATC4/PBX1/SALL1/SEMA3E/SFRP2/SOX8/TACSTD2
Biological Process	GO:0046596	regulation of viral entry into host cell	8/836	30/17913	5.0924e-05	0.00251585	CD74/GSN/HS3ST5/IFITM1/IFITM2/LGALS9/PTX3/TRIM38
Biological Process	GO:0034332	adherens junction organization	18/836	134/17913	5.14491e-05	0.00251638	APOD/CADM3/CDH11/CDH13/CDH15/CDH3/CDH5/DLC1/FAM107A/GPM6B/KDR/MMP14/PTK2B/SFRP1/SORBS1/TEK/THY1/ZNF703
Biological Process	GO:0007416	synapse assembly	21/836	172/17913	5.35573e-05	0.00259355	DNER/FLRT3/GAP43/GPM6A/LRRC4B/LRRN1/MAGI2/MEF2C/MUSK/NLGN1/NLGN3/NLGN4Y/NRCAM/NTNG2/PCDHB2/PCDHB3/PCDHB5/POU4F1/ROBO2/SLITRK2/SPOCK2
Biological Process	GO:0050679	positive regulation of epithelial cell proliferation	23/836	199/17913	5.74008e-05	0.00273077	APELA/BMP5/BMP6/CDH13/CDH3/CXCL12/DLX5/DYSF/EGR3/EYA1/FZD7/HMOX1/ID1/IGF1/KDR/PRKD1/PTPRN/SEMA5A/SFRP1/TEK/TP63/TWIST1/ZNF703
Biological Process	GO:0050678	regulation of epithelial cell proliferation	35/836	369/17913	5.75076e-05	0.00273077	APELA/ATOH8/BMP5/BMP6/CDH13/CDH3/CXCL12/DLX5/DYSF/EDNRB/EGR3/EYA1/FZD7/HES5/HMOX1/HOXA5/ID1/IGF1/KDR/MEF2C/NR2F2/NUPR1/PBLD/PRKD1/PTPRN/SEMA5A/SERPINF1/SFRP1/SFRP2/SNAI2/TACSTD2/TEK/TP63/TWIST1/ZNF703
Biological Process	GO:0007613	memory	16/836	112/17913	6.26786e-05	0.0029477	ADCY8/CALB1/CNR1/FGF13/GRIA1/HRH1/HTR2A/KALRN/KCNK10/MUSK/NFATC4/PLA2G6/PLCB1/S100B/SCN2A/SERPINF1
Biological Process	GO:0003012	muscle system process	40/836	448/17913	6.7916e-05	0.00316214	AKAP6/BDKRB2/CACNA1C/CACNB2/CALCRL/CHRM3/CHRNA1/CRYAB/DMD/DOCK4/DYSF/EDNRA/EDNRB/FXYD1/GATM/GNAO1/GSN/HAND2/HMOX1/HSPB6/HTR2A/IGF1/ITGA1/KCNE4/KCNH2/KIT/LMCD1/LMOD1/MEF2C/MYBPC1/MYL9/MYLK/NMUR2/P2RX6/PLA2G6/SCN1A/SCN4B/SORBS1/SYNM/TTN
Biological Process	GO:0030595	leukocyte chemotaxis	22/836	188/17913	6.85313e-05	0.00316214	ARHGEF5/BST1/CD74/CSF1/CXCL11/CXCL12/CXCL14/CXCL3/CXCL6/CXCL8/DYSF/EDNRB/HRH1/IL6/ITGA1/ITGA9/KIT/LGALS9/PTK2B/PTPRO/RAC2/VAV3
Biological Process	GO:0007264	small GTPase mediated signal transduction	41/836	465/17913	7.31367e-05	0.0033431	A2M/ABCA1/ARHGAP20/ARHGAP24/ARHGAP28/ARHGEF5/ARHGEF9/CDH13/CHN1/COL1A2/COL3A1/CSF1/DLC1/DOCK10/DOCK11/DOCK3/DOCK4/ELMO1/HMOX1/IGF1/ITPKB/KALRN/LPAR1/MCF2L/MRAS/OBSCN/PDGFRB/PDPN/PPP2CB/PRKD1/PSD3/RAC2/RASA4/RASGEF1C/RASGRF2/RHOB/RHOU/SHC3/STMN3/TIAM2/VAV3
Biological Process	GO:0032963	collagen metabolic process	15/836	102/17913	7.51842e-05	0.00340487	COL1A2/COL5A1/CREB3L1/CTSK/EMILIN1/ENG/FAP/ID1/IL6/MMP11/MMP14/MMP2/MRC2/PDGFRB/SERPINH1
Biological Process	GO:0045123	cellular extravasation	11/836	59/17913	7.68196e-05	0.00344701	BST1/CXCL12/ICAM1/IL1R1/ITGA1/PDGFD/PLCB1/SELP/SIRPA/THY1/VCAM1
Biological Process	GO:0045766	positive regulation of angiogenesis	23/836	203/17913	7.81562e-05	0.00347511	ADM2/APELA/BMPER/BTG1/C3/CD40/CDH5/CHI3L1/CXCL8/ENG/FOXC2/HGF/HMOX1/HSPB6/KDR/NR2E1/PRKD1/PTK2B/RHOB/SEMA5A/SFRP2/TEK/TWIST1
Biological Process	GO:0003272	endocardial cushion formation	7/836	24/17913	8.09733e-05	0.00356793	BMP5/DCHS1/ENG/ROBO2/SNAI1/SNAI2/TMEM100
Biological Process	GO:0014033	neural crest cell differentiation	12/836	70/17913	8.64108e-05	0.00377353	EDNRA/EDNRB/FN1/FOXC2/GSC/HAND2/MEF2C/SEMA3C/SFRP1/SNAI2/SOX8/TWIST1
Biological Process	GO:0072073	kidney epithelium development	18/836	140/17913	9.18916e-05	0.00397736	BMPER/CALB1/DCHS1/EPHA4/EYA1/FOXC2/HES5/IRX2/MAGI2/MEF2C/PBX1/PTPRO/ROBO2/SALL1/SFRP1/SOX8/TACSTD2/TFAP2B
Biological Process	GO:1901342	regulation of vasculature development	38/836	425/17913	9.95145e-05	0.00426952	ADM2/APELA/BMPER/BTG1/C3/CD40/CDH5/CHI3L1/CREB3L1/CXCL8/EMILIN1/ENG/FOXC2/GPNMB/HEY1/HGF/HMOX1/HOXA5/HSPB6/ID1/IL6/KDR/KIT/NR2E1/PDE3B/PDGFD/PRKD1/PTK2B/RHOB/SEMA3E/SEMA5A/SERPINF1/SFRP1/SFRP2/SOD2/TEK/TMEM100/TWIST1
Biological Process	GO:0003206	cardiac chamber morphogenesis	17/836	129/17913	0.00010492	0.00446229	ADAMTS1/BMP5/CPE/ENG/FOXC2/FOXF1/HAND2/HEY1/ID2/MEF2C/POU4F1/ROBO2/SEMA3C/SFRP2/SLIT3/TBX2/TEK
Biological Process	GO:0050921	positive regulation of chemotaxis	17/836	130/17913	0.000115564	0.00485716	CD74/CDH13/CSF1/CXCL12/CXCL14/CXCL8/DYSF/IL6/KDR/LGALS9/LPAR1/PDGFD/PDGFRB/PRKD1/PTK2B/RAC2/SEMA5A
Biological Process	GO:2000311	regulation of AMPA receptor activity	6/836	18/17913	0.00011619	0.00485716	CACNG7/CNIH3/MAPK8IP2/MEF2C/NLGN1/NLGN3
Biological Process	GO:0003179	heart valve morphogenesis	10/836	52/17913	0.000123402	0.0051149	DCHS1/EMILIN1/HEY1/MEF2C/OLFM1/ROBO2/SLIT3/SNAI1/SNAI2/TWIST1
Biological Process	GO:0048863	stem cell differentiation	25/836	237/17913	0.000124635	0.00512261	A2M/ACE/ASCL1/BCHE/EDNRA/EDNRB/FN1/FOXC2/GPM6A/GSC/HAND2/HES5/HOXB4/KIT/MEF2C/SEMA3C/SFRP1/SNAI2/SOX6/SOX8/TBX2/TCF12/TP63/TWIST1/ZFP36L2
Biological Process	GO:0007411	axon guidance	23/836	210/17913	0.000130997	0.00533923	CELSR3/CHL1/CHN1/CXCL12/DLX5/DPYSL2/DRAXIN/EGR2/EPHA4/FLRT3/GLI2/L1CAM/LHX2/NFASC/NRCAM/PIK3R1/PTPRO/ROBO2/SEMA3C/SEMA5A/SHC3/SLIT3/UNC5B
Biological Process	GO:0035909	aorta morphogenesis	8/836	34/17913	0.00013384	0.0053774	COL3A1/ENG/EYA1/HEY1/MYLK/PDGFRB/TBX2/TFAP2B
Biological Process	GO:0003205	cardiac chamber development	20/836	170/17913	0.000134133	0.0053774	ADAMTS1/BMP5/CPE/ENG/FOXC2/FOXF1/HAND2/HEY1/ID2/MEF2C/PCSK5/POU4F1/ROBO2/SALL1/SALL4/SEMA3C/SFRP2/SLIT3/TBX2/TEK
Biological Process	GO:0002691	regulation of cellular extravasation	7/836	26/17913	0.000141819	0.00557188	BST1/CXCL12/ICAM1/IL1R1/PDGFD/PLCB1/THY1
Biological Process	GO:0099560	synaptic membrane adhesion	7/836	26/17913	0.000141819	0.00557188	FLRT3/LRRC4C/NLGN1/NTNG1/NTNG2/SLITRK2/SPARCL1
Biological Process	GO:0071559	response to transforming growth factor beta	25/836	239/17913	0.000142401	0.00557188	CDH5/COL1A2/COL3A1/DKK3/EMILIN1/ENG/FMOD/FOS/FUT8/HSPA1A/ID1/MEF2C/MXRA5/PBLD/PDE3A/PDGFD/PEG10/PRDM16/RASL11B/SFRP1/SOX6/USP9Y/VASN/ZFP36L2/ZNF703
Biological Process	GO:0050806	positive regulation of synaptic transmission	18/836	145/17913	0.000144782	0.00562009	ADCY8/CACNB2/CNR1/CYP46A1/EPHA4/FAM107A/NFATC4/NLGN1/NLGN3/NR2E1/PTK2B/RIMS2/S100B/SLC1A3/SNAP25/SNAP47/SYT1/SYT12
Biological Process	GO:0097485	neuron projection guidance	23/836	212/17913	0.000151025	0.00581626	CELSR3/CHL1/CHN1/CXCL12/DLX5/DPYSL2/DRAXIN/EGR2/EPHA4/FLRT3/GLI2/L1CAM/LHX2/NFASC/NRCAM/PIK3R1/PTPRO/ROBO2/SEMA3C/SEMA5A/SHC3/SLIT3/UNC5B
Biological Process	GO:0048839	inner ear development	21/836	185/17913	0.00015343	0.00586269	ATP8B1/BMPER/CALB1/CEBPD/CHRNA9/CLRN1/CXCL14/CYTL1/DCHS1/DLX5/EYA1/FREM2/GJB2/GLI2/HES5/MYO7A/NEUROD1/PDGFRB/PRRX1/TFAP2A/TMC1
Biological Process	GO:1901214	regulation of neuron death	30/836	313/17913	0.000158432	0.00600692	ANGPT1/ASCL1/CHL1/CLU/CSF1/CTSZ/DDIT4/DRAXIN/EGLN3/FAIM2/FOS/GPNMB/GRIK5/HMOX1/ITGA1/KCNB1/MEF2C/MT3/NFATC4/NQO1/NUPR1/POU4F1/PTK2B/SERPINF1/SLC7A11/SOD2/SORL1/TFAP2A/TFAP2B/UNC5B
Biological Process	GO:0006936	muscle contraction	32/836	343/17913	0.000160003	0.00601981	BDKRB2/CACNA1C/CACNB2/CALCRL/CHRM3/CHRNA1/CRYAB/DMD/DOCK4/DYSF/EDNRA/EDNRB/FXYD1/GNAO1/HSPB6/HTR2A/ITGA1/KCNE4/KCNH2/KIT/LMOD1/MYBPC1/MYL9/MYLK/NMUR2/P2RX6/PLA2G6/SCN1A/SCN4B/SORBS1/SYNM/TTN
Biological Process	GO:0006836	neurotransmitter transport	25/836	241/17913	0.000162386	0.00606284	APBA2/CACNB2/CADPS/CNR1/DOC2A/GPM6B/GRIK5/HTR2A/KCNJ10/MEF2C/NLGN1/PPFIA2/PPFIA4/PTPRN2/RIMS2/SLC1A3/SLC22A3/SLC25A18/SLC6A6/SLC7A11/SNAP25/SYP/SYT1/SYT12/TRIM9
Biological Process	GO:0042391	regulation of membrane potential	34/836	374/17913	0.000166201	0.00612162	AKAP6/BNIP3L/CACNA1C/CACNB2/CHRNA1/CHRNA9/CNIH3/CNR1/CNTNAP1/DMD/FGF13/FXYD1/GRIA1/GRIA3/GRID1/GRIK5/KCNB1/KCNE4/KCNH2/KCNJ10/KCNK1/KDR/MAPK8IP2/MEF2C/NLGN1/NLGN3/NRCAM/P2RX6/PID1/PTK2B/RIMS2/SCN1A/SCN4B/SLC25A33
Biological Process	GO:2000310	regulation of NMDA receptor activity	8/836	35/17913	0.000166464	0.00612162	GRIA1/GRIA2/GRIA3/MAPK8IP2/MEF2C/NLGN1/NLGN3/PTK2B
Biological Process	GO:0019932	second-messenger-mediated signaling	33/836	360/17913	0.000176811	0.00645359	ABCA1/ADCY8/ADM2/AHR/AKAP6/BST1/CACNA1C/CALCRL/CDH13/CXCL11/CXCL8/DMD/EDNRB/GNG2/HRH1/IGF1/KDR/LMCD1/LPAR1/MRAP2/MT2A/NEUROD1/NMUR2/NPR2/OPRL1/PDE3A/PDE3B/PTGFR/PTK2B/RIMS2/SELP/TMEM100/VCAM1
Biological Process	GO:0034765	regulation of ion transmembrane transport	39/836	453/17913	0.00017903	0.00648618	ABCB1/AKAP6/ARF1/CACNA1C/CACNB2/CACNG7/CLIC6/CNIH3/CXCL11/DMD/DYSF/FXYD1/GRIA1/GRIA2/GRIA3/HVCN1/KCNB1/KCNH2/KCNJ10/KCNJ6/KCNK10/MAPK8IP2/MEF2C/NLGN1/NLGN3/OPRL1/PLA2G6/PTK2B/SCN1A/SCN2A/SCN3A/SCN4B/SCN8A/SCN9A/STIM2/THY1/TMC1/TWIST1/WNK2
Biological Process	GO:0001958	endochondral ossification	7/836	27/17913	0.000183799	0.00652979	BMP6/CSGALNACT1/DLX5/MEF2C/MMP14/MMP16/TEK
Biological Process	GO:0036075	replacement ossification	7/836	27/17913	0.000183799	0.00652979	BMP6/CSGALNACT1/DLX5/MEF2C/MMP14/MMP16/TEK
Biological Process	GO:0010977	negative regulation of neuron projection development	17/836	135/17913	0.000184239	0.00652979	CTSZ/DRAXIN/EPHA4/FGF13/ID1/LPAR1/MT3/NFATC4/NLGN1/NLGN3/NR2F1/PTPRG/PTPRO/RGMA/SEMA5A/STMN2/THY1
Biological Process	GO:0018108	peptidyl-tyrosine phosphorylation	32/836	346/17913	0.000187573	0.00656722	ACE/ANGPT1/BST1/CASS4/CD40/CD74/CTF1/DDR2/DOCK3/EPHA4/GPRC5B/HES5/HGF/HTR2A/ICAM1/IGF1/IL6/IL7/KDR/KIT/MUSK/PARP9/PDGFD/PDGFRB/PKDCC/PTK2B/ROS1/SFRP1/SFRP2/TEK/THY1/TTN
Biological Process	GO:1990138	neuron projection extension	18/836	148/17913	0.00018798	0.00656722	CACNG7/CPNE5/CXCL12/DPYSL2/DRAXIN/FLRT3/FN1/L1CAM/LHX2/MT3/NLGN3/NRCAM/OLFM1/RIMS2/SEMA5A/SLIT3/SYT1/SYT17
Biological Process	GO:0070997	neuron death	32/836	347/17913	0.000197666	0.00683801	ANGPT1/ASCL1/CHL1/CLU/CSF1/CTSZ/DDIT4/DRAXIN/EGLN3/FAIM2/FOS/GPNMB/GRIK5/HMOX1/ITGA1/KCNB1/MEF2C/MT3/NFATC4/NQO1/NUPR1/POU4F1/PTK2B/SCN2A/SERPINF1/SLC7A11/SOD2/SORL1/TFAP2A/TFAP2B/TP63/UNC5B
Biological Process	GO:0021782	glial cell development	15/836	111/17913	0.000198527	0.00683801	ASCL1/CLU/CNTNAP1/GSN/HES5/ID2/IL6/KCNJ10/LGI4/LPAR1/MT3/MYRF/PLP1/TENM4/WASF3
Biological Process	GO:0007269	neurotransmitter secretion	18/836	149/17913	0.000204693	0.00700107	APBA2/CACNB2/CADPS/CNR1/DOC2A/GRIK5/HTR2A/MEF2C/NLGN1/PPFIA2/PPFIA4/PTPRN2/RIMS2/SNAP25/SYP/SYT1/SYT12/TRIM9
Biological Process	GO:0003158	endothelium development	16/836	124/17913	0.00021264	0.00722236	ATOH8/BMP6/BTG1/CDH5/ENG/FOXC2/FOXP1/HEY1/ICAM1/ID1/KDR/NR2F2/PDPN/RHOB/SLC40A1/TMEM100
Biological Process	GO:0010769	regulation of cell morphogenesis involved in differentiation	26/836	260/17913	0.000218517	0.00723387	CASS4/CHN1/CXCL12/DPYSL2/DRAXIN/EPHA4/FGF13/FN1/ID1/KALRN/L1CAM/LRRC4C/LZTS1/MT3/NFATC4/NLGN1/NLGN3/NR2E1/NRCAM/OLFM1/PDPN/PTPRO/ROBO2/SEMA5A/TACSTD2/THY1
Biological Process	GO:0018212	peptidyl-tyrosine modification	32/836	349/17913	0.000219319	0.00723387	ACE/ANGPT1/BST1/CASS4/CD40/CD74/CTF1/DDR2/DOCK3/EPHA4/GPRC5B/HES5/HGF/HTR2A/ICAM1/IGF1/IL6/IL7/KDR/KIT/MUSK/PARP9/PDGFD/PDGFRB/PKDCC/PTK2B/ROS1/SFRP1/SFRP2/TEK/THY1/TTN
Biological Process	GO:0016079	synaptic vesicle exocytosis	14/836	100/17913	0.000220365	0.00723387	APBA2/CACNB2/CADPS/CNR1/DOC2A/GRIK5/HTR2A/NLGN1/RIMS2/SNAP25/SYP/SYT1/SYT12/TRIM9
Biological Process	GO:0060840	artery development	14/836	100/17913	0.000220365	0.00723387	COL3A1/ENG/EYA1/FOXC2/FOXF1/HAND2/HEY1/MYLK/NOTCH3/PDGFRB/PRRX1/ROBO2/TBX2/TFAP2B
Biological Process	GO:0097479	synaptic vesicle localization	17/836	137/17913	0.000220373	0.00723387	APBA2/ARF1/CACNB2/CADPS/CNR1/DOC2A/GRIK5/HTR2A/MAGI2/NLGN1/NLGN3/RIMS2/SNAP25/SYP/SYT1/SYT12/TRIM9
Biological Process	GO:0099643	signal release from synapse	18/836	150/17913	0.000222689	0.00726116	APBA2/CACNB2/CADPS/CNR1/DOC2A/GRIK5/HTR2A/MEF2C/NLGN1/PPFIA2/PPFIA4/PTPRN2/RIMS2/SNAP25/SYP/SYT1/SYT12/TRIM9
Biological Process	GO:0048705	skeletal system morphogenesis	22/836	204/17913	0.000227079	0.00735524	BMP6/CSGALNACT1/DLX5/EYA1/FOXC2/GSC/HHIP/HOXA5/MEF2C/MGP/MMP14/MMP16/MMP2/PAPPA2/PRRX1/SERPINH1/SFRP1/SFRP2/TBX15/TEK/TFAP2A/TWIST1
Biological Process	GO:1900449	regulation of glutamate receptor signaling pathway	10/836	56/17913	0.000234657	0.0075507	CACNG7/CNIH3/GRIA1/GRIA2/GRIA3/MAPK8IP2/MEF2C/NLGN1/NLGN3/PTK2B
Biological Process	GO:0071560	cellular response to transforming growth factor beta stimulus	24/836	233/17913	0.000242235	0.00771974	CDH5/COL1A2/COL3A1/DKK3/EMILIN1/ENG/FMOD/FOS/FUT8/HSPA1A/ID1/MEF2C/PBLD/PDE3A/PDGFD/PEG10/PRDM16/RASL11B/SFRP1/SOX6/USP9Y/VASN/ZFP36L2/ZNF703
Biological Process	GO:0048880	sensory system development	32/836	351/17913	0.000243067	0.00771974	BMP6/C3/CACNA1C/CALB1/CHRDL1/COL5A1/COL8A1/CRYAB/FOXC2/FREM2/GPM6A/HES5/LHX2/MEGF11/MEIS1/MEIS2/MYO7A/MYOM2/NEUROD1/NR2E1/PDGFRB/POU4F1/ROM1/SERPINF1/SHROOM2/SLC7A11/SOX8/TBX2/TFAP2A/TFAP2B/THY1/TWIST1
Biological Process	GO:0099601	regulation of neurotransmitter receptor activity	11/836	67/17913	0.000251143	0.00792478	CACNG7/CNIH3/GRIA1/GRIA2/GRIA3/MAPK8IP2/MEF2C/NLGN1/NLGN3/NPTXR/PTK2B
Biological Process	GO:0017156	calcium ion regulated exocytosis	16/836	127/17913	0.000280634	0.00879859	APBA2/ARF1/CACNB2/CADPS/CNR1/DOC2A/GRIK5/HTR2A/KCNB1/NLGN1/RIMS2/SNAP25/SYP/SYT1/SYT12/TRIM9
Biological Process	GO:0032642	regulation of chemokine production	12/836	79/17913	0.000283247	0.00882397	APOD/CD74/CXCL6/HMOX1/IL6/IL7/LGALS9/LPL/SIGIRR/SIRPA/SNAI2/TWIST1
Biological Process	GO:0001837	epithelial to mesenchymal transition	17/836	140/17913	0.000286108	0.00885668	BMP5/ENG/GSC/HEY1/HGF/IL6/OLFM1/PBLD/PDPN/SFRP1/SFRP2/SNAI1/SNAI2/TMEM100/TWIST1/VASN/ZNF703
Biological Process	GO:0045444	fat cell differentiation	23/836	222/17913	0.000297596	0.0090923	ARNTL/C1QL4/CEBPD/DYSF/EGR2/GDF6/HTR2A/ID2/IL6/JDP2/LGALS12/LPL/MMP11/PLCB1/PRDM16/SFRP1/SFRP2/SNAI2/SOX8/TFAP2B/TPH1/ZBTB7C/ZFP36L2
Biological Process	GO:0001656	metanephros development	13/836	91/17913	0.000299004	0.0090923	CALB1/EYA1/FOXC2/FRAS1/HES5/ID2/ID3/IRX2/PDGFRB/ROBO2/SALL1/SOX8/TFAP2B
Biological Process	GO:0022010	central nervous system myelination	6/836	21/17913	0.000301156	0.0090923	CLU/CNTNAP1/HES5/KCNJ10/MYRF/TENM4
Biological Process	GO:0032291	axon ensheathment in central nervous system	6/836	21/17913	0.000301156	0.0090923	CLU/CNTNAP1/HES5/KCNJ10/MYRF/TENM4
Biological Process	GO:0019216	regulation of lipid metabolic process	35/836	402/17913	0.000306244	0.00918919	ABCA1/APOD/ARF1/BMP5/BMP6/C3/CNR1/DKK3/EEF1A2/G0S2/HTR2A/ID2/KIT/LGALS12/LSR/MALRD1/ME1/NCOA1/PDE3B/PDGFRB/PIK3R1/PLA2G6/PLIN2/PRKD1/PTK2B/SERPINA3/SNAI1/SNAI2/SORBS1/TEK/TIAM2/TWIST1/VAV3/ZBTB20/ZFP69
Biological Process	GO:0007422	peripheral nervous system development	11/836	69/17913	0.000327468	0.00976614	CNTNAP1/EDNRB/EGR2/EGR3/HAND2/LGI4/NFASC/POU4F1/SCN8A/SOX8/UGT8
Biological Process	GO:0051402	neuron apoptotic process	24/836	238/17913	0.000332348	0.00982951	ANGPT1/ASCL1/CHL1/CTSZ/DRAXIN/EGLN3/FAIM2/GRIK5/HMOX1/ITGA1/KCNB1/MEF2C/MT3/NFATC4/NQO1/NUPR1/POU4F1/PTK2B/SCN2A/SOD2/TFAP2A/TFAP2B/TP63/UNC5B
Biological Process	GO:0008630	intrinsic apoptotic signaling pathway in response to DNA damage	13/836	92/17913	0.000333612	0.00982951	CD74/CLU/CXCL12/DDIT4/HMOX1/IFI16/NFATC4/NUPR1/PIK3R1/SFRP2/SNAI1/SNAI2/TP63
Biological Process	GO:0051216	cartilage development	20/836	182/17913	0.000336186	0.00984603	BMP5/BMP6/CHI3L1/CSGALNACT1/CTSK/CYTL1/GDF6/GLI2/HAND2/HES5/HOXA5/MEF2C/MGP/PKDCC/PRRX1/SERPINH1/SFRP2/SNAI1/SNAI2/SOX6
Biological Process	GO:0043523	regulation of neuron apoptotic process	22/836	210/17913	0.000341917	0.00995427	ANGPT1/ASCL1/CHL1/CTSZ/DRAXIN/EGLN3/FAIM2/GRIK5/HMOX1/ITGA1/KCNB1/MEF2C/MT3/NFATC4/NQO1/NUPR1/POU4F1/PTK2B/SOD2/TFAP2A/TFAP2B/UNC5B
Category	ID	Description	GeneRatio	BgRatio	pvalue	p.adjust	geneID
Cellular Component	GO:0031012	extracellular matrix	67/857	468/18678	8.23169e-17	3.8689e-14	A2M/ABI3BP/ADAMTS1/ADAMTS13/ADAMTS4/AMBP/ANGPTL2/AZGP1/BGN/CD248/CDH13/CHI3L1/CLU/COL12A1/COL1A2/COL21A1/COL3A1/COL5A1/COL5A3/COL6A3/COL8A1/CTSZ/CXCL12/DPT/ECM2/EMILIN1/FBLN2/FBLN5/FLRT3/FMOD/FN1/FRAS1/FREM2/HMCN1/ICAM1/IL7/L1CAM/LAMA4/LGALS9/MFAP5/MGP/MMP11/MMP14/MMP16/MMP19/MMP2/MMRN1/MXRA5/NID1/PCOLCE/PODN/PTX3/SDC3/SERPINA1/SERPINA3/SERPINF1/SERPINH1/SFRP1/SFRP2/SLPI/SOD3/SPARCL1/SPOCK2/SRPX/…
Cellular Component	GO:0062023	collagen-containing extracellular matrix	57/857	399/18678	1.98398e-14	4.66235e-12	A2M/ABI3BP/ADAMTS1/ADAMTS4/AMBP/ANGPTL2/AZGP1/BGN/CDH13/CLU/COL12A1/COL1A2/COL21A1/COL3A1/COL5A1/COL5A3/COL6A3/COL8A1/CTSZ/CXCL12/DPT/ECM2/EMILIN1/FBLN2/FBLN5/FMOD/FN1/FRAS1/FREM2/HMCN1/ICAM1/IL7/L1CAM/LAMA4/LGALS9/MFAP5/MGP/MMP2/MMRN1/MXRA5/NID1/PCOLCE/PODN/SDC3/SERPINA1/SERPINA3/SERPINF1/SERPINH1/SFRP1/SFRP2/SLPI/SOD3/SPARCL1/SRPX/SSC5D/TIMP3/VWA1
Cellular Component	GO:0042613	MHC class II protein complex	12/857	16/18678	1.24076e-13	1.94385e-11	CD74/HLA-DMA/HLA-DMB/HLA-DOA/HLA-DPA1/HLA-DPB1/HLA-DQA1/HLA-DQA2/HLA-DQB1/HLA-DRA/HLA-DRB1/HLA-DRB5
Cellular Component	GO:0097060	synaptic membrane	49/857	395/18678	2.39199e-10	2.27103e-08	ADCY8/ARF1/ARHGEF9/BAALC/CACNA1C/CACNG7/CADM3/CHRM3/CHRNA1/CHRNA9/CLSTN2/CNIH3/CNR1/CNTNAP1/CRYAB/CTNNA2/DMD/EPHA4/FAIM2/FLRT3/GABRG3/GPM6A/GRIA1/GRIA2/GRIA3/GRID1/GRIK5/HTR2A/KCTD12/LRRC4B/LRRC4C/LZTS1/MUSK/NLGN1/NLGN3/NLGN4Y/NRCAM/NTNG1/NTNG2/OLFM2/P2RX6/PSD3/PTPRO/RNF112/SCN2A/SLC16A3/SNAP25/SYP/SYT1
Cellular Component	GO:0042611	MHC protein complex	12/857	25/18678	2.41599e-10	2.27103e-08	CD74/HLA-DMA/HLA-DMB/HLA-DOA/HLA-DPA1/HLA-DPB1/HLA-DQA1/HLA-DQA2/HLA-DQB1/HLA-DRA/HLA-DRB1/HLA-DRB5
Cellular Component	GO:0098797	plasma membrane protein complex	53/857	451/18678	3.2486e-10	2.54474e-08	APC2/BST1/CACNA1C/CACNB2/CACNG7/CALCRL/CD40/CD74/CHRNA1/CHRNA9/CNIH3/CNTNAP1/DMD/EMILIN1/FXYD1/FZD8/GJA3/GJB2/GNG2/GRIA1/GRIA2/GRIA3/HLA-DMA/HLA-DMB/HLA-DOA/HLA-DPA1/HLA-DPB1/HLA-DQA1/HLA-DQA2/HLA-DQB1/HLA-DRA/HLA-DRB1/HLA-DRB5/IGF1/IL6/ITGA1/ITGA9/KCNB1/KCNH2/KCNJ6/KCNK1/NLGN1/OLFM2/PGM5/PTK2B/SCN4B/SCN8A/SGCE/SNAP25/SNTG1/SORBS1/TF/VCAM1
Cellular Component	GO:0098793	presynapse	49/857	438/18678	7.87603e-09	5.28819e-07	ADCY8/APBA2/ATP2B2/CACNB2/CADM3/CADPS/CALB1/CHRM3/CNR1/CNTNAP1/CTNNA2/CTTNBP2/CYP46A1/DOC2A/EPHA4/FLRT3/GPM6A/GRIA1/GRIK5/HTR2A/KCNJ10/KCTD12/LAMP5/LRRC4B/MT3/NLGN1/NLGN3/NLGN4Y/NTNG1/NTNG2/PPFIA2/PPFIA4/PPFIBP2/PTPRN/PTPRN2/RIMS2/RNF112/SCN2A/SLC40A1/SLC4A10/SNAP25/SNAP47/STON2/SYP/SYT1/SYT12/SYT17/TRIM9/ZNF804A
Cellular Component	GO:0099240	intrinsic component of synaptic membrane	26/857	164/18678	3.09777e-08	1.81994e-06	ADCY8/CACNG7/CADM3/CHRM3/CHRNA1/CHRNA9/CLSTN2/CNR1/EPHA4/FLRT3/GABRG3/GPM6A/GRIA1/GRID1/GRIK5/HTR2A/LRRC4C/NLGN1/NLGN3/NRCAM/NTNG1/NTNG2/P2RX6/PTPRO/SCN2A/SLC16A3
Cellular Component	GO:0060076	excitatory synapse	13/857	46/18678	9.08396e-08	4.74385e-06	ADCY8/CADM3/CTNNA2/ELFN1/GRIA2/GRIA3/NLGN1/NLGN3/NLGN4Y/P2RX6/SLC16A3/SYP/SYT1
Cellular Component	GO:0099699	integral component of synaptic membrane	24/857	152/18678	1.1302e-07	4.94129e-06	ADCY8/CACNG7/CADM3/CHRM3/CHRNA1/CHRNA9/CLSTN2/CNR1/EPHA4/FLRT3/GABRG3/GPM6A/GRIA1/GRID1/GRIK5/HTR2A/LRRC4C/NLGN1/NLGN3/NRCAM/P2RX6/PTPRO/SCN2A/SLC16A3
Cellular Component	GO:0098978	glutamatergic synapse	40/857	352/18678	1.23891e-07	4.94129e-06	ABLIM3/ADCY8/ARF1/ATP2B2/CACNG7/CALB1/CDH11/CHRM3/CLSTN2/CNR1/CTTNBP2/DGKB/EPHA4/FLRT3/GPM6A/GRIA1/GRID1/GRIK5/HTR2A/LRRC4C/MAPK10/NLGN1/NLGN3/NLGN4Y/NPTXR/NRCAM/NTNG1/NTNG2/OLFM2/P2RX6/PLCB1/PTK2B/PTPRO/SCN2A/SLITRK2/SNAP25/SNAP47/SPARCL1/SYT1/WASF3
Cellular Component	GO:0045211	postsynaptic membrane	36/857	299/18678	1.2616e-07	4.94129e-06	ADCY8/ARF1/ARHGEF9/BAALC/CACNA1C/CACNG7/CHRM3/CHRNA1/CHRNA9/CLSTN2/CNIH3/CTNNA2/DMD/EPHA4/FAIM2/FLRT3/GABRG3/GRIA1/GRIA2/GRIA3/GRID1/GRIK5/HTR2A/KCTD12/LRRC4C/LZTS1/MUSK/NLGN1/NLGN3/NLGN4Y/NRCAM/P2RX6/PSD3/PTPRO/RNF112/SLC16A3
Cellular Component	GO:0042383	sarcolemma	20/857	125/18678	1.0256e-06	3.58715e-05	AKAP6/BGN/CACNA1C/CACNB2/CACNG7/COL6A3/DMD/DYSF/FLNC/FXYD1/KCNB1/OBSCN/PGM5/SCN1A/SCN2A/SGCE/SLC27A6/SLC2A5/SYNM/VCAM1
Cellular Component	GO:0033267	axon part	38/857	354/18678	1.06851e-06	3.58715e-05	CALB1/CD40/CHRM3/CNR1/CNTNAP1/CTSZ/EPB41L3/EPHA4/FGF13/FLRT3/GAP43/GPM6A/GRIA1/GRIK5/L1CAM/LAMP5/NFASC/NRCAM/OLFM1/PCDH9/PCDHGB1/PTK2B/PTPRN/PTPRN2/PTPRO/ROBO2/SCN1A/SCN2A/SCN8A/SERPINF1/SLC4A10/SNAP25/STMN2/STMN3/SYP/THY1/TIAM2/ZNF804A
Cellular Component	GO:0005788	endoplasmic reticulum lumen	34/857	306/18678	1.81094e-06	5.67429e-05	ADAMTS13/ADAMTSL1/ARSF/ARSI/BCHE/C3/CHRDL1/CLU/COL12A1/COL1A2/COL21A1/COL22A1/COL3A1/COL5A1/COL5A3/COL6A3/COL8A1/COLGALT2/CP/CSF1/CTSZ/FN1/FSTL1/IL6/MIA3/P4HA3/PDGFD/PDIA5/PTPRN2/SERPINA1/SERPINH1/SPARCL1/TF/VWA1
Cellular Component	GO:0099060	integral component of postsynaptic specialization membrane	14/857	71/18678	3.46138e-06	9.33773e-05	CACNG7/CHRM3/CHRNA1/CHRNA9/CLSTN2/GRIA1/GRID1/GRIK5/LRRC4C/NLGN1/NRCAM/P2RX6/PTPRO/SLC16A3
Cellular Component	GO:0098984	neuron to neuron synapse	34/857	315/18678	3.46186e-06	9.33773e-05	ADCY8/ARF1/ARHGEF9/BAALC/CACNA1C/CACNG7/CALB1/CHRM3/CLSTN2/CRYAB/CTNNA2/EPB41L3/EPHA4/GRIA1/GRIA2/GRID1/GRIK5/LRRC4C/LZTS1/MAGI2/MAPK8IP2/MT3/NLGN1/NLGN3/NLGN4Y/NRCAM/P2RX6/PSD3/PTK2B/PTPRO/RNF112/SLC16A3/SNAP47/SYT1
Cellular Component	GO:0071556	integral component of lumenal side of endoplasmic reticulum membrane	9/857	29/18678	3.77483e-06	9.33773e-05	CD74/HLA-DPA1/HLA-DPB1/HLA-DQA1/HLA-DQA2/HLA-DQB1/HLA-DRA/HLA-DRB1/HLA-DRB5
Cellular Component	GO:0098553	lumenal side of endoplasmic reticulum membrane	9/857	29/18678	3.77483e-06	9.33773e-05	CD74/HLA-DPA1/HLA-DPB1/HLA-DQA1/HLA-DQA2/HLA-DQB1/HLA-DRA/HLA-DRB1/HLA-DRB5
Cellular Component	GO:0099055	integral component of postsynaptic membrane	18/857	115/18678	4.85687e-06	0.000114136	CACNG7/CHRM3/CHRNA1/CHRNA9/CLSTN2/EPHA4/FLRT3/GRIA1/GRID1/GRIK5/HTR2A/LRRC4C/NLGN1/NLGN3/NRCAM/P2RX6/PTPRO/SLC16A3
Cellular Component	GO:0032279	asymmetric synapse	32/857	294/18678	5.5964e-06	0.00012327	ADCY8/ARF1/ARHGEF9/BAALC/CACNA1C/CACNG7/CHRM3/CLSTN2/CRYAB/CTNNA2/EPB41L3/EPHA4/GRIA1/GRIA2/GRID1/GRIK5/LRRC4C/LZTS1/MAGI2/MAPK8IP2/MT3/NLGN1/NLGN3/NLGN4Y/NRCAM/P2RX6/PSD3/PTK2B/PTPRO/RNF112/SLC16A3/SNAP47
Cellular Component	GO:0098948	intrinsic component of postsynaptic specialization membrane	14/857	74/18678	5.77009e-06	0.00012327	CACNG7/CHRM3/CHRNA1/CHRNA9/CLSTN2/GRIA1/GRID1/GRIK5/LRRC4C/NLGN1/NRCAM/P2RX6/PTPRO/SLC16A3
Cellular Component	GO:0098936	intrinsic component of postsynaptic membrane	18/857	120/18678	8.95979e-06	0.000183091	CACNG7/CHRM3/CHRNA1/CHRNA9/CLSTN2/EPHA4/FLRT3/GRIA1/GRID1/GRIK5/HTR2A/LRRC4C/NLGN1/NLGN3/NRCAM/P2RX6/PTPRO/SLC16A3
Cellular Component	GO:0099572	postsynaptic specialization	33/857	316/18678	9.68365e-06	0.000189638	ADCY8/ARF1/ARHGEF9/BAALC/CACNA1C/CACNG7/CHRM3/CHRNA1/CHRNA9/CLSTN2/CRYAB/CTNNA2/EPB41L3/EPHA4/GRIA1/GRIA2/GRID1/GRIK5/LRRC4C/LZTS1/MAGI2/MAPK8IP2/MT3/NLGN1/NLGN4Y/NRCAM/P2RX6/PSD3/PTK2B/PTPRO/RNF112/SLC16A3/SNAP47
Cellular Component	GO:0014069	postsynaptic density	31/857	290/18678	1.12396e-05	0.000211304	ADCY8/ARF1/ARHGEF9/BAALC/CACNA1C/CACNG7/CHRM3/CLSTN2/CRYAB/CTNNA2/EPB41L3/EPHA4/GRIA1/GRIA2/GRID1/GRIK5/LRRC4C/LZTS1/MAGI2/MAPK8IP2/MT3/NLGN1/NLGN4Y/NRCAM/P2RX6/PSD3/PTK2B/PTPRO/RNF112/SLC16A3/SNAP47
Cellular Component	GO:0030134	COPII-coated ER to Golgi transport vesicle	13/857	69/18678	1.29803e-05	0.000231222	CD74/CNIH3/CTSZ/GRIA1/HLA-DPA1/HLA-DPB1/HLA-DQA1/HLA-DQA2/HLA-DQB1/HLA-DRA/HLA-DRB1/HLA-DRB5/SERPINA1
Cellular Component	GO:0043025	neuronal cell body	42/857	454/18678	1.3283e-05	0.000231222	ADCY8/APOD/ASCL1/ASTN1/CACNA1C/CACNG7/CALB1/CD40/CPNE5/CRYAB/CTNND2/DNER/EEF1A2/EPHA4/GPM6A/GRIA1/GRIK5/HTR2A/ITGA1/KCNB1/KCNK1/L1CAM/LPAR1/LRIT3/MAPK10/MAPK8IP2/NQO1/OLFM1/P2RX6/PTK2B/PTPRN/S100B/SCN1A/SERPINF1/SEZ6L/SLC1A3/SLC4A10/SNAP47/STMN2/THY1/TMEM100/ZNF804A
Cellular Component	GO:0098552	side of membrane	35/857	359/18678	2.32333e-05	0.000389988	ABCA1/ACE/ASTN1/CD40/CD74/CD83/CDH13/CDH5/CUBN/EEF1A2/ENG/GNG2/GRIA2/HLA-DPA1/HLA-DPB1/HLA-DQA1/HLA-DQA2/HLA-DQB1/HLA-DRA/HLA-DRB1/HLA-DRB5/ICAM1/IL1R1/ITGA1/KIT/NLGN1/NRCAM/PGM5/PTK2B/SELP/SNAP25/TF/THY1/TMC1/VCAM1
Cellular Component	GO:0043235	receptor complex	30/857	292/18678	3.31146e-05	0.000506236	AHR/BST1/CACNG7/CALCRL/CD40/CD74/CHRNA1/CHRNA9/CNIH3/EMILIN1/ENG/GRIA1/GRIA2/GRIA3/IL6/ITGA1/ITGA9/LRP1B/LY96/MUSK/NLGN1/NOTCH3/OLFM2/PLA2R1/PLXNA2/PTK2B/PTPRN2/SORBS1/TF/TRIL
Cellular Component	GO:0012507	ER to Golgi transport vesicle membrane	11/857	55/18678	3.33848e-05	0.000506236	CD74/CNIH3/GRIA1/HLA-DPA1/HLA-DPB1/HLA-DQA1/HLA-DQA2/HLA-DQB1/HLA-DRA/HLA-DRB1/HLA-DRB5
Cellular Component	GO:0005581	collagen trimer	14/857	86/18678	3.44671e-05	0.000506236	C1QL4/COL12A1/COL1A2/COL21A1/COL22A1/COL3A1/COL5A1/COL5A3/COL6A3/COL8A1/COLEC12/EMID1/EMILIN1/GLDN
Cellular Component	GO:0099634	postsynaptic specialization membrane	14/857	86/18678	3.44671e-05	0.000506236	CACNG7/CHRM3/CHRNA1/CHRNA9/CLSTN2/GRIA1/GRID1/GRIK5/LRRC4C/NLGN1/NRCAM/P2RX6/PTPRO/SLC16A3
Cellular Component	GO:0098857	membrane microdomain	31/857	310/18678	4.14528e-05	0.000590388	ABCA1/ADCY8/AKAP6/ANGPT1/BAALC/BST2/CARD11/CDH13/CDH15/CNR1/DLC1/DMD/DYSF/EDNRB/FAIM2/FXYD1/GPM6B/HMOX1/HTR2A/ICAM1/ITGA1/KDR/MAL/PDPN/PTK2B/RFTN1/SERPINH1/SORBS1/TEK/THY1/UNC5B
Cellular Component	GO:0099061	integral component of postsynaptic density membrane	10/857	48/18678	5.24302e-05	0.00072477	CACNG7/CHRM3/CLSTN2/GRIA1/GRID1/GRIK5/LRRC4C/NRCAM/PTPRO/SLC16A3
Cellular Component	GO:0030669	clathrin-coated endocytic vesicle membrane	9/857	40/18678	6.54388e-05	0.00087875	CD74/HLA-DPA1/HLA-DPB1/HLA-DQA1/HLA-DQA2/HLA-DQB1/HLA-DRA/HLA-DRB1/HLA-DRB5
Cellular Component	GO:0030133	transport vesicle	33/857	349/18678	7.18861e-05	0.000925269	APBA2/BGN/CD74/CLRN1/CNIH3/CPE/CTTNBP2/DOC2A/GRIA1/HLA-DPA1/HLA-DPB1/HLA-DQA1/HLA-DQA2/HLA-DQB1/HLA-DRA/HLA-DRB1/HLA-DRB5/IGF1/KDELR3/LAMP5/MT3/PCSK1/PTPRN/PTPRN2/RNF112/SLC40A1/SNAP25/SNAP47/STON2/SYP/SYT1/SYT12/TRIM9
Cellular Component	GO:0098802	plasma membrane receptor complex	19/857	153/18678	7.63927e-05	0.000925269	BST1/CACNG7/CALCRL/CD40/CHRNA1/CHRNA9/CNIH3/EMILIN1/GRIA1/GRIA2/GRIA3/IL6/ITGA1/ITGA9/NLGN1/OLFM2/PTK2B/SORBS1/TF
Cellular Component	GO:0150034	distal axon	27/857	262/18678	7.65654e-05	0.000925269	CALB1/CHRM3/CNR1/CTSZ/EPHA4/FGF13/FLRT3/GAP43/GPM6A/GRIK5/L1CAM/LAMP5/OLFM1/PCDH9/PCDHGB1/PTK2B/PTPRN/PTPRN2/PTPRO/SLC4A10/SNAP25/STMN2/STMN3/SYP/THY1/TIAM2/ZNF804A
Cellular Component	GO:0030426	growth cone	20/857	166/18678	7.67776e-05	0.000925269	CNR1/CTSZ/EPHA4/FGF13/FLRT3/GAP43/GPM6A/L1CAM/LAMP5/OLFM1/PCDH9/PCDHGB1/PTK2B/PTPRO/SNAP25/STMN2/STMN3/THY1/TIAM2/ZNF804A
Cellular Component	GO:0098589	membrane region	31/857	321/18678	7.988e-05	0.000935386	ABCA1/ADCY8/AKAP6/ANGPT1/BAALC/BST2/CARD11/CDH13/CDH15/CNR1/DLC1/DMD/DYSF/EDNRB/FAIM2/FXYD1/GPM6B/HMOX1/HTR2A/ICAM1/ITGA1/KDR/MAL/PDPN/PTK2B/RFTN1/SERPINH1/SORBS1/TEK/THY1/UNC5B
Cellular Component	GO:0042734	presynaptic membrane	18/857	141/18678	8.15975e-05	0.000935386	ADCY8/CADM3/CHRM3/CNR1/CNTNAP1/CTNNA2/EPHA4/GPM6A/GRIK5/HTR2A/KCTD12/LRRC4B/NTNG1/NTNG2/SCN2A/SNAP25/SYP/SYT1
Cellular Component	GO:0099146	intrinsic component of postsynaptic density membrane	10/857	51/18678	9.04289e-05	0.00101194	CACNG7/CHRM3/CLSTN2/GRIA1/GRID1/GRIK5/LRRC4C/NRCAM/PTPRO/SLC16A3
Cellular Component	GO:0045121	membrane raft	30/857	309/18678	9.40765e-05	0.00102828	ABCA1/ADCY8/AKAP6/ANGPT1/BAALC/BST2/CARD11/CDH13/CDH15/CNR1/DLC1/DMD/EDNRB/FAIM2/FXYD1/GPM6B/HMOX1/HTR2A/ICAM1/ITGA1/KDR/MAL/PDPN/PTK2B/RFTN1/SERPINH1/SORBS1/TEK/THY1/UNC5B
Cellular Component	GO:0030427	site of polarized growth	20/857	169/18678	9.86852e-05	0.00105414	CNR1/CTSZ/EPHA4/FGF13/FLRT3/GAP43/GPM6A/L1CAM/LAMP5/OLFM1/PCDH9/PCDHGB1/PTK2B/PTPRO/SNAP25/STMN2/STMN3/THY1/TIAM2/ZNF804A
Cellular Component	GO:0009897	external side of plasma membrane	22/857	199/18678	0.000125271	0.00130839	ABCA1/ACE/ASTN1/CD40/CD74/CD83/CDH13/CDH5/CUBN/ENG/GRIA2/ICAM1/IL1R1/ITGA1/KIT/NLGN1/NRCAM/SELP/TF/THY1/TMC1/VCAM1
Cellular Component	GO:0072562	blood microparticle	18/857	147/18678	0.000140164	0.00143211	A2M/AMBP/BCHE/C1R/C1S/C3/C4BPA/CFB/CLU/CP/ENG/FN1/GSN/HSPA1A/HSPA1L/PROS1/SERPINA3/TF
Cellular Component	GO:0034702	ion channel complex	25/857	249/18678	0.000209416	0.00209416	AKAP6/CACNA1C/CACNB2/CACNG7/CHRNA1/CHRNA9/CLIC6/CNIH3/CNTNAP1/GABRG3/GRIA1/GRIA2/GRIA3/KCNB1/KCNH2/KCNJ6/KCNK1/NLGN1/OLFM2/PTK2B/SCN2A/SCN4B/SCN8A/SNAP25/TTYH2
Cellular Component	GO:0008328	ionotropic glutamate receptor complex	8/857	37/18678	0.000224103	0.00219434	CACNG7/CNIH3/GRIA1/GRIA2/GRIA3/NLGN1/OLFM2/PTK2B
Cellular Component	GO:0044420	extracellular matrix component	9/857	47/18678	0.000244553	0.00234571	COL12A1/COL1A2/COL3A1/COL5A1/COL5A3/COL8A1/EMILIN1/FBLN5/MFAP5
Cellular Component	GO:0034703	cation channel complex	20/857	182/18678	0.000270835	0.00254585	AKAP6/CACNA1C/CACNB2/CACNG7/CNIH3/CNTNAP1/GRIA1/GRIA2/GRIA3/KCNB1/KCNH2/KCNJ6/KCNK1/NLGN1/OLFM2/PTK2B/SCN2A/SCN4B/SCN8A/SNAP25
Cellular Component	GO:0098839	postsynaptic density membrane	10/857	59/18678	0.000319213	0.00291993	CACNG7/CHRM3/CLSTN2/GRIA1/GRID1/GRIK5/LRRC4C/NRCAM/PTPRO/SLC16A3
Cellular Component	GO:1902495	transmembrane transporter complex	26/857	271/18678	0.000323795	0.00291993	AKAP6/CACNA1C/CACNB2/CACNG7/CHRNA1/CHRNA9/CLIC6/CNIH3/CNTNAP1/FXYD1/GABRG3/GRIA1/GRIA2/GRIA3/KCNB1/KCNH2/KCNJ6/KCNK1/NLGN1/OLFM2/PTK2B/SCN2A/SCN4B/SCN8A/SNAP25/TTYH2
Cellular Component	GO:0098878	neurotransmitter receptor complex	8/857	39/18678	0.000329269	0.00291993	CACNG7/CNIH3/GRIA1/GRIA2/GRIA3/NLGN1/OLFM2/PTK2B
Cellular Component	GO:0098858	actin-based cell projection	21/857	200/18678	0.000359583	0.00310611	ACPP/ANGPT1/ATP8B1/CALB1/CLRN1/DMD/DOCK4/EPHA4/FGF13/GAP43/GPM6A/LCP1/MYO1B/MYO7A/NFASC/NLGN1/PDPN/TEK/TIAM2/TMC1/VCAM1
Cellular Component	GO:0045177	apical part of cell	32/857	365/18678	0.00036348	0.00310611	ABCB1/ADCY8/ATP8B1/BST2/CHL1/CUBN/DCHS1/DDR2/FAP/FN1/FXYD1/KCNE4/KCNK1/LZTS1/MAL/MGAM/MGST1/MUC13/MYO1B/MYO7A/PAPPA2/PDGFRB/PDPN/PTPRO/SHROOM2/SLC2A5/SLC39A4/SLC4A10/TEK/TF/THY1/VCAM1
Cellular Component	GO:0030658	transport vesicle membrane	20/857	188/18678	0.000415	0.0034781	CD74/CNIH3/CPE/DOC2A/GRIA1/HLA-DPA1/HLA-DPB1/HLA-DQA1/HLA-DQA2/HLA-DQB1/HLA-DRA/HLA-DRB1/HLA-DRB5/LAMP5/PTPRN/PTPRN2/SNAP47/SYP/SYT1/SYT12
Cellular Component	GO:0015629	actin cytoskeleton	36/857	432/18678	0.000424455	0.0034781	ABLIM3/ADCY8/AIF1L/APC2/ARHGEF5/CALB1/CDC42BPA/CRYAB/CTNNA2/CTTNBP2/DDR2/DLC1/FAM107A/GAS2/GDPD2/GSN/KALRN/KLHL14/LCP1/LMOD1/LSP1/MYBPC1/MYL9/MYLK/MYO1B/MYO7A/MYOM2/NOTCH3/PGM5/RAC2/RHOU/SHROOM2/SORBS1/TEK/VCAM1/VILL
Cellular Component	GO:1990351	transporter complex	26/857	276/18678	0.000429212	0.0034781	AKAP6/CACNA1C/CACNB2/CACNG7/CHRNA1/CHRNA9/CLIC6/CNIH3/CNTNAP1/FXYD1/GABRG3/GRIA1/GRIA2/GRIA3/KCNB1/KCNH2/KCNJ6/KCNK1/NLGN1/OLFM2/PTK2B/SCN2A/SCN4B/SCN8A/SNAP25/TTYH2
Cellular Component	GO:0032281	AMPA glutamate receptor complex	6/857	23/18678	0.000472634	0.00376505	CACNG7/CNIH3/GRIA1/GRIA2/GRIA3/OLFM2
Cellular Component	GO:0030055	cell-substrate junction	34/857	404/18678	0.000508805	0.00398564	AIF1L/ARF1/ARHGAP24/CAPN5/CASS4/CDH13/DDR2/DLC1/DMD/ENG/FAM107A/FAP/FLNC/FLRT3/GSN/HSPA1A/ICAM1/ITGA1/KLF11/L1CAM/LCP1/MMP14/MRC2/NFASC/PDGFRB/PGM5/PTK2B/RAC2/RHOB/RHOU/SORBS1/TEK/THY1/TNS1
Cellular Component	GO:0098982	GABA-ergic synapse	11/857	74/18678	0.000527799	0.00406665	ATP2B2/CALB1/CDH13/CNR1/GABRG3/GAP43/NLGN3/NLGN4Y/PLCB1/PTPRO/SLITRK2
Cellular Component	GO:0098688	parallel fiber to Purkinje cell synapse	5/857	16/18678	0.000574847	0.00435771	CADM3/CTNNA2/GRIA3/P2RX6/SLC16A3
Cellular Component	GO:0044304	main axon	10/857	65/18678	0.000709911	0.00529063	CD40/CNTNAP1/EPB41L3/NFASC/NRCAM/ROBO2/SCN1A/SCN2A/SCN8A/THY1
Cellular Component	GO:0043204	perikaryon	15/857	127/18678	0.000720426	0.00529063	ASTN1/CACNA1C/CPNE5/CRYAB/CTNND2/EPHA4/GRIK5/ITGA1/KCNB1/KCNK1/LRIT3/MAPK10/OLFM1/PTPRN/TMEM100
Cellular Component	GO:0005925	focal adhesion	33/857	397/18678	0.000756408	0.00546941	AIF1L/ARF1/ARHGAP24/CAPN5/CASS4/CDH13/DDR2/DLC1/ENG/FAM107A/FAP/FLNC/FLRT3/GSN/HSPA1A/ICAM1/ITGA1/KLF11/L1CAM/LCP1/MMP14/MRC2/NFASC/PDGFRB/PGM5/PTK2B/RAC2/RHOB/RHOU/SORBS1/TEK/THY1/TNS1
Cellular Component	GO:0005924	cell-substrate adherens junction	33/857	399/18678	0.000824176	0.00586913	AIF1L/ARF1/ARHGAP24/CAPN5/CASS4/CDH13/DDR2/DLC1/ENG/FAM107A/FAP/FLNC/FLRT3/GSN/HSPA1A/ICAM1/ITGA1/KLF11/L1CAM/LCP1/MMP14/MRC2/NFASC/PDGFRB/PGM5/PTK2B/RAC2/RHOB/RHOU/SORBS1/TEK/THY1/TNS1
Cellular Component	GO:0005604	basement membrane	12/857	91/18678	0.000905673	0.00635323	ADAMTS1/COL5A1/COL8A1/FN1/FRAS1/FREM2/HMCN1/LAMA4/NID1/SERPINF1/TIMP3/VWA1
Cellular Component	GO:0005798	Golgi-associated vesicle	16/857	145/18678	0.0010245	0.00708112	ARF1/CD74/CLRN1/CNIH3/CTSZ/GRIA1/HLA-DPA1/HLA-DPB1/HLA-DQA1/HLA-DQA2/HLA-DQB1/HLA-DRA/HLA-DRB1/HLA-DRB5/KDELR3/SERPINA1
Cellular Component	GO:0098644	complex of collagen trimers	5/857	18/18678	0.00104454	0.007115	COL1A2/COL3A1/COL5A1/COL5A3/COL8A1
Cellular Component	GO:0043198	dendritic shaft	7/857	36/18678	0.00108587	0.00729084	CNIH3/EPHA4/HTR2A/LPAR1/LZTS1/NLGN1/ZNF804A
Cellular Component	GO:0005583	fibrillar collagen trimer	4/857	11/18678	0.00112092	0.00731715	COL1A2/COL3A1/COL5A1/COL5A3
Cellular Component	GO:0098643	banded collagen fibril	4/857	11/18678	0.00112092	0.00731715	COL1A2/COL3A1/COL5A1/COL5A3
Cellular Component	GO:0032432	actin filament bundle	9/857	59/18678	0.00138033	0.00876699	ABLIM3/CRYAB/FAM107A/LCP1/MYL9/MYLK/PGM5/SORBS1/TEK
Cellular Component	GO:0045334	clathrin-coated endocytic vesicle	9/857	59/18678	0.00138033	0.00876699	CD74/HLA-DPA1/HLA-DPB1/HLA-DQA1/HLA-DQA2/HLA-DQB1/HLA-DRA/HLA-DRB1/HLA-DRB5
Cellular Component	GO:0098889	intrinsic component of presynaptic membrane	11/857	83/18678	0.00140306	0.00879249	ADCY8/CADM3/CHRM3/CNR1/EPHA4/GPM6A/GRIK5/HTR2A/NTNG1/NTNG2/SCN2A
Cellular Component	GO:0005912	adherens junction	38/857	496/18678	0.00144262	0.00892149	AIF1L/ARF1/ARHGAP24/CAPN5/CASS4/CDH13/CDH5/CTNNA2/DDR2/DLC1/ENG/FAM107A/FAP/FLNC/FLRT3/GSN/HSPA1A/ICAM1/ITGA1/KLF11/L1CAM/LCP1/MMP14/MRC2/NFASC/PDGFRB/PGM5/PTK2B/RAC2/RHOB/RHOU/SHROOM2/SORBS1/STXBP6/SYNM/TEK/THY1/TNS1
Cellular Component	GO:0016324	apical plasma membrane	26/857	300/18678	0.00146805	0.00896082	ABCB1/ADCY8/ATP8B1/BST2/CUBN/DDR2/FN1/FXYD1/KCNE4/KCNK1/LZTS1/MAL/MGAM/MUC13/MYO7A/PAPPA2/PDGFRB/PDPN/PTPRO/SHROOM2/SLC2A5/SLC39A4/SLC4A10/TEK/TF/THY1
Cellular Component	GO:0005911	cell-cell junction	33/857	414/18678	0.00152573	0.0091935	AKAP6/CADM3/CDC42BPA/CDH5/CLDN10/CLDN23/CLDN3/CLMP/CNTNAP1/CTNNA2/EPB41L3/FGF13/FLRT3/FXYD1/GJA3/GJB2/JAM2/KAZN/KIT/LSR/MAGI2/NFASC/PCDH1/PCDH9/PGM5/PIK3R1/SCN1A/SCN2A/SCN4B/SHROOM2/SORBS1/STXBP6/TEK
Cellular Component	GO:0048786	presynaptic active zone	9/857	60/18678	0.00155906	0.00927543	ADCY8/CNTNAP1/CTNNA2/GPM6A/NTNG1/NTNG2/PPFIA2/PPFIA4/RIMS2
Cellular Component	GO:0033270	paranode region of axon	4/857	12/18678	0.00162062	0.00952115	CNTNAP1/EPB41L3/NFASC/SCN2A
Cellular Component	GO:0070382	exocytic vesicle	17/857	166/18678	0.00165816	0.00962145	APBA2/CTTNBP2/DOC2A/GRIA1/IGF1/LAMP5/MT3/PTPRN2/RNF112/SLC40A1/SNAP25/SNAP47/STON2/SYP/SYT1/SYT12/TRIM9
Cellular Component	GO:0032588	trans-Golgi network membrane	11/857	85/18678	0.00170711	0.00978467	CABP7/CD74/HLA-DPA1/HLA-DPB1/HLA-DQA1/HLA-DQA2/HLA-DQB1/HLA-DRA/HLA-DRB1/HLA-DRB5/MYO1B
Category	ID	Description	GeneRatio	BgRatio	pvalue	p.adjust	geneID
Molecular Function	GO:0005201	extracellular matrix structural constituent	29/818	158/16969	4.42955e-10	3.22914e-07	ABI3BP/BGN/CHI3L1/COL12A1/COL1A2/COL21A1/COL3A1/COL5A1/COL5A3/COL6A3/COL8A1/DPT/EMILIN1/FBLN2/FBLN5/FMOD/FN1/FRAS1/HMCN1/LAMA4/MFAP5/MGP/MMRN1/MXRA5/NID1/PCOLCE/PODN/SRPX/VWA1
Molecular Function	GO:0042277	peptide binding	29/818	215/16969	5.23175e-07	0.000190697	BCHE/CALCRL/CD74/CLU/CRYAB/EDNRB/EPHA4/GRIA1/GRIA2/GRIA3/HLA-DPA1/HLA-DPB1/HLA-DQA1/HLA-DQB1/HLA-DRA/HLA-DRB1/HLA-DRB5/KDELR3/MAPK8IP2/MGST1/NLGN1/NMUR2/NPR2/PCSK5/PIK3R1/SLC40A1/SLC7A8/SORL1/TPP1
Molecular Function	GO:0032395	MHC class II receptor activity	6/818	10/16969	2.19037e-06	0.0004694	HLA-DOA/HLA-DPA1/HLA-DQA1/HLA-DQA2/HLA-DQB1/HLA-DRA
Molecular Function	GO:0070888	E-box binding	12/818	49/16969	2.57559e-06	0.0004694	AHR/ARNTL/ASCL1/ATOH8/HAND2/NEUROD1/NEUROG2/SNAI1/SNAI2/TCF12/TCF4/TWIST1
Molecular Function	GO:0005261	cation channel activity	30/818	254/16969	5.48442e-06	0.000799629	CACNA1C/CACNB2/CACNG7/CHRNA1/CHRNA9/CNR1/GPM6A/GRIA1/GRIA2/GRIA3/GRIK5/HVCN1/KCNB1/KCNH2/KCNJ10/KCNJ6/KCNK1/KCNK10/P2RX6/PTK2B/SCN1A/SCN2A/SCN3A/SCN4B/SCN8A/SCN9A/SHROOM2/SLC40A1/SNAP25/STIM2
Molecular Function	GO:0001227	DNA-binding transcription repressor activity, RNA polymerase II-specific	27/818	224/16969	1.09989e-05	0.00128736	ASCL1/CREB3L1/DACH1/GSC/HES5/HEY1/HMX1/IFI16/INSM1/IRX2/JDP2/KLF12/MSC/NFATC4/NR2E1/NR2F1/PCBP3/PRRX1/SALL1/SNAI1/SNAI2/SOX6/TBX15/TBX2/TFAP2A/ZBTB20/ZNF148
Molecular Function	GO:0033218	amide binding	30/818	266/16969	1.37322e-05	0.00128736	ACBD3/BCHE/CALCRL/CD74/CLU/CRYAB/EDNRB/EPHA4/GRIA1/GRIA2/GRIA3/HLA-DPA1/HLA-DPB1/HLA-DQA1/HLA-DQB1/HLA-DRA/HLA-DRB1/HLA-DRB5/KDELR3/MAPK8IP2/MGST1/NLGN1/NMUR2/NPR2/PCSK5/PIK3R1/SLC40A1/SLC7A8/SORL1/TPP1
Molecular Function	GO:0022839	ion gated channel activity	30/818	267/16969	1.47768e-05	0.00128736	CACNA1C/CACNB2/CACNG7/CHRNA1/CHRNA9/CLIC6/CNR1/GRIA1/GRIA2/GRIA3/GRID1/GRIK5/HVCN1/KCNB1/KCNH2/KCNJ10/KCNJ6/KCNK1/KCNK10/NMUR2/P2RX6/PTK2B/SCN1A/SCN2A/SCN3A/SCN4B/SCN8A/SCN9A/SHROOM2/SNAP25
Molecular Function	GO:0022836	gated channel activity	30/818	268/16969	1.58933e-05	0.00128736	CACNA1C/CACNB2/CACNG7/CHRNA1/CHRNA9/CLIC6/CNR1/GRIA1/GRIA2/GRIA3/GRID1/GRIK5/HVCN1/KCNB1/KCNH2/KCNJ10/KCNJ6/KCNK1/KCNK10/NMUR2/P2RX6/PTK2B/SCN1A/SCN2A/SCN3A/SCN4B/SCN8A/SCN9A/SHROOM2/SNAP25
Molecular Function	GO:0005216	ion channel activity	34/818	329/16969	2.4287e-05	0.0017347	CACNA1C/CACNB2/CACNG7/CHRNA1/CHRNA9/CLIC6/CNR1/FXYD1/GPM6A/GRIA1/GRIA2/GRIA3/GRID1/GRIK5/HVCN1/KCNB1/KCNH2/KCNJ10/KCNJ6/KCNK1/KCNK10/NMUR2/P2RX6/PTK2B/SCN1A/SCN2A/SCN3A/SCN4B/SCN8A/SCN9A/SHROOM2/SLC40A1/SNAP25/STIM2
Molecular Function	GO:0005178	integrin binding	17/818	113/16969	2.82926e-05	0.0017347	ADAMTS13/COL3A1/COL5A1/CXCL12/ECM2/EMILIN1/FAP/FBLN5/FN1/ICAM1/IGF1/KDR/LCP1/MMP14/SFRP2/THY1/VCAM1
Molecular Function	GO:0005518	collagen binding	12/818	61/16969	2.85547e-05	0.0017347	ABI3BP/COL5A3/CTSK/DDR2/FN1/ITGA1/ITGA9/MRC2/NID1/PCOLCE/PODN/SERPINH1
Molecular Function	GO:0022838	substrate-specific channel activity	34/818	338/16969	4.22134e-05	0.0023672	CACNA1C/CACNB2/CACNG7/CHRNA1/CHRNA9/CLIC6/CNR1/FXYD1/GPM6A/GRIA1/GRIA2/GRIA3/GRID1/GRIK5/HVCN1/KCNB1/KCNH2/KCNJ10/KCNJ6/KCNK1/KCNK10/NMUR2/P2RX6/PTK2B/SCN1A/SCN2A/SCN3A/SCN4B/SCN8A/SCN9A/SHROOM2/SLC40A1/SNAP25/STIM2
Molecular Function	GO:0005272	sodium channel activity	9/818	37/16969	4.94333e-05	0.00237123	GRIK5/KCNK1/SCN1A/SCN2A/SCN3A/SCN4B/SCN8A/SCN9A/SHROOM2
Molecular Function	GO:0015267	channel activity	36/818	370/16969	5.11845e-05	0.00237123	CACNA1C/CACNB2/CACNG7/CHRNA1/CHRNA9/CLIC6/CNR1/FXYD1/GJA3/GJB2/GPM6A/GRIA1/GRIA2/GRIA3/GRID1/GRIK5/HVCN1/KCNB1/KCNH2/KCNJ10/KCNJ6/KCNK1/KCNK10/NMUR2/P2RX6/PTK2B/SCN1A/SCN2A/SCN3A/SCN4B/SCN8A/SCN9A/SHROOM2/SLC40A1/SNAP25/STIM2
Molecular Function	GO:0022803	passive transmembrane transporter activity	36/818	371/16969	5.41383e-05	0.00237123	CACNA1C/CACNB2/CACNG7/CHRNA1/CHRNA9/CLIC6/CNR1/FXYD1/GJA3/GJB2/GPM6A/GRIA1/GRIA2/GRIA3/GRID1/GRIK5/HVCN1/KCNB1/KCNH2/KCNJ10/KCNJ6/KCNK1/KCNK10/NMUR2/P2RX6/PTK2B/SCN1A/SCN2A/SCN3A/SCN4B/SCN8A/SCN9A/SHROOM2/SLC40A1/SNAP25/STIM2
Molecular Function	GO:0000978	RNA polymerase II proximal promoter sequence-specific DNA binding	40/818	432/16969	6.09224e-05	0.00237123	AHR/ARNTL/ASCL1/ATOH8/CEBPD/CREB3L1/DACH1/DLX5/EGR2/FLI1/FOXC2/GLI2/GSC/HAND2/HNF4G/HOXA5/IFI16/INSM1/IRF9/LHX2/MEIS1/MEIS2/NEUROD1/NEUROG2/NR2F1/PBX1/PRRX1/SALL1/SNAI1/SNAI2/SOX6/TBX15/TBX2/TCF12/TCF4/TFAP2A/TFAP2B/TOX2/TWIST1/ZNF148
Molecular Function	GO:0042605	peptide antigen binding	8/818	30/16969	6.39525e-05	0.00237123	HLA-DPA1/HLA-DPB1/HLA-DQA1/HLA-DQB1/HLA-DRA/HLA-DRB1/HLA-DRB5/SLC7A8
Molecular Function	GO:0023026	MHC class II protein complex binding	6/818	16/16969	6.50542e-05	0.00237123	CD74/HLA-DMA/HLA-DMB/HLA-DOA/HLA-DRA/HLA-DRB1
Molecular Function	GO:0071837	HMG box domain binding	6/818	16/16969	6.50542e-05	0.00237123	DLX5/EGR2/MEF2C/PAX3/PRRX1/TCF12
Molecular Function	GO:0005244	voltage-gated ion channel activity	20/818	158/16969	7.44559e-05	0.0024672	CACNA1C/CACNB2/CACNG7/CLIC6/CNR1/HVCN1/KCNB1/KCNH2/KCNJ10/KCNJ6/KCNK1/KCNK10/PTK2B/SCN1A/SCN2A/SCN3A/SCN4B/SCN8A/SCN9A/SNAP25
Molecular Function	GO:0022832	voltage-gated channel activity	20/818	158/16969	7.44559e-05	0.0024672	CACNA1C/CACNB2/CACNG7/CLIC6/CNR1/HVCN1/KCNB1/KCNH2/KCNJ10/KCNJ6/KCNK1/KCNK10/PTK2B/SCN1A/SCN2A/SCN3A/SCN4B/SCN8A/SCN9A/SNAP25
Molecular Function	GO:0005248	voltage-gated sodium channel activity	6/818	17/16969	9.64492e-05	0.00305702	SCN1A/SCN2A/SCN3A/SCN4B/SCN8A/SCN9A
Molecular Function	GO:0004970	ionotropic glutamate receptor activity	6/818	18/16969	0.000138795	0.00416132	GRIA1/GRIA2/GRIA3/GRID1/GRIK5/PTK2B
Molecular Function	GO:0098631	cell adhesion mediator activity	9/818	42/16969	0.000142707	0.00416132	EMILIN1/GLDN/ITGA1/LRRC4C/NFASC/NRCAM/NTNG1/SIRPA/STXBP6
Molecular Function	GO:0000987	proximal promoter sequence-specific DNA binding	40/818	452/16969	0.000161523	0.00452885	AHR/ARNTL/ASCL1/ATOH8/CEBPD/CREB3L1/DACH1/DLX5/EGR2/FLI1/FOXC2/GLI2/GSC/HAND2/HNF4G/HOXA5/IFI16/INSM1/IRF9/LHX2/MEIS1/MEIS2/NEUROD1/NEUROG2/NR2F1/PBX1/PRRX1/SALL1/SNAI1/SNAI2/SOX6/TBX15/TBX2/TCF12/TCF4/TFAP2A/TFAP2B/TOX2/TWIST1/ZNF148
Molecular Function	GO:0043394	proteoglycan binding	8/818	36/16969	0.000255793	0.0069064	COL5A1/COL5A3/CTSK/FN1/GPNMB/LPL/NID1/SEMA5A

## Sheet: enrich up-reg(G14-G179)
Category	ID	Description	GeneRatio	BgRatio	pvalue	p.adjust	geneID
Reactome Pathways	R-HSA-2214320	Anchoring fibril formation	6/350	15/10619	4.77877e-06	0.00421488	COL4A1/COL4A2/COL4A5/COL4A6/COL7A1/TLL2
Reactome Pathways	R-HSA-216083	Integrin cell surface interactions	12/350	85/10619	2.05212e-05	0.00904983	COL4A1/COL4A2/COL4A5/COL4A6/COL7A1/F11R/ITGA3/ITGAM/ITGB2/ITGB3/ITGB5/LUM
Reactome Pathways	R-HSA-3000157	Laminin interactions	7/350	30/10619	4.20689e-05	0.0123683	COL4A1/COL4A2/COL4A5/COL4A6/COL7A1/ITGA3/LAMA2
Reactome Pathways	R-HSA-1474244	Extracellular matrix organization	23/350	301/10619	0.000154056	0.0285099	ADAMTS14/ADAMTS16/COL19A1/COL25A1/COL4A1/COL4A2/COL4A5/COL4A6/COL7A1/EMILIN2/F11R/GDF5/ITGA3/ITGAM/ITGB2/ITGB3/ITGB5/LAMA2/LUM/MMP24/PDGFA/SERPINE1/TLL2
Reactome Pathways	R-HSA-5223345	Miscellaneous transport and binding events	6/350	26/10619	0.000161621	0.0285099	DMTN/LRRC8B/LRRC8C/NIPA1/NIPAL1/NIPAL3
Reactome Pathways	R-HSA-2243919	Crosslinking of collagen fibrils	5/350	18/10619	0.000227197	0.033398	COL4A1/COL4A2/COL4A5/COL4A6/TLL2
Reactome Pathways	R-HSA-1650814	Collagen biosynthesis and modifying enzymes	9/350	67/10619	0.000327484	0.041263	ADAMTS14/COL19A1/COL25A1/COL4A1/COL4A2/COL4A5/COL4A6/COL7A1/TLL2
Category	ID	Description	GeneRatio	BgRatio	pvalue	p.adjust	geneID
Biological Process	GO:0048732	gland development	38/551	422/17913	3.40536e-09	1.48951e-05	ADA/BAX/CCND1/CLDN1/COBL/DRD2/EPHA2/FOXA1/FSTL3/GATA3/GATA6/GJA1/GPX1/HK2/HOXB13/HOXB9/HOXD3/LBH/NKX2-1/NKX2-5/NKX2-8/NRG1/PAX8/PDGFA/PITX1/PITX2/PTEN/PTPN3/SOCS2/SOX3/STRA6/TBX3/TFCP2L1/WLS/WNT10A/WNT5A/ZDHHC21/ZIC3
Biological Process	GO:0007389	pattern specification process	35/551	408/17913	4.87505e-08	8.51648e-05	ARMC4/COBL/DLL3/DMRT2/FEZF1/FOXA1/GATA4/GDNF/GJA1/GRHL3/GSX2/HOXB2/HOXB8/HOXB9/HOXC10/HOXC11/HOXC13/HOXC9/HOXD3/HOXD8/INTU/ITGAM/MFNG/MICAL2/NKX2-1/NKX2-5/PAX8/PCSK6/PITX2/TBX3/TBX5/WLS/WNT5A/WNT7A/ZIC3
Biological Process	GO:0050808	synapse organization	34/551	394/17913	6.58809e-08	8.51648e-05	AMIGO2/BDNF/C1QL3/CBLN2/CDK5R1/CHRNA7/COL4A1/COL4A5/DLG3/DRD2/DRP2/EFNA5/ERBB2/ERC2/FRMPD4/FZD1/GDNF/ITGA3/ITGAM/LHFPL4/LRRC4/NRG1/NTRK2/PCDH17/PCLO/PLXNB1/PTEN/SDK2/SLITRK1/SLITRK5/SLITRK6/SYNDIG1/WNT5A/WNT7A
Biological Process	GO:0007416	synapse assembly	21/551	172/17913	7.78828e-08	8.51648e-05	AMIGO2/BDNF/CBLN2/DRD2/EFNA5/FZD1/LHFPL4/LRRC4/NRG1/NTRK2/PCDH17/PCLO/PLXNB1/PTEN/SDK2/SLITRK1/SLITRK5/SLITRK6/SYNDIG1/WNT5A/WNT7A
Biological Process	GO:0003002	regionalization	29/551	318/17913	1.94041e-07	0.000169747	COBL/DLL3/DMRT2/FEZF1/FOXA1/GATA4/GDNF/GSX2/HOXB2/HOXB8/HOXB9/HOXC10/HOXC11/HOXC13/HOXC9/HOXD3/HOXD8/INTU/ITGAM/NKX2-1/NKX2-5/PAX8/PCSK6/PITX2/TBX3/WLS/WNT5A/WNT7A/ZIC3
Biological Process	GO:2000696	regulation of epithelial cell differentiation involved in kidney development	7/551	19/17913	9.16207e-07	0.000667915	FAT4/GATA3/GDNF/LIF/PAX8/PRKX/PROM1
Biological Process	GO:0050878	regulation of body fluid levels	36/551	499/17913	2.0997e-06	0.00131201	ADA/ADCY2/ADCY7/BTC/CCND1/CLDN1/DMTN/DRD2/ENPP4/F13A1/FLG/GATA3/GATA4/GATA6/GJA1/GPI/GRHL3/HK2/HRNR/ITGB3/KRT16/MAFK/MYL12A/NPPB/PDGFA/PLAT/PLAUR/PRKCQ/RAP2B/SERPINE1/SFN/SOCS2/SYK/TRPC3/UBASH3B/WFS1
Biological Process	GO:0048286	lung alveolus development	9/551	40/17913	2.69494e-06	0.0014221	ADA/EDN2/FOXA1/FOXP2/GATA6/LIF/NKX2-1/PDGFA/STRA6
Biological Process	GO:0001655	urogenital system development	27/551	324/17913	2.92612e-06	0.0014221	ADAMTS16/BAX/COL4A1/FAT4/FMN1/FOXA1/FSTL3/GATA3/GDNF/GREB1L/HOXB13/HOXB7/HOXC11/ITGA3/JAG1/LIF/NPNT/PAX8/PDGFA/PRKX/PROM1/PTEN/RRM2B/SLIT2/STRA6/WFS1/WNT5A
Biological Process	GO:0009952	anterior/posterior pattern specification	19/551	182/17913	3.5509e-06	0.00155316	COBL/DLL3/DMRT2/FEZF1/GATA4/HOXB2/HOXB8/HOXB9/HOXC10/HOXC11/HOXC13/HOXC9/HOXD3/HOXD8/PCSK6/TBX3/WLS/WNT5A/ZIC3
Biological Process	GO:0060562	epithelial tube morphogenesis	26/551	313/17913	4.72579e-06	0.00187915	ADAMTS16/COBL/COL4A1/EPHA2/FAT4/FMN1/FOXA1/FZD1/GATA3/GATA4/GDNF/GJA1/GREB1L/GRHL3/HOXB7/MICAL2/NKX2-1/NKX2-5/NPNT/PAX8/PRICKLE1/PRKX/SLIT2/TBX3/WNT5A/ZIC3
Biological Process	GO:0048709	oligodendrocyte differentiation	13/551	94/17913	5.90641e-06	0.00215289	B4GALT6/ERBB2/ERCC2/GSX2/NKX2-1/NRG1/NTRK2/OLIG1/OLIG2/PTEN/SLC45A3/TMEM98/TNFRSF21
Biological Process	GO:0061326	renal tubule development	13/551	95/17913	6.65366e-06	0.0022387	ADAMTS16/COL4A1/FAT4/FMN1/GATA3/GDNF/GREB1L/HOXB7/JAG1/LIF/NPNT/PAX8/PROM1
Biological Process	GO:0000079	regulation of cyclin-dependent protein serine/threonine kinase activity	12/551	83/17913	8.43536e-06	0.00263545	CCND1/CCND2/CDK5R1/CDK5R2/CDKN1A/CDKN2A/CDKN2B/DIRAS3/HERC5/PTEN/SERTAD1/SFN
Biological Process	GO:0003279	cardiac septum development	14/551	113/17913	9.64399e-06	0.00275948	ADAMTS6/FZD1/GATA3/GATA4/GATA6/JAG1/MDM2/NKX2-5/PAX8/SLIT2/STRA6/TBX3/TBX5/WNT5A
Biological Process	GO:0003161	cardiac conduction system development	5/551	11/17913	1.07141e-05	0.00275948	DSG2/NKX2-5/NRG1/TBX3/TBX5
Biological Process	GO:0008544	epidermis development	32/551	452/17913	1.13944e-05	0.00275948	COL7A1/DSC2/DSG2/EDA2R/EMP1/EPHA2/ERCC2/EXPH5/FERMT1/FLG/FOXQ1/GRHL3/HOXB13/HOXC13/HRNR/INTU/JAG1/KRT16/KRT80/KRTAP5-1/MCOLN3/PCSK6/PDGFA/PERP/PITX2/PKP2/SFN/SLITRK6/TGM5/WNT10A/WNT5A/ZDHHC21
Biological Process	GO:0072001	renal system development	24/551	291/17913	1.23112e-05	0.00275948	ADAMTS16/BAX/COL4A1/FAT4/FMN1/FSTL3/GATA3/GDNF/GREB1L/HOXB7/HOXC11/ITGA3/JAG1/LIF/NPNT/PAX8/PDGFA/PRKX/PROM1/RRM2B/SLIT2/STRA6/WFS1/WNT5A
Biological Process	GO:0003231	cardiac ventricle development	15/551	131/17913	1.23434e-05	0.00275948	FZD1/GATA3/GATA4/GREB1L/JAG1/MDM2/NKX2-5/NRG1/PAX8/PKP2/SLIT2/STRA6/TBX3/TBX5/WNT5A
Biological Process	GO:0030900	forebrain development	28/551	371/17913	1.26176e-05	0.00275948	AXL/BAX/CDK5R1/CDK5R2/DRD2/FAT4/FEZF1/FOXP2/GSX2/ITGAM/KIF1A/LHX6/MBOAT7/MYO1D/NKX2-1/NRG1/NTRK2/OLIG2/PITX1/PITX2/PTEN/RFX4/SLIT2/SLITRK5/SOX3/TBX3/WNT5A/WNT7A
Biological Process	GO:1904029	regulation of cyclin-dependent protein kinase activity	12/551	87/17913	1.38173e-05	0.00287794	CCND1/CCND2/CDK5R1/CDK5R2/CDKN1A/CDKN2A/CDKN2B/DIRAS3/HERC5/PTEN/SERTAD1/SFN
Biological Process	GO:0001501	skeletal system development	33/551	479/17913	1.45822e-05	0.00289922	BMP8B/COL19A1/DLL3/DMRT2/EPHA2/FAT4/FMN1/FOXN3/FREM1/GDF5/GJA1/HMGA2/HOXB2/HOXB6/HOXB7/HOXB8/HOXB9/HOXC10/HOXC11/HOXC9/HOXD3/HOXD8/LTF/LUM/PITX1/PITX2/PLXNB1/PTGER4/TBX3/TGFBI/TNFRSF11B/WNT5A/WNT7A
Biological Process	GO:0003281	ventricular septum development	11/551	76/17913	1.97769e-05	0.00354177	FZD1/GATA3/GATA4/MDM2/NKX2-5/PAX8/SLIT2/STRA6/TBX3/TBX5/WNT5A
Biological Process	GO:0051963	regulation of synapse assembly	13/551	105/17913	2.01177e-05	0.00354177	AMIGO2/BDNF/CBLN2/EFNA5/FZD1/LHFPL4/NTRK2/SLITRK1/SLITRK5/SLITRK6/SYNDIG1/WNT5A/WNT7A
Biological Process	GO:0003205	cardiac chamber development	17/551	170/17913	2.02433e-05	0.00354177	ADAMTS6/FZD1/GATA3/GATA4/GATA6/GREB1L/JAG1/MDM2/NKX2-5/NRG1/PAX8/PKP2/SLIT2/STRA6/TBX3/TBX5/WNT5A
Biological Process	GO:0010002	cardioblast differentiation	6/551	20/17913	2.21115e-05	0.00363566	GATA4/GATA6/NKX2-5/NRG1/PRICKLE1/TBX5
Biological Process	GO:0034109	homotypic cell-cell adhesion	11/551	77/17913	2.24423e-05	0.00363566	DMTN/DSC2/DSG2/ITGB3/MEGF10/MYL12A/PKP2/PRKCQ/RAP2B/SYK/UBASH3B
Biological Process	GO:0072080	nephron tubule development	12/551	93/17913	2.74563e-05	0.00427683	ADAMTS16/FAT4/FMN1/GATA3/GDNF/GREB1L/HOXB7/JAG1/LIF/NPNT/PAX8/PROM1
Biological Process	GO:0072182	regulation of nephron tubule epithelial cell differentiation	5/551	13/17913	2.83558e-05	0.00427683	FAT4/GATA3/LIF/PAX8/PROM1
Biological Process	GO:0051965	positive regulation of synapse assembly	10/551	66/17913	3.13232e-05	0.00456693	AMIGO2/BDNF/CBLN2/EFNA5/NTRK2/SLITRK1/SLITRK5/SLITRK6/SYNDIG1/WNT7A
Biological Process	GO:0070830	bicellular tight junction assembly	9/551	54/17913	3.57369e-05	0.0048915	ACTN4/CLDN1/EPHA2/F11R/GJA1/MARVELD2/MPP7/MYO1C/PARD6G
Biological Process	GO:0007409	axonogenesis	28/551	393/17913	3.5786e-05	0.0048915	ADARB1/B4GALT6/BDNF/CDK5R1/COBL/COL25A1/DOK6/DRD2/EFNA5/ERBB2/FEZF1/GATA3/GDNF/LAMA2/NDN/NGFR/NKX2-1/NKX2-8/NTRK2/PRKCQ/PTEN/SLIT2/SLITRK1/TNFRSF12A/UNC5D/WNT5A/WNT7A/XK
Biological Process	GO:0120192	tight junction assembly	9/551	55/17913	4.15785e-05	0.00538722	ACTN4/CLDN1/EPHA2/F11R/GJA1/MARVELD2/MPP7/MYO1C/PARD6G
Biological Process	GO:0030198	extracellular matrix organization	25/551	334/17913	4.1876e-05	0.00538722	ADAMTS14/COL19A1/COL4A1/COL4A2/COL4A5/COL4A6/COL7A1/CRISPLD2/ERCC2/F11R/FERMT1/HAS3/ITGA3/ITGAM/ITGB2/ITGB3/ITGB5/LAMA2/LUM/NPNT/PDGFA/SERPINE1/THSD4/TLL2/TNFRSF11B
Biological Process	GO:0001822	kidney development	22/551	276/17913	4.72353e-05	0.00590306	ADAMTS16/BAX/FAT4/FMN1/FSTL3/GATA3/GDNF/GREB1L/HOXB7/HOXC11/ITGA3/JAG1/LIF/NPNT/PAX8/PDGFA/PRKX/PROM1/RRM2B/SLIT2/STRA6/WFS1
Biological Process	GO:0035850	epithelial cell differentiation involved in kidney development	8/551	44/17913	5.08229e-05	0.00617499	FAT4/GATA3/GDNF/JAG1/LIF/PAX8/PRKX/PROM1
Biological Process	GO:0061436	establishment of skin barrier	6/551	23/17913	5.3231e-05	0.00629277	CLDN1/FLG/GRHL3/HRNR/KRT16/SFN
Biological Process	GO:0090183	regulation of kidney development	9/551	57/17913	5.57053e-05	0.00641197	FAT4/GATA3/GDNF/HOXB7/LIF/PAX8/PDGFA/PRKX/PROM1
Biological Process	GO:0072160	nephron tubule epithelial cell differentiation	5/551	15/17913	6.28639e-05	0.00687417	FAT4/GATA3/LIF/PAX8/PROM1
Biological Process	GO:1905276	regulation of epithelial tube formation	5/551	15/17913	6.28639e-05	0.00687417	FZD1/GATA3/GDNF/GRHL3/WNT5A
Biological Process	GO:0048871	multicellular organismal homeostasis	31/551	472/17913	6.50659e-05	0.00694142	ADCY2/ADCY7/BAX/CD38/CLDN1/DRD2/EDN2/FLG/GJA1/GPX1/GRHL3/HOXC10/HRNR/IL18/IL4R/ILDR2/INPP5D/ITGB3/KRT16/LTF/MUC6/NDN/NTSR1/PDK4/PRKAA2/PROM1/SFN/SYK/TNFRSF11B/WFS1/ZNF423
Biological Process	GO:0030324	lung development	16/551	169/17913	6.85283e-05	0.00707191	ADA/CRISPLD2/EDN2/FOXA1/FOXP2/FSTL3/GATA6/ITGA3/LIF/NKX2-1/NKX2-8/PDGFA/STRA6/TBX5/WNT5A/ZIC3
Biological Process	GO:0001764	neuron migration	15/551	152/17913	7.1599e-05	0.00707191	AXL/BAX/CDK5R1/CDK5R2/DRD2/FEZF1/GATA3/GJA1/ITGA3/LHX6/NDN/NKX2-1/NRG1/NTRK2/UNC5D
Biological Process	GO:0120193	tight junction organization	9/551	59/17913	7.36764e-05	0.00707191	ACTN4/CLDN1/EPHA2/F11R/GJA1/MARVELD2/MPP7/MYO1C/PARD6G
Biological Process	GO:0018108	peptidyl-tyrosine phosphorylation	25/551	346/17913	7.4208e-05	0.00707191	AXL/BANK1/BDNF/DLG3/DMTN/DOK7/EFNA5/EPHA2/ERBB2/GPRC5A/IL11/IL18/ITGB2/ITGB3/LIF/LTK/NRG1/NTRK2/PDGFA/RAP2B/ROR1/SAMSN1/SYK/TGFA/TSLP
Biological Process	GO:0050730	regulation of peptidyl-tyrosine phosphorylation	20/551	245/17913	7.43731e-05	0.00707191	BANK1/BDNF/DLG3/DMTN/DOK7/EFNA5/GPRC5A/IL11/IL18/ITGB2/ITGB3/LIF/NRG1/NTRK2/PDGFA/RAP2B/SAMSN1/SYK/TGFA/TSLP
Biological Process	GO:0042063	gliogenesis	22/551	285/17913	7.61304e-05	0.00708498	B4GALT6/CDK5R1/CDK5R2/ERBB2/ERCC2/GSX2/LAMA2/LIF/MBOAT7/MMP24/MYB/NDN/NKX2-1/NRG1/NTRK2/OLIG1/OLIG2/PTEN/ROR1/SLC45A3/TMEM98/TNFRSF21
Biological Process	GO:0050769	positive regulation of neurogenesis	30/551	455/17913	7.93773e-05	0.00723326	ANKRD1/BDNF/COBL/DRD2/EFNA5/FEZF1/FOXA1/FZD1/GDF5/GSX2/HOXD3/ITGA3/LIF/LTK/MYB/NEGR1/NGFR/NKX2-5/NTRK2/OLIG2/PTEN/SLIT2/SLITRK1/SOCS2/TENM3/TNFRSF12A/TRIM67/UNC13A/VEGFC/WNT5A
Biological Process	GO:0043588	skin development	28/551	412/17913	8.15989e-05	0.00728395	CLDN1/DSC2/DSG2/EPHA2/ERCC2/EXPH5/FERMT1/FLG/FOXQ1/GRHL3/HOXC13/HRNR/INTU/ITGA3/JAG1/KRT16/KRT80/KRTAP5-1/PCSK6/PDGFA/PERP/PKP2/SFN/SLITRK5/TGM5/WNT10A/WNT5A/ZDHHC21
Biological Process	GO:0021885	forebrain cell migration	9/551	60/17913	8.43479e-05	0.00729588	AXL/CDK5R1/CDK5R2/DRD2/LHX6/MBOAT7/NKX2-1/NRG1/SLIT2
Biological Process	GO:0018212	peptidyl-tyrosine modification	25/551	349/17913	8.51826e-05	0.00729588	AXL/BANK1/BDNF/DLG3/DMTN/DOK7/EFNA5/EPHA2/ERBB2/GPRC5A/IL11/IL18/ITGB2/ITGB3/LIF/LTK/NRG1/NTRK2/PDGFA/RAP2B/ROR1/SAMSN1/SYK/TGFA/TSLP
Biological Process	GO:0002070	epithelial cell maturation	5/551	16/17913	8.91318e-05	0.00729588	CDKN1A/FOXA1/GJA1/HOXB13/TFCP2L1
Biological Process	GO:0071695	anatomical structure maturation	15/551	155/17913	8.94956e-05	0.00729588	B4GALT6/CDK5R1/CDK5R2/CDKN1A/ERCC2/FAT4/FERMT1/FOXA1/GATA3/GJA1/HOXB13/LTF/PLXNB1/TFCP2L1/WNT5A
Biological Process	GO:0030323	respiratory tube development	16/551	173/17913	9.05815e-05	0.00729588	ADA/CRISPLD2/EDN2/FOXA1/FOXP2/FSTL3/GATA6/ITGA3/LIF/NKX2-1/NKX2-8/PDGFA/STRA6/TBX5/WNT5A/ZIC3
Biological Process	GO:0001763	morphogenesis of a branching structure	17/551	192/17913	9.48347e-05	0.00729588	ADAMTS16/COL4A1/DRD2/EPHA2/FAT4/FOXA1/GDNF/GREB1L/HOXB13/HOXB7/NKX2-1/NPNT/PAX8/PDGFA/SLIT2/TBX3/WNT5A
Biological Process	GO:0090313	regulation of protein targeting to membrane	7/551	36/17913	9.63719e-05	0.00729588	CDK5R1/DMTN/ERBB2/HRAS/ITGAM/ITGB2/MYO1C
Biological Process	GO:0061564	axon development	29/551	438/17913	9.67699e-05	0.00729588	ADARB1/B4GALT6/BDNF/CDK5R1/COBL/COL25A1/DOK6/DRD2/EFNA5/ERBB2/FEZF1/GATA3/GDNF/LAMA2/NDN/NGFR/NKX2-1/NKX2-8/NTRK2/PRKCQ/PTEN/SLIT2/SLITRK1/TNFRSF12A/TNFRSF21/UNC5D/WNT5A/WNT7A/XK
Biological Process	GO:2000027	regulation of animal organ morphogenesis	20/551	250/17913	9.82449e-05	0.00729588	BAX/DAAM1/FOXP2/FZD1/GATA3/GDNF/GRHL3/HOXB7/HOXC11/JAG1/LIF/PAX8/PDGFA/PRICKLE1/ROR1/TBX5/TNFRSF11B/WNT10A/WNT5A/WNT7A
Biological Process	GO:0035270	endocrine system development	13/551	122/17913	9.84127e-05	0.00729588	DRD2/FSTL3/GATA3/GATA6/HOXD3/NKX2-1/NKX2-5/PAX8/PITX1/PITX2/SOX3/STRA6/WNT5A
Biological Process	GO:0033561	regulation of water loss via skin	6/551	26/17913	0.000112235	0.00787208	CLDN1/FLG/GRHL3/HRNR/KRT16/SFN
Biological Process	GO:0033598	mammary gland epithelial cell proliferation	6/551	26/17913	0.000112235	0.00787208	BAX/CCND1/EPHA2/GATA3/GPX1/WNT5A
Biological Process	GO:0050919	negative chemotaxis	6/551	26/17913	0.000112235	0.00787208	EFNA5/ITGB3/NRG1/PDGFA/SLIT2/WNT5A
Biological Process	GO:0098742	cell-cell adhesion via plasma-membrane adhesion molecules	19/551	233/17913	0.000113384	0.00787208	AMIGO2/CLDN1/DSC2/DSG2/EFNA5/FAT4/FXYD5/ITGAM/ITGB2/LRRC4/MBP/MMP24/PCDH17/PCDHB12/PCDHGA10/SDK2/SLITRK1/TENM3/UNC5D
Biological Process	GO:0060411	cardiac septum morphogenesis	10/551	77/17913	0.000120376	0.00810038	FZD1/GATA4/GATA6/JAG1/MDM2/NKX2-5/SLIT2/TBX3/TBX5/WNT5A
Biological Process	GO:0072088	nephron epithelium morphogenesis	10/551	77/17913	0.000120376	0.00810038	ADAMTS16/FAT4/FMN1/GATA3/GDNF/GREB1L/HOXB7/LIF/NPNT/PAX8
Biological Process	GO:0030540	female genitalia development	5/551	17/17913	0.000123087	0.00812426	AXL/BAX/STRA6/TBX3/WNT5A
Biological Process	GO:0043297	apical junction assembly	9/551	63/17913	0.000124446	0.00812426	ACTN4/CLDN1/EPHA2/F11R/GJA1/MARVELD2/MPP7/MYO1C/PARD6G
Biological Process	GO:0061138	morphogenesis of a branching epithelium	16/551	178/17913	0.000126717	0.00815087	ADAMTS16/COL4A1/EPHA2/FAT4/FOXA1/GDNF/GREB1L/HOXB13/HOXB7/NKX2-1/NPNT/PAX8/PDGFA/SLIT2/TBX3/WNT5A
Biological Process	GO:0048593	camera-type eye morphogenesis	12/551	109/17913	0.000132363	0.00826878	BAX/EPHA2/FJX1/JAG1/PITX2/PROM1/RDH13/RORB/SDK2/STRA6/TENM3/WNT5A
Biological Process	GO:0072009	nephron epithelium development	12/551	109/17913	0.000132363	0.00826878	ADAMTS16/FAT4/FMN1/GATA3/GDNF/GREB1L/HOXB7/JAG1/LIF/NPNT/PAX8/PROM1
Biological Process	GO:0061041	regulation of wound healing	14/551	143/17913	0.000134708	0.00826878	CDKN1A/DMTN/ENPP4/GJA1/HRAS/PDGFA/PLAT/PLAUR/PRKCQ/PTEN/SERPINE1/SYK/TNFRSF12A/UBASH3B
Biological Process	GO:1903532	positive regulation of secretion by cell	26/551	381/17913	0.000136112	0.00826878	ANKRD1/ATP13A2/CD38/CDK5R2/DRD2/EXPH5/FERMT1/GATA3/GDNF/GJA1/GPI/IL4R/ITGAM/ITGB2/MBP/MYB/NTSR1/PTGER4/STX1A/SYK/TM7SF3/TSLP/UNC13A/VEGFC/WLS/WNT5A
Biological Process	GO:0048863	stem cell differentiation	19/551	237/17913	0.000141723	0.0084917	ERCC2/FOXA1/FZD1/GATA3/GATA4/GATA6/GDNF/HMGA2/JAG1/LBH/LIF/MYB/NKX2-5/NRG1/PITX2/PRICKLE1/TBX5/WNT10A/WNT7A
Biological Process	GO:0050807	regulation of synapse organization	18/551	218/17913	0.000145718	0.00850084	AMIGO2/BDNF/C1QL3/CBLN2/CDK5R1/DRD2/EFNA5/FRMPD4/FZD1/LHFPL4/NTRK2/PTEN/SLITRK1/SLITRK5/SLITRK6/SYNDIG1/WNT5A/WNT7A
Biological Process	GO:0002064	epithelial cell development	17/551	199/17913	0.000146882	0.00850084	CDKN1A/CLDN1/EPHA2/EXPH5/F11R/FOXA1/GJA1/GPX1/HOXB13/JAG1/MARVELD2/SFN/SIPA1L3/SLITRK6/TFCP2L1/WNT5A/WNT7A
Biological Process	GO:0061333	renal tubule morphogenesis	10/551	79/17913	0.000149649	0.00850084	ADAMTS16/COL4A1/FAT4/FMN1/GATA3/GDNF/GREB1L/HOXB7/NPNT/PAX8
Biological Process	GO:0072028	nephron morphogenesis	10/551	79/17913	0.000149649	0.00850084	ADAMTS16/FAT4/FMN1/GATA3/GDNF/GREB1L/HOXB7/LIF/NPNT/PAX8
Biological Process	GO:0060993	kidney morphogenesis	11/551	95/17913	0.000159414	0.00888446	ADAMTS16/FAT4/FMN1/GATA3/GDNF/GREB1L/HOXB7/LIF/NPNT/PAX8/PRKX
Biological Process	GO:0045216	cell-cell junction organization	13/551	128/17913	0.000160465	0.00888446	ACTN4/CAMSAP3/CLDN1/DSG2/EPHA2/F11R/GJA1/MARVELD2/MPP7/MYO1C/PARD6G/PKP2/SDK2
Biological Process	GO:0048754	branching morphogenesis of an epithelial tube	14/551	146/17913	0.000167967	0.00905883	ADAMTS16/COL4A1/EPHA2/FAT4/FOXA1/GDNF/GREB1L/HOXB7/NKX2-1/NPNT/PAX8/SLIT2/TBX3/WNT5A
Biological Process	GO:0031589	cell-substrate adhesion	23/551	322/17913	0.000168863	0.00905883	ACER2/ACTN4/AXL/CAMSAP3/CDKN2A/DMTN/DOCK5/EFNA5/FERMT1/FMN1/FREM1/HOXD3/ITGA3/ITGB2/ITGB3/ITGB5/JAG1/NPNT/PRKX/PTEN/RADIL/SERPINE1/TNFRSF12A
Biological Process	GO:0003206	cardiac chamber morphogenesis	13/551	129/17913	0.000173542	0.00905883	FZD1/GATA3/GATA4/GATA6/JAG1/MDM2/NKX2-5/NRG1/PKP2/SLIT2/TBX3/TBX5/WNT5A
Biological Process	GO:0043062	extracellular structure organization	26/551	387/17913	0.00017453	0.00905883	ADAMTS14/COL19A1/COL4A1/COL4A2/COL4A5/COL4A6/COL7A1/CRISPLD2/ERCC2/F11R/FERMT1/HAS3/ITGA3/ITGAM/ITGB2/ITGB3/ITGB5/LAMA2/LIPG/LUM/NPNT/PDGFA/SERPINE1/THSD4/TLL2/TNFRSF11B
Biological Process	GO:0051047	positive regulation of secretion	27/551	409/17913	0.000175308	0.00905883	ANKRD1/ATP13A2/CD38/CDK5R2/DRD2/EXPH5/FERMT1/GATA3/GDNF/GJA1/GPI/IL4R/ITGAM/ITGB2/MBP/MYB/NPPB/NTSR1/PTGER4/STX1A/SYK/TM7SF3/TSLP/UNC13A/VEGFC/WLS/WNT5A
Biological Process	GO:0060675	ureteric bud morphogenesis	9/551	66/17913	0.000179367	0.00905883	ADAMTS16/FAT4/FMN1/GATA3/GDNF/GREB1L/HOXB7/NPNT/PAX8
Biological Process	GO:0071772	response to BMP	14/551	147/17913	0.000180525	0.00905883	AMH/FAM83G/FSTL3/FZD1/GATA3/GATA4/GATA6/GDF5/ITGA3/NKX2-5/PCSK6/RGMB/WNT5A/ZNF423
Biological Process	GO:0071773	cellular response to BMP stimulus	14/551	147/17913	0.000180525	0.00905883	AMH/FAM83G/FSTL3/FZD1/GATA3/GATA4/GATA6/GDF5/ITGA3/NKX2-5/PCSK6/RGMB/WNT5A/ZNF423
Biological Process	GO:0050803	regulation of synapse structure or activity	18/551	222/17913	0.000182943	0.00905883	AMIGO2/BDNF/C1QL3/CBLN2/CDK5R1/DRD2/EFNA5/FRMPD4/FZD1/LHFPL4/NTRK2/PTEN/SLITRK1/SLITRK5/SLITRK6/SYNDIG1/WNT5A/WNT7A
Biological Process	GO:0048667	cell morphogenesis involved in neuron differentiation	31/551	500/17913	0.000184325	0.00905883	ADARB1/B4GALT6/BDNF/CDK5R1/CHRNA7/COBL/COL25A1/DOK6/DRD2/EFNA5/ERBB2/FEZF1/GATA3/GDNF/LAMA2/NDN/NGFR/NKX2-1/NKX2-8/NTRK2/PRKCQ/PTEN/SLIT2/SLITRK1/SLITRK5/SLITRK6/TNFRSF12A/UNC5D/WNT5A/WNT7A/XK
Biological Process	GO:0072171	mesonephric tubule morphogenesis	9/551	67/17913	0.000201641	0.00979976	ADAMTS16/FAT4/FMN1/GATA3/GDNF/GREB1L/HOXB7/NPNT/PAX8
Biological Process	GO:0048568	embryonic organ development	27/551	413/17913	0.000205127	0.0098596	ADA/COBL/EPHA2/ERCC2/GATA3/GATA4/GDNF/GJA1/GRHL3/HOXB2/HOXB6/HOXB7/HOXB8/HOXC11/HOXC9/HOXD3/LIF/MICAL2/NKX2-5/PAX8/PDGFA/PHLDA2/SLITRK6/STRA6/TBX3/WNT5A/ZIC3
