# Supplementary material for: A kinase-deficient NTRK2 splice variant predominates in glioma and amplifies several oncogenic signaling pathways
Source: Nat Commun. 2020 Jun 12;11:2977. doi: 10.1038/s41467-020-16786-5 (PMC7293284; doi:10.1038/s41467-020-16786-5)
Supplement: Supplementary file 9 — Supplementary Data 6 [file 41467_2020_16786_MOESM9_ESM.xlsx]

## Sheet: DE genes
genes	edgeR_logFC	edgeR_PValue	edgeR_FDR	Direction
NTRK2	1.54372	0	0	up-regulated
NRG2	1.49795	6.0846e-05	0.0116747	up-regulated
PPCS	1.43802	0.000425394	0.0335672	up-regulated
TMEM220	1.15536	0.000627431	0.0425109	up-regulated
HTR2A	1.14806	0.000202991	0.0226458	up-regulated
SELL	1.12527	0.000623224	0.0424481	up-regulated
LOC100289361	1.09817	0.000271401	0.027436	up-regulated
UBE2E4P	1.00394	0.000411759	0.0330967	up-regulated
ADAMTS18	0.64712	0.000515632	0.0372353	up-regulated
LNP1	0.553647	0.000659673	0.0433341	up-regulated
MGC12916	0.47103	0.000299124	0.0283748	up-regulated
CALB1	0.413751	4.96478e-05	0.0103628	up-regulated
PDE4D	0.401298	0.000288898	0.02811	up-regulated
ERBB3	0.396725	0.000163774	0.0194246	up-regulated
FLG-AS1	0.376463	0.000315892	0.0291997	up-regulated
CCDC28A	0.354995	0.00055552	0.0390706	up-regulated
PDK3	0.340254	6.60064e-06	0.0034404	up-regulated
VAMP5	-0.32512	0.000482268	0.0357249	down-regulated
OSBPL7	-0.358668	0.000252919	0.0261841	down-regulated
CFI	-0.367589	2.43132e-09	1.04879e-05	down-regulated
HDAC10	-0.372245	0.000483873	0.0357249	down-regulated
CD74	-0.385173	1.35354e-05	0.00486561	down-regulated
KIFC2	-0.397583	7.41504e-05	0.0131449	down-regulated
HLA-DRA	-0.435174	9.68092e-08	0.000250562	down-regulated
IDUA	-0.435501	4.80467e-05	0.0103628	down-regulated
LOC100288152	-0.455615	0.00069783	0.0451531	down-regulated
AGT	-0.475181	3.30016e-05	0.00852029	down-regulated
C19orf26	-0.479774	1.62803e-06	0.00140455	down-regulated
TPT1-AS1	-0.486025	0.000408158	0.0330123	down-regulated
COL5A3	-0.489854	2.77002e-05	0.00796596	down-regulated
GFAP	-0.508756	0.000271859	0.027436	down-regulated
CIITA	-0.51452	1.99954e-05	0.00601769	down-regulated
DFNB31	-0.677728	0.000120158	0.0170875	down-regulated
HLA-DMA	-0.69879	0.000789046	0.0495207	down-regulated
HLA-DPA1	-0.706138	0.000424586	0.0335672	down-regulated
HLA-DRB1	-0.757353	3.78993e-10	2.45227e-06	down-regulated
PDZD2	-0.843429	0.000622857	0.0424481	down-regulated
ELMO3	-0.897618	0.000135873	0.0179422	down-regulated
SCNN1D	-0.951556	0.000279375	0.0275984	down-regulated
RGL3	-0.986655	2.41596e-05	0.00710568	down-regulated
HLA-DRB5	-1.06331	0.000362468	0.0310804	down-regulated
GJB6	-1.07224	0.000225944	0.0241967	down-regulated
GIPC3	-1.44969	0.00056383	0.0392688	down-regulated

## Sheet: Enrichment  down-reg genes
Category	ID	Description	GeneRatio	BgRatio	pvalue	p.adjust	qvalue	geneID
Reactome Pathways	R-HSA-202430	Translocation of ZAP-70 to Immunological synapse	4/16	19/10619	1.31426e-08	7.67862e-07	6.19328e-07	HLA-DRB1/HLA-DRA/HLA-DRB5/HLA-DPA1
Reactome Pathways	R-HSA-202427	Phosphorylation of CD3 and TCR zeta chains	4/16	22/10619	2.47362e-08	7.67862e-07	6.19328e-07	HLA-DRB1/HLA-DRA/HLA-DRB5/HLA-DPA1
Reactome Pathways	R-HSA-389948	PD-1 signaling	4/16	23/10619	2.99167e-08	7.67862e-07	6.19328e-07	HLA-DRB1/HLA-DRA/HLA-DRB5/HLA-DPA1
Reactome Pathways	R-HSA-202433	Generation of second messenger molecules	4/16	33/10619	1.37002e-07	2.63729e-06	2.12714e-06	HLA-DRB1/HLA-DRA/HLA-DRB5/HLA-DPA1
Reactome Pathways	R-HSA-877300	Interferon gamma signaling	5/16	92/10619	1.77212e-07	2.72907e-06	2.20116e-06	HLA-DRB1/HLA-DRA/CIITA/HLA-DRB5/HLA-DPA1
Reactome Pathways	R-HSA-2132295	MHC class II antigen presentation	5/16	123/10619	7.5793e-07	9.72677e-06	7.84524e-06	HLA-DRB1/HLA-DRA/CD74/HLA-DRB5/HLA-DPA1
Reactome Pathways	R-HSA-388841	Costimulation by the CD28 family	4/16	70/10619	2.96855e-06	3.26541e-05	2.63375e-05	HLA-DRB1/HLA-DRA/HLA-DRB5/HLA-DPA1
Reactome Pathways	R-HSA-913531	Interferon Signaling	5/16	199/10619	8.11633e-06	7.81197e-05	6.30084e-05	HLA-DRB1/HLA-DRA/CIITA/HLA-DRB5/HLA-DPA1
Reactome Pathways	R-HSA-202424	Downstream TCR signaling	4/16	98/10619	1.14017e-05	9.75476e-05	7.86782e-05	HLA-DRB1/HLA-DRA/HLA-DRB5/HLA-DPA1
Reactome Pathways	R-HSA-202403	TCR signaling	4/16	119/10619	2.45902e-05	0.000189345	0.000152718	HLA-DRB1/HLA-DRA/HLA-DRB5/HLA-DPA1
Category	ID	Description	GeneRatio	BgRatio	pvalue	p.adjust	qvalue	geneID
Biological Process	GO:0019886	antigen processing and presentation of exogenous peptide antigen via MHC class II	6/21	98/18493	9.65127e-10	3.18877e-07	2.38029e-07	HLA-DRB1/HLA-DRA/CD74/HLA-DRB5/HLA-DPA1/HLA-DMA
Biological Process	GO:0002495	antigen processing and presentation of peptide antigen via MHC class II	6/21	101/18493	1.15957e-09	3.18877e-07	2.38029e-07	HLA-DRB1/HLA-DRA/CD74/HLA-DRB5/HLA-DPA1/HLA-DMA
Biological Process	GO:0002504	antigen processing and presentation of peptide or polysaccharide antigen via MHC class II	6/21	102/18493	1.23119e-09	3.18877e-07	2.38029e-07	HLA-DRB1/HLA-DRA/CD74/HLA-DRB5/HLA-DPA1/HLA-DMA
Biological Process	GO:0002478	antigen processing and presentation of exogenous peptide antigen	6/21	126/18493	4.42838e-09	8.60212e-07	6.42114e-07	HLA-DRB1/HLA-DRA/CD74/HLA-DRB5/HLA-DPA1/HLA-DMA
Biological Process	GO:0019884	antigen processing and presentation of exogenous antigen	6/21	134/18493	6.418e-09	9.97357e-07	7.44488e-07	HLA-DRB1/HLA-DRA/CD74/HLA-DRB5/HLA-DPA1/HLA-DMA
Biological Process	GO:0048002	antigen processing and presentation of peptide antigen	6/21	139/18493	8.00092e-09	1.03612e-06	7.73422e-07	HLA-DRB1/HLA-DRA/CD74/HLA-DRB5/HLA-DPA1/HLA-DMA
Biological Process	GO:0019882	antigen processing and presentation	6/21	175/18493	3.17851e-08	3.52815e-06	2.63362e-06	HLA-DRB1/HLA-DRA/CD74/HLA-DRB5/HLA-DPA1/HLA-DMA
Biological Process	GO:0060333	interferon-gamma-mediated signaling pathway	5/21	90/18493	4.66888e-08	4.53465e-06	3.38494e-06	HLA-DRB1/HLA-DRA/CIITA/HLA-DRB5/HLA-DPA1
Biological Process	GO:0071346	cellular response to interferon-gamma	5/21	178/18493	1.40253e-06	0.000121085	9.0385e-05	HLA-DRB1/HLA-DRA/CIITA/HLA-DRB5/HLA-DPA1
Biological Process	GO:0034341	response to interferon-gamma	5/21	198/18493	2.3678e-06	0.000183978	0.000137333	HLA-DRB1/HLA-DRA/CIITA/HLA-DRB5/HLA-DPA1
Biological Process	GO:0050852	T cell receptor signaling pathway	4/21	150/18493	2.23526e-05	0.0015789	0.00117859	HLA-DRB1/HLA-DRA/HLA-DRB5/HLA-DPA1
Category	ID	Description	GeneRatio	BgRatio	pvalue	p.adjust	qvalue	geneID
Cellular Componenet	GO:0042613	MHC class II protein complex	6/21	16/19659	5.38876e-15	3.50269e-13	1.41809e-13	HLA-DRB1/HLA-DRA/CD74/HLA-DRB5/HLA-DPA1/HLA-DMA
Cellular Componenet	GO:0042611	MHC protein complex	6/21	25/19659	1.18474e-13	3.85042e-12	1.55887e-12	HLA-DRB1/HLA-DRA/CD74/HLA-DRB5/HLA-DPA1/HLA-DMA
Cellular Componenet	GO:0071556	integral component of lumenal side of endoplasmic reticulum membrane	5/21	29/19659	9.72108e-11	1.57968e-09	6.39545e-10	HLA-DRB1/HLA-DRA/CD74/HLA-DRB5/HLA-DPA1
Cellular Componenet	GO:0098553	lumenal side of endoplasmic reticulum membrane	5/21	29/19659	9.72108e-11	1.57968e-09	6.39545e-10	HLA-DRB1/HLA-DRA/CD74/HLA-DRB5/HLA-DPA1
Cellular Componenet	GO:0030669	clathrin-coated endocytic vesicle membrane	5/21	44/19659	8.79977e-10	1.14397e-08	4.63146e-09	HLA-DRB1/HLA-DRA/CD74/HLA-DRB5/HLA-DPA1
Cellular Componenet	GO:0012507	ER to Golgi transport vesicle membrane	5/21	62/19659	5.17963e-09	5.22073e-08	2.11366e-08	HLA-DRB1/HLA-DRA/CD74/HLA-DRB5/HLA-DPA1
Cellular Componenet	GO:0045334	clathrin-coated endocytic vesicle	5/21	63/19659	5.62233e-09	5.22073e-08	2.11366e-08	HLA-DRB1/HLA-DRA/CD74/HLA-DRB5/HLA-DPA1
Cellular Componenet	GO:0032588	trans-Golgi network membrane	5/21	90/19659	3.45154e-08	2.68296e-07	1.08622e-07	HLA-DRB1/HLA-DRA/CD74/HLA-DRB5/HLA-DPA1
Cellular Componenet	GO:0030134	COPII-coated ER to Golgi transport vesicle	5/21	93/19659	4.07323e-08	2.68296e-07	1.08622e-07	HLA-DRB1/HLA-DRA/CD74/HLA-DRB5/HLA-DPA1
Cellular Componenet	GO:0005765	lysosomal membrane	7/21	344/19659	4.45107e-08	2.68296e-07	1.08622e-07	HLA-DRB1/HLA-DRA/CD74/GFAP/HLA-DRB5/HLA-DPA1/HLA-DMA
Cellular Componenet	GO:0098852	lytic vacuole membrane	7/21	345/19659	4.54039e-08	2.68296e-07	1.08622e-07	HLA-DRB1/HLA-DRA/CD74/GFAP/HLA-DRB5/HLA-DPA1/HLA-DMA
Cellular Componenet	GO:0030665	clathrin-coated vesicle membrane	5/21	107/19659	8.25292e-08	4.47033e-07	1.80985e-07	HLA-DRB1/HLA-DRA/CD74/HLA-DRB5/HLA-DPA1
Cellular Componenet	GO:0005802	trans-Golgi network	6/21	225/19659	9.88386e-08	4.60693e-07	1.86515e-07	HLA-DRB1/HLA-DRA/CD74/HLA-DRB5/HLA-DPA1/VAMP5
Cellular Componenet	GO:0030660	Golgi-associated vesicle membrane	5/21	111/19659	9.92261e-08	4.60693e-07	1.86515e-07	HLA-DRB1/HLA-DRA/CD74/HLA-DRB5/HLA-DPA1
Cellular Componenet	GO:0005774	vacuolar membrane	7/21	397/19659	1.18341e-07	5.12809e-07	2.07615e-07	HLA-DRB1/HLA-DRA/CD74/GFAP/HLA-DRB5/HLA-DPA1/HLA-DMA
Cellular Componenet	GO:0005770	late endosome	6/21	243/19659	1.55774e-07	6.32834e-07	2.56208e-07	HLA-DRB1/HLA-DRA/CD74/HLA-DRB5/VAMP5/HLA-DMA
Cellular Componenet	GO:0030135	coated vesicle	6/21	280/19659	3.58758e-07	1.37172e-06	5.55353e-07	HLA-DRB1/HLA-DRA/CD74/IDUA/HLA-DRB5/HLA-DPA1
Cellular Componenet	GO:0030176	integral component of endoplasmic reticulum membrane	5/21	149/19659	4.31449e-07	1.55801e-06	6.30773e-07	HLA-DRB1/HLA-DRA/CD74/HLA-DRB5/HLA-DPA1
Cellular Componenet	GO:0031227	intrinsic component of endoplasmic reticulum membrane	5/21	157/19659	5.593e-07	1.9134e-06	7.74654e-07	HLA-DRB1/HLA-DRA/CD74/HLA-DRB5/HLA-DPA1
Cellular Componenet	GO:0030666	endocytic vesicle membrane	5/21	163/19659	6.73516e-07	2.18893e-06	8.86205e-07	HLA-DRB1/HLA-DRA/CD74/HLA-DRB5/HLA-DPA1
Cellular Componenet	GO:0030662	coated vesicle membrane	5/21	174/19659	9.30286e-07	2.82748e-06	1.14473e-06	HLA-DRB1/HLA-DRA/CD74/HLA-DRB5/HLA-DPA1
Cellular Componenet	GO:0005798	Golgi-associated vesicle	5/21	175/19659	9.56995e-07	2.82748e-06	1.14473e-06	HLA-DRB1/HLA-DRA/CD74/HLA-DRB5/HLA-DPA1
Cellular Componenet	GO:0030136	clathrin-coated vesicle	5/21	180/19659	1.09977e-06	3.10806e-06	1.25832e-06	HLA-DRB1/HLA-DRA/CD74/HLA-DRB5/HLA-DPA1
Cellular Componenet	GO:0030658	transport vesicle membrane	5/21	204/19659	2.03643e-06	5.51534e-06	2.23293e-06	HLA-DRB1/HLA-DRA/CD74/HLA-DRB5/HLA-DPA1
Cellular Componenet	GO:0031902	late endosome membrane	4/21	127/19659	9.12961e-06	2.3737e-05	9.61012e-06	HLA-DRB1/HLA-DRA/HLA-DRB5/HLA-DMA
Cellular Componenet	GO:0030139	endocytic vesicle	5/21	293/19659	1.18911e-05	2.97279e-05	1.20356e-05	HLA-DRB1/HLA-DRA/CD74/HLA-DRB5/HLA-DPA1
Cellular Componenet	GO:0030133	transport vesicle	5/21	381/19659	4.19591e-05	0.000101013	4.08958e-05	HLA-DRB1/HLA-DRA/CD74/HLA-DRB5/HLA-DPA1
Cellular Componenet	GO:0010008	endosome membrane	5/21	462/19659	0.000104548	0.000242702	9.82599e-05	HLA-DRB1/HLA-DRA/HLA-DRB5/HLA-DPA1/HLA-DMA
Category	ID	Description	GeneRatio	BgRatio	pvalue	p.adjust	qvalue	geneID
Molecular Function	GO:0023026	MHC class II protein complex binding	4/19	16/17632	1.73804e-09	1.56423e-07	1.24407e-07	HLA-DRB1/HLA-DRA/CD74/HLA-DMA
Molecular Function	GO:0023023	MHC protein complex binding	4/19	20/17632	4.61421e-09	2.0764e-07	1.6514e-07	HLA-DRB1/HLA-DRA/CD74/HLA-DMA
Molecular Function	GO:0042605	peptide antigen binding	4/19	30/17632	2.59224e-08	7.77672e-07	6.18499e-07	HLA-DRB1/HLA-DRA/HLA-DRB5/HLA-DPA1
Molecular Function	GO:0042277	peptide binding	5/19	285/17632	1.02874e-05	0.000231467	0.000184091	HLA-DRB1/HLA-DRA/CD74/HLA-DRB5/HLA-DPA1
Molecular Function	GO:0033218	amide binding	5/19	348/17632	2.69454e-05	0.000485017	0.000385744	HLA-DRB1/HLA-DRA/CD74/HLA-DRB5/HLA-DPA1
Molecular Function	GO:0032395	MHC class II receptor activity	2/19	10/17632	4.92523e-05	0.00068697	0.000546362	HLA-DRA/HLA-DPA1
Molecular Function	GO:0003823	antigen binding	4/19	199/17632	5.3431e-05	0.00068697	0.000546362	HLA-DRB1/HLA-DRA/HLA-DRB5/HLA-DPA1

## Sheet: Enrichment up-reg genes
Category	ID	Description	GeneRatio	BgRatio	pvalue	p.adjust	qvalue	geneID
Reactome Pathways	R-HSA-1358803	Downregulation of ERBB2:ERBB3 signaling	2/10	13/10619	6.19171e-05	0.00135537	0.000525627	NRG2/ERBB3
Reactome Pathways	R-HSA-8847993	ERBB2 Activates PTK6 Signaling	2/10	13/10619	6.19171e-05	0.00135537	0.000525627	NRG2/ERBB3
Reactome Pathways	R-HSA-6785631	ERBB2 Regulates Cell Motility	2/10	15/10619	8.32662e-05	0.00135537	0.000525627	NRG2/ERBB3
Reactome Pathways	R-HSA-1963642	PI3K events in ERBB2 signaling	2/10	16/10619	9.51135e-05	0.00135537	0.000525627	NRG2/ERBB3
Reactome Pathways	R-HSA-1250196	SHC1 events in ERBB2 signaling	2/10	22/10619	0.000182542	0.00208098	0.000807029	NRG2/ERBB3
Reactome Pathways	R-HSA-8863795	Downregulation of ERBB2 signaling	2/10	29/10619	0.000319705	0.0030372	0.00117786	NRG2/ERBB3
Reactome Pathways	R-HSA-1236394	Signaling by ERBB4	2/10	45/10619	0.000773333	0.00629714	0.0024421	NRG2/ERBB3
Reactome Pathways	R-HSA-1227986	Signaling by ERBB2	2/10	50/10619	0.0009545	0.0063428	0.00245981	NRG2/ERBB3
Reactome Pathways	R-HSA-8848021	Signaling by PTK6	2/10	54/10619	0.00111277	0.0063428	0.00245981	NRG2/ERBB3
Reactome Pathways	R-HSA-9006927	Signaling by Non-Receptor Tyrosine Kinases	2/10	54/10619	0.00111277	0.0063428	0.00245981	NRG2/ERBB3
Reactome Pathways	R-HSA-2219530	Constitutive Signaling by Aberrant PI3K in Cancer	2/10	75/10619	0.00213523	0.0110644	0.0042909	NRG2/ERBB3
Reactome Pathways	R-HSA-2219528	PI3K/AKT Signaling in Cancer	2/10	101/10619	0.00383527	0.0174746	0.00677685	NRG2/ERBB3
Reactome Pathways	R-HSA-6811558	PI5P, PP2A and IER3 Regulate PI3K/AKT Signaling	2/10	103/10619	0.00398543	0.0174746	0.00677685	NRG2/ERBB3
Reactome Pathways	R-HSA-199418	Negative regulation of the PI3K/AKT network	2/10	110/10619	0.00453241	0.0184534	0.00715643	NRG2/ERBB3
Reactome Pathways	R-HSA-9006934	Signaling by Receptor Tyrosine Kinases	3/10	458/10619	0.00762305	0.0289676	0.011234	NTRK2/NRG2/ERBB3
Reactome Pathways	R-HSA-1250342	PI3K events in ERBB4 signaling	1/10	10/10619	0.00938124	0.0334207	0.0129609	NRG2
Reactome Pathways	R-HSA-9028731	Activated NTRK2 signals through FRS2 and FRS3	1/10	11/10619	0.010315	0.0345855	0.0134127	NTRK2
Reactome Pathways	R-HSA-390666	Serotonin receptors	1/10	12/10619	0.0112479	0.0356185	0.0138133	HTR2A
Reactome Pathways	R-HSA-1250347	SHC1 events in ERBB4 signaling	1/10	14/10619	0.0131115	0.0393345	0.0152544	NRG2
Reactome Pathways	R-HSA-1963640	GRB2 events in ERBB2 signaling	1/10	16/10619	0.0149719	0.040638	0.0157599	NRG2
Reactome Pathways	R-HSA-204174	Regulation of pyruvate dehydrogenase (PDH) complex	1/10	16/10619	0.0149719	0.040638	0.0157599	PDK3
Reactome Pathways	R-HSA-199220	Vitamin B5 (pantothenate) metabolism	1/10	17/10619	0.0159009	0.0411978	0.015977	PPCS
Category	ID	Description	GeneRatio	BgRatio	pvalue	p.adjust	qvalue	geneID
Biological Process	GO:0018108	peptidyl-tyrosine phosphorylation	4/10	387/18493	3.5888e-05	0.0081936	0.00388257	NTRK2/NRG2/ERBB3/HTR2A
Biological Process	GO:0018212	peptidyl-tyrosine modification	4/10	390/18493	3.6989e-05	0.0081936	0.00388257	NTRK2/NRG2/ERBB3/HTR2A
Biological Process	GO:0014065	phosphatidylinositol 3-kinase signaling	3/10	136/18493	4.4955e-05	0.0081936	0.00388257	NTRK2/ERBB3/HTR2A
Biological Process	GO:0048015	phosphatidylinositol-mediated signaling	3/10	164/18493	7.85021e-05	0.0081936	0.00388257	NTRK2/ERBB3/HTR2A
Biological Process	GO:0048017	inositol lipid-mediated signaling	3/10	167/18493	8.28461e-05	0.0081936	0.00388257	NTRK2/ERBB3/HTR2A
Biological Process	GO:0009150	purine ribonucleotide metabolic process	4/10	488/18493	8.86393e-05	0.0081936	0.00388257	PDK3/HTR2A/PDE4D/PPCS
Biological Process	GO:0007202	activation of phospholipase C activity	2/10	30/18493	0.000113562	0.0081936	0.00388257	NTRK2/HTR2A
Biological Process	GO:0050731	positive regulation of peptidyl-tyrosine phosphorylation	3/10	186/18493	0.000114055	0.0081936	0.00388257	NTRK2/ERBB3/HTR2A
Biological Process	GO:0038128	ERBB2 signaling pathway	2/10	31/18493	0.000121359	0.0081936	0.00388257	NRG2/ERBB3
Biological Process	GO:0014037	Schwann cell differentiation	2/10	37/18493	0.000173516	0.0081936	0.00388257	NTRK2/ERBB3
Biological Process	GO:0009108	coenzyme biosynthetic process	3/10	217/18493	0.000179937	0.0081936	0.00388257	PDK3/HTR2A/PPCS
Biological Process	GO:0051896	regulation of protein kinase B signaling	3/10	228/18493	0.000208197	0.0081936	0.00388257	NTRK2/NRG2/ERBB3
Biological Process	GO:0046488	phosphatidylinositol metabolic process	3/10	233/18493	0.000221943	0.0081936	0.00388257	NRG2/ERBB3/HTR2A
Biological Process	GO:0010863	positive regulation of phospholipase C activity	2/10	42/18493	0.000223997	0.0081936	0.00388257	NTRK2/HTR2A
Biological Process	GO:0009152	purine ribonucleotide biosynthetic process	3/10	239/18493	0.000239202	0.0081936	0.00388257	PDK3/HTR2A/PPCS
Biological Process	GO:1900274	regulation of phospholipase C activity	2/10	44/18493	0.000245969	0.0081936	0.00388257	NTRK2/HTR2A
Biological Process	GO:0050730	regulation of peptidyl-tyrosine phosphorylation	3/10	245/18493	0.000257311	0.0081936	0.00388257	NTRK2/ERBB3/HTR2A
Biological Process	GO:0070374	positive regulation of ERK1 and ERK2 cascade	3/10	245/18493	0.000257311	0.0081936	0.00388257	NTRK2/ERBB3/HTR2A
Biological Process	GO:0007611	learning or memory	3/10	247/18493	0.00026354	0.0081936	0.00388257	NTRK2/CALB1/HTR2A
Biological Process	GO:0009260	ribonucleotide biosynthetic process	3/10	253/18493	0.000282813	0.0081936	0.00388257	PDK3/HTR2A/PPCS
Biological Process	GO:0043491	protein kinase B signaling	3/10	253/18493	0.000282813	0.0081936	0.00388257	NTRK2/NRG2/ERBB3
Biological Process	GO:0006164	purine nucleotide biosynthetic process	3/10	258/18493	0.000299555	0.0081936	0.00388257	PDK3/HTR2A/PPCS
Biological Process	GO:0046390	ribose phosphate biosynthetic process	3/10	259/18493	0.000302979	0.0081936	0.00388257	PDK3/HTR2A/PPCS
Biological Process	GO:0072522	purine-containing compound biosynthetic process	3/10	271/18493	0.000346063	0.00860348	0.00407679	PDK3/HTR2A/PPCS
Biological Process	GO:0061098	positive regulation of protein tyrosine kinase activity	2/10	54/18493	0.000371001	0.00860348	0.00407679	NTRK2/ERBB3
Biological Process	GO:0051188	cofactor biosynthetic process	3/10	279/18493	0.000376883	0.00860348	0.00407679	PDK3/HTR2A/PPCS
Biological Process	GO:0051196	regulation of coenzyme metabolic process	2/10	55/18493	0.00038489	0.00860348	0.00407679	PDK3/HTR2A
Biological Process	GO:0018105	peptidyl-serine phosphorylation	3/10	282/18493	0.000388882	0.00860348	0.00407679	NTRK2/PDK3/PDE4D
Biological Process	GO:0050890	cognition	3/10	285/18493	0.000401127	0.00860348	0.00407679	NTRK2/CALB1/HTR2A
Biological Process	GO:0010518	positive regulation of phospholipase activity	2/10	58/18493	0.000428063	0.00887517	0.00420553	NTRK2/HTR2A
Biological Process	GO:0018209	peptidyl-serine modification	3/10	301/18493	0.000470657	0.00919069	0.00435504	NTRK2/PDK3/PDE4D
Biological Process	GO:0033866	nucleoside bisphosphate biosynthetic process	2/10	67/18493	0.000571078	0.00919069	0.00435504	PDK3/PPCS
Biological Process	GO:0034030	ribonucleoside bisphosphate biosynthetic process	2/10	67/18493	0.000571078	0.00919069	0.00435504	PDK3/PPCS
Biological Process	GO:0034033	purine nucleoside bisphosphate biosynthetic process	2/10	67/18493	0.000571078	0.00919069	0.00435504	PDK3/PPCS
Biological Process	GO:0070372	regulation of ERK1 and ERK2 cascade	3/10	324/18493	0.000583567	0.00919069	0.00435504	NTRK2/ERBB3/HTR2A
Biological Process	GO:0010517	regulation of phospholipase activity	2/10	69/18493	0.000605598	0.00919069	0.00435504	NTRK2/HTR2A
Biological Process	GO:1903524	positive regulation of blood circulation	2/10	69/18493	0.000605598	0.00919069	0.00435504	HTR2A/PDE4D
Biological Process	GO:0014068	positive regulation of phosphatidylinositol 3-kinase signaling	2/10	70/18493	0.00062323	0.00919069	0.00435504	NTRK2/ERBB3
Biological Process	GO:0060193	positive regulation of lipase activity	2/10	70/18493	0.00062323	0.00919069	0.00435504	NTRK2/HTR2A
Biological Process	GO:0070371	ERK1 and ERK2 cascade	3/10	341/18493	0.000677341	0.00919069	0.00435504	NTRK2/ERBB3/HTR2A
Biological Process	GO:1900371	regulation of purine nucleotide biosynthetic process	2/10	73/18493	0.000677611	0.00919069	0.00435504	PDK3/HTR2A
Biological Process	GO:0009165	nucleotide biosynthetic process	3/10	344/18493	0.000694832	0.00919069	0.00435504	PDK3/HTR2A/PPCS
Biological Process	GO:0030808	regulation of nucleotide biosynthetic process	2/10	74/18493	0.000696232	0.00919069	0.00435504	PDK3/HTR2A
Biological Process	GO:1901293	nucleoside phosphate biosynthetic process	3/10	347/18493	0.000712612	0.00919069	0.00435504	PDK3/HTR2A/PPCS
Biological Process	GO:0007422	peripheral nervous system development	2/10	75/18493	0.000715101	0.00919069	0.00435504	NTRK2/ERBB3
Biological Process	GO:0051193	regulation of cofactor metabolic process	2/10	75/18493	0.000715101	0.00919069	0.00435504	PDK3/HTR2A
Biological Process	GO:0051480	regulation of cytosolic calcium ion concentration	3/10	350/18493	0.000730681	0.00919069	0.00435504	CALB1/HTR2A/PDE4D
Biological Process	GO:0001654	eye development	3/10	351/18493	0.000736769	0.00919069	0.00435504	NTRK2/CALB1/ADAMTS18
Biological Process	GO:0006732	coenzyme metabolic process	3/10	351/18493	0.000736769	0.00919069	0.00435504	PDK3/HTR2A/PPCS
Biological Process	GO:0150063	visual system development	3/10	352/18493	0.00074289	0.00919069	0.00435504	NTRK2/CALB1/ADAMTS18
Biological Process	GO:0060291	long-term synaptic potentiation	2/10	77/18493	0.000753578	0.00919069	0.00435504	NTRK2/CALB1
Biological Process	GO:0048880	sensory system development	3/10	357/18493	0.000773983	0.00925802	0.00438695	NTRK2/CALB1/ADAMTS18
Biological Process	GO:0006650	glycerophospholipid metabolic process	3/10	367/18493	0.00083865	0.00984227	0.00466379	NRG2/ERBB3/HTR2A
Category	ID	Description	GeneRatio	BgRatio	pvalue	p.adjust	qvalue	geneID
Molecular Function	GO:0004713	protein tyrosine kinase activity	3/11	177/17632	0.000154669	0.00912547	0.00390743	NTRK2/NRG2/ERBB3
